# Supplementary material for: Integrative molecular analysis of metastatic hepatocellular carcinoma
Source: BMC Med Genomics. 2019 Nov 13;12:164. doi: 10.1186/s12920-019-0586-4 (PMC6854708; doi:10.1186/s12920-019-0586-4)
Supplement: Supplementary file 3 — Additional file 3: Table S2. siRNA design. [file 12920_2019_586_MOESM3_ESM.xlsx]

## Sheet: Sheet1
Table S2. The design of siRNA sequences.
siRNA	Sequence（5'-3'）
hs-HPD-si-1	Sense	GGAGAUGAUCGACCACAUUdTdT
	anti-sense	AAUGUGGUCGAUCAUCUCCdTdT
hs-HPD-si-2	Sense	GGUGGUGCCCGGCAUGUAAdTdT
	anti-sense	UUACAUGCCGGGCACCACCdTdT
hs-HPD-si-3	Sense	GACGACUUACAGUGACAAAdTdT
	anti-sense	UUUGUCACUGUAAGUCGUCdTdT
hs-CYP2E1-si-1	Sense	CCACCACGUUACAAACUCUdTdT
	anti-sense	AGAGUUUGUAACGUGGUGGdTdT
hs-CYP2E1-si-2	Sense	CUACACUACUUGCCUGGAAdTdT
	anti-sense	UUCCAGGCAAGUAGUGUAGdTdT
hs-CYP2E1-si-3	Sense	GAAAGUUCAAGUACAGUGAdTdT
	anti-sense	UCACUGUACUUGAACUUUCdTdT
hs-CYP3A4-si-1	Sense	GUGAUCACUAGCACAUCAUdTdT
	anti-sense	AUGAUGUGCUAGUGAUCACdTdT
hs-CYP3A4-si-2	Sense	CCACCUAUGAUACUGUGCUdTdT
	anti-sense	UACUUCAAGAAUUGGGAUGdTdT
hs-CYP3A4-si-3	Sense	CAUCCCAAUUCUUGAAGUAdTdT
	anti-sense	UCACUGUACUUGAACUUUCdTdT
hs-CYP2C8-si-1	Sense	GGCACAACCAUAAUGGCAUdTdT
	anti-sense	AUGCCAUUAUGGUUGUGCCdTdT
hs-CYP2C8-si-2	Sense	CUGUAGCUGAUCUAUUUGUdTdT
	anti-sense	ACAAAUAGAUCAGCUACAGdTdT
hs-CYP2C8-si-3	Sense	GAACCUCAAUACUACUGCAdTdT
	anti-sense	UGCAGUAGUAUUGAGGUUCdTdT
hs-LAMC3-si-1	Sense	GGCAACCUAUGUGACAGAUdTdT
	anti-sense	AUCUGUCACAUAGGUUGCCdTdT
hs-LAMC3-si-2	Sense	GGGAAGGCUUAUGAGAUCAdTdT
	anti-sense	UGAUCUCAUAAGCCUUCCCdTdT
hs-LAMC3-si-3	Sense	GACCACUAGACAUUCUGCUdTdT
	anti-sense	AGCAGAAUGUCUAGUGGUCdTdT
hs-LAMA2-si-1	Sense	GCCAGUGGCACAAGAUUAAdTdT
	anti-sense	UUAAUCUUGUGCCACUGGCdTdT
hs-LAMA2-si-2	Sense	GAUCCAGCGACAAAUAAAUdTdT
	anti-sense	AUUUAUUUGUCGCUGGAUCdTdT
hs-LAMA2-si-3	Sense	GUGGCCCAUAUUGUGAUAAdTdT
	anti-sense	UUAUCACAAUAUGGGCCACdTdT
hs-TAT-si-3	Sense	CCAAGCUAUUGACCUUUGUdTdT
	anti-sense	ACAAAGGUCAAUAGCUUGGdTdT
