# Supplementary material for: Integrative molecular analysis of metastatic hepatocellular carcinoma
Source: BMC Med Genomics. 2019 Nov 13;12:164. doi: 10.1186/s12920-019-0586-4 (PMC6854708; doi:10.1186/s12920-019-0586-4)
Supplement: Supplementary file 4 — Additional file 4: Table S3. CNV analysis. [file 12920_2019_586_MOESM4_ESM.xlsx]

## Sheet: PrimaryTumors_Focal_Peak
Unique Name	Descriptor	Wide Peak Limits	Peak Limits	Region Limits	q values	Residual q values after removing segments shared with higher peaks	Broad or Focal	Amplitude Threshold	T3	T6	T7	T8	T10	T11	T12	T13	T15	T16	T17	T18	T19	T20	T21	T22	T24	T25	T26
Amplification Peak 1	1q21.3	chr1:152530511-156213808(probes 117778:121178)	chr1:152761927-152767637(probes 118037:118053)	chr1:152756731-152776742(probes 118032:118064)	0.042811	0.042811		0: t<0.1; 1: 0.1<t< 0.9; 2: t>0.9	1	1	1	1	1	1	1	1	2	1	1	1	0	1	1	1	1	0	1
Amplification Peak 2	4p16.3	chr4:964402-985553(probes 598470:598487)	chr4:964417-985264(probes 598471:598486)	chr4:964417-985928(probes 598471:598489)	0.00013883	0.00013883		0: t<0.1; 1: 0.1<t< 0.9; 2: t>0.9	0	0	0	1	1	0	0	0	2	2	2	1	0	0	1	0	1	2	1
Amplification Peak 3	7q31.31	chr7:116182811-117989281(probes 1163723:1166113)	chr7:117466548-117507466(probes 1165679:1165778)	chr7:116349222-117668088(probes 1164071:1165878)	0.042859	0.042859		0: t<0.1; 1: 0.1<t< 0.9; 2: t>0.9	0	1	0	1	1	0	1	0	1	2	0	0	0	1	1	0	1	0	1
Amplification Peak 4	8p23.1	chr8:8729358-8730155(probes 1217229:1217238)	chr8:8729439-8730082(probes 1217230:1217237)	chr8:8729439-8730447(probes 1217230:1217240)	0.042859	0.042859		0: t<0.1; 1: 0.1<t< 0.9; 2: t>0.9	0	1	0	0	1	0	0	2	1	1	0	0	0	1	1	0	1	0	0
Amplification Peak 5	11q13.3	chr11:68946859-70649626(probes 1629199:1630659)	chr11:69048896-69150763(probes 1629278:1629295)	chr11:68643601-70808063(probes 1628963:1630844)	1.3312e-05	1.3312e-05		0: t<0.1; 1: 0.1<t< 0.9; 2: t>0.9	0	2	0	0	1	0	0	0	2	1	0	0	2	0	2	0	0	1	0
Amplification Peak 6	14q32.33	chr14:106329185-106491004(probes 2007678:2007694)	chr14:106329217-106490963(probes 2007679:2007693)	chr14:106329217-106693669(probes 2007679:2007725)	1.3312e-05	1.3312e-05		0: t<0.1; 1: 0.1<t< 0.9; 2: t>0.9	1	1	1	1	1	1	1	1	1	1	1	2	1	1	1	1	1	1	1
Deletion Peak 1	1p31.1	chr1:77094987-77555480(probes 71109:71570)	chr1:77331073-77531222(probes 71350:71556)	chr1:77418556-77425158(probes 71454:71455)	0.040147	0.040147		0: t>-0.1; 1: -0.1>t> -1.3; 2: t< -1.3	0	0	0	0	0	0	0	0	0	1	0	0	0	0	1	0	1	0	0
Deletion Peak 2	1q44	chr1:248683472-248827607(probes 215438:215505)	chr1:248688588-248757221(probes 215447:215460)	chr1:248688603-248753332(probes 215448:215449)	1.7991e-06	1.7991e-06		0: t>-0.1; 1: -0.1>t> -1.3; 2: t< -1.3	1	0	1	0	1	1	0	1	0	0	0	0	0	1	1	1	0	1	0
Deletion Peak 3	2p15	chr2:61412944-61646955(probes 271625:272174)	chr2:61412945-61699243(probes 271626:272251)	chr2:61527144-61529532(probes 271939:271940)	0.0069766	0.0069766		0: t>-0.1; 1: -0.1>t> -1.3; 2: t< -1.3	1	0	0	1	0	0	0	0	0	1	0	0	1	0	0	0	0	0	0
Deletion Peak 4	2q11.1	chr2:95715998-95817159(probes 294886:295137)	chr2:95752800-95789562(probes 294968:295116)	chr2:95774479-95774748(probes 295043:295044)	0.0047869	0.0047869		0: t>-0.1; 1: -0.1>t> -1.3; 2: t< -1.3	1	1	0	1	0	1	0	0	0	0	0	0	0	0	0	0	0	0	0
Deletion Peak 5	3q28	chr3:189035847-189603989(probes 589149:590071)	chr3:189345905-189603989(probes 589394:590071)	chr3:189465802-189468299(probes 589733:589734)	6.3415e-05	6.3415e-05		0: t>-0.1; 1: -0.1>t> -1.3; 2: t< -1.3	0	0	0	0	0	0	0	0	0	0	0	0	0	0	0	0	0	0	1
Deletion Peak 6	4q13.2	chr4:69362574-69684738(probes 650734:650912)	chr4:69367196-69536774(probes 650742:650784)	chr4:69367487-69435966(probes 650743:650744)	1.2719e-12	1.2719e-12		0: t>-0.1; 1: -0.1>t> -1.3; 2: t< -1.3	1	1	1	1	1	1	1	1	1	1	0	1	1	0	1	1	1	1	1
Deletion Peak 7	5q35.3	chr5:180670252-180915260(probes 902026:902109)	chr5:180680497-180692320(probes 902054:902070)	chr5:180685501-180685554(probes 902063:902064)	0.04929	0.046034		0: t>-0.1; 1: -0.1>t> -1.3; 2: t< -1.3	0	0	0	0	1	0	0	0	0	1	0	0	0	0	0	0	1	0	0
Deletion Peak 8	6p12.1	chr6:53787349-54178779(probes 953945:954343)	chr6:53883491-54132969(probes 954026:954304)	chr6:53977496-53977617(probes 954166:954167)	0.00021147	0.00021147		0: t>-0.1; 1: -0.1>t> -1.3; 2: t< -1.3	0	0	0	0	1	0	0	0	0	0	0	0	0	0	0	0	0	0	0
Deletion Peak 9	7q34	chr7:142455677-142554844(probes 1188899:1189055)	chr7:142479710-142483589(probes 1188935:1188936)	chr7:142475721-142486481(probes 1188924:1188948)	3.791e-24	3.791e-24		0: t>-0.1; 1: -0.1>t> -1.3; 2: t< -1.3	1	1	1	0	0	1	1	1	0	1	0	0	0	1	1	0	1	1	1
Deletion Peak 10	8q13.3	chr8:71645675-72759743(probes 1270130:1271236)	chr8:72108168-72270653(probes 1270430:1270871)	chr8:72198388-72200465(probes 1270651:1270652)	0.00082349	0.0052929		0: t>-0.1; 1: -0.1>t> -1.3; 2: t< -1.3	0	0	0	0	0	0	0	0	0	0	0	0	0	0	0	0	1	0	0
Deletion Peak 11	8q24.3	chr8:144690833-144718975(probes 1331009:1331024)	chr8:144692308-144705144(probes 1331011:1331016)	chr8:144698921-144705143(probes 1331014:1331015)	0.00017122	0.0014807		0: t>-0.1; 1: -0.1>t> -1.3; 2: t< -1.3	0	0	0	0	1	0	0	0	0	0	0	0	0	0	0	0	1	0	0
Deletion Peak 12	9p21.3	chr9:21555214-25677553(probes 1355048:1357871)	chr9:21963418-21976765(probes 1355441:1355444)	chr9:21944198-21977408(probes 1355403:1355451)	0.0058523	0.0058523		0: t>-0.1; 1: -0.1>t> -1.3; 2: t< -1.3	0	1	1	0	1	0	1	1	1	0	0	0	1	0	1	0	1	0	1
Deletion Peak 13	9q21.11	chr9:71714383-71877578(probes 1370220:1370501)	chr9:71733604-71877578(probes 1370239:1370501)	chr9:71809524-71809579(probes 1370371:1370372)	0.00030674	0.00030674		0: t>-0.1; 1: -0.1>t> -1.3; 2: t< -1.3	0	1	0	0	0	1	1	0	0	1	0	0	1	0	0	0	0	0	0
Deletion Peak 14	10q26.13	chr10:124272962-124463752(probes 1553041:1553266)	chr10:124319779-124417579(probes 1553107:1553231)	chr10:124356909-124382443(probes 1553151:1553177)	1.7991e-06	1.8118e-06		0: t>-0.1; 1: -0.1>t> -1.3; 2: t< -1.3	1	1	0	1	0	0	0	1	1	1	0	1	0	0	1	0	1	1	1
Deletion Peak 15	11p15.4	chr11:5776624-5841855(probes 1568830:1568932)	chr11:5797840-5800227(probes 1568877:1568881)	chr11:5786046-5812364(probes 1568851:1568898)	1.3528e-11	1.3528e-11		0: t>-0.1; 1: -0.1>t> -1.3; 2: t< -1.3	0	1	1	1	1	0	0	1	0	1	0	1	0	1	1	0	0	1	1
Deletion Peak 16	11q11	chr11:55403748-55435129(probes 1617528:1617561)	chr11:55416500-55419804(probes 1617542:1617546)	chr11:55374020-55462993(probes 1617498:1617599)	1.0114e-16	1.0114e-16		0: t>-0.1; 1: -0.1>t> -1.3; 2: t< -1.3	1	0	1	1	1	1	0	0	1	1	1	0	1	1	1	0	0	1	1
Deletion Peak 17	13q12.2	chr13:28558669-28713824(probes 1836677:1836960)	chr13:28576903-28684526(probes 1836716:1836936)	chr13:28628517-28628769(probes 1836827:1836828)	0.046945	0.046034		0: t>-0.1; 1: -0.1>t> -1.3; 2: t< -1.3	1	1	0	1	1	0	1	0	1	1	0	0	1	0	1	0	1	0	0
Deletion Peak 18	14q24.3	chr14:73996142-74013018(probes 1977982:1977995)	chr14:74001111-74012722(probes 1977983:1977994)	chr14:74001112-74029901(probes 1977984:1978007)	0.0078783	0.0069766		0: t>-0.1; 1: -0.1>t> -1.3; 2: t< -1.3	0	1	1	1	1	0	1	1	1	1	0	1	1	1	1	0	0	1	1
Deletion Peak 19	16p13.11	chr16:14929146-15126889(probes 2106558:2106599)	chr16:14929647-15049968(probes 2106559:2106560)	chr16:14929739-15049984(probes 2106560:2106561)	0.0096113	0.0096113		0: t>-0.1; 1: -0.1>t> -1.3; 2: t< -1.3	1	0	1	1	1	0	1	1	1	1	0	0	1	1	1	0	0	1	1
Deletion Peak 20	16q12.2	chr16:55784017-55837726(probes 2129895:2129949)	chr16:55793066-55809452(probes 2129903:2129925)	chr16:55794952-55824954(probes 2129905:2129941)	2.1717e-12	2.1717e-12		0: t>-0.1; 1: -0.1>t> -1.3; 2: t< -1.3	0	1	1	1	1	1	1	1	1	1	1	1	1	0	1	0	1	1	1
Deletion Peak 21	17q11.2	chr17:26822490-26878319(probes 2184319:2184381)	chr17:26844927-26869964(probes 2184350:2184373)	chr17:26862808-26863020(probes 2184362:2184363)	4.6242e-22	4.6242e-22		0: t>-0.1; 1: -0.1>t> -1.3; 2: t< -1.3	0	0	0	0	1	0	0	0	0	0	0	0	0	0	0	0	0	1	0
Deletion Peak 22	18q23	chr18:77288533-77628890(probes 2299240:2299521)	chr18:77435635-77516450(probes 2299323:2299442)	chr18:77476425-77476784(probes 2299383:2299384)	0.0080044	0.0090138		0: t>-0.1; 1: -0.1>t> -1.3; 2: t< -1.3	0	0	0	0	0	0	0	1	0	1	0	0	1	0	0	0	1	1	0
Deletion Peak 23	19q13.12	chr19:35837455-35898247(probes 2323517:2323576)	chr19:35849297-35856029(probes 2323528:2323530)	chr19:35849297-35866940(probes 2323528:2323545)	6.2747e-08	7.4323e-06		0: t>-0.1; 1: -0.1>t> -1.3; 2: t< -1.3	0	0	1	1	0	0	1	1	0	1	0	0	1	0	1	1	0	1	0
Deletion Peak 24	19q13.41	chr19:52131801-52204153(probes 2336612:2336689)	chr19:52144579-52155469(probes 2336619:2336628)	chr19:52131801-52157560(probes 2336612:2336630)	1.1562e-25	6.5729e-23		0: t>-0.1; 1: -0.1>t> -1.3; 2: t< -1.3	1	1	1	1	1	1	1	1	0	1	0	1	1	0	1	0	1	1	1
Deletion Peak 25	20p13	chr20:1560551-1610023(probes 2345659:2345687)	chr20:1560775-1600795(probes 2345660:2345681)	chr20:1597998-1598323(probes 2345671:2345672)	0.018075	0.018075		0: t>-0.1; 1: -0.1>t> -1.3; 2: t< -1.3	0	0	0	1	0	0	0	1	0	0	0	0	0	0	0	1	0	0	0
Amplification Peak 1 - CN values	1q21.3	chr1:152530511-156213808(probes 117778:121178)	chr1:152761927-152767637(probes 118037:118053)	chr1:152756731-152776742(probes 118032:118064)	0.042811	0.042811		Actual Copy Change Given	0.67421	0.80439	0.78695	0.5818	0.32074	0.53573	0.35724	0.25203	2.336	0.45939	0.4377	0.77159	0.017776	0.36361	0.16866	0.11808	0.7094	-0.099385	0.87362
Amplification Peak 2 - CN values	4p16.3	chr4:964402-985553(probes 598470:598487)	chr4:964417-985264(probes 598471:598486)	chr4:964417-985928(probes 598471:598489)	0.00013883	0.00013883		Actual Copy Change Given	0.080011	-0.4951	-0.057206	0.12075	0.31013	-0.030184	-0.21628	0.010866	2.0916	1.5808	1.0534	0.81381	-0.20178	0.0023212	0.5293	0.022295	0.69309	1.6798	0.23367
Amplification Peak 3 - CN values	7q31.31	chr7:116182811-117989281(probes 1163723:1166113)	chr7:117466548-117507466(probes 1165679:1165778)	chr7:116349222-117668088(probes 1164071:1165878)	0.042859	0.042859		Actual Copy Change Given	0.024379	0.52381	0.0074252	0.1132	0.35163	0.092066	0.1965	0.053244	0.44394	3.6569	-0.0011739	0.0090642	-0.068639	0.71395	0.28762	0.036584	0.50075	0.046584	0.32216
Amplification Peak 4 - CN values	8p23.1	chr8:8729358-8730155(probes 1217229:1217238)	chr8:8729439-8730082(probes 1217230:1217237)	chr8:8729439-8730447(probes 1217230:1217240)	0.042859	0.042859		Actual Copy Change Given	-0.042266	0.59029	-0.12475	-0.18005	0.36519	0.0016088	0.07585	1.5398	0.86253	0.19674	0.055252	0.014656	-0.60531	0.3358	0.1643	-0.028991	0.46533	-0.002776	-0.076106
Amplification Peak 5 - CN values	11q13.3	chr11:68946859-70649626(probes 1629199:1630659)	chr11:69048896-69150763(probes 1629278:1629295)	chr11:68643601-70808063(probes 1628963:1630844)	1.3312e-05	1.3312e-05		Actual Copy Change Given	0	3.0466	-0.25784	-0.20105	0.45268	0.0011484	0.015714	-0.085671	1.9114	0.66096	0.027887	-0.015722	1.8801	-0.01965	2.6295	0.0046944	-0.0012116	0.17888	-0.25366
Amplification Peak 6 - CN values	14q32.33	chr14:106329185-106491004(probes 2007678:2007694)	chr14:106329217-106490963(probes 2007679:2007693)	chr14:106329217-106693669(probes 2007679:2007725)	1.3312e-05	1.3312e-05		Actual Copy Change Given	0.60598	0.24727	0.56504	0.55166	0.62278	0.47119	0.56389	0.89076	0.65723	0.44798	0.29155	0.95451	0.64491	0.33275	0.54621	0.61399	0.28428	0.47694	0.64973
Deletion Peak 1 - CN values	1p31.1	chr1:77094987-77555480(probes 71109:71570)	chr1:77331073-77531222(probes 71350:71556)	chr1:77418556-77425158(probes 71454:71455)	0.040147	0.040147		Actual Copy Change Given	0.051945	0.032403	-0.019301	-0.089501	0.091982	0.026819	0.011277	-0.075109	0.0027864	-0.20106	-0.00018863	-5.8935e-05	0.052023	-0.002255	-0.18208	0.021793	-0.45203	-0.061208	0.28359
Deletion Peak 2 - CN values	1q44	chr1:248683472-248827607(probes 215438:215505)	chr1:248688588-248757221(probes 215447:215460)	chr1:248688603-248753332(probes 215448:215449)	1.7991e-06	1.7991e-06		Actual Copy Change Given	-0.53068	0.98785	-1.2926	-0.093436	-0.14379	-1.0042	0.24009	-1.2929	0.90177	0.32496	0.28897	0.7871	0.24219	-0.5438	-0.49883	-0.53969	0.80747	-0.70455	0.21053
Deletion Peak 3 - CN values	2p15	chr2:61412944-61646955(probes 271625:272174)	chr2:61412945-61699243(probes 271626:272251)	chr2:61527144-61529532(probes 271939:271940)	0.0069766	0.0069766		Actual Copy Change Given	-0.13032	0.00845	-0.036095	-0.11097	-0.048103	-0.060053	-0.0021376	-0.077846	0.0025678	-0.4271	-0.017536	-0.023743	-0.31325	-0.013325	-0.0041475	-0.045742	0.0042172	0.013747	0.012143
Deletion Peak 4 - CN values	2q11.1	chr2:95715998-95817159(probes 294886:295137)	chr2:95752800-95789562(probes 294968:295116)	chr2:95774479-95774748(probes 295043:295044)	0.0047869	0.0047869		Actual Copy Change Given	-0.65884	-0.1016	-0.023489	-0.61024	0.07145	-0.67107	-0.034773	-0.070529	0.028063	0.00062438	-0.042162	-0.00055593	0.018934	-0.0040952	-0.037091	-0.019555	-0.0090986	0.0041882	-0.0020092
Deletion Peak 5 - CN values	3q28	chr3:189035847-189603989(probes 589149:590071)	chr3:189345905-189603989(probes 589394:590071)	chr3:189465802-189468299(probes 589733:589734)	6.3415e-05	6.3415e-05		Actual Copy Change Given	0.14181	-0.020897	0.17307	0.03623	0.097813	0.68066	0.0089541	0.037841	-0.0046818	0.024239	-0.013883	-0.005288	0.040612	0.39236	0.019116	-0.049064	0.022839	0.41987	-0.33996
Deletion Peak 6 - CN values	4q13.2	chr4:69362574-69684738(probes 650734:650912)	chr4:69367196-69536774(probes 650742:650784)	chr4:69367487-69435966(probes 650743:650744)	1.2719e-12	1.2719e-12		Actual Copy Change Given	-0.36823	-0.48041	-0.91246	-0.74243	-0.6816	-0.8346	-0.38921	-1.0709	-0.32581	-0.49624	0.44369	-0.82255	-0.78161	0.0057071	-0.34919	-1.2643	-0.50716	-0.48846	-0.25971
Deletion Peak 7 - CN values	5q35.3	chr5:180670252-180915260(probes 902026:902109)	chr5:180680497-180692320(probes 902054:902070)	chr5:180685501-180685554(probes 902063:902064)	0.04929	0.046034		Actual Copy Change Given	-0.083315	0	0.36339	0.34157	-0.257	0.097835	-0.014057	0.0059901	0.47659	-0.24627	0.13885	0.015937	-0.0030185	-0.0040256	-0.03919	0.022018	-0.4992	0.10846	0.29956
Deletion Peak 8 - CN values	6p12.1	chr6:53787349-54178779(probes 953945:954343)	chr6:53883491-54132969(probes 954026:954304)	chr6:53977496-53977617(probes 954166:954167)	0.00021147	0.00021147		Actual Copy Change Given	0.10938	0.093135	0.67712	0.2074	-0.11055	0.13928	0.15586	0.035732	0.32292	0.2503	-0.017034	0.80189	0.31145	-0.0025814	0.006723	0.04506	0.087099	0.037642	0.82647
Deletion Peak 9 - CN values	7q34	chr7:142455677-142554844(probes 1188899:1189055)	chr7:142479710-142483589(probes 1188935:1188936)	chr7:142475721-142486481(probes 1188924:1188948)	3.791e-24	3.791e-24		Actual Copy Change Given	-0.97665	-1.2929	-1.1622	0.13775	0.27889	-1.2929	-1.2929	-1.2929	0.2963	-1.2929	0.0023167	0.0090642	-0.087404	-0.12288	-1.216	0.036584	-1.2929	-1.2929	-1.2929
Deletion Peak 10 - CN values	8q13.3	chr8:71645675-72759743(probes 1270130:1271236)	chr8:72108168-72270653(probes 1270430:1270871)	chr8:72198388-72200465(probes 1270651:1270652)	0.00082349	0.0052929		Actual Copy Change Given	-0.042658	0.11292	1.0812	0.34056	-0.092209	0.072264	0.2013	0.29509	1.047	-0.011561	0.048804	0.0046104	0.58718	0.0062745	0.26834	0.034961	-0.48445	0.24558	-0.08903
Deletion Peak 11 - CN values	8q24.3	chr8:144690833-144718975(probes 1331009:1331024)	chr8:144692308-144705144(probes 1331011:1331016)	chr8:144698921-144705143(probes 1331014:1331015)	0.00017122	0.0014807		Actual Copy Change Given	-0.042658	0.30446	1.0812	0.67978	-0.13744	0.072264	0.18126	0.12517	0.93819	0.45441	0.048987	0.0088538	0.58718	-0.072498	0.54317	0.043763	-0.48707	0.05205	0.00015952
Deletion Peak 12 - CN values	9p21.3	chr9:21555214-25677553(probes 1355048:1357871)	chr9:21963418-21976765(probes 1355441:1355444)	chr9:21944198-21977408(probes 1355403:1355451)	0.0058523	0.0058523		Actual Copy Change Given	0.034353	-0.49368	-0.61786	0.0097533	-0.4626	0	-0.40756	-0.20724	-0.3372	0.028179	0.005762	-0.0015709	-0.28187	-0.0079662	-0.3536	-0.05588	-1.2463	0.25312	-0.5985
Deletion Peak 13 - CN values	9q21.11	chr9:71714383-71877578(probes 1370220:1370501)	chr9:71733604-71877578(probes 1370239:1370501)	chr9:71809524-71809579(probes 1370371:1370372)	0.00030674	0.00030674		Actual Copy Change Given	0.036328	-0.49171	-0.033225	0.035586	0.088419	-0.17659	-0.39695	0.075632	0.006892	-0.19945	0.014933	0	-0.25709	0.0066974	-0.036624	0.028412	0.049788	0.2828	0.018375
Deletion Peak 14 - CN values	10q26.13	chr10:124272962-124463752(probes 1553041:1553266)	chr10:124319779-124417579(probes 1553107:1553231)	chr10:124356909-124382443(probes 1553151:1553177)	1.7991e-06	1.8118e-06		Actual Copy Change Given	-0.90534	-0.52121	0.097395	-0.65008	0.022604	-0.075513	0.00033468	-0.5045	-0.31525	-0.20547	0.0064583	-0.60678	-0.080784	0	-0.10045	-0.05099	-0.49766	-0.24626	-0.68259
Deletion Peak 15 - CN values	11p15.4	chr11:5776624-5841855(probes 1568830:1568932)	chr11:5797840-5800227(probes 1568877:1568881)	chr11:5786046-5812364(probes 1568851:1568898)	1.3528e-11	1.3528e-11		Actual Copy Change Given	-0.0052575	-1.2929	-0.42688	-0.61414	-0.70676	-0.012767	0.17122	-0.21561	-0.045995	-0.14377	0.0010197	-1.2929	0.018992	-0.61147	-0.2171	-0.081407	0.45996	-0.2182	-1.2929
Deletion Peak 16 - CN values	11q11	chr11:55403748-55435129(probes 1617528:1617561)	chr11:55416500-55419804(probes 1617542:1617546)	chr11:55374020-55462993(probes 1617498:1617599)	1.0114e-16	1.0114e-16		Actual Copy Change Given	-1.0747	0.027427	-1.2679	-0.44827	-0.13158	-0.47987	0.27217	0.31559	-0.5344	-0.40458	-0.40319	0.40046	-1.2671	-1.2751	-0.64564	0.29765	0.31132	-0.87937	-0.22282
Deletion Peak 17 - CN values	13q12.2	chr13:28558669-28713824(probes 1836677:1836960)	chr13:28576903-28684526(probes 1836716:1836936)	chr13:28628517-28628769(probes 1836827:1836828)	0.046945	0.046034		Actual Copy Change Given	-0.48335	-0.49209	0.12575	-0.16769	-0.29808	-0.023168	-0.41239	-0.077065	-0.32852	-0.20382	0.0014575	-0.0080638	-0.11467	0.028841	-0.32384	-0.066518	-0.50777	-0.066521	0.021359
Deletion Peak 18 - CN values	14q24.3	chr14:73996142-74013018(probes 1977982:1977995)	chr14:74001111-74012722(probes 1977983:1977994)	chr14:74001112-74029901(probes 1977984:1978007)	0.0078783	0.0069766		Actual Copy Change Given	0.039019	-0.49036	-0.69862	-0.89258	-0.53242	0.12295	-0.41422	-0.21808	-0.3229	-0.48712	0.78071	-0.5169	-0.9405	-0.90007	-0.35315	-0.062198	0.10777	-0.36396	-0.34239
Deletion Peak 19 - CN values	16p13.11	chr16:14929146-15126889(probes 2106558:2106599)	chr16:14929647-15049968(probes 2106559:2106560)	chr16:14929739-15049984(probes 2106560:2106561)	0.0096113	0.0096113		Actual Copy Change Given	-0.56734	-0.073485	-0.50037	-0.18697	-0.45356	0.10151	-0.416	-0.70488	-0.37869	-0.4939	-0.018227	-0.011956	-0.46196	-0.4343	-0.33306	-0.088554	-0.057767	-0.45894	-0.42543
Deletion Peak 20 - CN values	16q12.2	chr16:55784017-55837726(probes 2129895:2129949)	chr16:55793066-55809452(probes 2129903:2129925)	chr16:55794952-55824954(probes 2129905:2129941)	2.1717e-12	2.1717e-12		Actual Copy Change Given	0.077046	-1.112	-0.28721	-0.73763	-0.67967	-0.36357	-0.40407	-0.72579	-0.33265	-0.49232	-1.0197	-0.51082	-0.3877	0.050409	-0.32068	-0.059777	-0.50795	-0.35296	-0.78278
Deletion Peak 21 - CN values	17q11.2	chr17:26822490-26878319(probes 2184319:2184381)	chr17:26844927-26869964(probes 2184350:2184373)	chr17:26862808-26863020(probes 2184362:2184363)	4.6242e-22	4.6242e-22		Actual Copy Change Given	0.36725	-0.02932	0.22428	0.41604	-0.19423	0.13391	0.15872	-0.069624	0.24896	0.020201	0.024325	0.38434	0.34646	-0.011794	0.0054271	0.0061888	-0.0096583	-0.13667	0.0052859
Deletion Peak 22 - CN values	18q23	chr18:77288533-77628890(probes 2299240:2299521)	chr18:77435635-77516450(probes 2299323:2299442)	chr18:77476425-77476784(probes 2299383:2299384)	0.0080044	0.0090138		Actual Copy Change Given	0.066053	-0.0043427	0.28861	-0.082364	0.081928	-0.02018	0.003497	-0.1995	-0.019514	-0.21063	0.01053	-0.00072155	-0.16499	0.016881	0.80903	-0.049274	-0.5162	-0.17887	-0.078192
Deletion Peak 23 - CN values	19q13.12	chr19:35837455-35898247(probes 2323517:2323576)	chr19:35849297-35856029(probes 2323528:2323530)	chr19:35849297-35866940(probes 2323528:2323545)	6.2747e-08	7.4323e-06		Actual Copy Change Given	0.025803	-0.021686	-0.2912	-0.12763	-0.090656	0.0040292	-0.57288	-0.50002	0.25861	-1.2916	0.0038361	-0.0054281	-0.4462	-0.025318	-0.112	-1.1662	-0.051061	-0.16987	0.46511
Deletion Peak 24 - CN values	19q13.41	chr19:52131801-52204153(probes 2336612:2336689)	chr19:52144579-52155469(probes 2336619:2336628)	chr19:52131801-52157560(probes 2336612:2336630)	1.1562e-25	6.5729e-23		Actual Copy Change Given	-1.2816	-1.2929	-1.0644	-1.212	-0.1225	-1.2929	-1.2929	-1.2929	0.017694	-0.21781	-0.041211	-1.2564	-1.2929	-0.026889	-0.38017	0.022647	-1.2726	-0.15391	-1.2929
Deletion Peak 25 - CN values	20p13	chr20:1560551-1610023(probes 2345659:2345687)	chr20:1560775-1600795(probes 2345660:2345681)	chr20:1597998-1598323(probes 2345671:2345672)	0.018075	0.018075		Actual Copy Change Given	0.0038122	0.0063056	0.45888	-0.44046	0.013226	0.010172	0.0092808	-0.75529	-0.0076026	0.29608	0.011968	0.40841	0.31695	0.011307	0.0038776	-0.8537	0.010302	0.20386	0.033904

## Sheet: Broad_CNV_by_Arms
Chromosome Arm	T3	T6	T7	T8	T10	T11	T12	T13	T15	T16	T17	T18	T19	T20	T21	T22	T24	T25	T26	P3	P6	P7	P8	P10	P11	P12	P13	P15	P16	P17	P18	P19	P20	P21	P22	P24	P25	P26
1p	0	0.127	-0.395	-0.112	0.123	0	0	0.138	0	-0.332	0.142	0	0	0	-0.199	0	-0.457	0	-0.317	0.61	0	-0.391	-0.179	0.191	0.107	0	0	0	-0.134	0.188	0	0	0	-0.332	0	-0.422	0	-0.325
1q	0.674	1.065	0.201	-0.112	0.123	0	0	0.138	1.155	-0.007	0.142	0.772	0	0.364	0	0.193	1.007	0	0	0.763	0.166	0.129	-0.179	0.191	0	0	0.36	0.11	0.281	0.188	0.689	0	0.304	0	0.708	0.736	0	0
2p	-0.13	0	0	0	0.107	-0.344	0	0.149	-0.304	-0.405	0	0	-0.332	0	0	0.186	0	0	0	-0.11	0.175	0.055	-0.144	0	0	0	-0.189	-0.33	-0.258	0	0	0.11	0	0	-0.318	0	0	0
2q	-0.13	0	0	0	0.107	-0.344	0	0.149	0.135	0	0	0	0	0	0	0.186	0	0	0	-0.11	0.175	0.161	-0.144	0	0	0	-0.189	0.139	0	0	0	0.11	0	0	0.161	0	0	0
3p	0.154	-0.362	0.225	0	0.111	0	0	0.106	0	0	0	0	0.112	0.392	-0.31	0	0	0.119	0	0.118	-0.3	0.15	0	0.181	0	0	0.103	0	0	0	0	0.137	0.367	-0.44	-0.208	0	0	0
3q	0.154	0.118	0.225	0	0.111	0.677	0	0.106	0	0	0	0	0.112	0.392	0	0	0	0.119	-0.316	0.118	-0.3	0.15	0	0.474	0.902	0	0.103	0	0	0	0	0.137	0.367	0	-0.208	0	0	-0.322
4p	-0.36	0.482	0.232	0.177	0.13	-0.322	-0.377	0	0.31	0	0	0.804	-0.32	0	0	0	0	0.144	-0.306	-0.444	-0.292	0.141	0.158	0.169	-0.251	-0.387	0.108	0.135	-0.278	0	0.77	-0.292	0	0	0.143	0	0	-0.321
4q	-0.36	-0.48	-0.379	0.177	-0.391	-0.322	-0.377	-0.203	-0.263	-0.496	0	0	-0.32	0	-0.309	0	-0.507	-0.483	-0.306	-0.444	-0.292	-0.384	0.158	-0.34	-0.251	-0.387	-0.417	-0.3	-0.278	0	0	-0.292	0	-0.444	-0.322	-0.477	-0.48	-0.321
5p	0.319	0.105	0.239	0.195	-0.102	0.227	0	0	0.689	0.189	0	0.416	0.56	0	0	0	0	0	0	0.494	0.152	0	0.347	-0.345	0	0	0.54	0.521	0.153	0	0	0.474	0	0	-0.319	0	0	0
5q	0.319	0.105	0.239	0.195	-0.102	0.227	0	-0.232	0.157	0	0	0.416	0	0	0	0	-0.51	0	0	-0.109	0.152	0	0.347	-0.345	0	0	0.107	0.163	0.153	0	0	-0.182	0	0	-0.319	-0.478	0	0
6p	0.123	0	0.683	0.193	0.137	0.198	0	0	0.224	0	0	0.86	1.848	0	0	0.179	0	0	0	0.11	0.152	0.133	0.112	0	0.542	0	0	0.193	0	0	0.789	0.251	0	0.138	0.136	0	0	0
6q	0.123	0	-0.389	0.193	0.137	0.198	0	0	-0.266	0	0	0.86	-0.328	-0.441	0	0.179	-0.502	0	0	0.11	-0.314	-0.38	0.112	0	0.542	0	0	-0.289	0	0	0.789	-0.295	-0.445	0.138	0.136	-0.474	0	0
7p	0	0	0	0.186	0.12	0	0	0.107	0.549	0	0	0	0	0.698	0	0	0	0	0	0	0	-0.109	0.195	0.16	0.339	0	0.316	0.447	0	0	0	0.178	0.668	0	0.136	0	0	0
7q	0	0	0	0.186	0.12	0	0	0.107	0.308	0.409	0	0	0	0.698	0	0	0	0	-0.335	0	0	-0.109	0.195	0.16	0.339	0	0.136	0.168	0	0	0	0.178	0.668	0	0.136	0.385	0	-0.356
8p	0	-0.491	-0.358	0.147	0.131	0	-0.404	0.125	-0.268	-0.476	0	0	-0.541	-0.366	-0.302	0	-0.484	0	-0.197	0	-0.317	-0.386	-0.338	0.153	0.348	-0.365	1.1	-0.249	-0.28	0	0	-0.494	-0.435	-0.428	-0.322	-0.47	-0.252	0
8q	0	0.41	0.723	0.68	0.131	0	0.141	0.125	1.199	0	0	0	0.046	-0.366	0.148	0	-0.484	0	0	0	0.33	0.791	0.808	0.039	0.348	0.171	1.1	1.52	0	0	0	0.088	0	1.054	0.146	-0.47	0.101	0
9p	0	-0.492	-0.415	0	-0.381	-0.252	-0.408	0	-0.279	0	0	0	-0.309	0	-0.314	0	-0.424	0.195	-0.328	0	-0.297	-0.374	0.15	-0.284	0.115	-0.404	-0.342	-0.293	0	0	0	-0.291	0	-0.449	-0.316	-0.47	0	-0.328
9q	0	-0.492	-0.415	0	0.139	-0.252	-0.408	0	-0.279	-0.176	0	0	-0.309	0	-0.314	0	0	0.195	0	0	-0.297	-0.374	0.15	0.146	0.115	-0.404	-0.342	-0.293	0	0	0	-0.291	0	0.128	0.137	0	0	-0.328
10p	0	0	0.201	-0.406	0	0.152	0	0.12	0.225	0.278	0	0	0	0	0	0.168	1.024	0.133	0	0	0	0.145	-0.349	0.192	0.717	0	-0.239	0.18	0.144	0	0	0	0	0.133	0.292	1.05	0	0
10q	0	0	0.201	-0.406	0	0	0	-0.366	-0.294	0.081	0	0	0	0	0	0	1.024	0.133	-0.329	0	0	0.145	-0.349	0.192	0	0	-0.239	-0.284	0.144	0	0	0	0	0.133	-0.34	1.05	0	-0.347
11p	-0.335	0	-0.379	-0.262	-0.186	0	0	-0.264	1.144	-0.362	0	0	-0.332	0	-0.32	0	0	-0.262	-0.318	0	0.17	-0.385	-0.351	-0.168	0	0	0	0	0	0	0	0	0	-0.356	-0.343	0	0	-0.335
11q	-0.335	-0.497	-0.379	-0.262	-0.186	0	0	-0.264	1.144	-0.2	0	0	-0.332	0	0	0	0	-0.262	-0.318	0	-0.35	-0.385	-0.351	-0.168	0	0	0	-0.336	-0.125	0	0	-0.3	0	-0.356	-0.343	0	0	-0.335
12p	0	0	-0.39	-0.431	0.104	0	0	-0.232	-0.297	-0.223	0	0.426	-0.319	0	0	0	0	0	0	0	0.175	-0.403	-0.593	0.172	0	0	0	-0.305	-0.109	0	0.365	-0.22	-0.438	0.147	-0.362	-0.467	0	0
12q	0	0	-0.39	0.148	0.104	0	0	-0.232	0	-0.223	0	0.426	0	0	0	0	0	-0.286	0	0	0.175	-0.403	0.151	0.172	0	0	0	-0.305	-0.109	0	0.365	-0.22	0	0.147	0.129	0	-0.235	0
13q	-0.275	-0.439	0.788	-0.233	-0.402	0	-0.352	0	-0.276	-0.279	0	0	-0.233	0.17	-0.312	0	0	0	0.312	-0.468	-0.369	0.669	-0.335	-0.344	1.709	-0.33	-0.367	-0.338	-0.118	0	0	-0.293	0	-0.44	-0.203	0	0	0.342
14q	0	-0.49	-0.699	0.102	-0.385	0.123	-0.373	-0.261	-0.274	-0.487	0	-0.517	-0.325	0	-0.293	0	0	-0.291	-0.329	0	-0.312	-0.769	0.223	-0.356	0.456	-0.405	-0.274	-0.288	-0.287	0	-0.498	-0.277	0	-0.447	-0.322	0	-0.491	-0.316
15q	0	0	0.195	-0.234	-0.151	0	0	0	-0.309	0	0	0	0.463	0	0	0	-0.51	0	0	-0.19	0.163	0.159	-0.353	-0.16	0	0	0.144	-0.305	0.119	0	0	0.308	0	0	-0.336	-0.477	0	0
16p	-0.29	0	-0.373	-0.247	-0.365	-0.309	-0.356	-0.261	-0.322	-0.481	0	0	-0.328	-0.4	-0.306	0	0	-0.346	-0.294	-0.427	-0.295	-0.381	-0.334	-0.411	0.459	-0.396	-0.353	-0.273	-0.293	0	0	-0.282	-0.41	-0.446	-0.349	0	-0.482	-0.338
16q	-0.29	0	-0.373	-0.247	-0.365	-0.309	-0.356	-0.261	-0.322	-0.481	0	-0.499	-0.328	0	-0.306	0	-0.523	-0.346	-0.294	-0.427	-0.295	-0.381	-0.334	-0.411	-0.284	-0.396	-0.353	-0.273	-0.293	0	-0.473	-0.282	0	-0.446	-0.349	-0.477	-0.482	-0.338
17p	-0.359	-0.52	-0.331	0.081	-0.373	-0.34	-0.405	-0.228	-0.302	-0.481	0	0.389	-0.293	0	-0.304	-0.104	-0.507	-0.315	0	0.403	0.059	-0.425	0.273	-0.378	1.35	-0.25	-0.414	-0.264	-0.27	-0.101	0.305	-0.276	0	-0.444	-0.366	-0.488	-0.338	0
17q	0.312	0.364	0.226	0.183	-0.373	0.205	0	-0.228	0.171	0	0	0.389	-0.293	0	-0.304	0	0	-0.137	0	0.403	0.182	0.141	0.398	-0.378	1.35	0.155	0	0.186	-0.27	0	0.305	0.146	0	0.146	0.144	0	-0.338	0
18p	-0.366	0	0.226	0	0.499	0.137	0	0	0	0	0	0	-0.151	0	0	0	-0.512	-0.144	0	0	0.233	0	-0.124	0.914	0.523	0	-0.153	0	0	0	0	-0.293	0	0.155	-0.333	-0.468	0	0
18q	-0.366	0	0.226	0	-0.507	0.137	0	0	0	-0.211	0	0	-0.151	0	0	0	-0.512	-0.144	0	0	0.233	0	-0.124	0.012	-0.316	0	-0.153	0	-0.138	0	0	-0.293	0	0.155	-0.333	-0.468	0	0
19p	-0.343	0	-0.369	0	-0.369	-0.403	-0.407	-0.118	-0.043	-0.221	0	0	-0.319	0.302	0.219	0	0	-0.154	-0.316	-0.467	0	-0.378	0	-0.466	-0.297	-0.399	-0.337	-0.109	-0.126	0	0	-0.3	0.273	0	0.101	0	-0.469	-0.347
19q	-0.343	0	-0.369	0	-0.369	0	-0.276	-0.118	0.131	-0.221	0	0	-0.319	0.302	0.219	0	0	-0.154	0	0	0	-0.378	0	0.18	0.322	-0.399	-0.337	0	-0.126	0	0	-0.3	0.273	0	0.101	0	-0.469	0.138
20p	0	0	0.459	-0.44	0	0	0	0	0	0.296	0	0.402	0.317	0	0	0	0	0.16	0	0	0.217	0.587	-0.586	0.168	0	0	0	0	0.122	0	0.417	0.276	0	0	0.22	0	0	0
20q	0	0	0.336	-0.44	0	0	0	0	0	0.296	0	0.402	0	0	0	0	0	0.16	0	0	0.217	0.587	0	0.168	0	0	0	0	0.122	0	0.417	0.161	0	0	0.22	0	0	0
21q	-0.157	0	0	-0.329	0	0	-0.231	-0.242	0	-0.147	0	0	-0.327	0	0	0	-0.523	-0.266	0	-0.204	0	-0.158	-0.364	0	0	-0.203	-0.219	0	0	0	0	-0.304	0	0.116	0.127	-0.488	-0.245	-0.385
22q	-0.135	0	-0.359	0.287	0	0	-0.263	0	0	0.259	0	0	0	0	0	0	0	0.28	0	0	0.215	0.13	0.393	0.184	-0.22	-0.281	-0.18	0	0.106	0	0	0	0	0.113	-0.349	0	-0.115	0

## Sheet: Focal_CNV_by_Genes
Gene Symbol	Locus ID	Cytoband	T3	T6	T7	T8	T10	T11	T12	T13	T15	T16	T17	T18	T19	T20	T21	T22	T24	T25	T26	P3	P6	P7	P8	P10	P11	P12	P13	P15	P16	P17	P18	P19	P20	P21	P22	P24	P25	P26
DDX11L1|chr1	100287102	1p36.33	0	-0.127	0.141	0	0.166	0	-0.105	0	0	0	0	-0.461	-0.377	0	0	0	0	0	0	-0.903	0	0.123	0	-0.148	0	-0.122	0	0	0	-0.126	-0.465	0	0	0	0	0	0	0
FAM138A|chr1	645520	1p36.33	0	-0.127	0.141	0	0.166	0	-0.105	0	0	0	0	-0.461	-0.377	0	0	0	0	0	0	-0.903	0	0.123	0	-0.148	0	-0.122	0	0	0	-0.126	-0.465	0	0	0	0	0	0	0
FAM138F|chr1	641702	1p36.33	0	-0.127	0.141	0	0.166	0	-0.105	0	0	0	0	-0.461	-0.377	0	0	0	0	0	0	-0.903	0	0.123	0	-0.148	0	-0.122	0	0	0	-0.126	-0.465	0	0	0	0	0	0	0
FAM41C	284593	1p36.33	0	-0.127	0.141	0	0.166	0	-0.105	0	0	0	0	-0.461	-0.377	0	0	0	0	0	0	-0.903	0	0.123	0	-0.148	0	-0.122	0	0	0	-0.126	-0.465	0	0	0	0	0	0	0
LINC00115	79854	1p36.33	0	-0.127	0.141	0	0.166	0	-0.105	0	0	0	0	-0.461	-0.377	0	0	0	0	0	0	-0.903	0	0.123	0	-0.148	0	-0.122	0	0	0	-0.126	-0.465	0	0	0	0	0	0	0
LOC100130417	100130417	1p36.33	0	-0.127	0.141	0	0.166	0	-0.105	0	0	0	0	-0.461	-0.377	0	0	0	0	0	0	-0.903	0	0.123	0	-0.148	0	-0.122	0	0	0	-0.126	-0.465	0	0	0	0	0	0	0
LOC100132062|chr1	100132062	1p36.33	0	-0.127	0.141	0	0.166	0	-0.105	0	0	0	0	-0.461	-0.377	0	0	0	0	0	0	-0.903	0	0.123	0	-0.148	0	-0.122	0	0	0	-0.126	-0.465	0	0	0	0	0	0	0
LOC100132287|chr1	100132287	1p36.33	0	-0.127	0.141	0	0.166	0	-0.105	0	0	0	0	-0.461	-0.377	0	0	0	0	0	0	-0.903	0	0.123	0	-0.148	0	-0.122	0	0	0	-0.126	-0.465	0	0	0	0	0	0	0
LOC100133331|chr1	100133331	1p36.33	0	-0.127	0.141	0	0.166	0	-0.105	0	0	0	0	-0.461	-0.377	0	0	0	0	0	0	-0.903	0	0.123	0	-0.148	0	-0.122	0	0	0	-0.126	-0.465	0	0	0	0	0	0	0
LOC100288069	100288069	1p36.33	0	-0.127	0.141	0	0.166	0	-0.105	0	0	0	0	-0.461	-0.377	0	0	0	0	0	0	-0.903	0	0.123	0	-0.148	0	-0.122	0	0	0	-0.126	-0.465	0	0	0	0	0	0	0
LOC643837	643837	1p36.33	0	-0.127	0.141	0	0.166	0	-0.105	0	0	0	0	-0.461	-0.377	0	0	0	0	0	0	-0.903	0	0.123	0	-0.148	0	-0.122	0	0	0	-0.126	-0.465	0	0	0	0	0	0	0
LOC729737	729737	1p36.33	0	-0.127	0.141	0	0.166	0	-0.105	0	0	0	0	-0.461	-0.377	0	0	0	0	0	0	-0.903	0	0.123	0	-0.148	0	-0.122	0	0	0	-0.126	-0.465	0	0	0	0	0	0	0
OR4F16|chr1	81399	1p36.33	0	-0.127	0.141	0	0.166	0	-0.105	0	0	0	0	-0.461	-0.377	0	0	0	0	0	0	-0.903	0	0.123	0	-0.148	0	-0.122	0	0	0	-0.126	-0.465	0	0	0	0	0	0	0
OR4F29|chr1	729759	1p36.33	0	-0.127	0.141	0	0.166	0	-0.105	0	0	0	0	-0.461	-0.377	0	0	0	0	0	0	-0.903	0	0.123	0	-0.148	0	-0.122	0	0	0	-0.126	-0.465	0	0	0	0	0	0	0
OR4F3|chr1	26683	1p36.33	0	-0.127	0.141	0	0.166	0	-0.105	0	0	0	0	-0.461	-0.377	0	0	0	0	0	0	-0.903	0	0.123	0	-0.148	0	-0.122	0	0	0	-0.126	-0.465	0	0	0	0	0	0	0
OR4F5	79501	1p36.33	0	-0.127	0.141	0	0.166	0	-0.105	0	0	0	0	-0.461	-0.377	0	0	0	0	0	0	-0.903	0	0.123	0	-0.148	0	-0.122	0	0	0	-0.126	-0.465	0	0	0	0	0	0	0
WASH7P	653635	1p36.33	0	-0.127	0.141	0	0.166	0	-0.105	0	0	0	0	-0.461	-0.377	0	0	0	0	0	0	-0.903	0	0.123	0	-0.148	0	-0.122	0	0	0	-0.126	-0.465	0	0	0	0	0	0	0
hsa-mir-1302-2	-585	1p36.33	0	-0.127	0.141	0	0.166	0	-0.105	0	0	0	0	-0.461	-0.377	0	0	0	0	0	0	-0.903	0	0.123	0	-0.148	0	-0.122	0	0	0	-0.126	-0.465	0	0	0	0	0	0	0
SAMD11	148398	1p36.33	0	-0.127	0.141	0	0.166	0	-0.105	0	0	0	0	-0.461	-0.377	0	0	0	0	0	0	-0.903	0	0.123	0	-0.148	0	-0.122	0	0	0	-0.126	-0.465	0	0	0	0	0	0	0
NOC2L	26155	1p36.33	0	-0.127	0.141	0	0.166	0	-0.105	0	0	0	0	-0.461	-0.377	0	0	0	0	0	0	-0.903	0	0.123	0	-0.148	0	-0.122	0	0	0	-0.126	-0.465	0	0	0	0	0	0	0
KLHL17	339451	1p36.33	0	-0.127	0.141	0	0.166	0	-0.105	0	0	0	0	-0.461	-0.377	0	0	0	0	0	0	-0.903	0	0.123	0	-0.148	0	-0.122	0	0	0	-0.126	-0.465	0	0	0	0	0	0	0
PLEKHN1	84069	1p36.33	0	-0.127	0.141	0	0.166	0	-0.105	0	0	0	0	-0.461	-0.377	0	0	0	0	0	0	-0.903	0	0.123	0	-0.148	0	-0.122	0	0	0	-0.126	-0.465	0	0	0.208	0	0	0	0
C1orf170	84808	1p36.33	0	-0.127	0.141	0	0.166	0	-0.105	0	0	0	0	-0.461	-0.377	0	0	0	0	0	0	-0.903	0	0.123	0	-0.148	0	-0.122	0	0	0	-0.126	-0.465	0	0	0.208	0	0	0	0
HES4	57801	1p36.33	0	-0.127	0.141	0	0.166	0	-0.105	0	0	0	0	-0.461	-0.377	0	0	0	0	0	0	-0.903	0	0.123	0	-0.148	0	-0.122	0	0	0	-0.126	-0.465	0	0	0.208	0	0	0	0
AGRN	375790	1p36.33	0	-0.127	0.141	0	0.166	0	-0.105	0	0	0	0	-0.461	-0.377	0	-0.205	0	0	0	0	-0.903	-0.28	0.123	0	-0.148	0	-0.122	0	0	0	-0.126	-0.465	0	0	0.208	0	0	0	0
ISG15	9636	1p36.33	0	-0.127	0.141	0	0.166	0	-0.105	0	0	0	0	-0.461	-0.377	0	0	0	0	0	0	-0.903	0	0.123	0	-0.148	0	-0.122	0	0	0	-0.126	-0.465	0	0	0.208	0	0	0	0
C1orf159	54991	1p36.33	0	-0.127	0.141	0	0.166	0	-0.105	0	0	0	0	-0.461	-0.377	0	-0.205	0	0	0	0	-0.903	-0.28	0.123	0	-0.148	0	-0.122	0	0	0	-0.126	-0.465	0	0	0	0	0	0	0
RNF223	401934	1p36.33	0	-0.127	0.141	0	0.166	0	-0.105	0	0	0	0	-0.461	-0.377	0	-0.205	0	0	0	0	-0.903	-0.28	0.123	0	-0.148	0	-0.122	0	0	0	-0.126	-0.465	0	0	0	0	0	0	0
LOC254099	254099	1p36.33	0	-0.127	0.141	0	0.166	0	-0.105	0	0	0	0	-0.461	-0.377	0	0	0	0	0	0	-0.903	-0.278	0.123	0	-0.148	0	-0.122	0	0	0	-0.126	-0.465	0	0	0	0	0	0	0
MIR200A	406983	1p36.33	0	-0.127	0.141	0	0.166	0	-0.105	0	0	0	0	-0.461	-0.377	0	0	0	0	0	0	-0.903	-0.278	0.123	0	-0.148	0	-0.122	0	0	0	-0.126	-0.465	0	0	0	0	0	0	0
MIR200B	406984	1p36.33	0	-0.127	0.141	0	0.166	0	-0.105	0	0	0	0	-0.461	-0.377	0	0	0	0	0	0	-0.903	-0.278	0.123	0	-0.148	0	-0.122	0	0	0	-0.126	-0.465	0	0	0	0	0	0	0
MIR429	554210	1p36.33	0	-0.127	0.141	0	0.166	0	-0.105	0	0	0	0	-0.461	-0.377	0	0	0	0	0	0	-0.903	-0.278	0.123	0	-0.148	0	-0.122	0	0	0	-0.126	-0.465	0	0	0	0	0	0	0
TTLL10	254173	1p36.33	0	-0.127	0.141	0	0.166	0	-0.105	0	0	0	0	-0.461	-0.377	0	0	0	0	0	0	-0.903	-0.278	0.123	0	-0.148	0	-0.122	0	0	0	-0.126	-0.465	0	0	0	0	0	0	0
hsa-mir-200a	-593	1p36.33	0	-0.127	0.141	0	0.166	0	-0.105	0	0	0	0	-0.461	-0.377	0	0	0	0	0	0	-0.903	-0.278	0.123	0	-0.148	0	-0.122	0	0	0	-0.126	-0.465	0	0	0	0	0	0	0
hsa-mir-200b	-593	1p36.33	0	-0.127	0.141	0	0.166	0	-0.105	0	0	0	0	-0.461	-0.377	0	0	0	0	0	0	-0.903	-0.278	0.123	0	-0.148	0	-0.122	0	0	0	-0.126	-0.465	0	0	0	0	0	0	0
hsa-mir-429	-593	1p36.33	0	-0.127	0.141	0	0.166	0	-0.105	0	0	0	0	-0.461	-0.377	0	0	0	0	0	0	-0.903	-0.278	0.123	0	-0.148	0	-0.122	0	0	0	-0.126	-0.465	0	0	0	0	0	0	0
TNFRSF18	8784	1p36.33	0	-0.127	0.141	0	0.166	0	-0.105	0	0	0	0	-0.461	-0.377	0	0	0	0	0	0	-0.903	-0.278	0.123	0	-0.148	0	-0.122	0	0	0	-0.126	-0.465	0	0	0	0	0	0	0
SDF4	51150	1p36.33	0	-0.127	0.141	-0.186	0.166	0	-0.105	0	-0.198	0	0	-0.461	-0.377	0	0	0	0	0	0	-0.903	-0.278	-0.192	-0.179	-0.148	0	-0.122	0	0	0	-0.126	-0.465	0	0	0	0	0	0	0
TNFRSF4	7293	1p36.33	0	-0.127	0.141	0	0.166	0	-0.105	0	0	0	0	-0.461	-0.377	0	0	0	0	0	0	-0.903	-0.278	0.123	0	-0.148	0	-0.122	0	0	0	-0.126	-0.465	0	0	0	0	0	0	0
B3GALT6	126792	1p36.33	0	-0.127	0.141	-0.186	0.166	0	-0.105	0	-0.198	0	0	-0.461	-0.377	0	0	0	0	0	0	-0.903	-0.278	-0.192	-0.179	-0.148	0	-0.122	0	0	0	-0.126	-0.465	0	0	0	0	0	0	0
FAM132A	388581	1p36.33	0	-0.127	0.141	-0.186	0.166	0	-0.105	0	-0.198	0	0	-0.461	-0.377	0	0	0	0	0	0	-0.903	-0.278	-0.192	-0.179	-0.148	0	-0.122	0	0	0	-0.126	-0.465	0	0	0	0	0	0	0
UBE2J2	118424	1p36.33	0	-0.127	0.141	-0.186	0.166	0	-0.105	0	-0.198	0	0	-0.461	-0.377	0	0	0	0	0	0	-0.903	-0.278	-0.192	-0.179	-0.148	0	-0.122	0	0	0	-0.126	-0.465	0	0	0	0	0	0	0
ACAP3	116983	1p36.33	0	-0.127	0.141	0	0.166	0	-0.105	0	0	0	0	-0.461	-0.377	0	0	0	0	0	0	-0.903	-0.376	0.154	-0.179	-0.148	0	-0.122	0	0	0	-0.246	-0.465	0	0	0	0	0	0	0
SCNN1D	6339	1p36.33	0	-0.127	0.141	0	0.166	0	-0.105	0	0	0	0	-0.461	-0.377	0	0	0	0	0	0	-0.903	0	0.154	-0.179	-0.148	0	-0.122	0	0	0	-0.126	-0.465	0	0	0	0	0	0	0
CPSF3L	54973	1p36.33	0	-0.127	0.141	0	0.166	0	-0.105	0	0	0	0	-0.461	-0.377	0	0	0	0	0	0	-0.903	-0.376	0.154	-0.179	-0.148	0	-0.122	0	0	0	-0.246	-0.465	0	0	0	0	0	0	0
PUSL1	126789	1p36.33	0	-0.127	0.141	0	0.166	0	-0.105	0	0	0	0	-0.461	-0.377	0	0	0	0	0	0	-0.903	-0.376	0.154	-0.179	-0.148	0	-0.122	0	0	0	-0.246	-0.465	0	0	0	0	0	0	0
GLTPD1	80772	1p36.33	0	-0.127	0.141	0	0.166	0	-0.105	0	0	0	0	-0.461	-0.377	0	0	0	0	0	0	-0.903	-0.376	0.154	-0.179	-0.148	0	-0.122	0	0	0	-0.246	-0.465	0	0	0	0	0	0	0
TAS1R3	83756	1p36.33	0	-0.127	0.141	0	0.166	0	-0.105	0	0	0	0	-0.461	-0.377	0	0	0	0	0	0	-0.903	-0.376	0.154	-0.179	-0.148	0	-0.122	0	0	0	-0.246	-0.465	0	0	0	0	0	0	0
DVL1	1855	1p36.33	0	-0.127	0.141	0	0.166	0	-0.105	0	0	0	0	-0.461	-0.377	0	0	0	0	0	0	-0.903	-0.376	0.154	-0.179	-0.148	0	-0.122	0	0	0	-0.246	-0.465	0	0	0	0	0	0	0
MXRA8	54587	1p36.33	0	-0.127	0.141	0	0.166	0	-0.105	0	0	0	0	-0.461	-0.377	0	0	0	0	0	0	-0.903	0	0.154	-0.179	-0.148	0	-0.122	0	0	0	-0.246	-0.465	0	0	0	0	0	0	0
AURKAIP1	54998	1p36.33	0	-0.127	0.141	0	0.166	0	-0.105	0	0	0	0	-0.461	-0.377	0	0	0	0	0	0	-0.903	0	0.154	-0.179	-0.148	0	-0.122	0	0	0	-0.246	-0.465	0	0	0	0	0	0	0
CCNL2	81669	1p36.33	0	-0.127	0.141	0	0.166	0	-0.105	0	0	0	0	-0.461	-0.377	0	0	0	0	0	0	-0.903	0	0.154	-0.179	-0.148	0	-0.122	0	0	0	-0.246	-0.465	0	0	0	0	0	0	0
LOC148413	148413	1p36.33	0	-0.127	0.141	0	0.166	0	-0.105	0	0	0	0	-0.461	-0.377	0	0	0	0	0	0	-0.903	0	0.154	-0.179	-0.148	0	-0.122	0	0	0	-0.246	-0.465	0	0	0	0	0	0	0
MRPL20	55052	1p36.33	0	-0.127	0.141	0	0.166	0	-0.105	0	0	0	0	-0.461	-0.377	0	0	0	0	0	0	-0.903	0	0.154	-0.179	-0.148	0	-0.122	0	0	0	-0.246	-0.465	0	0	0	0	0	0	0
ANKRD65	441869	1p36.33	0	-0.127	0.141	0	0.166	0	-0.105	0	0	0	0	-0.461	-0.377	0	0	0	0	0	0	-0.903	0	0.154	-0.179	-0.148	0	-0.122	0	0	0	-0.246	-0.465	0	0	0	0	0	0	0
TMEM88B	643965	1p36.33	0	-0.127	0.141	0	0.166	0	-0.105	0	0	0	0	-0.461	-0.377	0	0	0	0	0	0	-0.903	0	0.154	-0.179	-0.148	0	-0.122	0	0	0	-0.246	-0.465	0	0	0	0	0	0	0
VWA1	64856	1p36.33	0	-0.127	0.141	0	0.166	0	-0.105	0	0	0	0	-0.461	-0.377	0	0	0	0	0	0	-0.903	0	0.154	-0.179	-0.148	0	-0.122	0	0	0	-0.246	-0.465	0	0	0	0	0	0	0
ATAD3C	219293	1p36.33	0	-0.127	0.141	0	0.166	0	-0.105	0	0	0	0	-0.461	-0.377	0	0	0	0	0	0	-0.903	0	0.154	-0.179	-0.148	0	-0.122	0	0	0	-0.246	-0.465	0	0	0	0	0	0	0
ATAD3B	83858	1p36.33	0	-0.127	0.141	0	0.166	0	-0.105	0	0	0	0	-0.461	-0.377	0	0	0	0	0	0	-0.903	0	0.154	-0.179	-0.148	0	-0.122	0	0	0	-0.246	-0.465	0	0	0	0	0	0	0
ATAD3A	55210	1p36.33	0	-0.127	0.141	0	0	0	-0.105	0	0	0	0	-0.461	-0.377	0	0	0	0	0	0	-0.903	0	0	-0.179	-0.148	0	-0.122	0	0	0	-0.246	-0.465	0	0	0	0	0	0	0
TMEM240	339453	1p36.33	0	-0.127	0.141	0	0	0	-0.105	0	0	0	0	-0.461	-0.377	0	0	0	0	0	0	-0.903	0	0	-0.179	-0.148	0	-0.122	0	0	0	-0.246	-0.465	0	0	0	0	0	0	0
SSU72	29101	1p36.33	0	-0.127	0.141	0	0	0	-0.105	0	0	0	0	-0.461	-0.377	0	0	0	0	0	0	-0.903	0	0	-0.179	-0.148	0	-0.122	0	0	0	-0.246	-0.465	0	0	0	0	0	0	0
C1orf233	643988	1p36.33	0	-0.127	0.141	0	0	0	-0.105	0	0	0	0	-0.461	-0.377	0	0	0	0	0	0	-0.903	0	0	-0.179	-0.148	0	-0.122	0	0	0	-0.126	-0.465	0	0	0	0	0	0	0
MIB2	142678	1p36.33	0	-0.127	0.141	0	0	0	-0.105	0	0	0	0	-0.461	-0.377	0	0	0	0	0	0	-0.903	0	0	-0.179	-0.148	0	-0.122	0	0	0	-0.126	-0.465	0	0	0	0	0	0	0
CDK11B	984	1p36.33	0	-0.127	0.141	0	0	0	-0.105	-0.479	0	0	0	-0.461	-0.377	0	0	0	0	0	0	-0.903	0	0	-0.179	-0.148	0	-0.122	0	0	0	-0.126	-0.465	0	0	0	0	0	0	0
MMP23A	8511	1p36.33	0	-0.127	0.141	0	0	0	-0.105	-0.479	0	0	0	-0.461	-0.377	0	0	0	0	0	0	-0.903	0	0	-0.179	-0.148	0	-0.122	0	0	0	-0.126	-0.465	0	0	0	0	0	0	0
MMP23B	8510	1p36.33	0	-0.127	0.141	0	0	0	-0.105	0	0	0	0	-0.461	-0.377	0	0	0	0	0	0	-0.903	0	0	-0.179	-0.148	0	-0.122	0	0	0	-0.126	-0.465	0	0	0	0	0	0	0
SLC35E2B	728661	1p36.33	0	-0.127	0.141	0	0	0	-0.105	0	0	0	0	-0.461	-0.377	0	0	0	0	0	0	-0.903	0	0	-0.179	-0.148	0	-0.122	0	0	0	-0.126	-0.465	0	0	0	0	0	0	0
CDK11A	728642	1p36.33	0	-0.127	0.141	0	0	0	-0.105	-0.479	0	0	0	-0.461	-0.377	0	0	0	0	0	0	-0.903	0	0	-0.179	-0.148	0	-0.122	0	0	0	-0.126	-0.465	0	0	0	0	0	0	0
SLC35E2	9906	1p36.33	0	-0.127	0.141	0	0	0	-0.105	-0.479	0	0	0	-0.461	-0.377	0	0	0	0	0	0	-0.903	0	0	-0.179	-0.148	0	-0.122	0	0	0	-0.126	-0.465	0	0	0	0	0	0	0
NADK	65220	1p36.33	0	-0.127	0.141	0	0	0	-0.105	-0.479	0	0	0	-0.461	-0.377	0	0	0	0	0	0	-0.903	0	0	-0.179	-0.148	0	-0.122	0	0	0	-0.126	-0.465	0	0	0	0	0	0	0
GNB1	2782	1p36.33	0	-0.127	0.141	0	0	0	-0.105	0	0	0	0	-0.461	-0.377	0	0	0	0	0	0	-0.903	0	0	-0.179	-0.148	0	-0.122	0	0	0	-0.126	-0.465	0	0	0	0	0	0	0
CALML6	163688	1p36.33	0	-0.127	0.141	0	0	0	-0.105	0	0	0	0	-0.461	-0.377	0	0	0	0	0	0	-0.903	0	0	0	-0.148	0	-0.122	0	0	0	-0.126	-0.465	0	0	0	0	0	0	0
TMEM52	339456	1p36.33	0	-0.127	0.141	0	0	0	-0.105	0	0	0	0	-0.461	-0.377	0	0	0	0	0	0	-0.903	0	0	0	-0.148	0	-0.122	0	0	0	-0.126	-0.465	0	0	0	0	0	0	0
KIAA1751	85452	1p36.33	0	-0.127	0.141	-0.227	0	0	-0.105	0	-0.253	0	0	-0.461	-0.377	0	-0.117	0	0	0	0	-0.903	-0.275	0	-0.162	-0.148	-0.625	-0.122	0	0	0	-0.379	-0.465	0	0	0	0	0	0	0
GABRD	2563	1p36.33	0	-0.127	0.141	0	0.189	0	-0.105	0	0	0	0	-0.461	-0.377	0	-0.117	0	0	0	0	-0.903	0	0	-0.162	-0.148	0	-0.122	0	0	0	-0.126	-0.465	0	0	0	0	0	0	0
PRKCZ	5590	1p36.33	0	-0.127	0.141	0	0.189	0	-0.105	0	0	0	0	-0.461	-0.377	0	-0.117	0	0	0	0	-0.903	0	0	-0.162	-0.148	0	-0.122	0.189	0	0	-0.126	-0.465	0	0	0	0	0	0	0
C1orf86	199990	1p36.33	0	-0.127	0.141	0	0.119	0	-0.105	0	0	0	0	-0.461	-0.377	0	0	0	0	0	0	-0.903	0	0	0	-0.148	0	-0.122	0.189	0	0	-0.126	-0.465	0	0	0	0	0	0	0
SKI	6497	1p36.33	0	-0.127	0.141	0	0.119	0	-0.105	0	0	0	0	-0.461	-0.377	0	0	0	0.217	0	0	-0.903	0	0	0	-0.148	0.317	-0.122	0.189	0	0	-0.126	-0.465	0	0	0.121	0	0	0	0
MORN1	79906	1p36.33	0	-0.127	0.141	0	0.119	0	-0.105	0	0	0	0	-0.461	-0.377	0	0	0	0.217	0	0	-0.903	0	0	0	-0.148	0	-0.122	0	0	0	-0.126	-0.465	0	0	0	0	0	0	0
LOC100129534	100129534	1p36.33	0	-0.127	0.141	0	0.119	0	-0.105	0	0	0	0	-0.461	-0.377	0	0	0	0	0	0	-0.903	0	0	0	-0.148	0	-0.122	0	0	0	-0.126	-0.465	0	0	0	0	0	0	0
RER1	11079	1p36.32	0	-0.127	0.141	0	0.119	0	-0.105	0	0	0	0	-0.461	-0.377	0	0	0	0	0	0	-0.903	0	0	0	-0.148	0	-0.122	0	0	0	-0.126	-0.465	0	0	0	0	0	0	0
PEX10	5192	1p36.32	0	-0.127	0.141	0	0.119	0	-0.105	0	0	0	0	-0.461	-0.377	0	0	0	0	0	0	-0.903	0	0	0	-0.148	0	-0.122	0	0	0	-0.126	-0.465	0	0	0	0	0	0	0
PLCH2	9651	1p36.32	0	-0.127	0.141	0	0.119	0	-0.105	0	0	0	0	-0.461	-0.377	0	0	0	0	0	0	-0.903	0	0	0	-0.148	0	-0.122	0	0	0	-0.126	-0.465	0	0	0	0	0	0	0
PANK4	55229	1p36.32	0	-0.127	0.141	0	0.119	0	-0.105	0	0	0	0	-0.461	-0.377	0	0	0	0	0	0	-0.903	0	0	0	-0.148	0	-0.122	0	0	0	-0.126	-0.465	0	0	0	0	0	0	0
HES5	388585	1p36.32	0	-0.127	0.141	0	0.119	0	-0.105	0	0	0	0	-0.461	-0.377	0	0	0	0	0	0	-0.903	0	0	0	-0.148	0	-0.122	0	0	0	-0.126	-0.465	0	0	0	0	0	0	0
LOC100133445	100133445	1p36.32	0	-0.127	0.141	0	0.119	0	-0.105	0	0	0	0	-0.461	-0.377	0	0	0	0	0	0	-0.903	0	0	0	-0.148	0	-0.122	0	0	0	-0.126	-0.465	0	0	0	0	0	0	0
LOC115110	115110	1p36.32	0	-0.127	0.141	0	0.119	0	-0.105	0	0	0	0	-0.461	-0.377	0	0	0	0	0	0	-0.903	0	0	0	-0.148	0	-0.122	0	0	0	-0.126	-0.465	0	0	0	0	0	0	0
TNFRSF14	8764	1p36.32	0	-0.127	0.141	0	0.119	0	-0.105	0	0	0	0	-0.461	-0.377	0	0	0	0	0	0	-0.903	0	0	0	-0.148	0	-0.122	0	0	0	-0.126	-0.465	0	0	0	0	0	0	0
FAM213B	127281	1p36.32	0	-0.127	0.141	0	0.119	0	-0.105	0	0	0	0	-0.461	-0.377	0	0	0	0	0	0	-0.903	0	0	0	-0.148	0	-0.122	0	0	0	-0.126	-0.465	0	0	0	0	0	0	0
MMEL1	79258	1p36.32	0	-0.127	0.141	0	0.119	0	-0.105	0	0	0	0	-0.461	-0.377	0	0	0	0	0	0	-0.903	0	0	0	-0.148	0	-0.122	0	0	0	-0.126	-0.465	0	0	0	0	0	0	0
TTC34	100287898	1p36.32	0	-0.127	0.141	0	0.119	0	-0.105	0	0	0	0	-0.461	-0.377	0	0	0	0	0	0	-0.903	0	0	0	-0.148	0	-0.122	0	0	0	-0.126	-0.465	0	0	0	0	0	0	0
ACTRT2	140625	1p36.32	0	-0.127	0.141	0	0.119	0	-0.105	0	0	0	0	-0.461	-0.377	0	0	0	0	0	0	-0.903	0	0	0	-0.148	0	-0.122	0	0	0	-0.126	-0.465	0	0	0	0	0	0	0
FLJ42875	440556	1p36.32	0	-0.127	0.141	0	0.119	0	-0.105	0	0	0	0	-0.461	-0.377	0	0	0	0	0	0	-0.903	0	0	0	-0.148	0	-0.122	0	0	0	-0.126	-0.465	0	0	0	0	0	0	0
PRDM16	63976	1p36.32	0	-0.127	0.141	0	0.152	0	-0.105	0	0	0	0	-0.461	-0.377	0	0	0	0	-0.22	0	-0.903	0	0	-0.179	-0.148	0	-0.122	0.372	0	0	-0.341	-0.465	0	0	0	0	0	0	0.578
MIR4251	100422968	1p36.32	0	-0.127	0.141	0	0	0	-0.105	0	0	0	0	-0.461	-0.377	0	0	0	0	0	0	-0.903	0	0	-0.179	-0.148	0	-0.122	0	0	0	-0.126	-0.465	0	0	0	0	0	0	0
hsa-mir-4251	-608	1p36.32	0	-0.127	0.141	0	0	0	-0.105	0	0	0	0	-0.461	-0.377	0	0	0	0	0	0	-0.903	0	0	-0.179	-0.148	0	-0.122	0	0	0	-0.126	-0.465	0	0	0	0	0	0	0
ARHGEF16	27237	1p36.32	0	-0.127	0.141	0	0.152	0	-0.105	0	0	0	0	-0.461	-0.377	0	0	0	0	0	0	-0.903	0	0	0	-0.148	0	-0.122	0	0	0	0	-0.465	0	0	0	0	0	0	0
MEGF6	1953	1p36.32	0	-0.127	0.141	0	0.152	0	-0.105	0	0	0	0	-0.461	-0.377	0	0	0	0	0	0	-0.903	0	0	0	-0.148	0	-0.122	0	0	0	0	-0.465	0	0	0	0	0	0	0
MIR551A	693135	1p36.32	0	-0.127	0.141	0	0.152	0	-0.105	0	0	0	0	-0.461	-0.377	0	0	0	0	0	0	-0.903	0	0	0	-0.148	0	-0.122	0	0	0	0	-0.465	0	0	0	0	0	0	0
hsa-mir-551a	-611	1p36.32	0	-0.127	0.141	0	0.152	0	-0.105	0	0	0	0	-0.461	-0.377	0	0	0	0	0	0	-0.903	0	0	0	-0.148	0	-0.122	0	0	0	0	-0.465	0	0	0	0	0	0	0
TPRG1L	127262	1p36.32	0	-0.127	0.141	0	0.152	0	-0.105	0	0	0	0	-0.461	-0.377	0	0	0	0	0	0	-0.903	0	-0.149	0	-0.148	0	-0.122	0	0	0	0	-0.465	0	0	0	0	0	0	0
WRAP73	49856	1p36.32	0	-0.127	0.141	0	0	0	-0.105	0	0	0.107	0	-0.461	-0.377	0	0	0	0	0	0	-0.903	0	-0.149	0	-0.148	0	-0.122	0	0	0	0	-0.465	0	0	0	0	0	0	0
TP73	7161	1p36.32	0	-0.127	0.141	0	0	0	-0.105	0	0	0.107	0	-0.461	-0.377	0	0	0	0.384	0	0	-0.903	-0.321	-0.149	-0.385	-0.148	0	-0.122	0	0	0	0	-0.465	0	0	0	0	0	0	0
TP73-AS1	57212	1p36.32	0	-0.127	0.141	0	0	0	-0.105	0	0	0	0	-0.461	-0.377	0	0	0	0.384	0	0	-0.903	0	0	0	-0.148	0	-0.122	0	0	0	0	-0.465	0	0	0	0	0	0	0
CCDC27	148870	1p36.32	0	-0.127	0.141	0	0	0	-0.105	0	0	0	0	-0.461	-0.377	0	0	0	0	0	0	-0.903	0	0	0	-0.148	0	-0.122	0	0	0	0	-0.465	0	0	0	0	0	0	0
LOC388588	388588	1p36.32	0	-0.127	0.141	0	0	0	-0.105	0	0	0	0	-0.461	-0.377	0	0	0	0	0	0	-0.903	0	0	0	-0.148	0	-0.122	0	0	0	0	-0.465	0	0	0	0	0	0	0
LRRC47	57470	1p36.32	0	-0.127	0.141	0	0	0	-0.105	0	0	0	0	-0.461	-0.377	0	0	0	0	0	0	-0.903	0	0	0	-0.148	0	-0.122	0	0	0	0	-0.465	0	0	0	0	0	0	0
CEP104	9731	1p36.32	0	-0.127	0.141	0	0	0	-0.105	0	0	0	0	-0.461	-0.377	0	0	0	0	0	0	-0.903	0	0	0	-0.148	0	-0.122	0	0	0	0	-0.465	0	0	0	0	0	0	0
DFFB	1677	1p36.32	0	-0.127	0.141	0	0	0	-0.105	0	0	0	0	-0.461	-0.377	0	0	0	0	0	0	-0.903	0	0	0	-0.148	0	-0.122	0	0	0	0	-0.465	0	0	0	0	0	0	0
C1orf174	339448	1p36.32	0	-0.127	0.141	0	0.305	0	-0.105	0	0	0	0	-0.461	-0.377	0	0	0	0	0	0	-0.903	0	0	0	-0.148	0	-0.122	0	0	0	0	-0.465	0	0	0	0	0	0	0
LOC100133612	100133612	1p36.32	0	-0.127	0.141	0	0.305	0	-0.105	0	0	0	0	-0.461	-0.377	0	0	0	0	0	0	-0.903	0	0	0	-0.148	0	-0.122	0	0	0	0	-0.465	0	0	0	0	0	0	0
LOC728716	728716	1p36.32	0	-0.127	0.141	0	0.305	0	-0.105	0	0	0	0	-0.461	-0.377	0	0	0	0	0	0	-0.903	0	0	0	-0.148	0	-0.122	0	0	0	0	-0.465	0	0	0	0	0	0	0
LOC284661	284661	1p36.32	0	-0.127	0	0	0	0	-0.105	0	0	0	0	-0.461	-0.377	0	0	0	0	0	0	-0.903	0	0	0	-0.148	0	-0.122	0	0	0	0	-0.465	0	0	0	0	0	0.249	0
AJAP1	55966	1p36.32	0	-0.127	0	0	0	0	-0.105	0	0	0	0	-0.461	-0.377	0	0	0	0	0	0	-0.903	0	0	0	-0.148	0	-0.122	0	0	0	0	-0.465	0	0	0	0	0	0	0
MIR4417	100616489	1p36.31	0	-0.127	0	0	0	0	-0.105	0	0	0	0	-0.461	-0.377	0	0	0	0	0	0	-0.903	0	0	0	-0.148	0	-0.122	0	0	0	0	-0.465	0	0	0	0	0	0	0
MIR4689	100616421	1p36.31	0	-0.127	0	0	0	0	-0.105	0	0	0	0	-0.461	-0.377	0	0	0	0	0	0	-0.903	0	0	0	-0.148	0	-0.122	0	0	0	0	-0.465	0	0	0	0	0	0	0
NPHP4	261734	1p36.31	0	-0.127	0	0	0	0	-0.105	0	0	0	0	-0.461	-0.377	0	0	0	0	0	0	-0.903	0	0	0	-0.148	0	-0.122	0	0	0	0	-0.465	0	0	0	0	0	0	0
KCNAB2	8514	1p36.31	0	-0.127	0	0	0.246	0	-0.105	0	0	0	0	-0.461	-0.377	0	0	0	0	0	0	-0.903	0	0	0	-0.148	0	-0.122	0	0	0	0	-0.465	0	0	0	0	0	0	0
CHD5	26038	1p36.31	0	-0.127	0	0	0.246	0	-0.105	0	0	0	0	-0.461	-0.377	0	0	0	0	0	0	-0.903	0	0.149	0	-0.148	0	-0.122	0	0	0	0	-0.465	0	0	0	0	0	0	0
RPL22	6146	1p36.31	0	-0.127	0	0	0	0	-0.105	0	0	0	0	-0.461	-0.377	0	0	0	0	0	0	-0.903	0	0.149	0	-0.148	0	-0.122	0	0	0	0	-0.465	0	0	0	0	0	0	0
RNF207	388591	1p36.31	0	-0.127	0	0	0	0	-0.105	0	0	0	0	-0.461	-0.377	0	0	0	0	0	0	-0.903	0	0.149	0	-0.148	0	-0.122	0	0	0	0	-0.465	0	0	0	0	0	0	0
ICMT	23463	1p36.31	0	-0.127	0	0	0	0	-0.105	0	0	0	0	-0.461	-0.377	0	0	0	0	0	0	-0.903	0	0.149	0	-0.148	0	-0.122	0	0	0	0	-0.465	0	0	0	0	0	0	0
GPR153	387509	1p36.31	0	-0.127	0	0	0	0	-0.105	0	0	0	0	-0.461	-0.377	0	0	0	0	0	0	-0.903	0	0.149	0	-0.148	0	-0.122	0	0	0	0	-0.465	0	0	0	0	0	0	0
HES3	390992	1p36.31	0	-0.127	0	0	0	0	-0.105	0	0	0	0	-0.461	-0.377	0	0	0	0	0	0	-0.903	0	0.149	0	-0.148	0	-0.122	0	0	0	0	-0.465	0	0	0	0	0	0	0
ACOT7	11332	1p36.31	0	-0.127	0	0	0	0	-0.105	0	0	0	0	-0.461	-0.377	0	0	0	0	0	0	-0.903	0	0.149	0	-0.148	0	-0.122	0	0	0	0	-0.465	0	0	0	0	0	0	0
HES2	54626	1p36.31	0	-0.127	0	0	0	0	-0.105	0	0	0	0	-0.461	-0.377	0	0	0	0	0	0	-0.903	0	0	0	-0.148	0	-0.122	0	0	0	0	-0.465	0	0	0	0	0	0	0
ESPN	83715	1p36.31	0	-0.127	0	0	0	0	-0.105	0	0	0	0	-0.461	-0.377	0	0	0	0	0	0	-0.903	0	0	0	-0.148	0	-0.122	0	0	0	0	-0.465	0	0	0	0	0	0	0
MIR4252	100422975	1p36.31	0	-0.127	0	0	0	0	-0.105	0	0	0	0	-0.461	-0.377	0	0	0	0	0	0	-0.903	0	0	0	-0.148	0	-0.122	0	0	0	0	-0.465	0	0	0	0	0	0	0
hsa-mir-4252	-634	1p36.31	0	-0.127	0	0	0	0	-0.105	0	0	0	0	-0.461	-0.377	0	0	0	0	0	0	-0.903	0	0	0	-0.148	0	-0.122	0	0	0	0	-0.465	0	0	0	0	0	0	0
PLEKHG5	57449	1p36.31	0	-0.127	0	0	0	0	-0.105	0	0	0	0	-0.461	-0.377	0	0	0	0	0	0	-0.903	0	0	0	-0.148	0	-0.122	0	0	0	0	-0.465	0	0	0	0	0	0	0
TNFRSF25	8718	1p36.31	0	-0.127	0	0	0	0	-0.105	0	0	0	0	-0.461	-0.377	0	0	0	0	0	0	-0.903	0	0	0	-0.148	0	-0.122	0	0	0	0	-0.465	0	0	0	0	0	0	0
NOL9	79707	1p36.31	0	-0.127	0	0	0	0	-0.105	0	0	0	0	-0.461	-0.377	0	0	0	0	0	0	-0.903	0	0	0	-0.148	0	-0.122	0	0	0	0	-0.465	0	0	0	0	0	0	0
TAS1R1	80835	1p36.31	0	-0.127	0	0	0	0	-0.105	0	0	0	0	-0.461	-0.377	0	0	0	0	0	0	-0.903	0	0	0	-0.148	0	-0.122	0	0	0	0	-0.465	0	0	0	0	0	0	0
ZBTB48	3104	1p36.31	0	-0.127	0	0	0	0	-0.105	0	0	0	0	-0.461	-0.377	0	0	0	0	0	0	-0.903	0	0	0	-0.148	0	-0.122	0	0	0	0	-0.465	0	0	0	0	0	0	0
KLHL21	9903	1p36.31	0	-0.127	0	0	0	0	-0.105	0	0	0	0	-0.461	-0.377	0	0	0	0	0	0	-0.903	0	0	0	-0.148	0	-0.122	0	0	0	0	-0.465	0	0	0	0	0	0	0
PHF13	148479	1p36.31	0	-0.127	0	0	0	0	-0.105	0	0	0	0	-0.461	-0.377	0	0	0	0	0	0	-0.903	0	0	0	-0.148	0	-0.122	0	0	0	0	-0.465	0	0	0	0	0	0	0
THAP3	90326	1p36.31	0	-0.127	0	0	0	0	-0.105	0	0	0	0	-0.461	-0.377	0	0	0	0	0	0	-0.903	0	0	0	-0.148	0	-0.122	0	0	0	0	-0.465	0	0	0	0	0	0	0
DNAJC11	55735	1p36.31	0	-0.127	0	0	0	0	-0.105	0	0	0	0	-0.461	-0.377	0	0	0	0	0	0	-0.903	0	0	0	-0.148	0	-0.122	0	0	0	0	-0.465	0	0	0	0	0	0	0
CAMTA1	23261	1p36.31	0	-0.127	0.118	0	0.154	0	-0.105	0	0	0	0	-0.461	-0.377	0	0	0	0.205	0	-0.21	-0.903	0	-0.249	0	-0.148	0	-0.122	0	0	0	0	-0.465	0	0	0.117	0	0	0	0
VAMP3	9341	1p36.23	0	-0.127	0.118	0	0.153	0	-0.105	0	0	0	0	-0.461	-0.377	0	0	0	0	0	0	-0.903	0	0	0	-0.148	0	-0.122	0	0	0	0	-0.465	0	0	0	0	0	0	0
PER3	8863	1p36.23	0	-0.127	0.118	0	0.153	0	-0.105	0	0	0	0	-0.461	-0.377	0	0	0	0	0	0	-0.903	0	0	0	-0.148	0	-0.122	0	0	0	0	-0.465	0	0	0	0	0	0	0
UTS2	10911	1p36.23	0	-0.127	0.118	0	0.153	0	-0.105	0	0	0	0	-0.461	-0.377	0	0	0	0	0	0	-0.903	0	0	0	-0.148	0	-0.122	0	0	0	0	-0.465	0	0	0	0	0	0	0
TNFRSF9	3604	1p36.23	0	-0.127	0.118	0	0.153	0	-0.105	0	0	0	0	-0.461	-0.377	0	0	0	0	0	-0.167	-0.903	0	-0.115	0	-0.148	0	-0.122	0	0	0	0	-0.465	0	0	0	0	0	0	0
PARK7	11315	1p36.23	0	-0.127	0.118	0	0.153	0	-0.105	0	0	0	0	-0.461	-0.377	0	0	0	0	0	0.113	-0.903	0	0	0	-0.148	0	-0.122	0	0	0	0	-0.465	0	0	0	0	0	0	0
ERRFI1	54206	1p36.23	0	-0.127	0.118	0	0.153	0	-0.105	0	0	0	0	-0.461	-0.377	0	0	0	0	0	0.113	-0.903	0	0	0	-0.148	0	-0.122	0	0	0	0	-0.465	0	0	0	0	0	0	0
SLC45A1	50651	1p36.23	0	-0.127	0	0	0	0	-0.105	0	0	0	0	-0.461	-0.377	0	0	0	0	0	0	-0.903	0	0	0	-0.148	0	-0.122	0	0	0	0	-0.465	0	0	0	0	0	0	0
RERE	473	1p36.23	0	-0.127	0.118	0	0.134	0	-0.105	0	0	0.175	0	-0.461	-0.377	0	0	0	0	-0.535	0	-0.903	0	0	0	-0.148	0	-0.122	0	0	0	0	-0.465	0	0	0	0	0	-0.517	0
ENO1	2023	1p36.23	0	-0.127	0.118	0	0.214	0	-0.105	0	0	0	0	-0.461	-0.272	0	0	0	0	0	0	-0.903	0	0.108	0	-0.148	0	-0.122	0	0	0	0	-0.465	0	0	0	0	0	0	0
ENO1-AS1	100505975	1p36.23	0	-0.127	0.118	0	0.214	0	-0.105	0	0	0	0	-0.461	-0.272	0	0	0	0	0	0	-0.903	0	0.108	0	-0.148	0	-0.122	0	0	0	0	-0.465	0	0	0	0	0	0	0
CA6	765	1p36.23	0	-0.127	0.118	0	0.214	0	-0.105	0	0	0	0	-0.461	-0.272	0	0	0	0	0	0	-0.903	0	0.108	0	-0.148	0	-0.122	0	0	0	0	-0.465	0	0	0	0	0	0	0
SLC2A7	155184	1p36.23	0	-0.127	0.118	0	0	0	-0.105	0	0	0	0	-0.461	-0.272	0	0	0	0	0	0	-0.903	0	0.108	0	-0.148	0	-0.122	0	0	0	0	-0.465	0	0	0	0	0	0	0
SLC2A5	6518	1p36.23	0	-0.127	0.118	0	0	0	-0.105	0	0	0	0	-0.461	-0.272	0	0	0	0	0	0	-0.903	0	0.108	0	-0.148	0	-0.122	0	0	0	0	-0.465	0	0	0	0	0	0	0
GPR157	80045	1p36.23	0	-0.127	0.118	0	0	0	-0.105	0	0	0	0	-0.461	-0.272	0	0	0	0	0	0	-0.903	0	0	0	-0.148	0	-0.122	0	0	0	0	-0.465	0	0	0	0	0	0	0
MIR34A	407040	1p36.22	0	-0.127	0.118	0	0	0	-0.105	0	0	0	0	-0.461	-0.272	0	0	0	0	0	0	-0.903	0	0	0	-0.148	0	-0.122	0	0	0	0	-0.465	0	0	0	0	0	0	0
hsa-mir-34a	-655	1p36.22	0	-0.127	0.118	0	0	0	-0.105	0	0	0	0	-0.461	-0.272	0	0	0	0	0	0	-0.903	0	0	0	-0.148	0	-0.122	0	0	0	0	-0.465	0	0	0	0	0	0	0
H6PD	9563	1p36.22	0	-0.127	0.118	0	0	0	-0.105	0	0	0	0	-0.461	-0.272	0	0	0	0	0	0	-0.903	0	0	0	-0.148	0	-0.122	0	0	0	0	-0.465	0	0	0	0	0	0	0
SPSB1	80176	1p36.22	0	-0.127	0.118	0	0	0	-0.105	0	0	0	0	-0.461	-0.272	0	0	0	0	0	0	-0.903	0	0	0	-0.148	0	-0.122	0	0	0	0	-0.465	0	0	0	0	0	0	0.125
SLC25A33	84275	1p36.22	0	-0.127	0.118	0	0	0	-0.105	0	0	0	0	-0.461	-0.272	0	-0.163	0	0	0	0	-0.903	0	0	0	-0.148	0	-0.122	0	0	0	0	-0.465	0	0	0	0	0	0	0
TMEM201	199953	1p36.22	0	-0.127	0	0	0	0	-0.105	0	0	0	0	-0.461	-0.272	0	0	0	0	0	0	-0.903	0	0	0	-0.148	0	-0.122	0	0	0	0	-0.465	0	0	0	0	0	0	0
C1orf200	644997	1p36.22	0	-0.127	0.136	0	0	0	-0.105	0	0	0	0	-0.461	-0.272	0	0	0	0	0	0	-0.903	0	0	0	-0.148	0	-0.122	0	0	0	0	-0.465	0	0	0	0	0	0	0
PIK3CD	5293	1p36.22	0	-0.127	0.136	0	0	0	-0.105	0	0	0	0	-0.461	-0.272	0	0	0	0	0	0	-0.903	0	0	0	-0.148	0	-0.122	0	0	0	0	-0.465	0	0	0.115	0	0	0	0
CLSTN1	22883	1p36.22	0	-0.127	0.136	0	0	0	-0.105	0	0	0	0	-0.461	-0.272	0	-0.456	0	0	0	0	-0.903	0	0	0	-0.148	0	-0.474	0	0	0	0	-0.465	0	-0.741	-0.896	0	0	0	0
CTNNBIP1	56998	1p36.22	0	-0.127	0.136	0	0	0	-0.105	0	0	0	0	-0.461	-0.377	0	0	0	0	0	0	-0.903	0	0	0	-0.148	0	-0.122	0	0	0	0	-0.465	0	0	0	0	0	0	0
LZIC	84328	1p36.22	0	-0.127	0.136	0	0	0	-0.105	0	0	0	0	-0.461	-0.377	0	0	0	0	0	0	-0.903	0	0	0	-0.148	0	-0.122	0	0	0	0	-0.465	0	0	0	0	0	0	0
NMNAT1	64802	1p36.22	0	-0.127	0.136	0	0	0	-0.105	0	0	0	0	-0.461	-0.377	0	0	0	0	0	0	-0.903	0	0	0	-0.148	0	-0.122	0	0	0	0	-0.465	0	0	0	0	0	0	0
RBP7	116362	1p36.22	0	-0.127	0.136	0	0	0	-0.105	0	0	0	0	-0.461	-0.377	0	0	0	0	0	0	-0.903	0	0.347	0	-0.148	0	-0.122	0	0	0	0	-0.465	0	0	0	0	0	0	0
UBE4B	10277	1p36.22	0	-0.127	0.136	0	0	0	-0.105	0	0	0	0	-0.461	-0.377	0	0	0	0	0	0	-0.903	0	0.347	0	-0.148	0	-0.122	0	0	0	0	-0.465	0	0	0	0	0	0	0
KIF1B	23095	1p36.22	0	-0.127	0.136	0	0.144	0	-0.399	0	0	0	0	-0.461	-0.377	0	-0.281	-0.695	0	0	-0.136	-0.903	0	0	0	-0.148	0	-0.122	0	0	0	0	-0.465	0	0	0	0	0	0	0.158
hsa-mir-1273d	-663	1p36.22	0	-0.127	0.136	0	0.144	0	-0.105	0	0	0	0	-0.461	-0.377	0	0	0	0	0	0	-0.903	0	0	0	-0.148	0	-0.122	0	0	0	0	-0.465	0	0	0	0	0	0	0
PGD	5226	1p36.22	0	-0.127	0.136	0	-0.123	0	-0.105	0	0	0	0	-0.461	-0.377	0	0	0	0	0	0	-0.903	0	0	0	-0.148	0	-0.122	0	0	0	0	-0.465	0	0	0	0	0	0	0
APITD1-CORT	100526739	1p36.22	0	-0.127	0.136	0	-0.123	0	-0.105	0	0	0	0	-0.461	-0.377	0	0	0	0	0	0	-0.903	0	0	0	-0.148	0	-0.122	0	0	0	0	-0.465	0	0	0	0	0	0	0
APITD1	378708	1p36.22	0	-0.127	0.136	0	-0.123	0	-0.105	0	0	0	0	-0.461	-0.377	0	0	0	0	0	0	-0.903	0	0	0	-0.148	0	-0.122	0	0	0	0	-0.465	0	0	0	0	0	0	0
CORT	1325	1p36.22	0	-0.127	0.136	0	-0.123	0	-0.105	0	0	0	0	-0.461	-0.377	0	0	0	0	0	0	-0.903	0	0	0	-0.148	0	-0.122	0	0	0	0	-0.465	0	0	0	0	0	0	0
DFFA	1676	1p36.22	0	-0.127	0.136	0	-0.123	0	-0.105	0	0	0	0	-0.461	-0.377	0	0	0	0	0	0	-0.903	0	0	0	-0.148	0	-0.122	0	0	0	0	-0.465	0	0	0	0	0	0	0
PEX14	5195	1p36.22	0	-0.127	0.136	0	-0.123	0	-0.105	0	0	0	0	-0.461	-0.377	0	0	0	0	0	0	-0.903	0	0.166	0	-0.148	0	-0.122	0	0	0	0	-0.465	0	0	0	0	0	0	0
CASZ1	54897	1p36.22	0	-0.127	0.136	0	-0.123	0	-0.105	0	0	0	0	-0.461	-0.377	0	0	0	0	0	0	-0.903	0	0.166	0	-0.148	0	-0.122	0	0	0	0	-0.465	0	0	0	0	0	0	0
C1orf127	148345	1p36.22	0	-0.127	0.136	0	-0.123	0	-0.105	0	0	0	0	-0.461	-0.377	0	0	0	0	0	0	-0.903	0	0	0	-0.148	0	-0.122	0	0	0	0	-0.465	0	0	0	0	0	0	0
TARDBP	23435	1p36.22	0	-0.127	0.136	0	-0.123	0	-0.105	0	0	0	0	-0.461	-0.377	0	0	0	0	0	0	-0.903	0	0.328	0	-0.148	0	-0.122	0	0	0	0	-0.465	0	0	0	0	0	0	0
MASP2	10747	1p36.22	0	-0.127	0.136	0	-0.123	0	-0.105	0	0	0	0	-0.461	-0.377	0	0	0	0	0	0	-0.903	0	0.328	0	-0.148	0	-0.122	0	0	0	0	-0.465	0	0	0	0	0	0	0
EXOSC10	5394	1p36.22	0	-0.127	0.136	0	-0.123	0	-0.105	0	0	0	0	-0.461	-0.377	0	0	0	0	0	0	-0.903	0	0	0	-0.148	0	-0.122	0	0	0	0	-0.465	0	0	0	0	0	0	0
SRM	6723	1p36.22	0	-0.127	0.136	0	-0.123	0	-0.105	0	0	0	0	-0.461	-0.377	0	0	0	0	0	0	-0.903	0	0	0	-0.148	0	-0.122	0	0	0	0	-0.465	0	0	0	0	0	0	0
MTOR	2475	1p36.22	0	-0.127	-0.115	0	-0.123	0	-0.105	0	0	0	0	-0.461	-0.377	0	0	0	0	0	0	-0.903	0	0.181	0	-0.148	0	-0.122	0	0	0	0	-0.465	0	0	0.151	0	0	0	0
ANGPTL7	10218	1p36.22	0	-0.127	-0.115	0	-0.123	0	-0.105	0	0	0	0	-0.461	-0.377	0	0	0	0	0	0	-0.903	0	0	0	-0.148	0	-0.122	0	0	0	0	-0.465	0	0	0	0	0	0	0
UBIAD1	29914	1p36.22	0	-0.127	0.112	0	-0.123	0	-0.105	0	0	0	0	-0.461	-0.377	0	0	0	0	0	0	-0.903	0	0.181	0	-0.148	0	-0.122	0	0	0	0	-0.465	0	0	0.151	0	0	0	0
PTCHD2	57540	1p36.22	0	-0.127	0.112	0	-0.123	0	-0.105	0	0	0	0	-0.461	-0.377	0	0	0	0	0	0	-0.903	0	0	0	-0.148	0	-0.122	0	0	0	0	-0.465	0	0	0	0	0	0	0
FBXO2	26232	1p36.22	0	-0.127	0.112	0	-0.123	0	-0.105	0	0	0	0	-0.461	-0.377	0	0	0	0	0	0.115	-0.903	0	0	0	-0.148	0	-0.122	0	0	0	0	-0.465	0	0	0.288	0	0	0	0
FBXO44	93611	1p36.22	0	-0.127	0.112	0	-0.123	0	-0.105	0	0	0	0	-0.461	-0.377	0	0	0	0	0	0.115	-0.903	0	0.609	0	-0.148	0	-0.122	0	0	0	0	-0.465	0	0	0.288	0	0	0	0
FBXO6	26270	1p36.22	0	-0.127	0.112	0	-0.123	0	-0.105	0	0	0	0	-0.461	-0.377	0	0	0	0	0	0.115	-0.903	0	0.609	0	-0.148	0	-0.122	0	0	0	0	-0.465	0	0	0.288	0	0	0	0
MAD2L2	10459	1p36.22	0	-0.127	0.112	0	-0.123	0	-0.105	0	0	0	0	-0.461	-0.377	0	0	0	0	0	0.115	-0.903	0	0.609	0	-0.148	0	-0.122	0	0	0	0	-0.465	0	0	0.288	0	0	0	0
C1orf187	374946	1p36.22	0	-0.127	0.112	0	-0.123	0	-0.105	0	0	0	0	-0.461	-0.377	0	0	0	0	0	0.115	-0.903	0	0.609	0	-0.148	0	-0.122	0	0	0	0	-0.465	0	0	0.288	0	0	0	0
AGTRAP	57085	1p36.22	0	-0.127	0.112	0	-0.123	0	-0.105	0	0	0	0	-0.461	-0.377	0	0	0	0	0	0.115	-0.903	0	0	0	-0.148	0	-0.122	0	0	0	0	-0.465	0	0	0	0	0	0	0
MTHFR	4524	1p36.22	0	-0.127	0.112	0	-0.123	0	-0.105	0	0	0	0	-0.461	-0.377	0	0	0	0	0	0.115	-0.903	0	0	0	-0.148	0	-0.122	0	0	0	0	-0.465	0	0	0	0	0	0	0
CLCN6	1185	1p36.22	0	-0.127	0.112	0	-0.123	0	-0.105	0	0	0	0	-0.461	-0.377	0	0	0	0	0	0.115	-0.903	0	0	0	-0.148	0	-0.122	0	0	0	0	-0.465	0	0	0	0	0	0	0
NPPA-AS1	100379251	1p36.22	0	-0.127	0.112	0	-0.123	0	-0.105	0	0	0	0	-0.461	-0.377	0	0	0	0	0	0	-0.903	0	0	0	-0.148	0	-0.122	0	0	0	0	-0.465	0	0	0	0	0	0	0
NPPA	4878	1p36.22	0	-0.127	0.112	0	-0.123	0	-0.105	0	0	0	0	-0.461	-0.377	0	0	0	0	0	0	-0.903	0	0	0	-0.148	0	-0.122	0	0	0	0	-0.465	0	0	0	0	0	0	0
NPPB	4879	1p36.22	0	-0.127	0.112	0	-0.123	0	-0.105	0	0	0	0	-0.461	-0.377	0	0	0	0	0	0	-0.903	0	0	0	-0.148	0	-0.122	0	0	0	0	-0.465	0	0	0	0	0	0	0
KIAA2013	90231	1p36.22	0	-0.127	0.112	0	-0.123	0	-0.105	0	0	0	0	-0.461	-0.377	0	0	0	0	0	0	-0.903	0	0.167	0	-0.148	0	-0.122	0	0	0	0	-0.465	0	0	0	0	0	0	0
PLOD1	5351	1p36.22	0	-0.127	0.112	0	-0.123	0	-0.105	0	0	0	0	-0.461	-0.377	0	0	0	0	0	0	-0.903	0	0.167	0	-0.148	0	-0.122	0	0	0	0	-0.465	0	0	0	0	0	0	0
MFN2	9927	1p36.22	0	-0.127	0.112	0	-0.123	0	-0.105	0	0	0	0	-0.461	-0.377	0	0	0	0	0	0	-0.903	0	0.167	0	-0.148	0	-0.122	0	0	0	0	-0.465	0	0	0	0	0	0	0
MIIP	60672	1p36.22	0	-0.127	0.112	0	-0.123	0	-0.105	0	0	0	0	-0.461	-0.377	0	0	0	0	0	0	-0.903	0	0	0	-0.148	0	-0.122	0	0	0	0	-0.465	0	0	0	0	0	0	0
TNFRSF8	943	1p36.22	0	-0.127	0.112	0	-0.123	0	-0.105	0	0	0	0	-0.461	-0.377	0	0	0	0	0	0	-0.903	0	0	0	-0.148	0	-0.122	0	0	0	0	-0.465	0	0	0	0	0	0	0
TNFRSF1B	7133	1p36.22	0	-0.127	0.112	0	-0.123	0	-0.105	0	0	0	0	-0.461	-0.377	0	0	0	0	0	0	-0.903	0	0	0	-0.148	0	-0.122	0	0	0	0	-0.465	0	0	0	0	0	0	0
MIR4632	100616438	1p36.22	0	-0.127	0.112	0	-0.123	0	-0.105	0	0	0	0	-0.461	-0.377	0	0	0	0	0	0	-0.903	0	0	0	-0.148	0	-0.122	0	0	0	0	-0.465	0	0	0	0	0	0	0
VPS13D	55187	1p36.22	0	-0.127	0.112	0	-0.123	0	-0.105	0	0	0	0	-0.461	-0.377	0	0	0	0	0	0	-0.903	0	0	0	-0.148	0	-0.122	0	0	0	0	-0.465	0	0	0	0	0	0	0
SNORA59A|chr1	677885	1p36.22	0	-0.127	0.112	0	-0.123	0	-0.105	0	0	0	0	-0.461	-0.377	0	0	0	0	0	0	-0.903	0	0	0	-0.148	0	-0.122	0	0	0	0	-0.465	0	0	0	0	0	0	0
SNORA59B|chr1	677882	1p36.22	0	-0.127	0.112	0	-0.123	0	-0.105	0	0	0	0	-0.461	-0.377	0	0	0	0	0	0	-0.903	0	0	0	-0.148	0	-0.122	0	0	0	0	-0.465	0	0	0	0	0	0	0
DHRS3	9249	1p36.22	0	-0.127	0.112	0	-0.123	0	-0.105	0	0	0	0	-0.461	-0.377	0	0	0	0	0	0	-0.903	0	0	0	-0.148	0	-0.122	0	0	0	0	-0.465	0	0	0	0	0	0	0
AADACL4	343066	1p36.21	0	-0.127	0.112	0	-0.123	0	-0.105	0	0	0	0	-0.461	-0.377	0	0	0	0	0	0	-0.903	0	0	0	-0.148	0	-0.122	0	0	0	0	-0.465	0	0	0	0	0	0	0
AADACL3	126767	1p36.21	0	-0.127	0.112	0	-0.123	0	-0.105	0	0	0	0	-0.461	-0.377	0	0	0	0	0	0	-0.903	0	0	0	-0.148	0	-0.122	0	0	0	0	-0.465	0	0	0	0	0	0	0
C1orf158	93190	1p36.21	0	-0.127	0.112	0	-0.123	0	-0.105	0	0	0	0	-0.461	-0.377	0	0	0	0	0	0	-0.903	0	0	0	-0.148	0	-0.122	0	0	0	0	-0.465	0	0	0	0	0	0	0
PRAMEF12	390999	1p36.21	0	-0.127	0.112	0	-0.123	0	-0.105	0	0	0	0	-0.461	-0.377	0	0	0	0	0	0	-0.903	0	0	0	-0.148	0	-0.122	0	0	0	0	-0.465	0	0	0	0	0	0	0
HNRNPCL1	343069	1p36.21	0	-0.127	0.112	0	-0.123	0	-0.105	0	0	0	0	-0.461	-0.377	0	0	0	0	0	0	-0.903	0	0	0	-0.148	0	-0.122	0	0	0	0	-0.465	0	0	0	0	0	0	0
LOC649330	649330	1p36.21	0	-0.127	0.112	0	-0.123	0	-0.105	0	0	0	0	-0.461	-0.377	0	0	0	0	0	0	-0.903	0	0	0	-0.148	0	-0.122	0	0	0	0	-0.465	0	0	0	0	0	0	0
PRAMEF11	440560	1p36.21	0	-0.127	0.112	0	-0.123	0	-0.105	0	0	0	0	-0.461	-0.377	0	0	0	0	0	0	-0.903	0	0	0	-0.148	0	-0.122	0	0	0	0	-0.465	0	0	0	0	0	0	0
PRAMEF1	65121	1p36.21	0	-0.127	0.112	0	-0.123	0	-0.105	0	0	0	0	-0.461	-0.377	0	0	0	0	0	0	-0.903	0	0	0	-0.148	0	-0.122	0	0	0	0	-0.465	0	0	0	0	0	0	0
PRAMEF10	343071	1p36.21	0	-0.127	0.112	0	-0.123	0	-0.105	0	0	0	0	-0.461	-0.377	0	0	0	0	0	0	-0.903	0	0	0	-0.148	0	-0.122	0	0	0	0	-0.465	0.102	0	0	0	0	0	0
PRAMEF22	653606	1p36.21	0	-0.127	0.112	0	-0.123	0	-0.105	0	0	0	0	-0.461	-0.377	0	0	0	0	0	0	-0.903	0	0	0	-0.148	0	-0.122	0	0	0	0	-0.465	0.102	0	0	0	0	0	0
PRAMEF2	65122	1p36.21	0	-0.127	0.112	0	-0.123	0	-0.105	0	0	0	0	-0.461	-0.377	0	0	0	0	0	0	-0.903	0	0	0	-0.148	0	-0.122	0	0	0	0	-0.465	0.102	0	0	0	0	0	0
PRAMEF4	400735	1p36.21	0	-0.127	0.112	0	-0.123	0	-0.105	0	0	0	0	-0.461	-0.377	0	0	0	0	0	0	-0.903	0	0	0	-0.148	0	-0.122	0	0	0	0	-0.465	0.102	0	0	0	0	0	0
PRAMEF5	343068	1p36.21	0	-0.127	0.112	0	-0.123	0	-0.105	0	0	0	0	-0.461	-0.377	0	0	0	0	0	0	-0.903	0	0	0	-0.148	0	-0.122	0	0	0	0	-0.465	0.102	0	0	0	0	0	0
PRAMEF6	440561	1p36.21	0	-0.127	0.112	0	-0.123	0	-0.105	0	0	0	0	-0.461	-0.377	0	0	0	0	0	0	-0.903	0	0	0	-0.148	0	-0.122	0	0	0	0	-0.465	0.102	0	0	0	0	0	0
PRAMEF7	441871	1p36.21	0	-0.127	0.112	0	-0.123	0	-0.105	0	0	0	0	-0.461	-0.377	0	0	0	0	0	0	-0.903	0	0	0	-0.148	0	-0.122	0	0	0	0	-0.465	0.102	0	0	0	0	0	0
PRAMEF8	391002	1p36.21	0	-0.127	0.112	0	-0.123	0	-0.105	0	0	0	0	-0.461	-0.377	0	0	0	0	0	0	-0.903	0	0	0	-0.148	0	-0.122	0	0	0	0	-0.465	0.102	0	0	0	0	0	0
LOC440563	440563	1p36.21	0	-0.127	0.112	0	-0.123	0	-0.105	0	0	0	0	-0.461	-0.377	0	0	0	0	0	0	-0.903	0	0	0	-0.148	0	-0.122	0	0	0	0	-0.465	0.102	0	0	0	0	0	0
PRAMEF3	401940	1p36.21	0	-0.127	0.112	0	-0.123	0	-0.105	0	0	0	0	-0.461	-0.377	0	0	0	0	0	0	-0.903	0	0	0	-0.148	0	-0.122	0	0	0	0	-0.465	0.102	0	0	0	0	0	0
PRAMEF13	400736	1p36.21	0	-0.127	0.112	0	-0.123	0	-0.105	0	0	0	0	-0.461	-0.377	0	0	0	0	0	0	-0.903	0	0	0	-0.148	0	-0.122	0	0	0	0	-0.465	0.102	0	0	0	0	0	0
PRAMEF14	729528	1p36.21	0	-0.127	0.112	0	-0.123	0	-0.105	0	0	0	0	-0.461	-0.377	0	0	0	0	0	0	-0.903	0	0	0	-0.148	0	-0.122	0	0	0	0	-0.465	0.102	0	0	0	0	0	0
PRAMEF15	653619	1p36.21	0	-0.127	0.112	0	-0.123	0	-0.105	0	0	0	0	-0.461	-0.377	0	0	0	0	0	0	-0.903	0	0	0	-0.148	0	-0.122	0	0	0	0	-0.465	0.102	0	0	0	0	0	0
PRAMEF16	654348	1p36.21	0	-0.127	0.112	0	-0.123	0	-0.105	0	0	0	0	-0.461	-0.377	0	0	0	0	0	0	-0.903	0	0	0	-0.148	0	-0.122	0	0	0	0	-0.465	0.102	0	0	0	0	0	0
PRAMEF18	391003	1p36.21	0	-0.127	0.112	0	-0.123	0	-0.105	0	0	0	0	-0.461	-0.377	0	0	0	0	0	0	-0.903	0	0	0	-0.148	0	-0.122	0	0	0	0	-0.465	0.102	0	0	0	0	0	0
PRAMEF19	645414	1p36.21	0	-0.127	0.112	0	-0.123	0	-0.105	0	0	0	0	-0.461	-0.377	0	0	0	0	0	0	-0.903	0	0	0	-0.148	0	-0.122	0	0	0	0	-0.465	0.102	0	0	0	0	0	0
PRAMEF20	645425	1p36.21	0	-0.127	0.112	0	-0.123	0	-0.105	0	0	0	0	-0.461	-0.377	0	0	0	0	0	0	-0.903	0	0	0	-0.148	0	-0.122	0	0	0	0	-0.465	0.102	0	0	0	0	0	0
PRAMEF21	391001	1p36.21	0	-0.127	0.112	0	-0.123	0	-0.105	0	0	0	0	-0.461	-0.377	0	0	0	0	0	0	-0.903	0	0	0	-0.148	0	-0.122	0	0	0	0	-0.465	0.102	0	0	0	0	0	0
PRAMEF9	343070	1p36.21	0	-0.127	0.112	0	-0.123	0	-0.105	0	0	0	0	-0.461	-0.377	0	0	0	0	0	0	-0.903	0	0	0	-0.148	0	-0.122	0	0	0	0	-0.465	0.102	0	0	0	0	0	0
PRAMEF17	391004	1p36.21	0	-0.127	0.112	0	-0.123	0	-0.105	0	0	0	0	-0.461	-0.377	0	0	0	0	0	0	-0.903	0	0	0	-0.148	0	-0.122	0	0	0	0	-0.465	0.102	0	0	0	0	0	0
LRRC38	126755	1p36.21	0	-0.127	0.112	0	-0.123	0	-0.105	0	0	0	0	-0.461	-0.377	0	0	0	0	0	0	-0.903	0	0	0	-0.148	0	-0.122	0	0	0	0	-0.465	0	0	0	0	0	0	0
PDPN	10630	1p36.21	0	-0.127	0.112	0	-0.123	0	-0.105	0	0	0	0	-0.461	-0.377	0	0	0	0	0	0	-0.903	0	0	0	-0.148	0	-0.122	0	0	0	0	-0.465	0	0	0	0	0	0	0
PRDM2	7799	1p36.21	0	-0.127	0.112	0	-0.123	0	-0.105	0	0	0	0	-0.461	-0.377	0	0	0	0	0	0	-0.903	0	0	0	-0.148	0	-0.122	0	0	0	0	-0.465	0	0	0	0	0	0	0
KAZN	23254	1p36.21	0	-0.127	-0.147	0	-0.123	0	-0.105	0	0	0	0	-0.461	-0.377	0	0	0	0	0	0	-0.903	0	0	0	-0.148	0	-0.122	0	0	0	0	-0.465	0	0	0	0	0	0	0
C1orf126	200197	1p36.21	0	-0.127	0.105	0	-0.123	0	-0.105	0	0	0	0	-0.461	-0.246	0	0	0	0	0	0	-0.903	0	0	0	-0.148	0	-0.122	0	0	0	0	-0.465	0	0	0	0	0	0	0
TMEM51	55092	1p36.21	0	-0.127	0.105	0	-0.123	0	-0.105	0	0	0	0	-0.461	-0.246	0	0	0	0	0	0	-0.903	0	0	0	-0.148	0	-0.122	0	0	0	0	-0.465	0	0	0	0	0	0	0
FHAD1	114827	1p36.21	0	-0.127	0.105	0	-0.123	0	-0.105	0	0	0	0	-0.461	-0.246	0	0	0	0	0	0	-0.903	0	0.146	0	-0.148	0	-0.122	0	0	0	0	-0.465	0	0	0.21	0	0	0	0.191
EFHD2	79180	1p36.21	0	-0.127	0.105	0	-0.123	0	-0.105	0	0	0	0	-0.461	-0.246	0	0	0	0	0	0	-0.903	0	0	0	-0.148	0	-0.122	0	0	0	0	-0.465	0	0	0	0	0	0	0
CTRC	11330	1p36.21	0	-0.127	0.105	0	-0.123	0	-0.105	0	0	0	0	-0.461	-0.246	0	0	0	0	0	0	-0.903	0	0	0	-0.148	0	-0.122	0	0	0	0	-0.465	0	0	0	0	0	0	0
CELA2A	63036	1p36.21	0	-0.127	0.105	0	-0.123	0	-0.105	0	0	0	0	-0.461	-0.246	0	0	0	0	0	0	-0.903	0	0	0	-0.148	0	-0.122	0	0	0	0	-0.465	0	0	0	0	0	0	0
CELA2B	51032	1p36.21	0	-0.127	0.105	0	-0.123	0	-0.105	0	0	0	0	-0.461	-0.246	0	0	0	0	0	0	-0.903	0	0	0	-0.148	0	-0.122	0	0	0	0	-0.465	0	0	0	0	0	0	0
CASP9	842	1p36.21	0	-0.127	0.105	0	-0.123	0	-0.105	0	0	0	0	-0.461	-0.246	0	0	0	0	0	0	-0.903	0	0	0	-0.148	0	-0.122	0	0	0	0	-0.465	0	0	0	0	0	0	0
DNAJC16	23341	1p36.21	0	-0.127	0.105	0	-0.123	0	-0.105	0	0	0.139	0	-0.461	-0.246	0	0	0	0	0	0	-0.903	0	0	0	-0.148	0	-0.122	0	0	0	0	-0.465	0	0	0	0	0	0	0
AGMAT	79814	1p36.21	0	-0.127	0.105	0	-0.123	0	-0.105	0	0	0.139	0	-0.461	-0.246	0	0	0	0	0	0	-0.903	0	0	0	-0.148	0	-0.122	0	0	0	0	-0.465	0	0	0	0	0	0	0
DDI2	84301	1p36.21	0	-0.127	0.105	0	-0.123	0	-0.105	0	0	-0.252	0	-0.461	-0.246	0	0	0	0	0	0	-0.903	0	0.312	0	-0.148	0	-0.122	0	0	0	0	-0.465	0	0	0	0	0	0	0
RSC1A1	6248	1p36.21	0	-0.127	0.105	0	-0.123	0	-0.105	0	0	-0.252	0	-0.461	-0.246	0	0	0	0	0	0	-0.903	0	0	0	-0.148	0	-0.122	0	0	0	0	-0.465	0	0	0	0	0	0	0
PLEKHM2	23207	1p36.21	0	-0.127	0.105	0	-0.123	0	-0.105	0	0	-0.252	0	-0.461	-0.246	0	0	0	0	0	0	-0.903	0	0	0	-0.148	0	-0.122	0	0	0	0	-0.465	0	0	0	0	0	0	0
SLC25A34	284723	1p36.21	0	-0.127	0.105	0	-0.123	0	-0.105	0	0	-0.252	0	-0.461	-0.246	0	0	0	0	0	0	-0.903	0	0	0	-0.148	0	-0.122	0	0	0	0	-0.465	0	0	0	0	0	0	0
TMEM82	388595	1p36.21	0	-0.127	0.105	0	-0.123	0	-0.105	0	0	-0.252	0	-0.461	-0.246	0	0	0	0	0	0	-0.903	0	0	0	-0.148	0	-0.122	0	0	0	0	-0.465	0	0	0	0	0	0	0
FBLIM1	54751	1p36.21	0	-0.127	0.105	0	-0.123	0	-0.105	0	0	-0.252	0	-0.461	-0.246	0	0	0	0	0	0	-0.903	0	0	0	-0.148	0	-0.122	0	0	0	0	-0.465	0	0	0	0	0	0	0
UQCRHL	440567	1p36.21	0	-0.127	0.105	0	-0.123	0	-0.105	0	0	-0.252	0	-0.461	-0.246	0	0	0	0	0	0	-0.903	0	0	0	-0.148	0	-0.122	0	0	0	0	-0.465	0	0	0	0	0	0	0
FLJ37453	729614	1p36.21	0	-0.127	0.105	0	-0.123	0	-0.105	0	0	-0.252	0	-0.461	-0.246	0	0	0	0	0	0	-0.903	0	0	0	-0.148	0	-0.122	0	0	0	0	-0.465	0	0	0	0	0	0	0
SPEN	23013	1p36.21	0	-0.127	0.105	0	-0.123	0	-0.105	0	0	-0.252	0	-0.461	-0.246	0	0	0	0	0	0	-0.903	0	0	0	-0.148	0	-0.122	0	0	-0.14	0	-0.465	0	0	-0.119	0	0	0	0
ZBTB17	7709	1p36.13	0	-0.127	0.105	0	-0.123	0	-0.105	0	0	-0.252	0	-0.461	-0.246	0	0	0	0	0	0	-0.903	0	0	0	-0.148	0	-0.122	0	0	-0.14	0	-0.465	0	0	-0.119	0	0.155	0	0
C1orf64	149563	1p36.13	0	-0.127	0.105	0	-0.123	0	-0.105	0	0	-0.252	0	-0.461	-0.246	0	0	0	0	0	0	-0.903	0	0	0	-0.148	0	-0.122	0	0	0	0	-0.465	0	0	0.114	0	0.155	0	-0.14
HSPB7	27129	1p36.13	0	-0.127	0.105	0	-0.123	0	-0.105	0	0	-0.252	0	-0.461	-0.246	0	0	0	0	0	0	-0.903	0	0	0	-0.148	0	-0.122	0	0	0	0	-0.465	0	0	0.114	0	0	0	-0.14
CLCNKA	1187	1p36.13	0	-0.127	0.105	0	-0.123	0	-0.105	0	0	-0.252	0	-0.461	-0.246	0	0	0	0	0	0	-0.903	0	0	0	-0.148	0	-0.122	0	0	0	0	-0.465	0	0	0.114	0	0	0	-0.14
CLCNKB	1188	1p36.13	0	-0.127	0.105	0	-0.123	0	-0.105	0	0	-0.252	0	-0.461	-0.246	0	0	0	0	0	0	-0.903	0	0	0	-0.148	0	-0.122	0	0	0	0	-0.465	0	0	0.114	0	0	0	-0.14
FAM131C	348487	1p36.13	0	-0.127	0.105	0	-0.123	0	-0.105	0	0	-0.252	0	-0.461	-0.246	0	0	0	0	0	0	-0.903	0	0	0	-0.148	0	-0.122	0	0	0	0	-0.465	0	0	0.114	0	0	0	0
EPHA2	1969	1p36.13	0	-0.127	0.105	0	-0.123	0	-0.105	0	0	-0.252	0	-0.461	-0.246	0	0	0	0	0	0	-0.903	0	0	0	-0.148	0	-0.122	0	0	0	0	-0.465	0	0	0	0	0	0	0
ARHGEF19	128272	1p36.13	0	-0.127	0.105	0	-0.123	0	-0.105	0	0	-0.252	0	-0.461	-0.246	0	0	0	0	0	0	-0.903	0	0	0	-0.148	0	-0.122	0	0	0	0	-0.465	0	0	0	0	0	0	0
RSG1	79363	1p36.13	0	-0.127	0.105	0	-0.123	0	-0.105	0	0	-0.252	0	-0.461	-0.246	0	0	0	0	0	0	-0.903	0	0	0	-0.148	0	-0.122	0	0	0	0	-0.465	0	0	0	0	0	0	0
FBXO42	54455	1p36.13	0	-0.127	0.105	0	-0.123	0	-0.105	0	0	-0.252	0	-0.461	-0.377	0	0	0	0	0	0	-0.903	0	0	0	-0.148	0	-0.122	0	0	0	0	-0.465	0	0	0	0	0	0	0
C1orf144	26099	1p36.13	0	-0.127	0.105	0	-0.123	0	-0.105	0	0	-0.252	0	-0.461	-0.377	0	0	0	0	0	0	-0.903	0	0	0	-0.148	0	-0.122	0	0	0	0	-0.465	0	0	0	0	0	0	0
SPATA21	374955	1p36.13	0	-0.127	0.105	0	-0.123	0	-0.105	0	0	-0.252	0	-0.461	-0.249	0	0	0	0	0	0	-0.903	0	0	0	-0.148	0	-0.122	0	0	0	0	-0.465	0	0	0	0	0	0	0
NECAP2	55707	1p36.13	0	-0.127	0.105	0	-0.123	0	-0.105	0	0	-0.252	0	-0.461	-0.249	0	0	0	0	0	0	-0.903	0	0	0	-0.148	0	-0.122	0	0	0	0	-0.465	0	0	0	0	0	0	0
CROCCP3	114819	1p36.13	0	-0.127	0.105	0	-0.123	0	-0.105	0	0	-0.252	0	-0.461	-0.249	0	0	0	0	0	0	-0.903	0	0	0	-0.148	0	-0.122	0	0	0	0	-0.465	0	0	0.107	0	0	0	0
MIR3675	100500876	1p36.13	0	-0.127	0.105	0	-0.123	0	-0.105	0	0	-0.252	0	-0.461	-0.249	0	0	0	0	0	0	-0.903	0	0	0	-0.148	0	-0.122	0	0	0	0	-0.465	0	0	0.107	0	0	0	0
NBPF1	55672	1p36.13	0	-0.127	0.105	0	-0.123	0	-0.105	0	0	-0.252	0	-0.461	-0.249	0	0	0	0	0	0	-0.903	0	0	0	-0.148	0	-0.122	0	0	0	0	-0.465	0	0	0.107	0	0	0	0
CROCCP2	84809	1p36.13	0	-0.127	0.105	0	-0.123	0	-0.105	0	0	-0.252	0	-0.461	-0.249	0	0	0	0	0	0	-0.903	0	0	0	-0.148	0	-0.122	0	0	0	0	-0.465	0	0	0.107	0	0	0	0
CROCC	9696	1p36.13	0	-0.127	0.105	0	-0.123	0	-0.105	0	0	-0.252	0	-0.461	-0.249	0	0	0	0	0	0	-0.903	0	0	0	-0.148	0	-0.122	0	0	0	0	-0.465	0	0	0.107	0	0	0	0
ESPNP	284729	1p36.13	0	-0.127	0.105	0	-0.123	0	-0.105	0	0	-0.252	0	-0.461	-0.249	0	0	0	0	0	0	-0.903	0	0	0	-0.148	0	-0.122	0	0	0	0	-0.465	0	0	0.107	0	0	0	0
MST1P2	11209	1p36.13	0	-0.127	0.105	0	-0.123	0	-0.105	0	0	-0.252	0	-0.461	-0.249	0	0	0	0	0	0	-0.903	0	0	0	-0.148	0	-0.122	0	0	0	0	-0.465	0	0	0.107	0	0	0	0
MST1P9	11223	1p36.13	0	-0.127	0.105	0	-0.123	0	-0.105	0	0	-0.252	0	-0.461	-0.249	0	0	0	0	0	0	-0.903	0	0	0	-0.148	0	-0.122	0	0	0	0	-0.465	0	0	0.107	0	0	0	0
ATP13A2	23400	1p36.13	0	-0.127	0.105	0	-0.123	0	-0.105	0	0	-0.252	0	-0.461	-0.249	0	0	0	0	0	0	-0.903	0	0	0	-0.148	0	-0.122	0	0	0	0	-0.465	0	0	0.107	0	0	0	0
MFAP2	4237	1p36.13	0	-0.127	0.105	0	-0.123	0	-0.105	0	0	-0.252	0	-0.461	-0.249	0	0	0	0	0	0	-0.903	0	0	0	-0.148	0	-0.122	0	0	0	0	-0.465	0	0	0.107	0	0	0	0
SDHB	6390	1p36.13	0	-0.127	0.105	0	-0.123	0	-0.105	0	0	-0.252	0	-0.461	-0.249	0	0	0	0	0	0	-0.903	0	0	0	-0.148	0	-0.122	0	0	0	0	-0.465	0	0	0.107	0	0	0	0
PADI2	11240	1p36.13	0	-0.127	0.105	0	-0.123	0	-0.105	0	0	-0.252	0	-0.461	-0.249	0	0	0	0	0	0	-0.903	0	0	0	-0.148	0	-0.122	0	0	0	0	-0.465	0	0	0	0	0	0	0
PADI1	29943	1p36.13	0	-0.127	0.105	0	-0.123	0	-0.105	0	0	-0.252	0	-0.461	-0.249	0	0	0	0	0	0	-0.903	0	0	0	-0.148	0	-0.122	0	0	0	0	-0.465	0	0	0	0	0	0	0
PADI3	51702	1p36.13	0	-0.127	0.105	0	-0.123	0	-0.105	0	0	-0.252	0	-0.461	-0.249	0	0	0	0	0	0	-0.903	0	0	0	-0.148	0	-0.122	0	0	0	0	-0.465	0	0	0	0	0	0	0
PADI4	23569	1p36.13	0	-0.127	0.105	0	-0.123	0	-0.105	0	0	-0.252	0	-0.461	-0.249	0	0	0	0	0	0	-0.903	0	0	0	-0.148	0	-0.122	0	0	0	0	-0.465	0	0	0	0	0	0	0
PADI6	353238	1p36.13	0	-0.127	0.105	0	-0.123	0	-0.105	0	0	-0.252	0	-0.461	-0.249	0	0	0	0	0	0	-0.903	0	0	0	-0.148	0	-0.122	0	0	-0.123	0	-0.465	0	0	0	0	0	0	0
RCC2	55920	1p36.13	0	-0.127	0.105	0	-0.123	0	-0.105	0	0	-0.252	0	-0.461	-0.249	0	0	0	0	0	0	-0.903	0	0	0	-0.148	0	-0.122	0	0	-0.123	0	-0.465	0	0	0	0	0	0	0
ARHGEF10L	55160	1p36.13	0	-0.127	0.105	0	-0.123	0	-0.105	0	0	-0.252	0	-0.461	-0.249	0	0	0	0	0	0	-0.903	0	0	0	-0.148	0	-0.122	0	0	-0.123	0	-0.465	0	0	0	0	0	0	0
ACTL8	81569	1p36.13	0	-0.127	0.105	0	-0.123	0	-0.105	0	0	-0.252	0	-0.461	-0.249	0	0	0	0	0	0	-0.903	0	0	0	-0.148	0	-0.122	0	0	0	0	-0.465	0	0	0	0	0	0	0
IGSF21	84966	1p36.13	0	-0.127	0.171	0	-0.123	0	-0.105	0	0	-0.252	0	-0.461	-0.249	0	0	0	0	0	0	-0.903	0	0	0	-0.148	0	-0.122	0	0	0	0	-0.465	0	0	0	0	0	0	0
KLHDC7A	127707	1p36.13	0	-0.127	-0.159	0	-0.123	0	-0.105	0	0	-0.252	0	-0.461	-0.249	0	0	0	0	0	0	-0.903	0	0	0	-0.148	0	-0.122	0	0	0	0	-0.465	0	0	0	0	0	0	0
PAX7	5081	1p36.13	0	-0.127	0.17	-0.603	-0.123	0	-0.105	0	0	-0.252	0	-0.461	-0.586	0	-0.33	0	0	0	0	-1.424	0	0.116	-0.527	-0.148	0	-0.122	0	0	0	0	-0.465	0	0	0	0	0	0	0
TAS1R2	80834	1p36.13	0	-0.127	0	0	-0.123	0	-0.105	0	0	-0.252	0	-0.461	-0.226	0	0	0	0	0	0	-0.903	0	0	0	-0.148	0	-0.122	0	0	0	0	-0.465	0	0	0.107	0	0	0	0.125
ALDH4A1	8659	1p36.13	0	-0.127	0	0	-0.123	0	-0.105	0	0	-0.252	0	-0.461	-0.377	0	0	0	0	0	0	-0.903	0	0	0	-0.148	0	-0.122	0	0	0	0	-0.465	0	0	0.107	0	0	0	0
MIR4695	100616120	1p36.13	0	-0.127	0	0	-0.123	0	-0.105	0	0	-0.252	0	-0.461	-0.377	0	0	0	0	0	0	-0.903	0	0	0	-0.148	0	-0.122	0	0	0	0	-0.465	0	0	0	0	0	0	0
hsa-mir-1290	-731	1p36.13	0	-0.127	0	0	-0.123	0	-0.105	0	0	-0.252	0	-0.461	-0.377	0	0	0	0	0	0	-0.903	0	0	0	-0.148	0	-0.122	0	0	0	0	-0.465	0	0	0	0	0	0	0
IFFO2	126917	1p36.13	0	-0.127	0	0	-0.123	0	-0.105	0	0	-0.252	0	-0.461	-0.377	0	0	0	0	0	0	-0.903	0	0	0	-0.148	0	-0.122	0	0	0	0	-0.465	0	0	0	0	0	0	0
UBR4	23352	1p36.13	0	-0.127	0	0	-0.123	0	-0.105	0	0	0.12	0	-0.461	-0.261	0	0	0	0	0	0	-0.903	0	0	0	-0.148	0	-0.122	0	0	0	0	-0.465	0	0	0	0	0	0	0
KIAA0090	23065	1p36.13	0	-0.127	0	0	-0.123	0	-0.105	0	0	0.12	0	-0.461	-0.261	0	0	0	0	0	0	-0.903	0	0	0	-0.148	0	-0.122	0	0	0	0	-0.465	0	0	0	0	0	0	0
MRTO4	51154	1p36.13	0	-0.127	0	0	-0.123	0	-0.105	0	0	0.12	0	-0.461	-0.261	0	0	0	0	0	0	-0.903	0	0	0	-0.148	0	-0.122	0	0	0	0	-0.465	0	0	0	0	0	0	0
AKR7A3	22977	1p36.13	0	-0.127	0	0	-0.123	0	-0.105	0	0	0.12	0	-0.461	-0.261	0	0	0	0	0	0	-0.903	0	0	0	-0.148	0	-0.122	0	0	0	0	-0.465	0	0	0	0	0	0	0
AKR7L	246181	1p36.13	0	-0.127	0	0	-0.123	0	-0.105	0	0	0.12	0	-0.461	-0.261	0	0	0	0	0	0	-0.903	0	0	0	-0.148	0	-0.122	0	0	0	0	-0.465	0	0	0	0	0	0	0
LOC100506730	100506730	1p36.13	0	-0.127	0	0	-0.123	0	-0.105	0	0	0.12	0	-0.461	-0.261	0	0	0	0	0	0	-0.903	0	0	0	-0.148	0	-0.122	0	0	0	0	-0.465	0	0	0	0	0	0	0
AKR7A2	8574	1p36.13	0	-0.127	0	0	-0.123	0	-0.105	0	0	0.12	0	-0.461	-0.261	0	0	0	0	0	0	-0.903	0	0	0	-0.148	0	-0.122	0	0	0	0	-0.465	0	0	0	0	0	0	0
PQLC2	54896	1p36.13	0	-0.127	0	0	-0.123	0	-0.105	0	0	0.12	0	-0.461	-0.261	0	0	0	0	0	0	-0.903	0	0	0	-0.148	0	-0.122	0	0	0	0	-0.465	0	0	0	0	0	0	0
CAPZB	832	1p36.13	0	-0.127	0	0	-0.123	0	-0.105	0	0	0.12	0	-0.461	-0.261	0	0	0	0	0	0	-0.903	0	0	0	-0.148	0	-0.122	0	0	0	0	-0.465	0	0	0	0	0	0	0
C1orf151-NBL1	100532736	1p36.13	0	-0.127	0	0	-0.123	0	-0.105	0	0	0.12	0	-0.461	-0.261	0	0	0	0	0	0	-0.903	0	0	0	-0.148	0	-0.122	0	0	0	0	-0.465	0	0	0	0	0	0	0
MINOS1	440574	1p36.13	0	-0.127	0	0	-0.123	0	-0.105	0	0	0.12	0	-0.461	-0.261	0	0	0	0	0	0	-0.903	0	0	0	-0.148	0	-0.122	0	0	0	0	-0.465	0	0	0	0	0	0	0
NBL1	4681	1p36.13	0	-0.127	0	0	-0.123	0	-0.105	0	0	0.12	0	-0.461	-0.261	0	0	0	0	0	0	-0.903	0	0	0	-0.148	0	-0.122	0	0	0	0	-0.465	0	0	0	0	0	0	0
HTR6	3362	1p36.13	0	-0.127	0	0	-0.123	0	-0.105	0	0	0.12	0	-0.461	-0.261	0	0	0	0	0	0	-0.903	0	0	0	-0.148	0	-0.122	0	0	0	0	-0.465	0	0	0	0	0	0	0
TMCO4	255104	1p36.13	0	-0.127	0	0	-0.123	0	-0.105	0	0	0.12	0	-0.461	-0.261	0	0	0	0	0	0	-0.903	0	0	0	-0.148	0	-0.122	0	0	0	0	-0.465	0	0	0	0	0	0	0
RNF186	54546	1p36.13	0	-0.127	0	0	-0.123	0	-0.105	0	0	0.12	0	-0.461	-0.261	0	0	0	0	0	0	-0.903	0	0	0	-0.148	0	-0.122	0	0	0	0	-0.465	0	0	0	0	0	0	0
OTUD3	23252	1p36.13	0	-0.127	0	0	-0.123	0	-0.105	0	0	0.12	0	-0.461	-0.377	0	0	0	0	0	0	-0.903	0	0	0	-0.148	0	-0.122	0	0	0	0	-0.465	0	0	0	0	0	0	0
PLA2G2E	30814	1p36.13	0	-0.127	0	0	-0.123	0	-0.105	0	0	0.12	0	-0.461	-0.256	0	0	0	0	0	0	-0.903	0	0	0	-0.148	0	-0.122	0	0	0	0	-0.465	0	0	0	0	0	0	0
PLA2G2A	5320	1p36.13	0	-0.127	0	0	-0.123	0	-0.105	0	0	0.12	0	-0.461	-0.256	0	0	0	0	0	0	-0.903	0	0.159	0	-0.148	0	-0.122	0	0	0	0	-0.465	0	0	0	0	0	0	0
PLA2G5	5322	1p36.13	0	-0.127	0	0	-0.123	0	-0.105	0	0	0.12	0	-0.461	-0.256	0	0	0	0	0	0	-0.903	0	0	0	-0.148	0	-0.122	0	0	0	0	-0.465	0	0	0	0	0	0	0
PLA2G2D	26279	1p36.12	0	-0.127	0	0	-0.123	0	-0.105	0	0	0.12	0	-0.461	-0.256	0	0	0	0	0	0	-0.903	0	0	0	-0.148	0	-0.122	0	0	0	0	-0.465	0	0	0	0	0	0	0
PLA2G2F	64600	1p36.12	0	-0.127	0	0	-0.123	0	-0.105	0	0	0.12	0	-0.461	-0.256	0	0	0	0	0	0	-0.903	0	0	0	-0.148	0	-0.122	0	0	0	0	-0.465	0	0	0	0	0	0	0
PLA2G2C	391013	1p36.12	0	-0.127	0	0	-0.123	0	-0.105	0	0	0.12	0	-0.461	-0.256	0	0	0	0	0	0	-0.903	0	0	0	-0.148	0	-0.122	0	0	0	0	-0.465	0	0	0	0	0	0	0
UBXN10	127733	1p36.12	0	-0.127	0	0	-0.123	0	-0.105	0	0	0.12	0	-0.461	-0.256	0	0	0	0	0	0	-0.903	0	0	0	-0.148	0	-0.122	0	0	0	0	-0.465	0	0	0	0	0	0	0
VWA5B1	127731	1p36.12	0	-0.127	0	0	-0.123	0	-0.105	0	0	0.12	0	-0.461	-0.256	0	0	0	0	0	0	-0.903	0	0	0	-0.148	0	-0.122	0	0	0	0	-0.465	0	0	0.242	0	0	0	0
LOC339505	339505	1p36.12	0	-0.127	0	0	-0.123	0	-0.105	0	0	0.12	0	-0.461	-0.256	0	0	0	0	0	0	-0.903	0	0	0	-0.148	0	-0.122	0	0	0	0	-0.465	0	0	0	0	0	0	0
CAMK2N1	55450	1p36.12	0	-0.127	0	0	-0.123	0	-0.105	0	0	0.12	0	-0.461	-0.256	0	0	0	0	0	0	-0.903	0	0	0	-0.148	0	-0.122	0	0	0	0	-0.465	0	0	0	0	0	0	0
MUL1	79594	1p36.12	0	-0.127	0	0	-0.123	0	-0.105	0	0	0.12	0	-0.461	-0.256	0	0	0	0	0	0	-0.903	0	0	0	-0.148	0	-0.122	0	0	0	0	-0.465	0	0	0	0	0	0	0
FAM43B	163933	1p36.12	0	-0.127	0	0	-0.123	0	-0.105	0	0	0.12	0	-0.461	-0.256	0	0	0	0	0	0	-0.903	0	0	0	-0.148	0	-0.122	0	0	0	0	-0.465	0	0	0	0	0	0	0
CDA	978	1p36.12	0	-0.127	0	0	-0.123	0	-0.105	0	0	0.12	0	-0.461	-0.256	0	0	0	0	0	0	-0.903	0	0	0	-0.148	0	-0.122	0	0	0	0	-0.465	0	0	-0.103	0	0	0	0
PINK1	65018	1p36.12	0	-0.127	0	0	-0.123	0	-0.105	0	0	0.12	0	-0.461	-0.256	0	0	0	0	0	0	-0.903	0	0	0	-0.148	0	-0.122	0	0	0	0	-0.465	0	0	0	0	0	0	0
DDOST	1650	1p36.12	0	-0.127	0	0	-0.123	0	-0.105	0	0	0.12	0	-0.461	-0.256	0	0	0	0	0	0	-0.903	0	0	0	-0.148	0	-0.122	0	0	0	0	-0.465	0	0	0	0	0	0	0
KIF17	57576	1p36.12	0	-0.127	0	0	-0.123	0	-0.105	0	0	0.12	0	-0.461	-0.256	0	0	0	0	0	0	-0.903	0	0	0	-0.148	0	-0.122	0	0	0	0	-0.465	0	0	0	0	0	0	0
SH2D5	400745	1p36.12	0	-0.127	0	0	-0.123	0	-0.105	0	0	0.12	0	-0.461	-0.256	0	0	0	0	0	0	-0.903	0	0	0	-0.148	0	-0.122	0	0	0	0	-0.465	0	0	0	0	0	0	0
HP1BP3	50809	1p36.12	0	-0.127	0	0	-0.123	0	-0.105	0	0	0.12	0	-0.461	-0.256	0	0	0	0	0	0	-0.903	0	0	0	-0.148	0	-0.122	0	0	0	0	-0.465	0	0	0	0	0	0	0
EIF4G3	8672	1p36.12	0	-0.127	0	0	-0.123	0	-0.105	0	0	0.12	0	-0.461	-0.377	0	0	0	0	0	0	-0.903	0	0	0	-0.148	0	-0.122	0	0	0	0	-0.465	0	0	0.125	0	0	0	0
hsa-mir-1256	-747	1p36.12	0	-0.127	0	0	-0.123	0	-0.105	0	0	0	0	-0.461	-0.256	0	0	0	0	0	0	-0.903	0	0	0	-0.148	0	-0.122	0	0	0	0	-0.465	0	0	0	0	0	0	0
ECE1	1889	1p36.12	0	-0.127	0	0	-0.123	0	-0.105	0	0	0.124	0	-0.461	-0.249	0	0	0	0	0	0	-0.903	0	0	0	-0.148	0	-0.122	0	0	0	0	-0.465	0	0	0	0	0	0	0
LOC100506801	100506801	1p36.12	0	-0.127	0	0	-0.123	0	-0.105	0	0	0.124	0	-0.461	-0.249	0	0	0	0	0	0	-0.903	0	0	0	-0.148	0	-0.122	0	0	0	0	-0.465	0	0	0	0	0	0	0
NBPF3	84224	1p36.12	0	-0.127	0	0	-0.123	0	-0.105	0	0	-0.102	0	-0.461	-0.249	0	0	0	0	0	0	-0.903	0	0	0	-0.148	0	-0.122	0	0	0	0	-0.465	0	0	0	0	0	0	0
ALPL	249	1p36.12	0	-0.127	-0.131	0	-0.123	0	-0.105	0	0	-0.102	0	-0.461	-0.249	0	0	0	0	0	0	-0.903	0	0.292	0	-0.148	0	-0.122	0	0	0	0	-0.465	0	0	0	0	0	0	0
RAP1GAP	5909	1p36.12	0	-0.127	0.157	0	-0.123	0	-0.105	0	0	0	0	-0.461	-0.249	0	0	0	0	0	0	-0.903	0	0.174	0	-0.148	0	-0.122	0	0	0	0	-0.465	0	0	0	0	0	0	0
USP48	84196	1p36.12	0	-0.127	0.157	0	-0.123	0	-0.105	0	0	0	0	-0.461	-0.249	0	0	0	0	0	0	-0.903	0	0.174	0	-0.148	0	-0.122	0	0	0	0	-0.465	0	0	0	0	0	0	0
LDLRAD2	401944	1p36.12	0	-0.127	0.157	0	-0.123	0	-0.105	0	0	0	0	-0.461	-0.249	0	0	0	0	0	0	-0.903	0	0	0	-0.148	0	-0.122	0	0	0	0	-0.465	0	0	0	0	0	0	0
HSPG2	3339	1p36.12	0	-0.127	0.157	0	-0.123	0	-0.105	0	0	0	0	-0.461	-0.249	0	0	0	0	0	0	-0.903	0	0	0	-0.148	0	-0.122	0	0	0	0	-0.465	0	0	0	0	0	0	0
CELA3B	23436	1p36.12	0	-0.127	0.157	0	-0.123	0	-0.105	0	0	0	-0.481	-0.461	-0.249	0	0	0	0	0	-0.153	-0.903	0	0	0	-0.148	0	-0.122	0	0	0	0	-0.465	0	0	0	0	0	0	0
CELA3A	10136	1p36.12	0	-0.127	0.157	0	-0.123	0	-0.742	0	0	0	-0.481	-0.461	-0.249	0	0	0	0	0	-0.153	-0.903	0	0	0	-0.148	0	-0.559	0	0	0	0	-0.465	0	0	0	0	0	0	0
LINC00339	29092	1p36.12	0	-0.127	0.157	0	-0.123	0	-0.105	0	0	0	0	-0.461	-0.249	0	0	0	0	0	0	-0.903	0	0	0	-0.148	0	-0.122	0	0	0	0	-0.465	0	0	0	0	0	0	0
CDC42	998	1p36.12	0	-0.127	0.157	0	-0.123	0	-0.105	0	0	0.13	0	-0.461	-0.249	0	0	0	0	0	0	-0.903	0	0.102	0	-0.148	0	-0.122	0	0	0	0	-0.465	0	0	0	0	0	0	0
WNT4	54361	1p36.12	0	-0.127	0.157	0	-0.123	0	-0.105	0	0	0.13	0	-0.461	-0.249	0	0	0	0	0	0	-0.903	0	0.102	0	-0.148	0	-0.122	0	0	0	0	-0.465	0	0	0	0	0	0	0
ZBTB40	9923	1p36.12	0	-0.127	0.157	0	-0.123	0	-0.105	0	0	0.13	0	-0.461	-0.249	0	0	0	0	0	-0.155	-0.903	0	0	0	-0.148	0	-0.122	0	0	0	0	-0.465	0	0	-0.11	0	0	0	0
EPHA8	2046	1p36.12	0	-0.127	0.157	0	-0.123	0	-0.105	0	0	0.13	0	-0.461	-0.249	0	0	0	0	0	0	-0.903	0	0	0	-0.148	0	-0.122	0	0	0	0	-0.465	0	0	0	0	0	0	0
C1QA	712	1p36.12	0	-0.127	0.157	0	-0.123	0	-0.105	0	0	0.13	0	-0.461	-0.249	0	0	0	0	0	0	-0.903	0	0	0	-0.148	0	-0.122	0	0	0	0	-0.465	0	0	0	0	0	0	0
C1QC	714	1p36.12	0	-0.127	0.157	0	-0.123	0	-0.105	0	0	0.13	0	-0.461	-0.249	0	0	0	0	0	0	-0.903	0	0	0	-0.148	0	-0.122	0	0	0	0	-0.465	0	0	0	0	0	0	0
C1QB	713	1p36.12	0	-0.127	0.157	0	-0.123	0	-0.105	0	0	0.13	0	-0.461	-0.249	0	0	0	0	0	0	-0.903	0	0	0	-0.148	0	-0.122	0	0	0	0	-0.465	0	0	0	0	0	0	0
EPHB2	2048	1p36.12	0	-0.127	0.157	0	-0.123	0	-0.105	0	0	0.13	0	-0.461	-0.249	0	0	0	0.208	0	0	-0.903	0	0.137	0	-0.148	0	-0.122	0	0	0	0	-0.465	0	0	0	0	0	0	0
MIR4684	100616391	1p36.12	0	-0.127	0.157	0	-0.123	0	-0.105	0	0	0.13	0	-0.461	-0.249	0	0	0	0	0	0	-0.903	0	0	0	-0.148	0	-0.122	0	0	0	0	-0.465	0	0	0	0	0	0	0
MIR4253	100422914	1p36.12	0	-0.127	0.157	0	-0.123	0	-0.105	0	0	0.13	0	-0.461	-0.249	0	0	0	0	0	0	-0.903	0	-0.11	0	-0.148	0	-0.122	0	0	0	0	-0.465	0	0	0	0	0	0	0
hsa-mir-4253	-761	1p36.12	0	-0.127	0.157	0	-0.123	0	-0.105	0	0	0.13	0	-0.461	-0.249	0	0	0	0	0	0	-0.903	0	-0.11	0	-0.148	0	-0.122	0	0	0	0	-0.465	0	0	0	0	0	0	0
LOC729059	729059	1p36.12	0	-0.127	0.152	0	-0.123	0	-0.105	0	0	0.13	0	-0.461	-0.249	0	0	0	0	0	0	-0.903	0	0.177	0	-0.148	0	-0.122	0	0	0	0	-0.465	0	0	0	0	0	0	0
KDM1A	23028	1p36.12	0	-0.127	0.152	0	-0.123	0	-0.105	0	0	0.13	0	-0.461	-0.249	0	0	0	0	0	0	-0.903	0	0.177	0	-0.148	0	-0.122	0	0	0	0	-0.465	0	0	0	0	0	0	0
MIR3115	100422866	1p36.12	0	-0.127	0.152	0	-0.123	0	-0.105	0	0	0.13	0	-0.461	-0.249	0	0	0	0	0	0	-0.903	0	0.177	0	-0.148	0	-0.122	0	0	0	0	-0.465	0	0	0	0	0	0	0
hsa-mir-3115	-763	1p36.12	0	-0.127	0.152	0	-0.123	0	-0.105	0	0	0.13	0	-0.461	-0.249	0	0	0	0	0	0	-0.903	0	0.177	0	-0.148	0	-0.122	0	0	0	0	-0.465	0	0	0	0	0	0	0
LUZP1	7798	1p36.12	0	-0.127	0.152	0	-0.123	0	-0.105	0	0	0.13	0	-0.461	-0.377	0	0	0	0	0	0	-0.903	0	0.177	0	-0.148	0	-0.122	0	0	0	0	-0.465	0	0	0	0	0	0	0
HTR1D	3352	1p36.12	0	-0.127	0	0	-0.123	0	-0.105	0	0	0.13	0	-0.461	-0.264	0	0	0	0	0	0	-0.903	0	0	0	-0.148	0	-0.122	0	0	0	0	-0.465	0	0	0	0	0	0	0
HNRNPR	10236	1p36.12	0	-0.127	0	0	-0.123	0	-0.105	0	0	0.13	0	-0.461	-0.264	0	0	0	0	0	0	-0.903	0	0	0	-0.148	0	-0.122	0	0	0	0	-0.465	0	0	0	0	0	0	0
ZNF436	80818	1p36.12	0	-0.127	0	0	-0.123	0	-0.105	0	0	0.13	0	-0.461	-0.264	0	0	0	0	0	0	-0.903	0	0	0	-0.148	0	-0.122	0	0	0	0	-0.465	0	0	0	0	0	0	0
C1orf213	148898	1p36.12	0	-0.127	0	0	-0.123	0	-0.105	0	0	0.13	0	-0.461	-0.264	0	0	0	0	0	0	-0.903	0	0	0	-0.148	0	-0.122	0	0	0	0	-0.465	0	0	0	0	0	0	0
TCEA3	6920	1p36.12	0	-0.127	0	0	-0.123	0	-0.105	0	0	0.13	0	-0.461	-0.264	0	0	0	0	0	0	-0.903	0	0	0	-0.148	0	-0.122	0	0	0	0	-0.465	0	0	0	0	0	0	0
ASAP3	55616	1p36.12	0	-0.127	0	0	-0.123	0	-0.105	0	0	0.13	0	-0.461	-0.264	0	0	0	0	0	0	-0.903	0	0	0	-0.148	0	-0.122	0	0	0	0	-0.465	0	0	0	0	0	0	0
E2F2	1870	1p36.12	0	-0.127	0	0	-0.123	0	-0.105	0	0	0.13	0	-0.461	-0.264	0	0	0	0	0	0	-0.903	0	0	0	-0.148	0	-0.122	0	0	0	0	-0.465	0	0	0	0	0	0	0
ID3	3399	1p36.12	0	-0.127	0.235	0	-0.123	0	-0.105	0	0	0.13	0	-0.461	-0.264	0	0	0	0	0	0	-0.903	0	0.166	0	-0.148	0	-0.122	0	0	0	0	-0.465	0	0	0	0	0	0	0
MDS2	259283	1p36.11	0	-0.127	0.235	0	-0.123	0	-0.105	0	0	-0.145	0	-0.461	-0.377	0	0	0.55	0	0	0	-0.903	0	0.166	0	-0.148	0	-0.122	0	0	0	0	-0.465	0	0	0.175	0	0	0	0
RPL11	6135	1p36.11	0	-0.127	0	0	-0.123	0	-0.105	0	0	0.122	0	-0.461	-0.377	0	0	0	0	0	0	-0.903	0	0	0	-0.148	0	-0.122	0	0	0	0	-0.465	0	0	0	0	0	0	0
LOC100506963	100506963	1p36.11	0	-0.127	0	0	-0.123	0	-0.105	0	0	0.122	0	-0.461	-0.377	0	0	0	0.827	0	0	-0.903	0	0	0	-0.148	0	-0.122	0	0	0	0	-0.465	0	0	0	0	0.812	0	0
TCEB3	6924	1p36.11	0	-0.127	0	0	-0.123	0	-0.105	0	0	0.122	0	-0.461	-0.377	0	0	0	0	0	0	-0.903	0	0	0	-0.148	0	-0.122	0	0	0	0	-0.465	0	0	0	0	0	0	0
PITHD1	57095	1p36.11	0	-0.127	0	0	-0.123	0	-0.105	0	0	0.122	0	-0.461	-0.377	0	0	0	0.827	0	0	-0.903	0	0	0	-0.148	0	-0.122	0	0	0	0	-0.465	0	0	0	0	0.812	0	0
FUCA1	2517	1p36.11	0	-0.127	0	0	-0.123	0	-0.105	0	0	0.122	0	-0.461	-0.377	0	0	0	0	0	0	-0.903	0	0	0	-0.148	0	-0.122	0	0	0	0	-0.465	0	0	-0.101	0	0	0	0
GALE	2582	1p36.11	0	-0.127	0	0	-0.123	0	-0.105	0	0	0.122	0	-0.461	-0.377	0	0	0	0	0	0	-0.903	0	0	0	-0.148	0	-0.122	0	0	0	0	-0.465	0	0	0	0	0	0	0
HMGCL	3155	1p36.11	0	-0.127	0	0	-0.123	0	-0.105	0	0	0.122	0	-0.461	-0.377	0	0	0	0	0	0	-0.903	0	0	0	-0.148	0	-0.122	0	0	0	0	-0.465	0	0	0	0	0	0	0
LYPLA2	11313	1p36.11	0	-0.127	0	0	-0.123	0	-0.105	0	0	0.122	0	-0.461	-0.377	0	0	0	0	0	0	-0.903	0	0	0	-0.148	0	-0.122	0	0	0	0	-0.465	0	0	0	0	0	0	0
CNR2	1269	1p36.11	0	-0.127	0	0	-0.123	0	-0.105	0	0	0.122	0	-0.461	-0.377	0	0	0	0	0	0	-0.903	0	0	0	-0.148	0	-0.122	0	0	0	0	-0.465	0	0	0.104	0	0	0	0.111
MIR378F	100616492	1p36.11	0	-0.127	0	0	-0.123	0	-0.105	0	0	0.122	0	-0.461	-0.377	0	0	0	0	0	0	-0.903	0	0	0	-0.148	0	-0.122	0	0	0	0	-0.465	0	0	0.104	0	0	0	0.111
PNRC2	55629	1p36.11	0	-0.127	0	0	-0.123	0	-0.105	0	0	0.122	0	-0.461	-0.377	0	0	0	0	0	0	-0.903	0	0	0	-0.148	0	-0.122	0	0	0	0	-0.465	0	0	0.104	0	0	0	0.111
SRSF10	10772	1p36.11	0	-0.127	0	0	-0.123	0	-0.105	0	0	0.122	0	-0.461	-0.377	0	0	0	0	0	0	-0.903	0	0	0	-0.148	0	-0.122	0	0	0	0	-0.465	0	0	0.104	0	0	0	0.111
MYOM3	127294	1p36.11	0	-0.127	0	0	-0.123	0	-0.105	0	0	0.122	0	-0.461	-0.377	0	0	0	0	0	0	-0.903	0	0	0	-0.148	0	-0.122	0	0	0	0	-0.465	0	0	0.104	0	0	0	0
IL22RA1	58985	1p36.11	0	-0.127	0	0	-0.123	0	-0.105	0	0	0.122	0	-0.461	-0.377	0	0	0	0	0	0	-0.903	0	0	0	-0.148	0	-0.122	0	0	0	0	-0.465	0	0	0.104	0	0	0	0
IL28RA	163702	1p36.11	0	-0.127	0	0	-0.123	0	-0.105	0	0	0.122	0	-0.461	-0.377	0	0	0	0	0	0	-0.903	0	0	0	-0.148	0	-0.122	0	0	0	0	-0.465	0	0	0.104	0	0	0	0
LOC284632	284632	1p36.11	0	-0.127	0	0	-0.123	0	-0.105	0	0	0.122	0	-0.461	-0.377	0	0	0	0	0	0	-0.903	0	0	0	-0.148	0	-0.122	0	0	0	0	-0.465	0	0	0.104	0	0	0	0
GRHL3	57822	1p36.11	0	-0.127	0	0	-0.123	0	-0.105	0	0	0.122	0	-0.461	-0.377	0	0	0	0	0	0	-0.903	0	0	0	-0.148	0	-0.122	0	0	0	0	-0.465	0	0	0	0	0	0	0
C1orf201	90529	1p36.11	0	-0.127	0	0	-0.123	0	-0.105	0	0	0.122	0	-0.461	-0.377	0	0	0	0	0	0	-0.903	0	0	0	-0.148	0	-0.122	0	0	0	0	-0.465	0	0	0	0	0	0	0
NIPAL3	57185	1p36.11	0	-0.127	0	0	-0.123	0	-0.105	0	0	0.122	0	-0.461	-0.377	0	0	0	0	0	0	-0.903	0	0	0	-0.148	0	-0.122	0	0	0	0	-0.465	0	0	0	0	0	0	0
RCAN3AS	100750325	1p36.11	0	-0.127	0	0	-0.123	0	-0.105	0	0	0.122	0	-0.461	-0.377	0	0	0	0	0	0	-0.903	0	0	0	-0.148	0	-0.122	0	0	0	0	-0.465	0	0	0	0	0	0	0
RCAN3	11123	1p36.11	0	-0.127	0	0	-0.123	0	-0.105	0	0	0.122	0	-0.461	-0.377	0	0	0	0	0	0	-0.903	0	0	0	-0.148	0	-0.122	0	0	0	0	-0.465	0	0	0	0	0	0	0
C1orf130	400746	1p36.11	0	-0.127	0	0	-0.123	0	-0.105	0	0	0.122	0	-0.461	-0.377	0	0	0	0	0	0	-0.903	0	0	0	-0.148	0	-0.122	0	0	0	0	-0.465	0	0	0	0	0	0	0
SRRM1	10250	1p36.11	0	-0.127	0	0	-0.123	0	-0.105	0	0	0.122	0	-0.461	-0.377	0	0	0	0	0	0	-0.903	0	0	0	-0.148	0	-0.122	0	0	0	0	-0.465	0	0	0	0	0	0	0
CLIC4	25932	1p36.11	0	-0.127	0	0	-0.123	0	-0.105	0	0	-0.211	0	-0.461	-0.377	0	0	0	0	0	0	-0.903	0	0	0	-0.148	0	-0.122	0	0	0	0	-0.465	0	0	0	0	0	0	0
RUNX3	864	1p36.11	0	-0.127	0	0	-0.123	0	-0.105	0	0	-0.211	0	-0.461	-0.377	0	0	0	0	0	0	-0.903	0	0	0	-0.148	0	-0.122	0	0	0	0	-0.465	0	0	0	0	0	0	0.105
SYF2	25949	1p36.11	0	-0.127	0	0	-0.123	0	-0.105	0	0	-0.211	0	-0.461	-0.377	0	0	0	0	0	0	-0.903	0	0	0	-0.148	0	-0.122	0	0	0	0	-0.465	0	0	0	0	0	0	0
C1orf63	57035	1p36.11	0	-0.127	0	0	-0.123	0	-0.105	0	0	-0.211	0	-0.461	-0.377	0	0	0	0	0	0	-0.903	0	0	0	-0.148	0	-0.122	0	0	0	0	-0.465	0	0	0	0	0	0	0
RHD	6007	1p36.11	0	-0.127	0	0	-0.123	0	-0.105	0	0	-0.211	0	-0.461	-0.377	0	0	0	0	0	0	-0.903	0	0	0	-0.148	0	-0.122	0	0	0	0	-0.465	0	0	0	0	0	0	0
TMEM50A	23585	1p36.11	0	-0.127	0	0	-0.123	0	-0.105	0	0	-0.211	0	-0.461	-0.377	0	0	0	0	0	0	-0.903	0	0	0	-0.148	0	-0.122	0	0	0	0	-0.465	0	0	0	0	0	0	0
RHCE	6006	1p36.11	0	-0.127	0	0	-0.123	0	-0.105	0	0	-0.211	0	-0.461	-0.377	0	0	0	0	0	0	-0.903	0	0	0	-0.148	0	-0.122	0	0	0	0	-0.465	0	0	0	0	0	0	0
TMEM57	55219	1p36.11	0	-0.127	0	0	-0.123	0	-0.105	0	0	-0.211	0	-0.461	-0.377	0	0	0	0	0	0	-0.903	0	0	0	-0.148	0	-0.122	0	0	-0.129	0	-0.465	0	0	0	0	0	0	0
LDLRAP1	26119	1p36.11	0	-0.127	0	0	-0.123	0	-0.105	0	0	-0.211	0	-0.461	-0.377	0	0	0	0	0	0	-0.903	0	0	0	-0.148	0	-0.122	0	0	-0.129	0	-0.465	0	0	0	0	0	0	0
MAN1C1	57134	1p36.11	0	-0.127	0	0	-0.123	0	-0.105	0	0	-0.211	0	-0.461	-0.377	0	0	0	0	0	0	-0.903	0	0	0	-0.148	0	-0.122	0	0	-0.129	0	-0.465	0	0	0	0	0	0	0
SEPN1	57190	1p36.11	0	-0.127	0	0	-0.123	0	-0.105	0	0	-0.211	0	-0.461	-0.377	0	0	0	0	0	0	-0.903	0	0	0	-0.148	0	-0.122	0	0	-0.129	0	-0.465	0	0	0	0	0	0	0
FAM54B	56181	1p36.11	0	-0.127	0	0	-0.123	0	-0.105	0	0	-0.211	0	-0.461	-0.377	0	0	0	0	0	0	-0.903	0	0	0	-0.148	0	-0.122	0	0	-0.129	0	-0.465	0	0	0	0	0	0	0
LOC646471	646471	1p36.11	0	-0.127	0	0	-0.123	0	-0.105	0	0	-0.211	0	-0.461	-0.377	0	0	0	0	0	0	-0.903	0	0	0	-0.148	0	-0.122	0	0	-0.129	0	-0.465	0	0	0	0	0	0	0
C1orf135	79000	1p36.11	0	-0.127	0	0	-0.123	0	-0.105	0	0	-0.211	0	-0.461	-0.377	0	0	0	0	0	0	-0.903	0	0	0	-0.148	0	-0.122	0	0	-0.251	0	-0.465	0	0	0	0	0	0	0
PAQR7	164091	1p36.11	0	-0.127	0	0	-0.123	0	-0.105	0	0	-0.211	0	-0.461	-0.377	0	0	0	0	0	0	-0.903	0	0	0	-0.148	0	-0.122	0	0	-0.251	0	-0.465	0	0	0	0	0	0	0
STMN1	3925	1p36.11	0	-0.127	0	0	-0.123	0	-0.105	0	0	-0.211	0	-0.461	-0.377	0	0	0	0	0	0	-0.903	0	0	0	-0.148	0	-0.122	0	0	-0.251	0	-0.465	0	0	0	0	0	0	0
MIR3917	100500808	1p36.11	0	-0.127	0	0	-0.123	0	-0.105	0	0	-0.211	0	-0.461	-0.377	0	0	0	0	0	0	-0.903	0	0	0	-0.148	0	-0.122	0	0	-0.251	0	-0.465	0	0	0	0	0	0	0
PAFAH2	5051	1p36.11	0	-0.127	0	0	-0.123	0	-0.105	0	0	-0.211	0	-0.461	-0.377	0	0	0	0	0	0	-0.903	0	0	0	-0.148	0	-0.122	0	0	-0.193	0	-0.465	0	0	0	0	0	0	0
EXTL1	2134	1p36.11	0	-0.127	0	0	-0.123	0	-0.105	0	0	-0.211	0	-0.461	-0.377	0	0	0	0	0	0	-0.903	0	0	0	-0.148	0	-0.122	0	0	-0.193	0	-0.465	0	0	0	0	0	0	0
SLC30A2	7780	1p36.11	0	-0.127	0	0	-0.123	0	-0.105	0	0	-0.211	0	-0.461	-0.377	0	0	0	0	0	0	-0.903	0	0	0	-0.148	0	-0.122	0	0	-0.193	0	-0.465	0	0	0	0	0	0	0
TRIM63	84676	1p36.11	0	-0.127	0	0	-0.123	0	-0.105	0	0	-0.211	0	-0.461	-0.377	0	0	0	0	0	0	-0.903	0	0	0	-0.148	0	-0.122	0	0	-0.193	0	-0.465	0	0	0	0	0	0	0
PDIK1L	149420	1p36.11	0	-0.127	0	0	-0.123	0	-0.105	0	0	-0.211	0	-0.461	-0.377	0	0	0	0	0	0	-0.903	0	0	0	-0.148	0	-0.122	0	0	-0.193	0	-0.465	0	0	0	0	0	0	0
FAM110D	79927	1p36.11	0	-0.127	0	0	-0.123	0	-0.105	0	0	-0.211	0	-0.461	-0.377	0	0	0	0	0	0	-0.903	0	0	0	-0.148	0	-0.122	0	0	-0.193	0	-0.465	0	0	0	0	0	0	0
CNKSR1	10256	1p36.11	0	-0.127	0	0	-0.123	0	-0.105	0	0	-0.211	0	-0.461	-0.377	0	0	0	0	0	0	-0.903	0	0	0	-0.148	0	-0.122	0	0	-0.193	0	-0.465	0	0	0	0	0	0	0
ZNF593	51042	1p36.11	0	-0.127	0	0	-0.123	0	-0.105	0	0	-0.211	0	-0.461	-0.377	0	0	0	0	0	0	-0.903	0	0	0	-0.148	0	-0.122	0	0	-0.193	0	-0.465	0	0	0	0	0	0	0
CATSPER4	378807	1p36.11	0	-0.127	0	0	-0.123	0	-0.105	0	0	-0.211	0	-0.461	-0.377	0	0	0	0	0	0	-0.903	0	0	0	-0.148	0	-0.122	0	0	-0.193	0	-0.465	0	0	0	0	0	0	0
CEP85	64793	1p36.11	0	-0.127	0	0	-0.123	0	-0.105	0	0	-0.211	0	-0.461	-0.377	0	0	0	0	0	0	-0.903	0	0	0	-0.148	0	-0.122	0	0	-0.193	0	-0.465	0	0	0	0	0	0	0
SH3BGRL3	83442	1p36.11	0	-0.127	0	0	-0.123	0	-0.105	0	0	-0.211	0	-0.461	-0.377	0	0	0	0	0	0	-0.903	0	0	0	-0.148	0	-0.122	0	0	-0.193	0	-0.465	0	0	0	0	0	0	0
UBXN11	91544	1p36.11	0	-0.127	0	0	-0.123	0	-0.105	0	0	-0.211	0	-0.461	-0.377	0	0	0	0	0	0	-0.903	0	0	0	-0.148	0	-0.122	0	0	-0.193	0	-0.465	0	0	0	0	0	0	0
AIM1L	55057	1p36.11	0	-0.127	0	0	-0.123	0	-0.105	0	0	-0.211	0	-0.461	-0.377	0	0	0	0	0	0	-0.903	0	0	0	-0.148	0	-0.122	0	0	-0.193	0	-0.465	0	0	0	0	0	0	0
CD52	1043	1p36.11	0	-0.127	0	0	-0.123	0	-0.105	0	0	-0.211	0	-0.461	-0.377	0	0	0	0	0	0	-0.903	0	0	0	-0.148	0	-0.122	0	0	-0.193	0	-0.465	0	0	0	0	0	0	0
ZNF683	257101	1p36.11	0	-0.127	0	0	-0.123	0	-0.105	0	0	-0.211	0	-0.461	-0.377	0	0	0	0	0	0	-0.903	0	0	0	-0.148	0	-0.122	0	0	-0.193	0	-0.465	0	0	0	0	0	0	0
LIN28A	79727	1p36.11	0	-0.127	0.106	0	-0.123	0	-0.105	0	0	-0.211	0	-0.461	-0.377	0	0	0	0	0	0	-0.903	0	0	0	-0.148	0	-0.122	0	0	-0.193	0	-0.465	0	0	0	0	0	0	0
DHDDS	79947	1p36.11	0	-0.127	0.106	0	-0.123	0	-0.105	0	0	-0.211	0	-0.461	-0.377	0	0	0	0	0	0	-0.903	0	0.142	0	-0.148	0	-0.122	0	0	-0.193	0	-0.465	0	0	0.107	0	0	0	0.158
HMGN2	3151	1p36.11	0	-0.127	0.106	0	-0.123	0	-0.105	0	0	-0.211	0	-0.461	-0.243	0	0	0	0	0	0	-0.903	0	0.142	0	-0.148	0	-0.122	0	0	0	0	-0.465	0	0	0.107	0	0	0	0.158
RPS6KA1	6195	1p36.11	0	-0.127	0.106	0	-0.123	0	-0.105	0	0	-0.211	0	-0.461	-0.243	0	0	0	0	0	-0.116	-0.903	0	0	0	-0.148	0	-0.122	0	0	-0.106	0	-0.465	0	0	0.107	0	0	0	0
MIR1976	100302190	1p36.11	0	-0.127	0.106	0	-0.123	0	-0.105	0	0	-0.211	0	-0.461	-0.243	0	0	0	0	0	-0.116	-0.903	0	0	0	-0.148	0	-0.122	0	0	-0.106	0	-0.465	0	0	0.107	0	0	0	0
hsa-mir-1976	-790	1p36.11	0	-0.127	0.106	0	-0.123	0	-0.105	0	0	-0.211	0	-0.461	-0.243	0	0	0	0	0	-0.116	-0.903	0	0	0	-0.148	0	-0.122	0	0	-0.106	0	-0.465	0	0	0.107	0	0	0	0
ARID1A	8289	1p36.11	0	-0.127	0.106	0	-0.123	0	-0.105	0	0	-0.211	0	-0.461	-0.243	0	0	0	0	0	0	-0.903	0	0.122	0	-0.148	0	-0.122	0	0	-0.106	0	-0.465	0	0	0	0	0	0	0
PIGV	55650	1p36.11	0	-0.127	0.106	0	-0.123	0	-0.105	0	0	-0.211	0	-0.461	-0.243	0	0	0	0	0	0	-0.903	0	0.122	0	-0.148	0	-0.122	0	0	-0.106	0	-0.465	0	0	0	0	0	0	0
ZDHHC18	84243	1p36.11	0	-0.127	-0.137	0	-0.123	0	-0.105	0	0	-0.211	0	-0.461	-0.377	0	0	0	0	0	0	-0.903	0	-0.218	0	-0.148	0	-0.338	0	0	-0.106	0	-0.465	0	0	0	0	0	0	0
SFN	2810	1p36.11	0	-0.127	-0.137	0	-0.123	0	-0.105	0	0	-0.211	0	-0.461	-0.377	0	0	0	0	0	0	-0.903	0	-0.218	0	-0.148	0	-0.338	0	0	-0.106	0	-0.465	0	0	0	0	0	0	0
GPN2	54707	1p36.11	0	-0.127	-0.137	0	-0.123	0	-0.105	0	0	-0.211	0	-0.461	-0.377	0	0	0	0	0	0	-0.903	0	-0.218	0	-0.148	0	-0.338	0	0	-0.106	0	-0.465	0	0	0	0	0	0	0
GPATCH3	63906	1p36.11	0	-0.127	-0.137	0	-0.123	0	-0.105	0	0	-0.211	0	-0.461	-0.377	0	0	0	0	0	0	-0.903	0	-0.218	0	-0.148	0	-0.338	0	0	-0.106	0	-0.465	0	0	0	0	0	0	0
NR0B2	8431	1p36.11	0	-0.127	0.196	0	-0.123	0	-0.105	0	0	-0.211	0	-0.461	-0.243	0	0	0	0	0	0	-0.903	0	0	0	-0.148	0	0	0	0	-0.106	0	-0.465	0	0	0	0	0	0	0
NUDC	10726	1p36.11	0	-0.127	0.196	0	-0.123	0	-0.105	0	0	-0.211	0	-0.461	-0.243	0	0	0	0	0	0	-0.903	0	0	0	-0.148	0	0	0	0	-0.106	0	-0.465	0	0	0	0	0	0	0
C1orf172	126695	1p36.11	0	-0.127	0.196	0	-0.123	0	-0.105	0	0	-0.211	0	-0.461	-0.243	0	0	0	0	0	0	-0.903	0	0	0	-0.148	0	0	0	0	-0.106	0	-0.465	0	0	0	0	0	0	0
TRNP1	388610	1p36.11	0	-0.127	0.196	0	-0.123	0	-0.105	0	0	-0.211	0	-0.461	-0.243	0	0	0	0	0	0	-0.903	0	0	0	-0.148	0	0	0	0	-0.106	0	-0.465	0	0	0	0	0	0	0
FAM46B	115572	1p36.11	0	-0.127	0.196	0	-0.123	0	-0.105	0	0	-0.211	0	-0.461	-0.243	0	0	0	0	0	0	-0.903	0	0	0	-0.148	0	0	0	0	-0.106	0	-0.465	0	0	0	0	0	0	0
SLC9A1	6548	1p36.11	0	-0.127	0.196	0	-0.123	0	-0.105	0	0	-0.211	0	-0.461	-0.243	0	0	0	0	0	0	-0.903	0	0	0	-0.148	0	0	0	0	-0.106	0	-0.465	0	0	0	0	0	0	0
WDTC1	23038	1p36.11	0	-0.127	0.196	0	-0.123	0	-0.105	0	0	-0.211	0	-0.461	-0.243	0	0	0	0	0	0	-0.903	0	0	0	-0.148	0	0	0	0	-0.121	0	-0.465	0	0	0	0	0	0	0
TMEM222	84065	1p36.11	0	-0.127	0	0	-0.123	0	-0.105	0	0	-0.211	0	-0.461	-0.377	0	0	0	0	0	0	-0.903	0	0	0	-0.148	0	0	0	0	-0.121	0	-0.465	0	0	0	0	0	0	0
LOC644961	644961	1p36.11	0	-0.127	0	0	-0.123	0	-0.105	0	0	-0.211	0	-0.461	-0.377	0	0	0	0	0	0	-0.903	0	0	0	-0.148	0	0	0	0	-0.121	0	-0.465	0	0	0	0	0	0	0
MAP3K6	9064	1p36.11	0	-0.127	0	0	-0.123	0	-0.105	0	0	-0.211	0	-0.461	-0.377	0	0	0	0	0	0	-0.903	0	0	0	-0.148	0	0	0	0	-0.121	0	-0.465	0	0	0	0	0	0	0
SYTL1	84958	1p36.11	0	-0.127	0	0	-0.123	0	-0.105	0	0	-0.211	0	-0.461	-0.377	0	0	0	0	0	0	-0.903	0	0	0	-0.148	0	0	0	0	-0.121	0	-0.465	0	0	0	0	0	0	0
FCN3	8547	1p36.11	0	-0.127	0	0	-0.123	0	-0.105	0	0	-0.211	0	-0.461	-0.377	0	0	0	0	0	0	-0.903	0	0	0	-0.148	0	0	0	0	-0.121	0	-0.465	0	0	0	0	0	0	0
CD164L2	388611	1p36.11	0	-0.127	0	0	-0.123	0	-0.105	0	0	-0.211	0	-0.461	-0.377	0	0	0	0	0	0	-0.903	0	0	0	-0.148	0	0	0	0	-0.121	0	-0.465	0	0	0	0	0	0	0
GPR3	2827	1p36.11	0	-0.127	0	0	-0.123	0	-0.105	0	0	-0.211	0	-0.461	-0.377	0	0	0	0	0	0	-0.903	0	0	0	-0.148	0	0	0	0	-0.121	0	-0.465	0	0	0	0	0	0	0
WASF2	10163	1p36.11	0	-0.127	0	0	-0.123	0	-0.105	0	0	-0.211	0	-0.461	-0.377	0	0	0	0	0	0	-0.903	0	0	0	-0.148	0	0	0	0	-0.121	0	-0.465	0	0	0	0	0	0	0
AHDC1	27245	1p36.11	0	-0.127	0.117	0	-0.123	0	-0.105	0	0	-0.211	0	-0.461	-0.377	0	0	0	0	0	0	-0.903	0	0	0	-0.148	0	0	0	0	-0.121	0	-0.465	0	0	0	0	0	0	0.109
FGR	2268	1p36.11	0	-0.127	0.117	0	-0.123	0	-0.105	0	0	-0.211	0	-0.461	-0.377	0	0	0	0	0	0	-0.903	0	0	0	-0.148	0	0	0	0	-0.121	0	-0.465	0	0	0	0	0	0	0.109
IFI6	2537	1p36.11	0	-0.127	0.117	0	-0.123	0	-0.105	0	0	-0.211	0	-0.461	-0.377	0	0	0	0	0	0	-0.903	0	0	0	-0.148	0	0	0	0	-0.125	0	-0.465	0	0	0	0	0	0	0
FAM76A	199870	1p35.3	0	-0.127	0.117	0	-0.123	0	-0.105	0	0	-0.211	0	-0.461	-0.377	0	0	0	0	0	0	-0.903	0	0	0	-0.148	0	0	0	0	-0.125	0	-0.465	0	0	0	0	0	0	0
STX12	23673	1p35.3	0	-0.127	0.117	0	-0.123	0	-0.105	0	0	-0.211	0	-0.461	-0.377	0	0	0	0	0	0	-0.903	0	0	0	-0.148	0	0	0	0	-0.125	0	-0.465	0	0	0	0	0	0	0
PPP1R8	5511	1p35.3	0	-0.127	0.117	0	-0.123	0	-0.105	0	0	-0.211	0	-0.461	-0.377	0	0	0	0	0	0	-0.903	0	0	0	-0.148	0	0	0	0	-0.125	0	-0.465	0	0	0	0	0	0	0
SCARNA1	677774	1p35.3	0	-0.127	0.117	0	-0.123	0	-0.105	0	0	-0.211	0	-0.461	-0.377	0	0	0	0	0	0	-0.903	0	0	0	-0.148	0	0	0	0	-0.125	0	-0.465	0	0	0	0	0	0	0
C1orf38	9473	1p35.3	0	-0.127	0.117	0	-0.123	0	-0.105	0	0	-0.211	0	-0.461	-0.377	0	0	0	0	0	0	-0.903	0	0	0	-0.148	0	0	0	0	-0.125	0	-0.465	0	0	0	0	0	0	0
RPA2	6118	1p35.3	0	-0.127	0.117	0	-0.123	0	-0.105	0	0	-0.211	0	-0.461	-0.377	0	0	0	0	0	0	-0.903	0	0	0	-0.148	0	0	0	0	-0.125	0	-0.465	0	0	0	0	0	0	0
SMPDL3B	27293	1p35.3	0	-0.127	0.117	0	-0.123	0	-0.105	0	0	-0.211	0	-0.461	-0.377	0	0	0	0	0	0	-0.903	0	0	0	-0.148	0	0	0	0	-0.125	0	-0.465	0	0	0	0	0	0	0
XKR8	55113	1p35.3	0	-0.127	0.117	0	-0.123	0	-0.105	0	0	-0.211	0	-0.461	-0.377	0	0	0	0	0	0	-0.903	0	0	0	-0.148	0	0	0	0	-0.125	0	-0.465	0	0	0	0	0	0	0
EYA3	2140	1p35.3	0	-0.127	0.117	0	-0.123	0	-0.105	0	0	-0.211	0	-0.461	-0.377	0	0	0	0	0	0	-0.903	0	0	0	-0.148	0	0	0	0	-0.125	0	-0.465	0	0	0	0	0	0	0
LOC653566	653566	1p35.3	0	-0.127	0.117	0	-0.123	0	-0.105	0	0	-0.211	0	-0.461	-0.377	0	0	0	0	0	0	-0.903	0	0	0	-0.148	0	0	0	0	0	0	-0.465	0	0	0	0	0	0	0
PTAFR	5724	1p35.3	0	-0.127	0.117	0	-0.123	0	-0.105	0	0	-0.211	0	-0.461	-0.377	0	0	0	0	0	0	-0.903	0	0	0	-0.148	0	0	0	0	0	0	-0.465	0	0	0	0	0	0	0
DNAJC8	22826	1p35.3	0	-0.127	0.117	0	-0.123	0	-0.105	0	0	-0.211	0	-0.461	-0.377	0	0	0	0	0	0	-0.903	0	0	0	-0.148	0	0	0	0	0	0	-0.465	0	0	0	0	0	0	0
ATPIF1	93974	1p35.3	0	-0.127	0.117	0	-0.123	0	-0.105	0	0	-0.211	0	-0.461	-0.377	0	0	0	0	0	0	-0.903	0	0	0	-0.148	0	0	0	0	0	0	-0.465	0	0	0	0	0	0	0
SESN2	83667	1p35.3	0	-0.127	0.117	0	0.317	0	-0.105	0	0	-0.211	0	-0.461	-0.377	0	0	0	0	0	0	-0.903	0	0	0	-0.148	0	0	0	0	0	0	-0.465	0	0	0	0	0	0	0
MED18	54797	1p35.3	0	-0.127	0.117	0	0.317	0	-0.105	0	0	-0.211	0	-0.461	-0.377	0	0	0	0	0	0	-0.903	0	0	0	0.295	0	0	0	0	0	0	-0.465	0	0	0	0	0	0	0
PHACTR4	65979	1p35.3	0	-0.127	0.117	0	0.317	0	-0.105	0	0	-0.211	0	-0.461	-0.377	0	0	0	0	0	0	-0.903	0	0	0	0.295	0	0	0	0	0	0	-0.465	0	0	0	0	0	0	0
RCC1	1104	1p35.3	0	-0.127	0.117	0	-0.121	0	-0.105	0	0	-0.211	0	-0.461	-0.377	0	0	0	0	0	0	-0.903	0	0.168	0	-0.128	0	0	0	0	0	0	-0.465	0	0	0	0	0	0	0
SNHG3	8420	1p35.3	0	-0.127	0.117	0	-0.121	0	-0.105	0	0	-0.211	0	-0.461	-0.377	0	0	0	0	0	0	-0.903	0	0.168	0	-0.128	0	0	0	0	0	0	-0.465	0	0	0	0	0	0	0
TRNAU1AP	54952	1p35.3	0	-0.127	0.117	0	-0.121	0	-0.105	0	0	-0.211	0	-0.461	-0.377	0	0	0	0	0	0	-0.903	0	0.168	0	-0.128	0	0	0	0	0	0	-0.465	0	0	0	0	0	0	0
SNHG12	85028	1p35.3	0	-0.127	0.117	0	-0.121	0	-0.105	0	0	-0.211	0	-0.461	-0.377	0	0	0	0	0	0	-0.903	0	0.168	0	-0.128	0	0	0	0	0	0	-0.465	0	0	0	0	0	0	0
SNORD99	692212	1p35.3	0	-0.127	0.117	0	-0.121	0	-0.105	0	0	-0.211	0	-0.461	-0.377	0	0	0	0	0	0	-0.903	0	0.168	0	-0.128	0	0	0	0	0	0	-0.465	0	0	0	0	0	0	0
SNORA44	677825	1p35.3	0	-0.127	0.117	0	-0.121	0	-0.105	0	0	-0.211	0	-0.461	-0.377	0	0	0	0	0	0	-0.903	0	0.168	0	-0.128	0	0	0	0	0	0	-0.465	0	0	0	0	0	0	0
SNORA61	677838	1p35.3	0	-0.127	0.117	0	-0.121	0	-0.105	0	0	-0.211	0	-0.461	-0.377	0	0	0	0	0	0	-0.903	0	0.168	0	-0.128	0	0	0	0	0	0	-0.465	0	0	0	0	0	0	0
SNORA16A	692073	1p35.3	0	-0.127	0.117	0	-0.121	0	-0.105	0	0	-0.211	0	-0.461	-0.377	0	0	0	0	0	0	-0.903	0	0.168	0	-0.128	0	0	0	0	0	0	-0.465	0	0	0	0	0	0	0
RAB42	115273	1p35.3	0	-0.127	0.117	0	-0.121	0	-0.105	0	0	-0.211	0	-0.461	-0.377	0	0	0	0	0	0	-0.903	0	0	0	-0.128	0	0	0	0	0	0	-0.465	0	0	0	0	0	0	0
TAF12	6883	1p35.3	0	-0.127	0.117	0	-0.121	0	-0.105	0	0	-0.211	0	-0.461	-0.377	0	0	0	0	0	0	-0.903	0	0	0	-0.128	0	0	0	0	0	0	-0.465	0	0	0	0	0	0	0
RNU11	26824	1p35.3	0	-0.127	0.117	0	-0.121	0	-0.105	0	0	-0.211	0	-0.461	-0.377	0	0	0	0	0	0	-0.903	0	0	0	-0.128	0	0	0	0	0	0	-0.465	0	0	0	0	0	0	0
GMEB1	10691	1p35.3	0	-0.127	0.117	0	-0.121	0	-0.105	0	0	-0.211	0	-0.461	-0.377	0	0	0	0	0	0	-0.903	0	0	0	-0.128	0	0	0	0	0	0	-0.465	0	0	0	0	0	0	0
YTHDF2	51441	1p35.3	0	-0.127	0.117	0	-0.121	0	-0.105	0	0	-0.211	0	-0.461	-0.377	0	0	0	0	0	0	-0.903	0	0.163	0	-0.128	0	0	0	0	0	0	-0.465	0	0	0	0	0	0	0
OPRD1	4985	1p35.3	0	-0.127	0.117	0	-0.121	0	-0.105	0	0	-0.211	0	-0.461	-0.377	0	0	0	0	0	0	-0.903	0	0.163	0	-0.128	0	0	0	0	0	0	-0.465	0	0	0	0	0	0	0
EPB41	2035	1p35.3	0	-0.127	0.221	0	-0.121	0	-0.105	0	0	-0.211	0	-0.461	-0.377	0	0	0	0	0	0	-0.903	0	0.163	0	-0.128	0	0	0	0	0	0	-0.465	0	0	0	0	0	0	0
TMEM200B	399474	1p35.3	0	-0.127	0.221	0	-0.121	0	-0.105	0	0	-0.211	0	-0.461	-0.377	0	0	0	0	0	0	-0.903	0	0	0	-0.128	0	0	0	0	0	0	-0.465	0	0	0	0	0	0	0
SRSF4	6429	1p35.3	0	-0.127	-0.256	0	-0.121	0	-0.105	0	0	-0.211	0	-0.461	-0.377	0	0	0	0	0	0	-0.903	0	0	0	-0.128	0	0	0	0	0	0	-0.465	0	0	0	0	0	0	0
MECR	51102	1p35.3	0	-0.127	-0.256	0	-0.121	0	-0.105	0	0	-0.211	0	-0.461	-0.377	0	0	0	0	0	0	-0.903	0	0	0	-0.128	0	0	0	0	-0.196	0	-0.465	0	0	0	0	0	0	0
PTPRU	10076	1p35.3	0	-0.127	0	0	-0.121	0	-0.105	0	0	-0.211	0	-0.461	-0.377	0	0	0	0	0	0	-0.903	0	0	0	-0.128	0	0	0	0	0	0	-0.465	0	0	0	0	0	0	0
MATN1	4146	1p35.2	0	-0.127	0	0	-0.123	0	-0.105	0	0	-0.211	0	-0.461	-0.377	0	0	0	0	0	0	-0.903	0	0	0	-0.148	0	0	0	0	0	0	-0.465	0	0	0	0	0	0	0
LOC100129196	100129196	1p35.2	0	-0.127	0	0	-0.123	0	-0.105	0	0	-0.211	0	-0.461	-0.377	0	0	0	0	0	0	-0.903	0	0	0	-0.148	0	0	0	0	0	0	-0.465	0	0	0	0	0	0	0
LAPTM5	7805	1p35.2	0	-0.127	0	0	-0.123	0	-0.105	0	0	-0.211	0	-0.461	-0.377	0	0	0	0	0	0	-0.903	0	0	0	-0.148	0	0	0	0	0	0	-0.465	0	0	0	0	0	0	0
MIR4420	100616164	1p35.2	0	-0.127	0	0	-0.123	0	-0.105	0	0	-0.211	0	-0.461	-0.377	0	0	0	0	0	0	-0.903	0	0	0	-0.148	0	0	0	0	0	0	-0.465	0	0	0	0	0	0	0
SDC3	9672	1p35.2	0	-0.127	0	-0.534	-0.123	0	-0.105	0	0	-0.211	0	-0.461	-0.377	0	0	0	0	0	0	-0.903	-0.405	0	-0.461	-0.148	0	0	0	0	0	0	-0.465	0	0	0	0	0	0	0
PUM1	9698	1p35.2	0	-0.127	0	-0.534	-0.123	0	-0.105	0	0	-0.211	0	-0.461	-0.377	0	0	0	0	0	0	-0.903	-0.405	0	-0.461	-0.148	0	0	0	0	0	0	-0.465	0	0	0.15	0	0	0	0
SNORD103A	692234	1p35.2	0	-0.127	0	0	-0.123	0	-0.105	0	0	-0.211	0	-0.461	-0.377	0	0	0	0	0	0	-0.903	0	0	0	-0.148	0	0	0	0	0	0	-0.465	0	0	0.15	0	0	0	0
SNORD103B	692235	1p35.2	0	-0.127	0	0	-0.123	0	-0.105	0	0	-0.211	0	-0.461	-0.377	0	0	0	0	0	0	-0.903	0	0	0	-0.148	0	0	0	0	0	0	-0.465	0	0	0.15	0	0	0	0
SNORD85	692200	1p35.2	0	-0.127	0	0	-0.123	0	-0.105	0	0	-0.211	0	-0.461	-0.377	0	0	0	0	0	0	-0.903	0	0	0	-0.148	0	0	0	0	0	0	-0.465	0	0	0.15	0	0	0	0
PRO0611	28997	1p35.2	0	-0.127	0	0	-0.123	0	-0.105	0	0	-0.211	0	-0.461	-0.377	0	0	0	0	0	0	-0.903	0	0	0	-0.148	0	0	0	0	0	0	-0.465	0	0	-0.111	0	0	0	0
NKAIN1	79570	1p35.2	0	-0.127	0	0	-0.123	0	-0.105	0	0	-0.211	0	-0.461	-0.377	0	0	0	0	0	0	-0.903	0	0	0	-0.148	0	0	0	0	0	0	-0.465	0	0	0	0	0	0	0
SNRNP40	9410	1p35.2	0	-0.127	0	0	-0.123	0	-0.105	0	0	-0.211	0	-0.461	-0.377	0	0	0	0	0	0	-0.903	0	0	0	-0.148	0	0	0	0	-0.133	0	-0.465	0	0	0	0	0	0	0
ZCCHC17	51538	1p35.2	0	-0.127	0	0	-0.123	0	-0.105	0	0	-0.211	0	-0.461	-0.48	0	0	0	0	0	0	-0.903	0	0	0	-0.148	0	0	0	0	-0.133	0	-0.465	0	0	0	0	0	0	0
FABP3	2170	1p35.2	0	-0.127	0	0	-0.123	0	-0.105	0	0	-0.211	0	-0.461	-0.377	0	0	0	0	0	0	-0.903	0	0	0	-0.148	0	0	0	0	-0.133	0	-0.465	0	0	0	0	0	0	0
SERINC2	347735	1p35.2	0	-0.127	0	0	-0.123	0	-0.105	0	0	-0.211	0	-0.461	-0.377	0	0	0	0	0	0	-0.903	0	0	0	-0.148	0	0	0	0	-0.133	0	-0.465	0	0	0	0	0	0	0
LOC149086	149086	1p35.2	0	-0.127	0	0	-0.123	0	-0.105	0	0	-0.211	0	-0.461	-0.377	0	0	0	0	0	0	-0.903	0	0	0	-0.148	0	0	0	0	-0.133	0	-0.465	0	0	0	0	0	0	0
LOC284551	284551	1p35.2	0	-0.127	0	0	-0.123	0	-0.105	0	0	-0.211	0	-0.461	-0.377	0	0	0	0	0	0	-0.903	0	0	0	-0.148	0	0	0	0	-0.133	0	-0.465	0	0	0	0	0	0	0
TINAGL1	64129	1p35.2	0	-0.127	0	0	-0.123	0	-0.105	0	0	-0.211	0	-0.461	-0.377	0	0	0	0	0	0	-0.903	0	0	0	-0.148	0	0	0	0	-0.133	0	-0.465	0	0	0	0	0	0	0
HCRTR1	3061	1p35.2	0	-0.127	0	0	-0.123	0	-0.105	0	0	-0.211	0	-0.461	-0.377	0	0	0	0	0	0	-0.903	0	0	0	-0.148	0	0	0	0	-0.133	0	-0.465	0	0	0	0	0	0	0
PEF1	553115	1p35.2	0	-0.127	0	0	-0.123	0	-0.105	0	0	-0.211	0	-0.461	-0.377	0	0	0	0	0	0	-0.903	0	0	0	-0.148	0	0	0	0	-0.133	0	-0.465	0	0	0	0	0	0	0
COL16A1	1307	1p35.2	0	-0.127	0	0	-0.123	0	-0.105	0	0	-0.211	0	-0.461	-0.377	0	0	0	0	0	0	-0.903	0	0	0	-0.148	0	0	0	0	-0.133	0	-0.465	0	0	0	0	0	0	0
BAI2	576	1p35.2	0	-0.127	0	0	-0.123	0	-0.105	0	0	-0.211	0	-0.461	-0.377	0	0	0	0	0	0	-0.903	0	0	0	-0.148	0	0	0	0	0	0	-0.465	0	0	0	0	0	0	0
MIR4254	100423028	1p35.2	0	-0.127	0	0	-0.123	0	-0.105	0	0	-0.211	0	-0.461	-0.377	0	0	0	0	0	0	-0.903	0	0	0	-0.148	0	0	0	0	0	0	-0.465	0	0	0	0	0	0	0
hsa-mir-4254	-830	1p35.2	0	-0.127	0	0	-0.123	0	-0.105	0	0	-0.211	0	-0.461	-0.377	0	0	0	0	0	0	-0.903	0	0	0	-0.148	0	0	0	0	0	0	-0.465	0	0	0	0	0	0	0
SPOCD1	90853	1p35.2	0	-0.127	0	0	-0.123	0	-0.105	0	0	-0.211	0	-0.461	-0.377	0	0	0	0	0	0	-0.903	0	0	0	-0.148	0	0	0	0	0	0	-0.465	0	0	0	0	0	0	0
PTP4A2	8073	1p35.2	0	-0.127	0	0	-0.123	0	-0.105	0	0	-0.211	0	-0.461	-0.276	0	0	0	0	0	0	-0.903	0	0	0	-0.148	0	0	0	0	0	0	-0.465	0	0	0	0	0	0	0
KHDRBS1	10657	1p35.1	0	-0.127	0	0	-0.123	0	-0.105	0	0	-0.211	0	-0.461	-0.276	0	0	0	0	0	0	-0.903	0	0	0	-0.148	0	0	0	0	0	0	-0.465	0	0	0	0	0	0	0
TMEM39B	55116	1p35.1	0	-0.127	0	0	-0.123	0	-0.105	0	0	-0.211	0	-0.461	-0.377	0	0	0	0	0	0	-0.903	0	0	0	-0.148	0	0	0	0	0	0	-0.465	0	0	0	0	0	0	0
KPNA6	23633	1p35.1	0	-0.127	0	0	-0.123	0	-0.105	0	0	-0.211	0	-0.461	-0.377	0	0	0	0	0	0	-0.903	0	0	0	-0.148	0	0	0	0	0	0	-0.465	0	0	0	0	0	0	0
TXLNA	200081	1p35.1	0	-0.127	0	0	-0.123	0	-0.105	0	0	-0.211	0	-0.461	-0.377	0	0	0	0	0	0	-0.903	0	0	0	-0.148	0	0	0	0	0	0	-0.465	0	0	0	0	0	0	0
CCDC28B	79140	1p35.1	0	-0.127	0	0	-0.123	0	-0.105	0	0	-0.211	0	-0.461	-0.377	0	0	0	0	0	0	-0.903	0	0	0	-0.148	0	0	0	0	0	0	-0.465	0	0	0	0	0	0	0
IQCC	55721	1p35.1	0	-0.127	0	0	-0.123	0	-0.105	0	0	-0.211	0	-0.461	-0.377	0	0	0	0	0	0	-0.903	0	0	0	-0.148	0	0	0	0	0	0	-0.465	0	0	0	0	0	0	0
DCDC2B	149069	1p35.1	0	-0.127	0	0	-0.123	0	-0.105	0	0	-0.211	0	-0.461	-0.377	0	0	0	0	0	0	-0.903	0	0	0	-0.148	0	0	0	0	0	0	-0.465	0	0	0	0	0	0	0
TMEM234	56063	1p35.1	0	-0.127	0	0	-0.123	0	-0.105	0	0	-0.211	0	-0.461	-0.377	0	0	0	0	0	0	-0.903	0	0	0	-0.148	0	0	0	0	0	0	-0.465	0	0	0	0	0	0	0
EIF3I	8668	1p35.1	0	-0.127	0	0	-0.123	0	-0.105	0	0	-0.211	0	-0.461	-0.377	0	0	0	0	0	0	-0.903	0	0	0	-0.148	0	0	0	0	0	0	-0.465	0	0	0	0	0	0	0
MTMR9LP	339483	1p35.1	0	-0.127	0	0	-0.123	0	-0.105	0	0	-0.211	0	-0.461	-0.377	0	0	0	0	0	0	-0.903	0	0	0	-0.148	0	0	0	0	0	0	-0.465	0	0	0	0	0	0	0
FAM167B	84734	1p35.1	0	-0.127	0	0	-0.123	0	-0.105	0	0	-0.211	0	-0.461	-0.377	0	0	0	0	0	0	-0.903	0	0	0	-0.148	0	0	0	0	0	0	-0.465	0	0	0	0	0	0	0
LCK	3932	1p35.1	0	-0.127	0	0	-0.123	0	-0.105	0	0	-0.211	0	-0.461	-0.377	0	0	0	0	0	0	-0.903	0	0	0	-0.148	0	0	0	0	0	0	-0.465	0	0	0	0	0	0	0
HDAC1	3065	1p35.1	0	-0.127	0	0	-0.123	0	-0.105	0	0	-0.211	0	-0.461	-0.274	0	0	0	0	0	0	-0.903	0	0	0	-0.148	0	0	0	0	0	0	-0.465	0	0	0	0	0	0	0
MARCKSL1	65108	1p35.1	0	-0.127	0	0	-0.123	0	-0.105	0	0	-0.211	0	-0.461	-0.274	0	0	0	0	0	0	-0.903	0	0	0	-0.148	0	0	0	0	0	0	-0.465	0	0	0	0	0	0	0
BSDC1	55108	1p35.1	0	-0.127	0	0	-0.123	0	-0.105	0	0	-0.211	0	-0.461	-0.274	0	0	0	0	0	0	-0.903	0	0	0	-0.148	0	0	0	0	0	0	-0.465	0	0	0	0	0	0	0
LOC100128071	100128071	1p35.1	0	-0.127	0	0	-0.123	0	-0.105	0	0	-0.211	0	-0.461	-0.274	0	0	0	0	0	0	-0.903	0	0	0	-0.148	0	0	0	0	0	0	-0.465	0	0	0	0	0	0	0
TSSK3	81629	1p35.1	0	-0.127	0	0	-0.123	0	-0.105	0	0	-0.211	0	-0.461	-0.274	0	0	0	0	0	0	-0.903	0	0	0	-0.148	0	0	0	0	0	0	-0.465	0	0	0	0	0	0	0
ZBTB8B	728116	1p35.1	0	-0.127	0	0	-0.123	0	-0.105	0	0	-0.211	0	-0.461	-0.274	0	0	0	0	0	0	-0.903	0	0	0	-0.148	0	0	0	0	0	0	-0.465	0	0	0	0	0	0	0
ZBTB8A	653121	1p35.1	0	-0.127	0	0	-0.123	0	-0.105	0	0	-0.211	0	-0.461	-0.274	0	0	0	0	0	-0.127	-0.903	0	0	0	-0.148	0	0	0	0	0	0	-0.465	0	0	0	0	0	0	0
ZBTB8OS	339487	1p35.1	0	-0.127	0.232	0	-0.123	0	-0.105	0	0	-0.211	0	-0.461	-0.274	0	0	0	0	0	0	-0.903	0	0.209	0	-0.148	0	0	0	0	0	0	-0.465	0	0	0	0	0	0	0
RBBP4	5928	1p35.1	0	-0.127	0.232	0	-0.123	0	-0.105	0	0	-0.211	0	-0.461	-0.274	0	0	0	0	0	0	-0.903	0	0.209	0	-0.148	0	0	0	0	0	0	-0.465	0	0	0	0	0	0	0
SYNC	81493	1p35.1	0	-0.127	0.232	0	-0.123	0	-0.105	0	0	-0.211	0	-0.461	-0.274	0	0	0	0	0	0	-0.903	0	0.209	0	-0.148	0	0	0	0	0	0	-0.465	0	0	0	0	0	0	0
KIAA1522	57648	1p35.1	0	-0.127	0.232	0	-0.123	0	-0.105	0	0	-0.211	0	-0.461	-0.274	0	0	0	0	0	0	-0.903	0	0.209	0	-0.148	0	0	0	0	0	0	-0.465	0	0	0	0	0	0	0
S100PBP	64766	1p35.1	0	-0.127	0.232	0	-0.123	0	-0.105	0	0	-0.211	0	-0.461	-0.274	0	0	0	0	0	0	-0.903	0	0.209	0	-0.148	0	0	0	0	0	0	-0.465	0	0	0	0	0	0	0
YARS	8565	1p35.1	0	-0.127	0.232	0	-0.123	0	-0.105	0	0	-0.211	0	-0.461	-0.274	0	0	0	0	0	0	-0.903	0	0.209	0	-0.148	0	0	0	0	0	0	-0.465	0	0	0	0	0	0	0
FNDC5	252995	1p35.1	0	-0.127	0.232	0	-0.123	0	-0.105	0	0	-0.211	0	-0.461	-0.274	0	0	0	0	0	0	-0.903	0	0.209	0	-0.148	0	0	0	0	0	0	-0.465	0	0	0	0	0	0	0
HPCA	3208	1p35.1	0	-0.127	0.232	0	-0.123	0	-0.105	0	0	-0.211	0	-0.461	-0.274	0	0	0	0	0	0	-0.903	0	0.209	0	-0.148	0	0	0	0	0	0	-0.465	0	0	0	0	0	0	0
TMEM54	113452	1p35.1	0	-0.127	0	0	-0.123	0	-0.105	0	0	-0.211	0	-0.461	-0.274	0	0	0	0	0	0	-0.903	0	0	0	-0.148	0	0	0	0	0	0	-0.465	0	0	0	0	0	0	0
RNF19B	127544	1p35.1	0	-0.127	0	0	-0.123	0	-0.105	0	0	-0.211	0	-0.461	-0.377	0	0	0	0	0	0	-0.903	0	0	0	-0.148	0	0	0	0	0	0	-0.465	0	0	0	0	0	0	0
AK2	204	1p35.1	0	-0.127	0	0	-0.123	0	-0.105	0	0	-0.211	0	-0.461	-0.377	0	0	0	0	0	0	-0.903	0	0	0	-0.148	0	0	0	0	0	0	-0.465	0	0	0	0	0	0	0
ADC	113451	1p35.1	0	-0.127	0.125	0	-0.123	0	-0.105	0	0	-0.211	0	-0.461	-0.377	0	0	0	0	0	0	-0.903	0	0.115	0	-0.148	0	0	0	0	0	0	-0.465	0	0	0	0	0	0	0
TRIM62	55223	1p35.1	0	-0.127	0.125	0	-0.123	0	-0.105	0	0	0.131	0	-0.461	-0.377	0	0	0	0	0	0	-0.903	0	0.115	0	-0.148	0	0	0	0	0	0	-0.465	0	0	0	0	0	0	0.168
ZNF362	149076	1p35.1	0	-0.127	0.125	0	-0.123	0	-0.105	0	0	0.131	0	-0.461	-0.377	0	0	0	0	0	0	-0.903	0	-0.119	0	-0.148	0	0	0	0	0	0	-0.465	0	0	0	0	0	0	0
PHC2	1912	1p35.1	0	-0.127	0.125	0	-0.123	0	-0.105	0	0	0.131	0	-0.461	-0.377	0	0	0	0	0	0	-0.903	0	-0.119	0	-0.148	0	0	0	0	0	0	-0.465	0	0	0	0	0	0	0
MIR3605	100500853	1p35.1	0	-0.127	0.125	0	-0.123	0	-0.105	0	0	0.131	0	-0.461	-0.377	0	0	0	0	0	0	-0.903	0	-0.119	0	-0.148	0	0	0	0	0	0	-0.465	0	0	0	0	0	0	0
ZSCAN20	7579	1p35.1	0	-0.127	0.125	0	-0.123	0	-0.105	0	0	0.131	0	-0.461	-0.377	0	0	0	0	0	0	-0.903	0	0.105	0	-0.148	0	0	0	0	0	0	-0.465	0	0	0	0	0	0	0
CSMD2	114784	1p35.1	0	-0.127	0.125	0	-0.123	0	0.175	0	0	0.131	0	-0.461	-0.524	0	0	0	0	0	0	-0.903	0	0.105	0	-0.148	0	0	0	0	0	0	-0.465	0	0	0	0	0	0	0
HMGB4	127540	1p35.1	0	-0.127	0	0	-0.123	0	-0.105	0	0	0.131	0	-0.461	-0.377	0	0	0	0	0	0	-0.903	0	0	0	-0.148	0	0	0	0	0	0	-0.465	0	0	0	0	0	0	0
LOC402779	402779	1p35.1	0	-0.127	0	0	-0.123	0	-0.105	0	0	0.131	0	-0.461	-0.377	0	0	0	0	0	0	-0.903	0	0	0	-0.148	0	0	0	0	0	0	-0.465	0	0	0	0	0	0	0
C1orf94	84970	1p34.3	0	-0.127	0	0	-0.123	0	0	0	0	0.131	0	0	-0.256	0	0	0	0	0	0	-0.903	0	0	0	-0.148	0	0	0	0	0	0	0	0	0	0	0	0	0	0
hsa-mir-552	-853	1p34.3	0	-0.127	0	0	-0.123	0	0	0	0	0	0	0	-0.256	0	0	0	0	0	0	-0.903	0	0	0	-0.148	0	0	0	0	0	0	0	0	0	0	0	0	0	0
GJB5	2709	1p34.3	0	-0.127	0	0	-0.123	0	0	0	0	0.102	0	0	-0.256	0	0	0	0	0	0	-0.903	0	0	0	-0.148	0	0	0	0	0	0	0	0	0	0	0	0	0	0
GJB4	127534	1p34.3	0	-0.127	0	0	-0.123	0	0	0	0	0.102	0	0	-0.256	0	0	0	0	0	0	-0.903	0	0	0	-0.148	0	0	0	0	0	0	0	0	0	0	0	0	0	0
GJB3	2707	1p34.3	0	-0.127	0	0	-0.123	0	0	0	0	0.102	0	0	-0.256	0	0	0	0	0	0	-0.903	0	0	0	-0.148	0	0	0	0	0	0	0	0	0	0	0	0	0	0
GJA4	2701	1p34.3	0	-0.127	0	0	-0.123	0	0	0	0	0.102	0	0	-0.256	0	0	0	0	0	0	-0.903	0	0	0	-0.148	0	0	0	0	0	0	0	0	0	0	0	0	0	0
C1orf212	113444	1p34.3	0	-0.127	0.115	0	-0.123	0	0	0	0	0	0	0	-0.256	0	0	0	0	0	0	-0.903	0	0	0	-0.148	0	0	0	0	0	0	0	0	0	-0.106	0	0	0	0
DLGAP3	58512	1p34.3	0	-0.127	0.115	0	-0.123	0	0	0	0	0	0	0	-0.256	0	0	0	0	0	0	-0.903	0	0	0	-0.148	0	0	0	0	0	0	0	0	0	0	0	0	0	0
LOC653160	653160	1p34.3	0	-0.127	0.115	0	-0.123	0	0	0	0	0	0	0	-0.256	0	0	0	0	0	0	-0.903	0	0	0	-0.148	0	0	0	0	0	0	0	0	0	0	0	0	0	0
ZMYM6NB	100506144	1p34.3	0	-0.127	0.115	0	-0.123	0	0	0	0	0	0	0	-0.256	0	0	0	0	0	0	-0.903	0	0	0	-0.148	0	0	0	0	0	0	0	0	0	0	0	0	0	0
ZMYM6	9204	1p34.3	0	-0.127	0.115	0	-0.123	0	0	0	0	0	0	0	-0.256	0	0	0	0	0	-0.26	-0.903	0	0	0	-0.148	0	0	0	0	0	0	0	0	0	0	0	0	0	0
ZMYM1	79830	1p34.3	0	-0.127	0.115	0	-0.123	0	0	0	0	0	0	0	-0.256	0	0	0	0	0	-0.26	-0.903	0	0	0	-0.148	0	0	0	0	0	0	0	0	0	0	0	0	0	0
SFPQ	6421	1p34.3	0	-0.127	0.115	0	-0.123	0	0	0	0	0	0	0	-0.256	0	0	0	0	0	0	-0.903	0	0	0	-0.148	0	0	0	0	0	0	0	0	0	0	0	0	0	0
ZMYM4	9202	1p34.3	0	-0.127	0.115	0	-0.123	0	0	0	0	0	0	0	-0.256	0	0	0	0	0	0	-0.903	0	0.134	0	0.257	0	0	0	0	0	0	0	0	0	0	0	0	0	0
KIAA0319L	79932	1p34.3	0	-0.127	0.115	0	-0.123	0	0	0	0	0	0	0	-0.377	0	0	0	0	0	0	-0.903	0	0	0	-0.126	0	0	0	0	0	0	0	0	0	0	0	0	0	0
NCDN	23154	1p34.3	0	-0.127	0	0	-0.123	0	0	0	0	0	0	0	-0.377	0	0	0	0	0	0	-0.903	0	0	0	-0.126	0	0	0	0	0	0	0	0	0	0	0	0	0	0
TFAP2E	339488	1p34.3	0	-0.127	0	0	-0.123	0	0	0	0	0	0	0	-0.377	0	0	0	0	0	0	-0.903	0	0	0	-0.126	0	0	0	0	0	0	0	0	0	0	0	0	0	0
PSMB2	5690	1p34.3	0	-0.127	0	0	-0.123	0	0	0	0	0	0	0	-0.377	0	0	0	0	0	0	-0.903	0	0	0	-0.126	0	0	0	0	0	0	0	0	0	0	0	0	0	0
C1orf216	127703	1p34.3	0	-0.127	0	0	-0.123	0	0	0	0	0.121	0	0	-0.267	0	0	0	0	0	0	-0.903	0	0	0	-0.126	0	0	0	0	0	0	0	0	0	0	0	0	0	0
CLSPN	63967	1p34.3	0	-0.127	0	0	-0.123	0	0	0	0	0.121	0	0	-0.267	0	0	0	0	0	0	-0.903	0	0	0	-0.126	0	0	0	0	0	0	0	0	0	0	0	0	0	0
EIF2C4	192670	1p34.3	0	-0.127	0	0	-0.123	0	0	0	0	0	0	0	-0.267	0	0	0	0	0	0	-0.903	0	0	0	-0.126	0	0	0	0	0	0	0	0	0	0	0	0	0	0
EIF2C1	26523	1p34.3	0	-0.127	0	0	-0.123	0	0	0	0	0	0	0	-0.267	0	0	0	0	0	0	-0.903	0	0	0	-0.126	0	0	0	0	0	0	0	0	0	0	0	0	0	0
EIF2C3	192669	1p34.3	0	-0.127	0	0	-0.123	0	0	0	0	0	0	0	-0.377	0	0	0	0	0	0	-0.903	0	0	0	-0.126	0	0	0	0	0	0	0	0	0	0	0	0	0	0
TEKT2	27285	1p34.3	0	-0.127	0	0	-0.123	0	0	0	0	0	0	0	-0.254	0	0	0	0	0	0	-0.903	0	0	0	-0.126	0	0	0	0	0	0	0	0	0	0	0	0	0	0
ADPRHL2	54936	1p34.3	0	-0.127	0	0	-0.123	0	0	0	0	0	0	0	-0.254	0	0	0	0	0	0	-0.903	0	0	0	-0.126	0	0	0	0	0	0	0	0	0	0	0	0	0	0
COL8A2	1296	1p34.3	0	-0.127	0	0	-0.123	0	0	0	0	0	0	0	-0.254	0	0	0	0	0	0	-0.903	0	0	0	-0.126	0	0	0	0	0	0	0	0	0	0	0	0	0	0
MAP7D1	55700	1p34.3	0	-0.127	0	0	-0.123	0	0	0	0	0	0	0	-0.254	0	0	0	0	0	0	-0.903	0	0	0	-0.126	0	0	0	0	0	0	0	0	0	0	0	0	0	0
TRAPPC3	27095	1p34.3	0	-0.127	0	0	-0.123	0	0	0	0	0	0	0	-0.254	0	0	0	0	0	0	-0.903	0	0	0	-0.126	0	0	0	0	0	0	0	0	0	0	0	0	0	0
THRAP3	9967	1p34.3	0	-0.127	0	0	-0.123	0	0	0	0	0	0	0	-0.254	0	0	0	0	0	0	-0.903	0	0	0	-0.126	0	0	0	0	0	0	0	0	0	0.11	0	0	0	0
SH3D21	79729	1p34.3	0	-0.127	0	0	-0.123	0	0	0	0	0	0	0	-0.254	0	0	0	0	0	0	-0.903	0	0	0	-0.126	0	0	0	0	0	0	0	0	0	0.11	0	0	0	0
FAM176B	55194	1p34.3	0	-0.127	0	0	-0.123	0	0	0	0	0	0	0	-0.254	0	0	0	0	0	0	-0.903	0	0	0	-0.126	0	0	0	0	0	0	0	0	0	0.11	0	0	0	0
STK40	83931	1p34.3	0	-0.127	0	0	-0.123	0	0	0	0	0	0	0	-0.254	0	0	0	0	0	0	-0.903	0	0	0	-0.126	0	0	0	0	0	0	0	0	0	0	0	0	0	0
LSM10	84967	1p34.3	0	-0.127	0	0	-0.123	0	0	0	0	0	0	0	-0.254	0	0	0	0	0	0	-0.903	0	0	0	-0.126	0	0	0	0	0	0	0	0	0	0	0	0	0	0
OSCP1	127700	1p34.3	0	-0.127	0	0	-0.123	0	0	0	0	0	0	0	-0.254	0	0	0	0	0	0	-0.903	0	0	0	-0.126	0	0	0	0	0	0	0	0	0	0	0	0	0	0
MRPS15	64960	1p34.3	0	-0.127	0	0	-0.123	0	0	0	0	0	0	0	-0.254	0	0	0	0	0	0	-0.903	0	0	0	-0.126	0	0	0	0	0	0	0	0	0	0	0	0	0	0
CSF3R	1441	1p34.3	0	-0.127	0.11	0	-0.123	0	0	0	0	0	0	0	-0.536	0	0	0	0	0	0	-0.903	0	0	0	-0.126	0	0	0	0	0	0	0	0	0	0	0	0	0	0
GRIK3	2899	1p34.3	0	-0.127	0.11	0	-0.123	0	0	0	0	0	0	0	-0.377	0	0	0	0	0	0	-0.903	0	0	0	-0.126	0	0	0	0	0	0	0	0	0	0	0	0	0	0
MIR4255	100422898	1p34.3	0	-0.127	0	0	-0.123	0	0	0	0	0	0	0	-0.274	0	0	0	0	0	0	-0.903	0	0	0	-0.126	0	0	0	0	0	0	0	0	0	0	0	0	0	0
hsa-mir-4255	-872	1p34.3	0	-0.127	0	0	-0.123	0	0	0	0	0	0	0	-0.274	0	0	0	0	0	0	-0.903	0	0	0	-0.126	0	0	0	0	0	0	0	0	0	0	0	0	0	0
LOC728431	728431	1p34.3	0	-0.127	0	0	-0.123	0	0	0	0	0	0	0	-0.274	0	0	0	0	0	0	-0.903	0	0	0	-0.126	0	0	0	0	0	0	0	0	0	0	0	0	0	0
ZC3H12A	80149	1p34.3	0	-0.127	0	0	-0.123	0	0	0	0	0	0	0	-0.274	0	0	0	0	0	0	-0.903	0	0	0	-0.126	0	0	0	0	0	0	0	0	0	0	0	0	0	0
MEAF6	64769	1p34.3	0	-0.127	0	0	-0.123	0	0	0	0	0	0	0	-0.274	0	0	0	0	0	0	-0.903	0	0	0	-0.126	0	0	0	0	0	0	0	0	0	0	0	0	0	0
SNIP1	79753	1p34.3	0	-0.127	0.339	0	-0.123	0	0	0	0	0	0	0	-0.274	0	0	0	0	0	0	-0.903	0	0	0	-0.126	0	0	0	0	0	0	0	0	0	0	0	0	0	0
DNALI1	7802	1p34.3	0	-0.127	0.339	0	-0.123	0	0	0	0	0	0	0	-0.274	0	0	0	0	0	0	-0.903	0	0	0	-0.126	0	0	0	0	0	0	0	0	0	0	0	0	0	0
GNL2	29889	1p34.3	0	-0.127	0.339	0	-0.123	0	0	0	0	0	0	0	-0.274	0	0	0	0	0	0	-0.903	0	0	0	-0.126	0	0	0	0	0	0	0	0	0	0	0	0	0	0
RSPO1	284654	1p34.3	0	-0.127	0	0	-0.123	0	0	0	0	0	0	0	-0.274	0	0	0	0	0	0	-0.903	0	0	0	-0.126	0	0	0	0	0	0	0	0	0	0	0	0	0	0
C1orf109	54955	1p34.3	0	-0.127	0	0	-0.123	0	0	0	0	0	0	0	-0.274	0	0	0	0	0	0	-0.903	0	0	0	-0.126	0	0	0	0	0	0	0	0	0	0	0	0	0	0
CDCA8	55143	1p34.3	0	-0.127	0	0	-0.123	0	0	0	0	0	0	0	-0.274	0	0	0	0	0	0	-0.903	0	0	0	-0.126	0	0	0	0	0	0	0	0	0	0	0	0	0	0
EPHA10	284656	1p34.3	0	-0.127	0	0	-0.123	0	0	0	0	0	0	0	-0.274	0	0	0	0	0	0	-0.903	0	0	0	-0.126	0	0	0	0	0	0	0	0	0	0	0	0	0	0
MANEAL	149175	1p34.3	0	-0.127	0	0	-0.123	0	0	0	0	0	0	0	-0.274	0	0	0	0	0	0	-0.903	0	0	0	-0.126	0	0	0	0	0	0	0	0	0	0	0	0	0	0
YRDC	79693	1p34.3	0	-0.127	0	0	-0.123	0	0	0	0	0	0	0	-0.274	0	0	0	0	0	0	-0.903	0	0	0	-0.126	0	0	0	0	0	0	0	0	0	0	0	0	0	0
C1orf122	127687	1p34.3	0	-0.127	0	0	-0.123	0	0	0	0	0	0	0	-0.274	0	0	0	0	0	0	-0.903	0	0	0	-0.126	0	0	0	0	0	0	0	0	0	0	0	0	0	0
MTF1	4520	1p34.3	0	-0.127	0	0	-0.123	0	0	0	0	0	0	0	-0.274	0	0	0	0	0	0	-0.903	0	0	0	-0.126	0	0	0	0	0	0	0	0	0	0	0	0	0	0
INPP5B	3633	1p34.3	0	-0.127	0	0	-0.123	0	0	0	0	0	0	0	-0.274	0	0	0	0	0	0	-0.903	0	0	0	-0.126	0	0	0	0	0	0	0	0	0	0	0	0	0	0
SF3A3	10946	1p34.3	0	-0.127	0	0	-0.123	0	0	0	0	0	0	0	-0.274	0	0	0	0	0	0	-0.903	0	0	0	-0.126	0	0	0	0	0	0	0	0	0	0	0	0	0	0
FHL3	2275	1p34.3	0	-0.127	0	0	-0.123	0	0	0	0	0	0	0	-0.274	0	0	0	0	0	0	-0.903	0	0	0	-0.126	0	0	0	0	0	0	0	0	0	0	0	0	0	0
UTP11L	51118	1p34.3	0	-0.127	0	0	-0.123	0	0	0	0	0	0	0	-0.274	0	0	0	0	0	0	-0.903	0	0	0	-0.126	0	0	0	0	0	0	0	0	0	0	0	0	0	0
POU3F1	5453	1p34.3	0	-0.127	0	0	-0.123	0	0	0	0	0	0	0	-0.274	0	0	0	0	0	0	-0.903	0	0	0	-0.126	0	0	0	0	0	0	0	0	0	0	0	0	0	0
MIR3659	100500801	1p34.3	0	-0.127	0	0	-0.123	0	0	0	0	0	0	0	-0.274	0	0	0	0	0	0	-0.903	0	0	0	-0.126	0	0	0	0	0	0	0	0	0	0	0	0	0	0
LOC339442	339442	1p34.3	0	-0.127	0	0	-0.123	0	0	0	0	0	0	0	-0.274	0	0	0	0	0	0	-0.903	0	0	0	-0.126	0	0	0	0	0	0	0	0	0	0	0	0	0	0
RRAGC	64121	1p34.3	0	-0.127	0	0	-0.123	0	0	0	0	0	0	0	-0.274	0	0	0	0	0	0	-0.903	0	0	0	-0.126	0	0	0	0	0	0	0	0	0	0	0	0	0	0
GJA9-MYCBP	100527950	1p34.3	0	-0.127	0	0	-0.123	0	0	0	0	0	0	0	-0.274	0	0	0	0	0	0	-0.903	0	0	0	-0.126	0	0	0	0	0	0	0	0	0	0	0	0	0	0
MYCBP	26292	1p34.3	0	-0.127	0	0	-0.123	0	0	0	0	0	0	0	-0.274	0	0	0	0	0	0	-0.903	0	0	0	-0.126	0	0	0	0	0	0	0	0	0	0	0	0	0	0
GJA9	81025	1p34.3	0	-0.127	0	0	-0.123	0	0	0	0	0	0	0	-0.274	0	0	0	0	0	0	-0.903	0	0	0	-0.126	0	0	0	0	0	0	0	0	0	0	0	0	0	0
RHBDL2	54933	1p34.3	0	-0.127	0.11	0	-0.123	0	0	0	0	0	0	0	-0.51	0	0	0	0	0	0	-0.903	0	0	0	-0.126	0	0	0	0	0	0	0	0	0	0	0	0	0	0
AKIRIN1	79647	1p34.3	0	-0.127	0.11	0	-0.123	0	0	0	0	0	0	0	-0.226	0	0	0	0	0	0	-0.903	0	0	0	-0.126	0	0	0	0	0	0	0	0	0	0	0	0	0	0
NDUFS5	4725	1p34.3	0	-0.127	0.11	0	-0.123	0	0	0	0	0	0	0	-0.226	0	0	0	0	0	0	-0.903	0	0	0	-0.126	0	0	0	0	0	0	0	0	0	0	0	0	0	0
MACF1	23499	1p34.3	0	-0.127	0.11	0	-0.123	0	0	0	0	-0.167	0	0	-0.377	0	0	0	0	0	0	-0.903	0	0	0	-0.126	0	0	0	0	0	0	0	0	0	0	0	0	0	0.102
KIAA0754	643314	1p34.3	0	-0.127	0.11	0	-0.123	0	0	0	0	0	0	0	-0.273	0	0	0	0	0	0	-0.903	0	0	0	-0.126	0	0	0	0	0	0	0	0	0	0	0	0	0	0
BMP8A	353500	1p34.3	0	-0.127	0	0	-0.123	0	0	0	0	0	0	0	-0.273	0	0	0	0	0	0	-0.903	0	0	0	-0.126	0	0	0	0	0	0	0	0	0	0	0	0	0	0
PPIEL	728448	1p34.3	0	-0.127	0	0	-0.123	0	0	0	0	0	0	0	-0.273	0	0	0	0	0	0	-0.903	0	0	0	-0.126	0	0	0	0	0	0	0	0	0	0	0	0	0	0
PABPC4	8761	1p34.3	0	-0.127	0	0	-0.123	0	0	0	0	0	0	0	-0.273	0	0	0	0	0	0	-0.903	0	0	0	-0.126	0	0	0	0	0	0	0	0	0	0	0	0	0	0
SNORA55	677834	1p34.3	0	-0.127	0	0	-0.123	0	0	0	0	0	0	0	-0.273	0	0	0	0	0	0	-0.903	0	0	0	-0.126	0	0	0	0	0	0	0	0	0	0	0	0	0	0
HEYL	26508	1p34.3	0	-0.127	0.129	0	-0.123	0	0	0	0	0	0	0	-0.273	0	0	0	0	0	0	-0.903	0	0	0	-0.126	0	0	0	0	0	0	0	0	0	0	0	0	0	0
NT5C1A	84618	1p34.2	0	-0.127	0.129	0	-0.123	0	0	0	0	0	0	0	-0.273	0	0	0	0	0	0	-0.903	0	0	0	-0.126	0	0	0	0	0	0	0	0	0	0	0	0	0	0
HPCAL4	51440	1p34.2	0	-0.127	0.129	0	-0.123	0	0	0	0	0	0	0	-0.273	0	0	0	0	0	0	-0.903	0	0	0	-0.126	0	0	0	0	0	0	0	0	0	0	0	0	0	0
PPIE	10450	1p34.2	0	-0.127	0.129	0	-0.123	0	0	0	0	0	0	0	-0.273	0	0	0	0	0	0	-0.903	0	0	0	-0.126	0	0	0	0	0	0	0	0	0	0	0	0	0	0
BMP8B	656	1p34.2	0	-0.127	0.129	0	-0.123	0	0	0	0	0	0	0	-0.273	0	0	0	0	0	0	-0.903	0	0	0	-0.126	0	0	0	0	0	0	0	0	0	0	0	0	0	0
OXCT2	64064	1p34.2	0	-0.127	0	0	-0.123	0	0	0	0	0	0	0	-0.273	0	0	0	0	0	0	-0.903	0	0	0	-0.126	0	0	0	0	0	0	0	0	0	0	0	0	0	0
TRIT1	54802	1p34.2	0	-0.127	0	0	-0.123	0	0	0	0	0	0	0	-0.377	0	-0.199	0	0	0	0	-0.903	0	0	0	-0.126	0	0	0	0	0	0	0	0	0	0.166	0	0	0	-0.102
MYCL1	4610	1p34.2	0	-0.127	0	0	-0.123	0	0	0	0	0	0	0	-0.377	0	-0.199	0	0	0	0	-0.903	0	0	0	-0.126	0	0	0	0	0	0	0	0	0	-0.128	0	0	0	-0.102
MFSD2A	84879	1p34.2	0	-0.127	0	0	-0.123	0	0	0	0	0	0	0	-0.256	0	0	0	0	0	0	-0.903	0	0	0	-0.126	0	0	0	0	0	0	0	0	0	0	0	0	0	0
CAP1	10487	1p34.2	0	-0.127	0.16	0	-0.123	0	0	0	0	0	0	0	-0.256	0	0	0	0	0	0	-0.903	0	0	0	-0.126	0	0	0	0	0	0	0	0	0	0	0	0	0	0
PPT1	5538	1p34.2	0	-0.127	0.16	0	-0.123	0	0	0	0	0	0	0	-0.256	0	0	0	0	0	0	-0.903	0	0	0	-0.126	0	0	0	0	0	0	0	0	0	0	0	0	0	0
RLF	6018	1p34.2	0	-0.127	0.16	0	-0.123	0	0	0	0	0	0	0	-0.256	0	0	0	0	0	0	-0.903	0	0	0	-0.126	0	0	0	0	0	0	0	0	0	-0.134	0	0	0	0
TMCO2	127391	1p34.2	0	-0.127	0.16	0	-0.123	0	0	0	0	0	0	0	-0.256	0	0	0	0	0	0	-0.903	0	0	0	-0.126	0	0	0	0	0	0	0	0	0	0	0	0	0	0
ZMPSTE24	10269	1p34.2	0	-0.127	0.16	0	-0.123	0	0	0	0	0	0	0	-0.256	0	0	0	0	0	0	-0.903	0	0.122	0	-0.126	0	0	0	0	0	0	0	0	0	0	0	0	0	0
COL9A2	1298	1p34.2	0	-0.127	0.16	0	-0.123	0	0	0	0	0	0	0	-0.256	0	0	0	0	0	0	-0.903	0	0.122	0	-0.126	0	0	0	0	0	0	0	0	0	0	0	0	0	0
SMAP2	64744	1p34.2	0	-0.127	0.16	0	-0.123	0	0	0	0	0	0	0	-0.256	0	0	0	0	0	0	-0.903	0	0.122	0	-0.126	0	0	0	0	0	0	0	0	0	0	0	0	0	0
ZNF643	65243	1p34.2	0	-0.127	0.16	0	-0.123	0	0	0	0	0	0	0	-0.256	0	0	0	0	0	0	-0.903	0	0.122	0	-0.126	0	0	0	0	0	0	0	0	0	0	0	0	0	0
ZNF642	339559	1p34.2	0	-0.127	0.16	0	-0.123	0	0	0	0	0	0	0	-0.256	0	0	0	0	0	0	-0.903	0	0	0	-0.126	0	0	0	0	0	0	-0.5	0	0	0	0	0	0	0
DEM1	64789	1p34.2	0	-0.127	0	0	-0.123	0	0	-0.591	0	0	-0.492	-0.649	-0.256	0	0	0	0	0	0	-0.903	0	0	0	-0.126	0	0	-0.472	0	-0.498	-0.515	-0.5	0	0	0	0	0	0	0
ZNF684	127396	1p34.2	0	-0.127	0	0	-0.123	0	0	0	0	0	0	0	-0.256	0	0	0	0	0	0	-0.903	0	0	0	-0.126	0	0	0	0	0	0	0	0	0	0	0	0	0	0
RIMS3	9783	1p34.2	0	-0.127	0	0	-0.123	0	0	0	0	0	0	0	-0.256	0	0	0	0	0	0	-0.903	0	0	0	-0.126	0	0	0	0	0	0	0	0	0	0	0	0	0	0
LOC100130557	100130557	1p34.2	0	-0.127	0.129	0	-0.123	0	0	0	0	0	0	0	-0.256	0	0	0	0	0	0	-0.903	0	0	0	-0.126	0	0	0	0	0	0	0	0	0	0	0	0	0	0
NFYC	4802	1p34.2	0	-0.127	0.129	0	-0.123	0	0	0	0	0	0	0	-0.256	0	0	0	0	0	0	-0.903	0	0	0	-0.126	0	0	0	0	0	0	0	0	0	0	0	0	0	0
MIR30E	407034	1p34.2	0	-0.127	0.129	0	-0.123	0	0	0	0	0	0	0	-0.256	0	0	0	0	0	0	-0.903	0	0	0	-0.126	0	0	0	0	0	0	0	0	0	0	0	0	0	0
hsa-mir-30e	-899	1p34.2	0	-0.127	0.129	0	-0.123	0	0	0	0	0	0	0	-0.256	0	0	0	0	0	0	-0.903	0	0	0	-0.126	0	0	0	0	0	0	0	0	0	0	0	0	0	0
MIR30C1	407031	1p34.2	0	-0.127	0.129	0	-0.123	0	0	0	0	0	0	0	-0.256	0	0	0	0	0	0	-0.903	0	0	0	-0.126	0	0	0	0	0	0	0	0	0	0	0	0	0	0
hsa-mir-30c-1	-899	1p34.2	0	-0.127	0.129	0	-0.123	0	0	0	0	0	0	0	-0.256	0	0	0	0	0	0	-0.903	0	0	0	-0.126	0	0	0	0	0	0	0	0	0	0	0	0	0	0
KCNQ4	9132	1p34.2	0	-0.127	0.129	0	-0.123	0	0	0	0	0	0	0	-0.256	0	0	0	0	0	0	-0.903	0	0.289	0	-0.126	0	0	0	0	0	0	0	0	0	0	0	0	0	0
CITED4	163732	1p34.2	0	-0.127	0.129	0	-0.123	0	0	0	0	0	0	0	-0.256	0	0	0	0	0	0	-0.903	0	0.289	0	-0.126	0	0	0	0	0	0	0	0	0	0	0	0	0	0
CTPS	1503	1p34.2	0	-0.127	0.129	0	-0.123	0	0	0	0	0	0	0	-0.256	0	0	0	0	0	0	-0.903	0	0	0	-0.126	0	0	0	0	0	0	0	0	0	0	0	0	0	-0.103
LOC100507178	100507178	1p34.2	0	-0.127	0.129	0	-0.123	0	0	0	0	0	0	0	-0.377	0	0	0	0	0	0	-0.903	0	0	0	-0.126	0	0	0	0	0	0	0	0	0	0	0	0	0	-0.103
SLFNL1	200172	1p34.2	0	-0.127	0.129	0	-0.123	0	0	0	0	0	0	0	-0.256	0	0	0	0	0	0	-0.903	0	0	0	-0.126	0	0	0	0	0	0	0	0	0	0	0	0	0	-0.103
SCMH1	22955	1p34.2	0	-0.127	0.129	0	-0.123	0	0	0	0	0	0	0	-0.377	0	0	0	0	0	0	-0.903	0	0.17	0	-0.126	0	0.113	0	0	0	0	0	0	0	0.213	0	0	0	0.105
EDN2	1907	1p34.2	0	-0.127	0.129	0	-0.123	0	0	0	0	0	0	0	0	0	0	0	0	0	0	-0.903	0	0	0	-0.126	0	0	0	0	0	0	0	0	0	0	0	0	0	0
HIVEP3	59269	1p34.2	0	-0.127	0.129	0	-0.123	0	0	0	0	0	0	0	0	0	0	0	0	0	0	-0.903	0	0	0	-0.126	0	0	0	0	0	0	0	0.246	0	0	0	0.175	0	0
GUCA2B	2981	1p34.2	0	-0.127	0	0	-0.123	0	0	0	0	0	0	0	0	0	0	0	0	0	0	-0.903	0	0	0	-0.126	0	0	0	0	0	0	0	0	0	0.245	0	0	0	0
GUCA2A	2980	1p34.2	0	-0.127	0	0	-0.123	0	0	0	0	0	0	0	0	0	0	0	0	0	0	-0.903	0	0	0	-0.126	0	0	0	0	0	0	0	0	0	-0.132	0	0	0	0
FOXJ3	22887	1p34.2	0	-0.127	0	0	-0.123	0	0	0	0	0	0	0	0	0	0	0	0	0	0	-0.903	0	0	0	-0.126	0	0	0	0	0	0	0	0	0	-0.232	0	0	0	0
RIMKLA	284716	1p34.2	0	-0.127	0.102	0	-0.123	0	0	0	0	0	0	0	0	0	0	0	0	0	0	-0.903	0	0	0	-0.126	0	0	0	0	0	0	0	0	0	0	0	0	0	0
ZMYND12	84217	1p34.2	0	-0.127	0.102	0	-0.123	0	0	0	0	0	0	0	0	0	0	0	0	0	0	-0.903	0	0	0	-0.126	0	0	0	0	0	0	0	0	0	0	0	0	0	0
PPCS	79717	1p34.2	0	-0.127	0.102	0	-0.123	0	0	0	0	0	0	0	0	0	0	0	0	0	0	-0.903	0	0	0	-0.126	0	0	0	0	0	0	0	0	0	0	0	0	0	0
CCDC30	728621	1p34.2	0	-0.127	0.102	0	-0.123	0	0	0	0	0	0	0	0	0	0	0	0	0	0	-0.903	0	0	0	-0.126	0	0	0	0	0	0	0	0	0	0	0	0	0	0
PPIH	10465	1p34.2	0	-0.127	0.102	0	-0.123	0	0	0	0	0	0	0	0	0	0	0	0	0	0	-0.903	0	0	0	-0.126	0	0	0	0	0	0	0	0	0	0	0	0	0	0
YBX1	4904	1p34.2	0	-0.127	0.102	0	-0.123	0	0	0	0	0	0	0	0	0	0	0	0	0	0	-0.903	0	0	0	-0.126	0	0	0	0	0	0	0	0	0	0	0	0	0	0
CLDN19	149461	1p34.2	0	-0.127	0.102	0	-0.123	0	0	0	0	0	0	0	0	0	0	0	0	0	0	-0.903	0	0	0	-0.126	0	0	0	0	0	0	0	0	0	0	0	0	0	0
LEPRE1	64175	1p34.2	0	-0.127	0.102	0	-0.123	0	0	0	0	0	0	0	0	0	0	0	0	0	0	-0.903	0	0	0	-0.126	0	0	0	0	0	0	0	0	0	0	0	0	0	0
C1orf50	79078	1p34.2	0	-0.127	0.102	0	-0.123	0	0	0	0	0	0	0	0	0	0	0	0	0	0	-0.903	0	0	0	-0.126	0	0	0	0	0	0	0	0	0	0	0	0	0	0
LOC100129924	100129924	1p34.2	0	-0.127	0.102	0	-0.123	0	0	0	0	0	0	0	0	0	0	0	0	0	0	-0.903	0	0	0	-0.126	0	0	0	0	0	0	0	0	0	0	0	0	0	0
CCDC23	374969	1p34.2	0	-0.127	0.102	0	-0.123	0	0	0	0	0	0	0	0	0	0	0	0	0	0	-0.903	0	0	0	-0.126	0	0	0	0	0	0	0	0	0	0	0	0	0	0
ERMAP	114625	1p34.2	0	-0.127	0.102	0	-0.123	0	0	0	0	0	0	0	0	0	0	0	0	0	0	-0.903	0	0	0	-0.126	0	0	0	0	0	0	0	0	0	0	0	0	0	0
ZNF691	51058	1p34.2	0	-0.127	0.102	0	-0.123	0	0	0	0	0	0	0	0	0	0	0	0	0	0	-0.903	0	0.13	0	-0.126	0	0	0	0	0	0	0	0	0	0	0	0	0	0
SLC2A1	6513	1p34.2	0	-0.127	0.102	0	-0.123	0	0	0	0	0.11	0	0	0	0	0	0	0	0	0	-0.903	0	0.13	0	-0.126	0	0	0	0	0	0	0	0	0	0	0	0	0	0
FLJ32224	440584	1p34.2	0	-0.127	0.102	0	-0.123	0	0	0	0	0	0	0	0	0	0	0	0	0	0	-0.903	0	-0.106	0	-0.126	0	0	0	0	0	0	0	0	0	0	0	0	0	0
FAM183A	440585	1p34.2	0	-0.127	0.102	0	-0.123	0	0	0	0	0	0	0	0	0	0	0	0	0	0	-0.903	0	0.12	0	-0.126	0	0	0	0	0	0	0	0	0	0	0	0	0	0
EBNA1BP2	10969	1p34.2	0	-0.127	0.102	0	-0.123	0	0	0	0	0	0	0	0	0	0	0	0	0	0	-0.903	0	0.12	0	-0.126	0	0	0	0	0	0	0	0	0	0	0	0	0	0
WDR65	149465	1p34.2	0	-0.127	0.102	0	-0.123	0	0	0	0	0	0	0	0	0	0	0	0	0	0	-0.903	0	0.12	0	-0.126	0	0	0	0	0	0	0	0	0	0	0	0	0	0
TMEM125	128218	1p34.2	0	-0.127	0.102	0	-0.123	0	0	0	0	0	0	0	0	0	0	0	0	0	0	-0.903	0	0	0	-0.126	0	0	0	0	0	0	0	0	0	0	0	0	0	0
C1orf210	149466	1p34.2	0	-0.127	0.102	0	-0.123	0	0	0	0	0	0	0	0	0	0	0	0	0	0	-0.903	0	0	0	-0.126	0	0	0	0	0	0	0	0	0	0	0	0	0	0
TIE1	7075	1p34.2	0	-0.127	0.102	0	-0.123	0	0	0	0	0	0	0	0	0	0	0	0	0	0	-0.903	0	0	0	-0.126	0	0	0	0	0	0	0	0	0	0	0	0	0	0
MPL	4352	1p34.2	0	-0.127	0.102	0	-0.123	0	0	0	0	0	0	0	0	0	0	0	0	0	0	-0.903	0	0.273	0	-0.126	0	0	0	0	0	0	0	0	0	0	0	0	0	0
CDC20	991	1p34.2	0	-0.127	0.102	0	-0.123	0	0	0	0	0	0	0	0	0	0	0	0	0	0	-0.903	0	0.273	0	-0.126	0	0	0	0	0	0	0	0	0	0	0	0	0	0
ELOVL1	64834	1p34.2	0	-0.127	0.102	0	-0.123	0	0	0	0	0	0	0	0	0	0	0	0	0	0	-0.903	0	0.273	0	-0.126	0	0	0	0	0	0	0	0	0	0	0	0	0	0
MED8	112950	1p34.2	0	-0.127	0.102	0	-0.123	0	0	0	0	0	0	0	0	0	0	0	0	0	0	-0.903	0	0	0	-0.126	0	0	0	0	0	0	0	0	0	0	0	0	0	0
SZT2	23334	1p34.2	0	-0.127	0.102	0	-0.123	0	0	0	0	0	0	0	0	0	0	0	0	0	0	-0.903	0	0	0	-0.126	0	0	0	0	0	0	0	0	0	0	0	0	0	0
HYI	81888	1p34.2	0	-0.127	0.102	0	-0.123	0	0	0	0	0	0	0	0	0	0	0	0	0	0	-0.903	0	0	0	-0.126	0	0	0	0	0	0	0	0	0	0	0	0	0	0
PTPRF	5792	1p34.2	0	-0.127	0.102	0	-0.123	0	0	0	0	0.118	0	0	0	0	0	0	0	0	0	-0.903	0	0	0	-0.126	0	0	0	0	0	0	0	0	0	0	0	0	0	0
KDM4A	9682	1p34.1	0	-0.127	0.102	0	-0.123	0	0	0	0	0	0	0	0	0	0	0	0	0	0	-0.903	0	0	0	-0.126	0	0	0	0	0	0	0	0	0	0	0	0	0	0
LOC100132774	100132774	1p34.1	0	-0.127	0.102	0	-0.123	0	0	0	0	0	0	0	0	0	0	0	0	0	0	-0.903	0	0	0	-0.126	0	0	0	0	0	0	0	0	0	0	0	0	0	0
ST3GAL3	6487	1p34.1	0	-0.127	-0.223	0	-0.123	0	0	0	0	0	0	0	0	0	0	0	0	0	0	-0.903	0	0	0	-0.126	0	0	0	0	0	0	0	0	0	0	0	0	0	0
ARTN	9048	1p34.1	0	-0.127	-0.223	0	-0.123	0	0	0	0	0	0	0	0	0	0	0	0	0	0	-0.903	0	0	0	-0.126	0	0	0	0	0	0	0	0	0	0	0	0	0	0
IPO13	9670	1p34.1	0	-0.127	-0.223	0	-0.123	0	0	0	0	0	0	0	0	0	0	0	0	0	0	-0.903	0	0	0	-0.126	0	0	0	0	0	0	0	0	0	0	0	0	0	0
DPH2	1802	1p34.1	0	-0.127	0.204	0	-0.123	0	0	0	0	0	0	0	0	0	0	0	0	0	0	-0.903	0	0	0	-0.126	0	0	0	0	0	0	0	0	0	0	0	0	0	0
ATP6V0B	533	1p34.1	0	-0.127	0.204	0	-0.123	0	0	0	0	0	0	0	0	0	0	0	0	0	0	-0.903	0	0	0	-0.126	0	0	0	0	0	0	0	0	0	0	0	0	0	0
B4GALT2	8704	1p34.1	0	-0.127	0.204	0	-0.123	0	0	0	0	0	0	0	0	0	0	0	0	0	0	-0.903	0	0	0	-0.126	0	0	0	0	0	0	0	0	0	0	0	0	0	0
CCDC24	149473	1p34.1	0	-0.127	0.204	0	-0.123	0	0	0	0	0	0	0	0	0	0	0	0	0	0	-0.903	0	0	0	-0.126	0	0	0	0	0	0	0	0	0	0	0	0	0	0
SLC6A9	6536	1p34.1	0	-0.127	0.204	0	-0.123	0	0	0	0	0	0	0	0	0	0	0	0	0	0	-0.903	0	0	0	-0.126	0	0	0	0	0	0	0	0	0	0	0	0	0	0
KLF17	128209	1p34.1	0	-0.127	0.204	0	-0.123	0	0	0	0	0	0	0	0	0	0	0	0	0	0	-0.903	0	0	0	-0.126	0	0	0	0	0	0	0	0	0	0	0	0	0	0
DMAP1	55929	1p34.1	0	-0.127	0.204	0	-0.123	0	0	0	0	0	0	0	0	0	0	0	0	0	0	-0.903	0	0	0	-0.126	0	0	0	0	0	0	0	0	0	0	0	0	0	0
ERI3	79033	1p34.1	0	-0.127	0.204	0	-0.123	0	0	0	0	0	0	0	0	0	0	0	0	0	0	-0.903	0	0	0	-0.126	0	0	0	0	0	0	0	0	0	0	0	0	0	0
RNF220	55182	1p34.1	0	-0.127	0	0	-0.123	0	0	0	0	0	0	0	0	0	0	0	0	0	0	-0.903	0	0	0	-0.126	0	0	0	0	0	0	0	0	0	0	0	0	0	0
TMEM53	79639	1p34.1	0	-0.127	0	0	-0.123	0	0	0	0	0	0	0	0	0	0	0	0	0	-0.11	-0.903	0	0	0	-0.126	0	0	0	0	0	0	0	0	0	0	0	0	0	0
C1orf228	339541	1p34.1	0	-0.127	0	0	-0.123	0	0	0	0	0	0	0	0	0	0	0	0	0	-0.11	-0.903	0	0	0	-0.126	0	0	0	0	0	0	0	0	0	0	0	0	0	0
KIF2C	11004	1p34.1	0	-0.127	0	0	-0.123	0	0	0	0	0	0	0	0	0	0	0	0	0	-0.11	-0.903	0	0	0	-0.126	0	0	0	0	0	0	0	0	0	0.212	0	0	0	0
BEST4	266675	1p34.1	0	-0.127	0	0	-0.123	0	0	0	0	0	0	0	0	0	0	0	0	0	0	-0.903	0	0	0	-0.126	0	0	0	0	0	0	0	0	0	0.212	0	0	0	0
PLK3	1263	1p34.1	0	-0.127	0	0	-0.123	0	0	0	0	0	0	0	0	0	0	0	0	0	0	-0.903	0	0	0	-0.126	0	0	0	0	0	0	0	0	0	0.212	0	0	0	0
RPS8	6202	1p34.1	0	-0.127	0	0	-0.123	0	0	0	0	0	0	0	0	0	0	0	0	0	0	-0.903	0	0	0	-0.126	0	0	0	0	0	0	0	0	0	0.212	0	0	0	0
SNORD38A	94162	1p34.1	0	-0.127	0	0	-0.123	0	0	0	0	0	0	0	0	0	0	0	0	0	0	-0.903	0	0	0	-0.126	0	0	0	0	0	0	0	0	0	0.212	0	0	0	0
SNORD38B	94163	1p34.1	0	-0.127	0	0	-0.123	0	0	0	0	0	0	0	0	0	0	0	0	0	0	-0.903	0	0	0	-0.126	0	0	0	0	0	0	0	0	0	0.212	0	0	0	0
SNORD46	94161	1p34.1	0	-0.127	0	0	-0.123	0	0	0	0	0	0	0	0	0	0	0	0	0	0	-0.903	0	0	0	-0.126	0	0	0	0	0	0	0	0	0	0.212	0	0	0	0
SNORD55	26811	1p34.1	0	-0.127	0	0	-0.123	0	0	0	0	0	0	0	0	0	0	0	0	0	0	-0.903	0	0	0	-0.126	0	0	0	0	0	0	0	0	0	0.212	0	0	0	0
BTBD19	149478	1p34.1	0	-0.127	0	0	-0.123	0	0	0	0	0	0	0	0	0	0	0	0	0	0	-0.903	0	0	0	-0.126	0	0	0	0	0	0	0	0	0	0.212	0	0	0	0
TCTEX1D4	343521	1p34.1	0	-0.127	0	0	-0.123	0	0	0	0	0	0	0	0	0	0	0	0	0	0	-0.903	0	0	0	-0.126	0	0	0	0	0	0	0	0	0	0.212	0	0	0	0
PTCH2	8643	1p34.1	0	-0.127	0	0	-0.123	0	0	0	0	0	0	0	0	0	0	0	0	0	0	-0.903	0	0	0	-0.126	0	0	0	0	0	0	0	0	0	0.212	0	0	0	0
EIF2B3	8891	1p34.1	0	-0.127	0	0	-0.123	0	0	0	0	0	0	0	0	0	0	0	0	0	0	-0.903	0	0	0	-0.126	0	0	0	0	0	0	0	0	0	0.212	0	0	0	0
HECTD3	79654	1p34.1	0	-0.127	0	0	-0.123	0	0	0	0	0	0	0	0	0	0	0	0	0	0	-0.903	0	0	0	-0.126	0	0	0	0	0	0	0	0	0	0	0	0	0	0
UROD	7389	1p34.1	0	-0.127	0	0	-0.123	0	0	0	0	0	0	0	0	0	0	0	0	0	0	-0.903	0	0	0	-0.126	0	0	0	0	0	0	0	0	0	0	0	0	0	0
ZSWIM5	57643	1p34.1	0	-0.127	0	0	-0.123	0	0	0	0	0	0	0	0	0	0	0	0	0	0	-0.903	0	0	0	-0.126	0	0	0	0	0	0	0	0	0	0.145	0	0	0	0.117
LOC400752	400752	1p34.1	0	-0.127	0	0	-0.123	0	0	0	0	0	0	0	0	0	0	0	0	0	0	-0.903	0	0	0	-0.126	0	0	0	0	0	0	0	0	0	0	0	0	0	0
HPDL	84842	1p34.1	0	-0.127	0	0	-0.123	0	0	0	0	0	0	0	0	0	0	0	0	0	0	-0.903	0	0	0	-0.126	0	0	0	0	0	0	0	0	0	0	0	0	0	0
MUTYH	4595	1p34.1	0	-0.127	0	0	-0.123	0	0	0	0	0	0	0	0	0	0	0	0	0	0	-0.903	0	0	0	-0.126	0	0	0	0	0	0	0	0	0	0	0	0	0	0
TESK2	10420	1p34.1	0	-0.127	0	0	-0.123	0	0	0	0	0	0	0	0	0	0	0	0	0	0	-0.903	0	0.241	0	-0.126	0	0	0	0	0	0	0	0	0	0	0	0	0	0
TOE1	114034	1p34.1	0	-0.127	0	0	-0.123	0	0	0	0	0	0	0	0	0	0	0	0	0	0	-0.903	0	0	0	-0.126	0	0	0	0	0	0	0	0	0	0	0	0	0	0
CCDC163P	126661	1p34.1	0	-0.127	0	0	-0.123	0	0	0	0	0	0	0	0	0	0	0	0	0	0	-0.903	0	0	0	-0.126	0	0	0	0	0	0	0	0	0	0	0	0	0	0
MMACHC	25974	1p34.1	0	-0.127	0	0	-0.123	0	0	0	0	0	0	0	0	0	0	0	0	0	0	-0.903	0	0	0	-0.126	0	0	0	0	0	0	0	0	0	0	0	0	0	0
PRDX1	5052	1p34.1	0	-0.127	0	0	-0.123	0	0	0	0	0	0	0	0	0	0	0	0	0	0	-0.903	0	0	0	-0.126	0	0	0	0	0	0	0	0	0	0	0	0	0	0
AKR1A1	10327	1p34.1	0	-0.127	0	0	-0.123	0	0	0	0	0	0	0	0	0	0	0	0	0	0	-0.903	0	0	0	-0.126	0	0	0	0	0	0	0	0	0	0	0	0	0	0
NASP	4678	1p34.1	0	-0.127	0	0	-0.123	0	0	0	0	0	0	0	0	0	0	0	0	0	0	-0.903	0	0	0	-0.126	0	0	0	0	0	0	0	0	0	0	0	0	0	0
CCDC17	149483	1p34.1	0	-0.127	0	0	-0.123	0	0	0	0	0	0	0	0	0	0	0	0	0	0	-0.903	0	0	0	-0.126	0	0	0	0	0	0	0	0	0	0	0	0	0	0
GPBP1L1	60313	1p34.1	0	-0.127	0	0	-0.123	0	0	0	0	0	0	0	0	0	0	0	0	0	0	-0.903	0	0	0	-0.126	0	0	0	0	0	0	-0.357	0	0	0	0	0	0	0
RPS15AP10	728963	1p34.1	0	-0.127	0	0	-0.123	0	0	0	0	0	0	0	0	0	0	0	0	0	0	-0.903	0	0	0	-0.126	0	0	0	0	0	0	0	0	0	0	0	0	0	0
TMEM69	51249	1p34.1	0	-0.127	0	0	-0.123	0	0	0	0	0	0	0	0	0	0	0	0	0	0	-0.903	0	0	0	-0.126	0	0	0	0	0	0	-0.357	0	0	0	0	0	0	0
IPP	3652	1p34.1	0	-0.127	0	0	-0.123	0	0	0	0	0	0	0	0	0	0	0	0	0	0	-0.903	0	0	0	-0.126	0	0	0	0	0	0	-0.357	0	0	0	0	0	0	0
MAST2	23139	1p34.1	0	-0.127	0.177	0	-0.123	0	0	0	0	0	0	0	0	0	0	0	0	0	0	-0.903	0	0	0	-0.126	0	0	0	0	0	0	0	0	0	0	0	0	0	0
PIK3R3	8503	1p34.1	0	-0.127	0.107	0	-0.123	0	0	0	0	0	0	0	0	0	0	0	0	0	0	-0.903	0	0	0	-0.126	0	0	0	0	0	0	0	0	0	0	0	0	0	0
TSPAN1	10103	1p34.1	0	-0.127	0.107	0	-0.123	0	0	0	0	0	0	0	0	0	0	0	0	0	0	-0.903	0	0	0	-0.126	0	0	0	0	0	0	0	0	0	0	0	0	0	0
POMGNT1	55624	1p34.1	0	-0.127	0.107	0	-0.123	0	0	0	0	0	0	0	0	0	0	0	0	0	0	-0.903	0	0	0	-0.126	0	0	0	0	0	0	0	0	0	0	0	0	0	0
LURAP1	541468	1p34.1	0	-0.127	0.107	0	-0.123	0	0	0	0	0	0	0	0	0	0	0	0	0	0	-0.903	0	0	0	-0.126	0	0	0	0	0	0	0	0	0	0	0	0	0	0
RAD54L	8438	1p34.1	0	-0.127	0.107	0	-0.123	0	0	0	0	0	0	0	0	0	0	0	0	0	0	-0.903	0	0	0	-0.126	0	0	0	0	0	0	0	0	0	0	0	0	0	0
LRRC41	10489	1p34.1	0	-0.127	0.107	0	-0.123	0	0	0	0	0	0	0	0	0	0	0	0	0	0	-0.903	0	0	0	-0.126	0	0	0	0	0	0	0	0	0	0	0	0	0	0
UQCRH	7388	1p34.1	0	-0.127	0.107	0	-0.123	0	0	0	0	0	0	0	0	0	0	0	0	0	0	-0.903	0	0	0	-0.126	0	0	0	0	0	0	0	0	0	0	0	0	0	0
NSUN4	387338	1p33	0	-0.127	0.107	0	-0.123	0	0	0	0	0	0	0	0	0	0	0	0	0	0	-0.903	0	0	0	-0.126	0	0	0	0	0	0	0	0	0	0	0	0	0	0
FAAH	2166	1p33	0	-0.127	0.107	0	-0.123	0	0	0	0	0	0	0	0	0	0	0	0	0	0	-0.903	0	0	0	-0.126	0	0	0	0	0	0	0	0	0	0	0	0	0	0
LOC729041	729041	1p33	0	-0.127	0.107	0	-0.123	0	0	0	0	0	0	0	0	0	0	0	0	0	0	-0.903	0	0	0	-0.126	0	0	0	0	0	0	0	0	0	0	0	0	0	0
DMBX1	127343	1p33	0	-0.127	0.107	0	-0.123	0	0	0	0	0	0	0	0	0	0	0	0	0	0	-0.903	0	0	0	-0.126	0	0	0	0	0	0	0	0	0	0	0	0	0	0
LOC100507423	100507423	1p33	0	-0.127	0.107	0	-0.123	0	0	0	0	0	0	0	0	0	0	0	0	0	0	-0.903	0	0	0	-0.126	0	0	0	0	0	0	0	0	0	0	0	0	0	0
KNCN	148930	1p33	0	-0.127	0.107	0	-0.123	0	0	0	0	0	0	0	0	0	0	0	0	0	0	-0.903	0	0	0	-0.126	0	0	0	0	0	0	0	0	0	0	0	0	0	0
MKNK1	8569	1p33	0	-0.127	0.107	0	-0.123	0	0	0	0	0	0	0	0	0	0	0	0	0	0	-0.903	0	0	0	-0.126	0	0	0	0	0	0	0	0	0	0	0	0	0	0
MOB3C	148932	1p33	0	-0.127	0.107	0	-0.123	0	0	0	0	0	0	0	0	0	0	0	0	0	0	-0.903	0	0	0	-0.126	0	0	0	0	0	0	0	0	0	0	0	0	0	0
ATPAF1	64756	1p33	0	-0.127	0.107	0	-0.123	0	0	0	0	0	0	0	0	0	0	0	0	0	0	-0.903	0	0	0	-0.126	0	0	0	0	0	0	0	0	0	0	0	0	0	0
ATPAF1-AS1	374973	1p33	0	-0.127	0.107	0	-0.123	0	0	0	0	0	0	0	0	0	0	0	0	0	0	-0.903	0	0	0	-0.126	0	0	0	0	0	0	0	0	0	0	0	0	0	0
KIAA0494	9813	1p33	0	-0.127	0.107	0	-0.123	0	0	0	0	0	0	0	0	0	0	0	0	0	0	-0.903	0	0	0	-0.126	0	0	0	0	0	0	0	0	0	0	0	0	0	0
LOC100130197	100130197	1p33	0	-0.127	0.107	0	-0.123	0	0	0	0	0	0	0	0	0	0	0	0	0	0	-0.903	0	0	0	-0.126	0	0	0	0	0	0	0	0	0	0	0	0	0	0
CYP4B1	1580	1p33	0	-0.127	0.107	0	-0.123	0	0	0	0	0	0	0	0	0	0	0	0	0	0	-0.903	0	0	0	-0.126	0	0	0	0	0	0	0	0	0	0	0	0	0	0
CYP4Z2P	163720	1p33	0	-0.127	0.107	0	-0.123	0	0	0	0	0	0	0	0	0	0	0	0	0	0	-0.903	0	0	0	-0.126	0	0	0	0	0	0	0	0	0	0	0	0	0	0
CYP4A11	1579	1p33	0	-0.127	0	0	-0.123	0	0	0	0	0	0	0	0	0	0	0	0	0	0	-0.903	0	0	0	-0.126	0	0	0	0	0	0	0	0	0	0	0	0	0	0
CYP4X1	260293	1p33	0	-0.127	0.188	0	-0.123	0	0	0	0	0	0	0	0	0	0	0	0	0	0	-0.903	0	0.129	0	-0.126	0	0	0	0	0	0	0	0	0	0	0	0	0	0
CYP4Z1	199974	1p33	0	-0.127	0.188	0	-0.123	0	0	0	0	0	0	0	0	0	0	0	0	0	0	-0.903	0	0.129	0	-0.126	0	0	0	0	0	0	0	0	0	0	0	0	0	0
CYP4A22	284541	1p33	0	-0.127	-0.142	0	-0.123	0	0	0	0	0	0	0	0	0	0	0	0	0	0	-0.903	0	0	0	-0.126	0	0	0	0	0	0	0	0	0	0	0	0	0	0
PDZK1IP1	10158	1p33	0	-0.127	-0.142	0	-0.123	0	0	0	0	0	0	0	0	0	0	0	0	0	0	-0.903	0	0	0	-0.126	0	0	0	0	0	0	0	0	0	0	0	0	0	0
TAL1	6886	1p33	0	-0.127	-0.142	0	-0.123	0	0	0	0	0	0	0	0	0	0	0	0	0	0	-0.903	0	0	0	-0.126	0	0	0	0	0	0	0	0	0	0	0	0	0	0
STIL	6491	1p33	0	-0.127	0.153	0	-0.123	0	0.813	0	0	0	0	0	0	0	0	0.474	0	0	0	-0.903	0	0.146	0	-0.126	0	0.888	0	0	0	0	0	0	0	0	0.644	0	0	0
CMPK1	51727	1p33	0	-0.127	0.153	0	-0.123	0	0	0	0	0	0	0	0	0	0	0	0	0	0	-0.903	0	0.146	0	-0.126	0	0	0	0	0	0	0	0	0	0	0	0	0	0
FOXE3	2301	1p33	0	-0.127	0.153	0	-0.123	0	0	0	0	0	0	0	0	0	0	0	0	0	0	-0.903	0	-0.187	0	-0.126	0	0	0	0	0	0	0	0	0	0	0	0	0	0
MGC12982	84793	1p33	0	-0.127	0.153	0	-0.123	0	0	0	0	0	0	0	0	0	0	0	0	0	0	-0.903	0	-0.187	0	-0.126	0	0	0	0	0	0	0	0	0	0	0	0	0	0
FOXD2	2306	1p33	0	-0.127	0.153	0	-0.123	0	0	0	0	0	0	0	0	0	0	0	0	0	0	-0.903	0	-0.187	0	-0.126	0	0	0	0	0	0	0	0	0	0	0	0	0	0
LOC388630	388630	1p33	0	-0.127	0.153	0	-0.123	0	0	0	0	0.138	0	0	0	0	0	0	0	0	0	-0.903	0	0	0	-0.126	0	0	0	0	0	0	0	0	0	0	0	0	0	0
SKINTL	391037	1p33	0	-0.127	0.134	0	-0.123	0	0	0	0	0	0	0	0	0	0	0	0	0	0	-0.903	0	0	0	-0.126	0	0	0	0	0	0	0	0	0	0	0	0	0	0
SLC5A9	200010	1p33	0	-0.127	-0.183	0	-0.123	0	0	0	0	0	0	0	0	0	0	0	0	0	0	-0.903	0	0	0	-0.126	0	0	0	0	0	0	0	0	0	0	0	0	0	0
SPATA6	54558	1p33	0	-0.127	-0.183	0	-0.123	-0.574	0	0	0	0.151	0	0	0	0	-0.29	-0.624	0	-0.285	0	-1.335	-0.594	0	-0.412	-0.126	0	0	0	0	0	0	-0.315	0	0	0	0	0	0	0.154
AGBL4	84871	1p33	0	-0.127	0.25	0	-0.123	0	0	0	0	0	0	0	0	0	0	0	0	0	0	-0.903	0	0.12	0	0.132	0	0	0	0	0	0	0	0	0	0.129	0	0	0	0
BEND5	79656	1p33	0	-0.127	0.103	0	-0.123	0	0	0	0	0	0	0	0	0	0	0	0	0	0	-0.903	0	0	0	-0.126	0	0	0	0	0	0	0	0	0	0	0	0	0	0
ELAVL4	1996	1p33	0	-0.114	0	0	-0.113	0	0	0	0	0	0	0	0	0	0	0	0	0	0	-0.903	0	0	0	0	0	0	0	0	0	0	0	0	0	0	0	0.209	0	0
DMRTA2	63950	1p32.3	0	-0.114	0	0	-0.113	0	0	0	0	0	0	0	0	0	0	0	0	0	0	-0.903	0	0	0	0	0	0	0	0	0	0	0	0	0	0	0	0	0	0
FAF1	11124	1p32.3	0	-0.114	0	0	-0.113	0	0	0	0	-0.117	0	0	0	0	0	0	0	0	0	-0.903	-0.348	0	-0.294	0	0	0.181	0	0	0	0	0	0	0	0.117	0	0	0	0
CDKN2C	1031	1p32.3	0	-0.114	0.217	0	-0.113	0	0	0	0	0	0	0	0	0	0	0	0	0	0	-0.903	0	0	0	0	0	0	0	0	0	0	0	0	0	0	0	0	0	0
C1orf185	284546	1p32.3	0	-0.114	0.217	0	-0.113	0	0	0	0	0	0	0	0	0	0	0	0	0	0	-0.903	0	0.217	0	0.27	0	0.111	0	0	0	0	0	0	0	0	0	0	0	0
RNF11	26994	1p32.3	0	-0.114	0	0	-0.113	0	0	0	0	0	0	0	0	0	0	0	0	0	0	-0.903	0	0	0	-0.135	0	0	0	0	0	0	0	0	0	0	0	0	0	0
TTC39A	22996	1p32.3	0	-0.114	0	0	-0.113	0	0	0	0	0	0	0	0	0	0	0	0	0	0	-0.903	0	0	0	-0.135	0	0	0	0	0	0	0	0	0	0	0	0	0	0
EPS15	2060	1p32.3	0	-0.114	-0.154	0	-0.113	0	0	0	0	0	0	0	0	-0.48	0	0	0	0	0	-1.281	0	0	0	0.16	0	0	0	0	0	0	0	0	-0.468	0	0	0	0	0
OSBPL9	114883	1p32.3	0	-0.114	0.104	0	-0.113	0	0	0	0	0	0	0	0	0	0	0	0	0	0	-0.903	0	0	0	-0.129	0	0	0	0	0	0	0	0	0	0	0	0	0	0
NRD1	4898	1p32.3	0	-0.114	0.104	0	-0.113	0	0	0	0	0	0	0	0	0	0	0	0	0	0	-0.903	0	0.122	0	-0.129	0	0	0	0	0	0	0	0	0	0	0	0	0	0
MIR761	100313892	1p32.3	0	-0.114	0.104	0	-0.113	0	0	0	0	0	0	0	0	0	0	0	0	0	0	-0.903	0	0	0	-0.129	0	0	0	0	0	0	0	0	0	0	0	0	0	0
hsa-mir-761	-984	1p32.3	0	-0.114	0.104	0	-0.113	0	0	0	0	0	0	0	0	0	0	0	0	0	0	-0.903	0	0	0	-0.129	0	0	0	0	0	0	0	0	0	0	0	0	0	0
RAB3B	5865	1p32.3	0	-0.114	0.104	0	-0.113	0	0	0	0	0	0	0	0	0	0	0	0	0	0	-0.903	0	0.122	0	-0.129	0	0	0	0	0	0	0	0	0	-0.125	0	0	0	0
TXNDC12	51060	1p32.3	0	-0.114	0.104	0	-0.113	0	0	0	0	0	0	0	0	0	0	0	0	0	0	-0.903	0	0	0	-0.129	0	0	0	0	0	0	0	0	0	0	0	0	0	0
KTI12	112970	1p32.3	0	-0.114	0.104	0	-0.113	0	0	0	0	0	0	0	0	0	0	0	0	0	0	-0.903	0	0	0	-0.129	0	0	0	0	0	0	0	0	0	0	0	0	0	0
BTF3L4	91408	1p32.3	0	-0.114	0.104	0	-0.113	0	0	0	0	0	0	0	0	0	0	0	0	0	0	-0.903	0	0	0	-0.129	0	0	0	0	0	0	0	0	0	0	0	0	0	0
ZFYVE9	9372	1p32.3	0	-0.114	0.104	0	-0.113	0	0	0	0	0	0	0	0	0	0	0	0	0	0.112	-0.903	0	0	-0.403	-0.129	0	0	0	0	0	0	0	0	0	0	0	0	0	0
CC2D1B	200014	1p32.3	0	-0.114	0.104	0	-0.113	0	0	0	0	0	0	0	0	0	0	0	0	0	0.112	-0.903	0	0	0	-0.129	0	0	0	0	0	0	0	0	0	0	0	0	0	0
ORC1	4998	1p32.3	0	-0.114	0.104	0	-0.113	0	0	0	0	0	0	0	0	0	0	0	0	0	0.112	-0.903	0	0	0	-0.129	0	0	0	0	0	0	0	0	0	0	0	0	0	0
PRPF38A	84950	1p32.3	0	-0.114	0.104	0	-0.113	0	0	0	0	0	0	0	0	0	0	0	0	0	0	-0.903	0	0.124	0	-0.129	0	0	0	0	0	0	0	0	0	0	0	0	0	0
ZCCHC11	23318	1p32.3	0	-0.114	0.104	-0.544	-0.113	0	0	0	0	0	0	0	0	0	0	0	0	0	0.147	-0.903	0	0.124	0	-0.129	0	0	0	0	0	0	0	0	0	-0.113	0	0	0	0
GPX7	2882	1p32.3	0	-0.114	0	0	-0.113	0	0	0	0	0	0	0	0	0	0	0	0	0	0	-0.903	0	0	0	-0.129	0	0	0	0	0	0	0	0	0	0	0	0	0	0
FAM159A	348378	1p32.3	0	-0.114	0	0	-0.113	0	0	0	0	0	0	0	0	0	0	0	0	0	0	-0.903	0	0	0	-0.129	0	0	0	0	0	0	0	0	0	0	0	0	0	0
SELRC1	65260	1p32.3	0	-0.114	0.15	0	-0.113	0	0	0	0	0	0	0	0	0	0	0	0	0	0	-0.903	0	0	0	-0.129	0	0	0	0	0	0	0	0	0	0	0	0	0	0
ZYG11B	79699	1p32.3	0	-0.114	0.15	0	-0.113	0	0	0	0	0	0	0	0	0	0	0	0	0	-0.141	-0.903	0	0	0	-0.129	0	0	0	0	0	0	0	0	0	0	0	0	0	0
ZYG11A	440590	1p32.3	0	-0.114	0.15	0	-0.113	0	0	0	0	0	0	0	0	0	0	0	0	0	0	-0.903	0	0	0	-0.129	0	0	0	0	0	0	0	0	0	0	0	0	0	0
ECHDC2	55268	1p32.3	0	-0.114	0.15	0	-0.113	0	0	0	0	0	0	0	0	0	0	0	0	0	0	-0.903	0	0	0	-0.129	0	0	0	0	0	0	0	0	0	0	0	0	0	0
SCP2	6342	1p32.3	0	-0.114	0.15	0	-0.113	0	0	0	0	0	0	0	0	0	0	0	0	0	0	-0.903	0	0	0	-0.129	0	0	0	0	0	0	0	0	0	0	0	0	0	0
PODN	127435	1p32.3	0	-0.114	0.15	0	-0.113	0	0	0	0	0	0	0	0	0	0	0	0	0	0	-0.903	0	0	0	-0.129	0	0.203	0	0	0	0	0	0	0	0	0	0	0	0
SLC1A7	6512	1p32.3	0	-0.114	0.15	0	-0.113	0	0	0	0	0	0	0	0	0	0	0	0	0	0	-0.903	0	0	0	-0.129	0	0.203	0	0	0	0	0	0	0	0	0	0	0	0
CPT2	1376	1p32.3	0	-0.114	0	0	-0.113	0	0	0	0	0	0	0	0	0	0	0	0	0	0	-0.903	0	0	0	-0.129	0	0	0	0	0	0	0	0	0	0	0	0	0	0
C1orf123	54987	1p32.3	0	-0.114	0	0	-0.113	0	0	0	0	0	0	0	0	0	0	0	0	0	0	-0.903	0	0	0	-0.129	0	0	0	0	0	0	0	0	0	0	0	0	0	0
MAGOH	4116	1p32.3	0	-0.114	0	0	-0.113	0	0	0	0	0	0	0	0	0	0	0	0	0	0	-0.903	0	0	0	-0.129	0	0	0	0	0	0	0	0	0	0	0	0	0	0
LOC100507564	100507564	1p32.3	0	-0.114	0	0	-0.113	0	0	0	0	0	0	0	0	0	0	0	0	0	0	-0.903	0	0	0	-0.129	0	0	0	0	0	0	0	0	0	0	0	0	0	0
LRP8	7804	1p32.3	0	-0.114	0	0	-0.113	0	0	0	0	0	0	0	0	0	0	0	0	0	0	-0.903	0	0	0	-0.129	0	0	0	0	0	0	0	0	0	0	0	0	0	0.143
FLJ40434	163742	1p32.3	0	-0.114	0	0	-0.113	0	0	0	0	0	0	0	0	0	0	0	0	0	0	-0.903	0	0	0	-0.129	0	0	0	0	0	0	0	0	0	0	0	0	0	0
DMRTB1	63948	1p32.3	0	-0.114	0	0	-0.113	0	0	0	0	0	0	0	0	0	0	0	0	0	0	-0.903	0	0	0	-0.129	0	0	0	0	0	0	0	0	0	0	0	0	0	0
GLIS1	148979	1p32.3	0	-0.114	0	0	-0.113	0	0	0	0	0	0	0	0	0	0	0	0	0	0	-0.903	0	0	0	-0.129	0	0	0	0	0	0	0	0	0	0	0	0	0	0
TMEM48	55706	1p32.3	0	-0.114	0	0	-0.113	0	0	0	0	0	0	0	0	0	0	0	0	0	0	-0.903	0	0	0	-0.129	0	0	0	0	0	0	0	0	0	0	0	0	0	0
YIPF1	54432	1p32.3	0	-0.114	0.117	0	-0.113	0	0	0	0	0	0	0	0	0	0	0	0	0	0	-0.903	0	0	0	-0.129	0	0	0	0	0	0	0	0	0	0	0	0	0	0
DIO1	1733	1p32.3	0	-0.114	0.117	0	-0.113	0	0	0	0	0	0	0	0	0	0	0	0	0	0	-0.903	0	0	0	-0.129	0	0	0	0	0	0	0	0	0	0	0	0	0	0
HSPB11	51668	1p32.3	0	-0.114	0.117	0	-0.113	0	0	0	0	0	0	0	0	0	0	0	0	0	0	-0.903	0	0	0	-0.129	0	0.141	0	0	0	0	0	0	0	0	0	0	0	0
LRRC42	115353	1p32.3	0	-0.114	0.117	0	-0.113	0	0	0	0	0	0	0	0	0	0	0	0	0	0	-0.903	0	0.333	0	-0.129	0	0.141	0	0	0	0	0	0	0	0	0	0	0	0
LDLRAD1	388633	1p32.3	0	-0.114	0.117	0	-0.113	0	0	0	0	0	0	0	0	0	0	0	0	0	0	-0.903	0	0.279	0	-0.129	0	0	0	0	0	0	0	0	0	-0.129	0	0	0	0
TMEM59	9528	1p32.3	0	-0.114	0.117	0	-0.113	0	0	0	0	0	0	0	0	0	0	0	0	0	0	-0.903	0	0.279	0	-0.129	0	0	0	0	0	0	0	0	0	0	0	0	0	0
MIR4781	100616315	1p32.3	0	-0.114	0.117	0	-0.113	0	0	0	0	0	0	0	0	0	0	0	0	0	0	-0.903	0	0	0	-0.129	0	0	0	0	0	0	0	0	0	0	0	0	0	0
TCEANC2	127428	1p32.3	0	-0.114	0.117	0	-0.113	0	0	0	0	0	0	0	0	0	0	0	0	0	0	-0.903	0	0	0	-0.129	0	0	0	0	0	0	0	0	0	0	0	0	0	0
CDCP2	200008	1p32.3	0	-0.114	0.117	0	-0.113	0	0	0	0	0	0	0	0	0	0	0	0	0	0	-0.903	0	0	0	-0.129	0	0	0	0	0	0	0	0	0	0	0	0	0	0
CYB5RL	606495	1p32.3	0	-0.114	0	0	-0.113	0	0	0	0	0	0	0	0	0	0	0	0	0	0	-0.903	0	0	0	-0.129	0	0	0	0	0	0	0	0	0	0	0	0	0	0
MRPL37	51253	1p32.3	0	-0.114	0	0	-0.113	0	0	0	0	0	0	0	0	0	0	0	0	0	0	-0.903	0	0	0	-0.129	0	0	0	0	0	0	0	0	0	0	0	0	0	0
SSBP3	23648	1p32.3	0	-0.114	0	0	-0.113	0	0	0	0	0	0	0	0	0	0	0	0	0	0	-0.903	0	0	0	-0.129	0	0	0	0	0	0	0	0	0	0	0	0	0	0
ACOT11	26027	1p32.3	0	-0.114	0	0	-0.113	0	0	0	0	0	0	0	0	0	0	0	0	0	0	-0.903	0	0	0	-0.129	0	0	0	0	0	0	0	0	0	0	0	0.692	0	0.662
FAM151A	338094	1p32.3	0	-0.114	0	0	-0.113	0	0	0	0	0	0	0	0	0	0	0	0	0	0	-0.903	0	0	0	-0.129	0	0	0	0	0	0	0	0	0	0	0	0.692	0	0.662
HEATR8-TTC4	100527960	1p32.3	0	-0.114	0	0	-0.113	0	0	0	0	0	0	0	0	0	0	0	0	0	0	-0.903	0	0	0	-0.129	0	0	0	0	0	0	0	0	0	0	0	0	0	0
HEATR8	374977	1p32.3	0	-0.114	0	0	-0.113	0	0	0	0	0	0	0	0	0	0	0	0	0	0	-0.903	0	0	0	-0.129	0	0	0	0	0	0	0	0	0	0	0	0	0	0
TTC4	7268	1p32.3	0	-0.114	0	0	-0.113	0	0	0	0	0	0	0	0	0	0	0	0	0	0	-0.903	0	0	0	-0.129	0	0	0	0	0	0	0	0	0	0	0	0	0	0
PARS2	25973	1p32.3	0	-0.114	0	0	-0.113	0	0	0	0	0	0	0	0	0	0	0	0	0	0	-0.903	0	0	0	-0.129	0	0	0	0	0	0	0	0	0	0	0	0	0	0
TTC22	55001	1p32.3	0	-0.114	0	0	-0.113	0	0	0	0	0	0	0	0	0	0	0	0	0	0	-0.903	0	0	0	-0.129	0	0	0	0	0	0	0	0	0	0	0	0	0	0
C1orf177	163747	1p32.3	0	-0.114	0	0	-0.113	0	0	0	0	0	0	0	0	0	0	0	0	0	0	-0.903	0	0	0	-0.129	0	0	0	0	0	0	0	0	0	0	0	0	0.284	0
DHCR24	1718	1p32.3	0	-0.114	0	0	-0.113	0	0	0	0	0	0	0	0	0	0	0	0	0	0	-0.903	0	0	0	-0.129	0	0	0	0	0	0	0	0	0	0	0	0	0	0
TMEM61	199964	1p32.3	0	-0.114	0	0	-0.113	0	0	0	0	0	0	0	0	0	0	0	0	0	0	-0.903	0	0	0	-0.129	0	0	0	0	0	0	0	0	0	-0.119	0	0.135	0	0
BSND	7809	1p32.3	0	-0.114	0	0	-0.113	0	0	0	0	0	0	0	0	0	0	0	0	0	0	-0.903	0	0	0	-0.129	0	0.164	0	0	0	0	0	0	0	0	0	0.135	0	0
PCSK9	255738	1p32.3	0	-0.114	0	0	-0.113	0	0	0	0	0	0	0	0	0	0	0	0	0	0	-0.903	0	0	0	-0.129	0	0	0	0	0	0	0	0	0	0	0	0	0	0
USP24	23358	1p32.3	0	-0.114	0	0	-0.113	0	0	0	0	0	0	0	0	0	0	0	0	0	0	-0.903	0	0	0	-0.129	0	0	0	0	0	0	0	0	0	0	0	0	0	0
LOC100507634	100507634	1p32.3	0	-0.114	0	0	-0.113	0	0	0	0	0	0	0	0	0	0	0	0	0	0	-0.903	0	0	0	-0.129	0	0	0	0	0	0	0	0	0	0	0	0	0	0
MIR4422	100616272	1p32.3	0	-0.114	0	0	-0.113	0	0	0	0	0	0	0	0	0	0	0	0	0	0	-0.903	0	0	0	-0.129	0	0	0	0	0	0	0	0	0	0	0	0	0	0
PPAP2B	8613	1p32.2	0	-0.114	0	0	0	0	0	0	0	0	0	0	0	0	0	0	0	0	0	-0.903	0	0	0	0	0	0	0	0	0	0	0	0	0	0	0	0	0	0
PRKAA2	5563	1p32.2	0	-0.114	0	0	0	0	0	0	0	0	0	0	0.108	0	0	0	0	0	0	-0.903	0	0	0	0	0	0	0	0	0	0	0	0.173	0	0	0	0	0	0
C1orf168	199920	1p32.2	0.372	-0.114	0	0	0	0	0	0	0	-0.123	0	0	0.108	0	0	0	0	0	0	-0.903	0	0	0	0	0	0	0	0	0	0	0	0.173	0	0	0	0	0	0
C8A	731	1p32.2	0	-0.114	0	0	0.135	0	0.141	0	0	-0.123	0	0	0	0	0	0	0	0	0	0	0	0	0	0.117	0	0	0	0	0	0	0	0.127	0	0	0	0	0.15	0
C8B	732	1p32.2	0	0	0	0	0.135	0	0	0	0	0	0	0	0	0	0	0	0	0	0	0	0	0.129	0	0.117	0	0	0	0	0	0	0	0	0	0	0	0	0.15	0
DAB1	1600	1p32.2	0	0	0	0	0.164	0	0.143	0	0	0	0	0	0	0	0	0	0	0	0	0	0	0	0	0.117	0	0.161	0	0	0	0	0	0	0	0	0	0	0.133	0.14
OMA1	115209	1p32.2	0	0	0	0	0	0	0	0	0	0	0	0	0	0	0	0	0	0	0	0	0	0	0	0	0	0	0	0	0	0	0	0	0	0	0	0	0	0
TACSTD2	4070	1p32.1	0	0	0	0	0	0	0	0	0	0	0	0	0	0	0	0	0	0	0	0	0	0	0	0	0	0	0	0	0	0	0	0	0	0	0	0	0	0
MYSM1	114803	1p32.1	0	0	0.225	0	0	0	0	0	0	0	0	0	0	0	0	0	0	0	0	0	0	0	0	0	0	0	0	0	0	0	0	0	0	0	0	0	0	0
JUN	3725	1p32.1	0	0	0	0	0	0	0	0	0	0	0	0	0	0	0	0	0	0	0	0	0	0	0	0	0	0	0	0	0	0	0	0	0	0	0	0	0	0
LOC100131060	100131060	1p32.1	0	0	0	0	0	0	0	0	0	0	0	0	0	0	0	0	0	0	0	0	0	0	0	0	0	0	0	0	0	0	0	0	0	0	0	0	0	0
HSD52	729467	1p32.1	0	0	0	0	0	0	0	0	0	0	0	0	0	0	0	0	0	0	0	0	0	0	0	0	0	0	0	0	0	0	0	0	0	0	0	0	0	0
FGGY	55277	1p32.1	0	0	0	0	0.125	0	0	0	0	0	0	0	0	0	0	0	0	0	0	0	0	0.14	0	0	0	0	0	0	0	0	0	0	0	0	0	0	0	0
MIR4711	100616409	1p32.1	0	0	0	0	0	0	0	0	0	0	0	0	0	0	0	0	0	0	0	0	0	0	0	0	0	0	0	0	0	0	0	0	0	0	0	0	0	0
HOOK1	51361	1p32.1	0	0	0	0	0	0	0	0	0	0	0	0	0	0	0	0	0	0	0	0	0	0	0	0	0	0	0	0	0	0	0	0	0	0	0	0	0	0
CYP2J2	1573	1p32.1	0	0	0	0	0.215	0	0	0	0	0	0	0	0	0	0	0	0	0	0	0	0	0	0	0	0	0	0	0	0	0	0	0	0	0	0	0	0	0
C1orf87	127795	1p32.1	0	0	0	0	0	0	0	0	0	0	0	0	0	0	0	0	0	0	0	0	0	0	0	0	0	0	0	0	0	0	0	0	0	0	0	0	0	0
NFIA	4774	1p31.3	0	0.201	0.102	0	-0.653	0	0	0	0	0	0	0	0	0	0	0	0	0	0.102	0	0	0	0	0	0	0	0	0	0	0	0	0	0	-0.158	-0.531	0.13	0	0
TM2D1	83941	1p31.3	0	0	0.102	0	0	0	0	0	0	0	0	0	0	0	0	0	0	0	0	0	0	0.148	0	0.234	0	0	0	0	0	0	0	0	0	0	0	0	0	0
INADL	10207	1p31.3	0	0	0.102	0	-0.123	0	0	0	0	0	0	0	0	0	0	0	0	0	0	0	0	0.148	0	0.234	0	0	0	0	0	0	0	0	0	0	0	0	0	0
hsa-mir-3116-1	-1062	1p31.3	0	0	0.102	0	0	0	0	0	0	0	0	0	0	0	0	0	0	0	0	0	0	0	0	0	0	0	0	0	0	0	0	0	0	0	0	0	0	0
hsa-mir-3116-2	-1062	1p31.3	0	0	0.102	0	0	0	0	0	0	0	0	0	0	0	0	0	0	0	0	0	0	0	0	0	0	0	0	0	0	0	0	0	0	0	0	0	0	0
L1TD1	54596	1p31.3	0	0	0	0	-0.123	0	0	0	0	0	0	0	0	0	-0.409	0	0	0	0	0	0	0	0	0	0	0	0	0	0	0	0	0	0	0	0	0	0	0
KANK4	163782	1p31.3	0	0	0	0	-0.123	0	0	0	0	0	0	0	0	0	0	0	0	0	0	0	0	0	0	0	0	0	0	0	0	0	0	0	0	0	0	0	0	0
USP1	7398	1p31.3	0	0	0	0	-0.123	0	0	0	0	0	0	0	0	0	0	0	0	0	0	0	0	0	0	0	0	0	0	0	0	0	0	0	0	0	0	0	0	0
DOCK7	85440	1p31.3	0	0	0	0	-0.123	0	0	0	0	0	0	0	0	0	0	0	0	0	0	0	0	0	0	0	0	0	0	0	0	0	0	0	0	0	0	0	0	0
ANGPTL3	27329	1p31.3	0	0	0	0	-0.123	0	0	0	0	0	0	0	0	0	0	0	0	0	0	0	0	0	0	0	0	0	0	0	0	0	0	0	0	0	0	0	0	0
ATG4C	84938	1p31.3	0	0	0	0	-0.123	0	0	0	0	0	0	0	0	0	0	0	0	0	0	0	0	0	0	0	0	0	0	0	0	0	0	0	0	0	0	0	0	0
LINC00466	199899	1p31.3	0	0.117	0	0	0	0	0	0	0	0	0	0	0	0	0	0	0	0	0	0	0	0.138	0	0	0	0	0	0	0	0	0	0	0	0	0	0	0.181	0
FOXD3	27022	1p31.3	0	0	0	0	0	0	0	0	0	0	0	0	0	0	0	0	0	0	0	0	0	0	0	0	0	0	0	0	0	0	0	0	0	0	0	0	0	0
ALG6	29929	1p31.3	0	0	0	0	0	0	0	0	0	0	0	0	0	0	0	0	0	0	0	0	0	0	0	0	0	0	0	0	0	0	0	0	0	0	0	0	0	0
ITGB3BP	23421	1p31.3	0	0	0	0	0	0	0	0	0	0	0	0	0	0	0	0	0	0	0	0	0	0	0	0	0	0	0	0	0	0	0	0	0	0	0	0	0	0
EFCAB7	84455	1p31.3	0	0	0	0	0	0	0	0	0	0	0	0	0	0	0	0	0	0	0	0	0	0	0	0	0	0	0	0	0	0	0	0	0	0	0	0	0	0
DLEU2L	79469	1p31.3	0	0	0	0	0	0	0	0	0	0	0	0	0	0	0	0	0	0	0	0	0	0	0	0	0	0	0	0	0	0	0	0	0	0	0	0	0	0
PGM1	5236	1p31.3	0	0.1	0	0	0.19	0	0.107	0	0	0	0	0	0	0	0	0	0	0	0	0	0	0	0	0	0	0	0	0	0	0	0	0	0	0	0	0	0	0
ROR1	4919	1p31.3	0	0	0	0	0.103	0	0	0	0	0	0	0	0	0	0	0	0	0	0	0	0	0.16	0	0	0	0	0	0	0	0	0	0	0	0	0	0.229	0.19	0
UBE2U	148581	1p31.3	0	0	0	0	0	0	0	0	0	0	0	0	0	0	0	0	0	0	0	0	0	0	0	0	0	0	0	0	0	0	0	0	0	-0.118	0	0	0	0
CACHD1	57685	1p31.3	0	0.114	0.122	0	0.153	0	0	0	0	0	0	0	0	0	0	0	0	0	0	0	0	0	0	0.111	0	0	0	0	0	0	0	0	0	0	0	0	0	0
MIR4794	100616338	1p31.3	0	0	0.122	0	0	0	0	0	0	0	0	0	0	0	0	0	0	0	0	0	0	0	0	0	0	0	0	0	0	0	0	0	0	0	0	0	0	0
RAVER2	55225	1p31.3	0	0	0.122	0	0.179	0	0	0	0	0	0	0	0	0	0	0	0	0	0	0	0	0.142	0	0.111	0	0	0	0	0	0	0	0	0	0	0	0	0	0
JAK1	3716	1p31.3	0	0	0.162	0	0.179	0	0.112	0	0	0.225	0	-0.682	0	0	0	0	0	0	-0.172	0	-0.886	0.142	0	0.111	0	0	0	0	0	0	-0.788	0	0	0.107	0	0	0	1.132
MIR101-1	406893	1p31.3	0	0	0	0	0	0	0	0	0	0	0	0	0	0	0	0	0	0	0	0	0	0	0	0	0	0	0	0	0	0	0	0	0	0	0	0	0	0
MIR3671	100500854	1p31.3	0	0	0	0	0	0	0	0	0	0	0	0	0	0	0	0	0	0	0	0	0	0	0	0	0	0	0	0	0	0	0	0	0	0	0	0	0	0
hsa-mir-101-1	-1084	1p31.3	0	0	0	0	0	0	0	0	0	0	0	0	0	0	0	0	0	0	0	0	0	0	0	0	0	0	0	0	0	0	0	0	0	0	0	0	0	0
AK4	205	1p31.3	0	0	0.217	0	0	0	0	0	0	0	0	0	0	0	0	0	0	0	0	0	0	0.104	0	0	0	0	0	0	0	0	0	0	0	0.102	0	0	0	0
DNAJC6	9829	1p31.3	0	0	0.217	0	0.356	0	0	0	0	0	0	0	0	0	0	0	0	0	0	0	0	0.104	0	0.278	0	0	0	0	0	0	0	0	0	0.102	0	0	0	0
LEPROT	54741	1p31.3	0	0	0.217	0	0	0	0	0	0	0	0	0	0	0	0	0	0	0	0	0	0	0.104	0	0	0	0	0	0	0	0	0	0	0	0.102	0	0.316	0	0
LEPR	3953	1p31.3	0	0	0.217	0	0	0	0	0	0	0	0.384	0	0	0	0	0	0	0	0	0	0	0.104	0	0	0	0	0	0	0	0.398	0	0	0	0.102	0	0.316	0	0
PDE4B	5142	1p31.3	0	0.201	0.262	0	0	0	0	0	0	0	-0.123	0	0	0	0	0	0	0	0	0	0	0	0	0	0	0	0	0	0	-0.153	0	0	0	0.103	0	0	0	0
SGIP1	84251	1p31.3	0	0	0	0	0	0	0	0	0	0	-0.123	0	0	0	0	0	0	0	0.112	0	0	0	0	0	0	0	0	0	0	-0.153	0	0	0	0	0	0	0	0
MIR3117	100422871	1p31.3	0	0	0	0	0	0	0	0	0	0	-0.123	0	0	0	0	0	0	0	0	0	0	0	0	0	0	0	0	0	0	-0.153	0	0	0	0	0	0	0	0
hsa-mir-3117	-1096	1p31.3	0	0	0	0	0	0	0	0	0	0	-0.123	0	0	0	0	0	0	0	0	0	0	0	0	0	0	0	0	0	0	-0.153	0	0	0	0	0	0	0	0
TCTEX1D1	200132	1p31.3	0	0	0	0	0	0	0	0	0	0	-0.123	0	0	0	0	0	0	0	0	0	0	0	0	0	0	0	0	0	0	-0.153	0	0	0	0	0	0	0	0
INSL5	10022	1p31.3	0	0	0	0	0	0	0	0	0	0.284	-0.123	0	0	0	0	0	0	0	0	0	0	0	0	0	0	0	0	0	0	-0.153	0	0	0	0	0	0	0	0
WDR78	79819	1p31.3	0	0	0.237	0	0	0	0	0	0	0	-0.123	0	0	0	0	0	0	0	0	0	0	0	0	0	0	0	0	0	0	-0.153	0	0	0	0	0	0	0	0
MIER1	57708	1p31.3	0	0	0.237	0	0	0	0	0	0	0	-0.123	0	0	0	0	0	0	0	0	0	0	0	0	0	0	0	0	0	0	-0.153	0	0	0	0	0	0	0	0
SLC35D1	23169	1p31.3	0	0	0	0	0	0	0	0	0	0	-0.123	0	0	0	0	0	0	0	0	0	0	0	0	0	0	0	0	0	0	-0.153	0	0	0	0	0	0	0	0
C1orf141	400757	1p31.3	0	0	0	0	0	0	0	0	0	0	-0.123	0	0	0	0	0	0	0	0	0	0	0	0	0	0	0	0	0	0	-0.153	0	0	0	0	0	0	0	0
IL23R	149233	1p31.3	0	0	0.376	0	0	0	0	0	0	0	-0.123	0	0	0	0	0	0	0	0	0	0	0.143	0	0	0	0	0	0	0	-0.153	0	0	0	0	0	0	0	0
IL12RB2	3595	1p31.3	0	0	0.376	0	0	0	0	0	0	0	-0.123	0	0	0	0	0	0	0	0	0	0	-0.115	0	0	0	0	0	0	0	-0.153	0	0	0	0	0	0	0	0
SERBP1	26135	1p31.3	0	0	0.376	0	0	0	0	0	0	0	-0.123	0	0	0	0	0	0	0	0	0	0	0	0	0	0	0	0	0	0	-0.153	0	0	0	0	0	0	0	0
GADD45A	1647	1p31.3	0	0	0.376	0	0	0	0	0	0	0	-0.123	0	0	0	0	0	0	0	0	0	0	0.202	0	0	0	0	0	0	0	-0.153	0	0	0	0	0	0	0	0
GNG12	55970	1p31.3	0	0	0.376	0	0	0	0	0	0	0.172	-0.123	0	0	0	0	0	0	0	0	0	0	0.202	0	0	0	0	0	0	0	-0.153	0	0	0	0	0	0	0	0
LOC100289178	100289178	1p31.3	0	0	0.376	0	0	0	0	0	0	0	-0.123	0	0	0	0	0	0	0	0	0	0	0.209	0	0	0	0.277	0	0	0	-0.153	0	0	0	0	0	0	0	0.325
DIRAS3	9077	1p31.3	0	0	0.376	0	0	0	0	0	0	0	-0.123	0	0	0	0	0	0	0	0	0	0	0	0	0	0	0	0	0	0	-0.153	0	0	0	0	0	0	0	0
WLS	79971	1p31.3	0	0	0.376	0	0	0	0	0	0	0	-0.123	0	0	0	0	0	0	0	0	0	0	0	0	0	0	0.277	0	0	0	-0.153	0	0	0	-0.121	0	0	0	0.116
MIR1262	100302279	1p31.3	0	0	0.376	0	0	0	0	0	0	0	-0.123	0	0	0	0	0	0	0	0	0	0	0	0	0	0	0	0	0	0	-0.153	0	0	0	0	0	0	0	0.116
hsa-mir-1262	-1108	1p31.3	0	0	0.376	0	0	0	0	0	0	0	-0.123	0	0	0	0	0	0	0	0	0	0	0	0	0	0	0	0	0	0	-0.153	0	0	0	0	0	0	0	0.116
RPE65	6121	1p31.3	0	0	0.376	0	0	0	0	0	0	0	-0.123	0	0	0	0	0	0	0	0	0	0	0	0	0	0	0	0	0	0	-0.153	0	0	0	0	0	0	0	0
DEPDC1	55635	1p31.2	0	0	0.376	0	0	0	0	0	0	0	-0.123	0	0	0	0	0	0	0	0	0	0	0	0	0	0	0	0	0	0	-0.153	0	0	0	0	0	0	0	0
LRRC7	57554	1p31.1	0	0.235	0.376	0	0	0	0	0	0	0	-0.123	0	0	0	0	0	0	0	0	0	0	0.182	0	0.151	0	0	0	0	0	-0.153	0	0	0	0	0	0	0	0
PIN1P1	5301	1p31.1	0	0	0.376	0	0	0	0	0	0	0	-0.123	0	0	0	0	0	0	0	0	0	0	0	0	0	0	0	0	0	0	-0.153	0	0	0	0	0	0	0	0
LRRC40	55631	1p31.1	0	0	0.376	0	0	0	0	0	0	0	-0.123	0	0	0	0	0	0	0	0	0	0	0	0	0	0	0	0	0	0	-0.153	0	0	0	0	0	0	0	0
SRSF11	9295	1p31.1	0	0	0.376	0	0	0	0	0	0	0	-0.123	0	0	0	0	0	0	0	0	0	0	0	0	0	0	0	0	0	0	-0.153	0	0	0	0	0	0	0	0
ANKRD13C	81573	1p31.1	0	0	0.376	0	0	0	0	0	0	0	-0.123	0	0	0	0	0	0	0	0	0	0	0	0	0	0	0	0	0	0	-0.153	0	0	0	0.136	0	0	0	0
HHLA3	11147	1p31.1	0	0	0.376	0	0	0	0	0	0	0	-0.123	0	0	0	0	0	0	0	0	0	0	0	0	0	0	0	0	0	0	-0.153	0	0	0	0.136	0	0	0	0
CTH	1491	1p31.1	0	0	0.376	0	0	0	0	0	0	0	-0.123	0	0	0	0	0	0	0	0	0	0	0	0	0	0	0	0	0	0	-0.153	0	0	0	0.136	0	0	0	0
PTGER3	5733	1p31.1	0	0	0.376	0	0.162	0	0	0	0	0	-0.123	0	0	0	0	0	0	0	0	0	0	0	0	0	0	0	0	0	0	-0.153	0	0	0	0.143	0	0	0	0
ZRANB2-AS1	100132618	1p31.1	0	0	0.376	0	0.162	0	0	0	0	0	-0.123	0	0	0	0	0	0	0	0	0	0	0	0	0	0	0	0	0	0	-0.153	0	0	0	0.143	0	0	0	0
ZRANB2	9406	1p31.1	0	0	0.376	0	0	0	0	0	0	0	-0.123	0	0	0	0	0	0	0	0	0	0	0	0	0	0	0	0	0	0	-0.153	0	0	0	0	0	0	0	0
MIR186	406962	1p31.1	0	0	0.376	0	0	0	0	0	0	0	-0.123	0	0	0	0	0	0	0	0	0	0	0	0	0	0	0	0	0	0	-0.153	0	0	0	0	0	0	0	0
hsa-mir-186	-1130	1p31.1	0	0	0.376	0	0	0	0	0	0	0	-0.123	0	0	0	0	0	0	0	0	0	0	0	0	0	0	0	0	0	0	-0.153	0	0	0	0	0	0	0	0
ZRANB2-AS2	100852410	1p31.1	0	0	0.376	0	0	0	0	0	0	0	-0.123	0	0	0	0	0	0	0	0	0	0	0	0	0	0	0	0	0	0	-0.153	0	0	0	0	0	0	0	0
NEGR1	257194	1p31.1	0	0.279	0.376	0	0	0	0	0	0.579	0	-0.123	0	0.165	0	0	0	0	0	0	0	0	0.106	0	0.249	0	-0.143	0	0	0	-0.153	0	0	0	0.127	0	0	0	0.138
NEGR1-IT1	100852409	1p31.1	0	0	0.376	0	0	0	0	0	0	0	-0.123	0	0	0	0	0	0	0	0	0	0	0	0	0.126	0	0	0	0	0	-0.153	0	0	0	0.103	0	0	0	0
LRRIQ3	127255	1p31.1	0	0	0.376	0	0	0	0	0	0	0	-0.123	0	0	0	0	0	0	0	0	0	0	0	0	0.123	0	0	0	0	0	-0.153	0	0	0	0	0	0	0	0
FPGT-TNNI3K	100526835	1p31.1	0	0	0.376	0	0	0	0	0	0	0	-0.123	0	0	0	0	0	0	0	0	0	0	0	0	0.123	0	0	0	0	0	-0.153	0	0	0	0	0	0	0	0
FPGT	8790	1p31.1	0	0	0.376	0	0	0	0	0	0	0	-0.123	0	0	0	0	0	0	0	0	0	0	0	0	0.123	0	0	0	0	0	-0.153	0	0	0	0	0	0	0	0
TNNI3K	51086	1p31.1	0	0	0.376	0	0	0	0	0	0	0	-0.123	0	0	0	0	0	0	0	0	0	0	0	0	0.123	0	0	0	0	0	-0.153	0	0	0	0	0	0	0	0
C1orf173	127254	1p31.1	0	0	0.376	0	0	0	0	0	0	0	-0.123	0	0	0	0	0	0	0	0	0	0	0	0	0	0	0	0	0	0	-0.153	0	0	0	0	0	0	0	0
CRYZ	1429	1p31.1	0	0	0.376	0	0	0	0	0	0	0	-0.123	0	0	0	0	0	0	0	0	0	0	0	0	0	0	0	0	0	0	-0.153	0	0	0	0	0	0	0	0
TYW3	127253	1p31.1	0	0	0.376	0	0	0	0	0	0	0	-0.123	0	0	0	0	0	0	0	0	0	0	0	0	0	0	0	0	0	0	-0.153	0	0	0	0	0	0	0	0
LHX8	431707	1p31.1	0	0	0.376	0	0	0	0	0	0	0	-0.123	0	0	0	0	0	0	0	0.214	0	0	0	0	0	0	0	0	0	0	-0.153	0	0	0	0	0	0	0	0.301
SLC44A5	204962	1p31.1	0	0	0.376	0	0	0	0	0	0	0	-0.123	0	0	0	0	0	0	0	0.214	0	0	0.134	0	0.101	0	0	0	0	0	-0.153	0	0	0	-0.113	0	0	0	0.301
ACADM	34	1p31.1	0	0	0.376	0	0	0	0	0	0	0	-0.123	0	0	0	0	0	0	0	0.214	0	0	0.211	0	0	0	0	0	0	0	-0.153	0	0	0	0.132	0	0	0	0.301
RABGGTB	5876	1p31.1	0	0	0.376	0	0	0	0	0	0	0	-0.123	0	0	0	0	0	0	0	0.214	0	0	0	0	0	0	0	0	0	0	-0.153	0	0	0	0	0	0	0	0.301
SNORD45C	692085	1p31.1	0	0	0.376	0	0	0	0	0	0	0	-0.123	0	0	0	0	0	0	0	0.214	0	0	0	0	0	0	0	0	0	0	-0.153	0	0	0	0	0	0	0	0.301
SNORD45A	26805	1p31.1	0	0	0.376	0	0	0	0	0	0	0	-0.123	0	0	0	0	0	0	0	0.214	0	0	0	0	0	0	0	0	0	0	-0.153	0	0	0	0	0	0	0	0.301
SNORD45B	26804	1p31.1	0	0	0.376	0	0	0	0	0	0	0	-0.123	0	0	0	0	0	0	0	0.214	0	0	0	0	0	0	0	0	0	0	-0.153	0	0	0	0	0	0	0	0.301
MSH4	4438	1p31.1	0	0	0.376	0	0	0	0	0	0	0	-0.123	0	0	0	0	0	0	0	0.214	0	0	0	0	0	0	0	0	0	0	-0.153	0	0	0	0.136	0	0	0	0.301
ASB17	127247	1p31.1	0	0	0.376	0	0	0	0	0	0	0	-0.123	0	0	0	0	0	0	0	0.214	0	0	0	0	0	0	0	0	0	0	-0.153	0	0	0	0	0	0	0	0.301
ST6GALNAC3	256435	1p31.1	0	0	0.376	0	0.246	0	0	0	0	0	-0.123	0	0	0	0	0	0	0	0.214	0	0	0.207	0	0	0	0	0	0	0	-0.153	0	0	0	0	0	0.164	0	0.301
ST6GALNAC5	81849	1p31.1	0	0	0.376	-0.606	-0.614	-0.944	0	0	-0.51	0	-0.123	0	0	0	0	-0.64	0	0	0.214	0	0	0	-0.22	0	0	0	0	0	0	-0.153	0	0	0	0	0	0	0	0.301
PIGK	10026	1p31.1	0	0	0.376	0	0	0	0	0	0	0	-0.123	0	0	0	0	0	0	0	0.214	0	0	0	0	0	0	0	0	0	0	-0.153	0	0	0	0	0	0	0	0.301
AK5	26289	1p31.1	0	0	0.376	0	0	0	0	0	0	0	-0.123	0	0	0	0	0	0	0	0.214	0	0	0	0	0	0	0	0	0	0	-0.153	0	0	0	0	0	0	0	0.301
ZZZ3	26009	1p31.1	0	0	0.376	0	0	0	0	0	0	0	-0.123	0	0	0	0	0	0	0	0.214	0	0	0	0	0	0	0	0	0	0	-0.153	0	0	0	0	0	0	0	0.301
USP33	23032	1p31.1	0	0	0.376	0	0	0	0	0	0	0	-0.123	0	0	0	0	0	0	0	0.214	0	0	0	0	0	0	0	0	0	0	-0.153	0	0	0	0	0	0	0	0.301
FAM73A	374986	1p31.1	0	0	0.376	0	0	0	0	0	0	0	-0.123	0	0	0	0	0	0	0	0.214	0	0	0	0	0	0	0	0	0	0	-0.153	0	0	0	0	0	0	0	0.301
NEXN	91624	1p31.1	0	0	0.376	0	0	0	0	0	0	0	-0.123	0	0	0	0	0	0	0	0.214	0	0	0	0	0	0	0	0	0	0	-0.153	0	0	0	0	0	0	0	0.301
FUBP1	8880	1p31.1	0	0	0.376	0	0	0	0	0	0	0	-0.123	0	0	0	0	0	0	0	0.214	0	0	0.1	0	0	0	0	0	0	0	-0.153	0	0	0	0	0	0	0	0.301
DNAJB4	11080	1p31.1	0	0	0.376	0	0	0	0	0	0	0	-0.123	0	0	0	0	0	0	0	0.214	0	0	0.1	0	0	0	0	0	0	0	-0.153	0	0	0	0	0	0	0	0.301
GIPC2	54810	1p31.1	0	0	0.376	0	0	0	0	0	0	0	-0.123	0	0	0	0	0	0	0	0.214	0	0	0.1	0	0	0	0	0	0	0	-0.153	0	0	0	0	0	0	0	0.301
MGC27382	149047	1p31.1	0	0	0.376	0	0.113	0	0	0	0	0	-0.123	0	0	0	0	0	0.267	0	0.214	0	0	0.162	0	0.104	0	0	0	0	0	-0.153	0	0	0	0	0	0.39	0	0.301
PTGFR	5737	1p31.1	0	0	0.376	0	0	0	0	0	0	0	-0.123	0	0	0	0	0	0.267	0	0.214	0	0	0	0	0	0	0	0	0	0	-0.153	0	0	0	0	0	0.39	0	0.301
IFI44L	10964	1p31.1	0	0	0.376	0	0	0	0	0	0	0	-0.123	0	0	0	0	0	0.267	0	0.214	0	0	0	0	0	0	0	0	0	0	-0.153	0	0	0	0	0	0.39	0	0.301
IFI44	10561	1p31.1	0	0	0.376	0	0	0	0	0	0	0	-0.123	0	0	0	0	0	0.267	0	0.214	0	0	0	0	0	0	0	0	0	0	-0.153	0	0	0	0	0	0.39	0	0.301
ELTD1	64123	1p31.1	0	0	0.376	0	0	0	0	0	0	0	-0.123	0	0	0	0	0	0.267	0	0.214	0	0	0	0	0	0	0	0	0	0	-0.153	0	0	0	0	0	0.39	0	0.301
LPHN2	23266	1p31.1	0	0	0.376	0	0	0	0	0	0	0	-0.123	0	0	0	0	0	0.267	0	0.214	0	0	0.156	0	0.119	0	0	0	0	0	-0.153	0	0	0	0	0	0.39	0.179	0.301
TTLL7	79739	1p31.1	0	0	0.376	0	0	0	0	0	0	0	-0.123	0	0	0	0	0	0.237	0	0.214	0	0	0	0	0	0	0	0	0	0	-0.153	0	0	0	0	0	0.281	0	0.301
PRKACB	5567	1p31.1	0	0	0.376	0	0	0	0	0	0	0	-0.123	0	0.16	0	0	0	0.237	0	0.279	0	0	0.263	0	0.174	0	0	0	0	0	-0.153	0	0	0	0	0	0.324	0	0.15
SAMD13	148418	1p31.1	0	0	0.376	0	0	0	0	0	0	0	-0.123	0	0	0	0	0	0.189	0	0	0	0	0	0	0	0	0	0	0	0	-0.153	0	0	0	0.154	0	0.324	0	0
UOX	391051	1p31.1	0	0	0.376	0	0	0	0	0	0	0	-0.123	0	0	0	0	0	0.189	0	0	0	0	0	0	0	0	0	0	0	0	-0.153	0	0	0	0.154	0	0.324	0	0
DNASE2B	58511	1p31.1	0	0	0.376	0	0	0	0	0	0	0	-0.123	0	0	0	0	0	0.189	0	0	0	0	0	0	0	0	0	0	0	0	-0.153	0	0	0	-0.109	0	0.324	0	0
RPF1	80135	1p22.3	0	0	0.376	0	0	0	0	0	0	0	-0.123	0	0	0	0	0	0.189	0	0	0	0	0	0	0	0	0	0	0	0	-0.153	0	0	0	0	0	0.324	0	0
GNG5	2787	1p22.3	0	0	0.376	0	0	0	0	0	0	0	-0.123	0	0	0	0	0	0.189	0	0	0	0	0	0	0	0	0	0	0	0	-0.153	0	0	0	0	0	0.324	0	0
CTBS	1486	1p22.3	0	0	0.376	0	0	0	0	0	0	0	-0.123	0	0	0	0	0	0.189	0	0	0	0	0	0	0	0	0	0	0	0	-0.153	0	0	0	0	0	0.389	0	0
C1orf180	439927	1p22.3	0	0	0.376	0	0	0	0	0	0	0	-0.123	0	0	0	0	0	0.189	0	0	0	0	0	0	0	0	0	0	0	0	-0.153	0	0	0	0	0	0.389	0	0
SSX2IP	117178	1p22.3	0	0	0.376	0	0	0	0	0	0	0	-0.123	0	0	0	0	0	0.189	0	0	0	0	0	0	0	0	0	0	0	0	-0.153	0	0	0	0	0	0.389	0	0
LPAR3	23566	1p22.3	0	0	0.376	0	0	0	0	0	0	0	-0.123	0	0	0	0	0	0.189	0	0	0	0	0	0	0	0	0	0	0	0	-0.153	0	0	0	0	0	0.278	0	0
MCOLN2	255231	1p22.3	0	0	0.376	0	0	0	0	0	0	0	-0.123	0	0	0	0	0	0.189	0	0	0	0	0	0	0	0	0	0	0	0	-0.153	0	0	0	0	0	0.345	0	0
MCOLN3	55283	1p22.3	0	0	0.376	0	0	0	0	0	0	0	-0.123	0	0	0	0	0	0.189	0	0	0	0	0	0	0	0	0	0	0	0	-0.153	0	0	0	0	0	0.345	0	0
WDR63	126820	1p22.3	0	0	0.376	0	0	0	0	0	0	0	-0.123	0	0	0	0	0	0.189	0	0	0	0	0	0	0	0	0	0	0	0	-0.153	0	0	0	0	0	0.345	0	0
MIR4423	100616481	1p22.3	0	0	0.376	0	0	0	0	0	0	0	-0.123	0	0	0	0	0	0.189	0	0	0	0	0	0	0	0	0	0	0	0	-0.153	0	0	0	0	0	0.345	0	0
SYDE2	84144	1p22.3	0	0	0.376	0	0	0	0	0	0	0	-0.123	0	0	0	0	0	0.189	0	0	0	0	0	0	0	0	0	0	0	0	-0.153	0	0	0	-0.225	0	0.345	0	0
C1orf52	148423	1p22.3	0	0	0.376	0	0	0	0	0	0	0	-0.123	0	0	0	0	0	0.189	0	0	0	0	0	0	0	0	0	0	0	0	-0.153	0	0	0	0	0	0.345	0	0
BCL10	8915	1p22.3	0	0	0.376	0	0	0	0	0	0	0	-0.123	0	0	0	0	0	0.189	0	0	0	0	0	0	0	0	0	0	0	0	-0.153	0	0	0	0	0	0.345	0	0
LOC646626	646626	1p22.3	0	0	0.376	0	0	0	0	0	0	0	-0.123	0	0	0	0	0	-0.126	0	0	0	0	0	0	0	0	0	0	0	0	-0.153	0	0	0	0	0	0.15	0	0
DDAH1	23576	1p22.3	0	0	0.376	0	0	0	0	0	0	0	-0.123	0	0	0	0	0	0.196	0	0	0	0	0.145	0	0.165	0	0	0	0	0	-0.153	0	0	0	0	0	0.498	0	0.327
CYR61	3491	1p22.3	0	0	0.376	0	0	0	0	0	0	0	-0.123	0	0	0	0	0	0.196	0	0	0	0	0.145	0	0.165	0	0	0	0	0	-0.153	0	0	0	0	0	0.498	0	0
ZNHIT6	54680	1p22.3	0	0	0.376	0	0	0	0	0	0	0	-0.123	0	0	0	0	0	0.274	0	0	0	0	0	0	-0.143	0	0	0	0	0	-0.153	0	0	0	0	0	0.271	0	0
COL24A1	255631	1p22.3	0	0	0.376	0	0	0	0	0	0	0	-0.123	0	0	0	0	0	-0.468	0	0	0	0	0.236	0	0.147	0	0	0	0	0	-0.153	0	0	0	0.277	0	0.439	0	0.121
ODF2L	57489	1p22.3	0	0	0.376	0	0	0	0	0	0	0	-0.123	0	0	0	0	0	0.154	0	0	0	0	0	0	0.107	0	0	0	0	0	-0.153	0	0	0	0	0	0.194	0	0
CLCA2	9635	1p22.3	0	0	0.376	0	0	0	0	0	0	0	-0.123	0	0	0	0	0	0.154	0	0	0	0	0	0	0	0	0	0	0	0	-0.153	0	0	0	0	0	0.194	0	0
CLCA1	1179	1p22.3	0	0	0.376	0	0	0	0	0	0	0	-0.123	0	0	0	0	0	0.154	0	0	0	0	0	0	0	0	0	0	0	0	-0.153	0	0	0	0	0	0.194	0	0
CLCA4	22802	1p22.3	0	0	0.376	0	0	0	0	0	0	0	-0.123	0	0	0	0	0	0.188	0	0	0	0	0	0	0	0	0	0	0	0	-0.153	0	0	0	0	0	0.282	0	0
CLCA3P	9629	1p22.3	0	0	0.376	0	0	0	0	0	0	0	-0.123	0	0	0	0	0	0.188	0	0	0	0	0	0	0	0	0	0	0	0	-0.153	0	0	0	0	0	0.282	0	0
SH3GLB1	51100	1p22.3	0	0	0.376	0	0	0	0	0	0	0	-0.123	0	0	0	0	0	0.188	0	0	0	0	0	0	0	0	0	0	0	0	-0.153	0	0	0	0	0	0.282	0	0
SEP15	9403	1p22.3	0	0	0.376	0	0	0	0	0	0	0	-0.123	0	0	0	0	0	0.188	0	0	0	0	0	0	0	0	0	0	0	0	-0.153	0	0	0	0.139	0	0.282	0	0
HS2ST1	9653	1p22.3	0	0	0.376	0	0	0	0	0	0	0	-0.123	0	0	0	0	0	0.188	0	0	0	0	0	0	0	0	0	0	0	0	-0.153	0	0	0	0	0	0.273	0	0
LOC339524	339524	1p22.3	0	0	0.376	0	0	0	0	0	0	0	-0.123	0	0	0	0	0	0.188	0	0	0	0	0	0	0	0	0	0	0	0	-0.153	0	0	0	0	0	0.273	0	0
LMO4	8543	1p22.3	0	0	0.376	0	0	0	0	0	0	0	-0.123	0	0	0	0	0	0.188	0	0	0	0	0	0	-0.154	0	0	0	0	0	-0.153	0	0	0	0	0	0.273	0	0
LOC100505768	100505768	1p22.3	0	0	0.376	0	0	0	0	0	0	0	-0.123	0	0	0	0	0	0.188	0	0	0	0	0	0	-0.154	0	0	0	0	0	-0.153	0	0	0	0	0	0.273	0	0
PKN2	5586	1p22.2	0	-0.108	0.376	0	0	0	0	0	0	0	-0.123	0	0	0	0	0	0.188	0	0	0	0	0	0	0	0	0	0	0	0	-0.153	0	0	0	-0.126	0	0.269	0	0
GTF2B	2959	1p22.2	0	-0.108	0.376	0	0	0	0	0	0	0	-0.123	0	0	0	0	0	0.188	0	0	0	0	0	0	0	0	0	0	0	0	-0.153	0	0	0	0	0	0.211	0	0
CCBL2	56267	1p22.2	0	-0.108	0.376	0	0	0	0	0	0	0	-0.123	0	0	0	0	0	0.188	0	0	0	0	0	0	0	0	0	0	0	0	-0.153	0	0	0	0	0	0.211	0	0
RBMXL1	494115	1p22.2	0	-0.108	0.376	0	0	0	0	0	0	0	-0.123	0	0	0	0	0	0.188	0	0	0	0	0	0	0	0	0	0	0	0	-0.153	0	0	0	0	0	0	0	0
GBP3	2635	1p22.2	0	-0.108	0.376	0	0	0	0	0	0	0	-0.123	0	0	0	0	0	0.188	0	0	0	0	0	0	0	0	0	0	0	0	-0.153	0	0	0	0	0	0	0	0
GBP1	2633	1p22.2	0	-0.108	0.376	0	0	0	0	0	0	0	-0.123	0	0	0	0	0	0.188	0	0	0	0	0	0	0	0	0	0	0	0	-0.153	0	0	0	0	0	0	0	0
GBP2	2634	1p22.2	0	-0.108	0.376	0	0	0	0	0	0	0	-0.123	0	0	0	0	0	0.188	0	0	0	0	0	0	0	0	0	0	0	0	-0.153	0	0	0	0	0	0.157	0	0
GBP7	388646	1p22.2	0	-0.108	0.376	0	0	0	0	0	0	0	-0.123	0	0	0	0	0	0.188	0	0	0	0	0	0	0	0	0	0	0	0	-0.153	0	0	0	0	0	0.157	0	0
GBP4	115361	1p22.2	0	-0.108	0.376	0	0	0	0	0	0	0	-0.123	0	0	0	0	0	0.188	0	0	0	0	0	0	0	0	0	0	0	0	-0.153	0	0	0	0	0	0.157	0	0
GBP5	115362	1p22.2	0	-0.108	0.376	0	0	0	0	0	0	0	-0.123	0	0	0	0	0	0.188	0	0	0	0	0	0	0	0	0	0	0	0	-0.153	0	0	0	0	0	0.157	0	0
GBP6	163351	1p22.2	0	-0.108	0.376	0	0	0	0	0	0	0	-0.123	0	0	0	0	0	0.188	0	0	0	0	0	0	0	0	0	0	0	0	-0.153	0	0	0	0	0	0.157	0	0
GBP1P1	400759	1p22.2	0	-0.108	0.376	0	0	0	0	0	0	0	-0.123	0	0	0	0	0	0.188	0	0	0	0	0	0	0	0	0	0	0	0	-0.153	0	0	0	0	0	0	0	0
LRRC8B	23507	1p22.2	0	-0.108	0.376	0	0	0	0	0	0	0	-0.123	0	0	0	0	0	0.206	0	0	0	0	0	0	0	0	0	0	0	0	-0.153	0	0	0	0	0	0.175	0	0
FLJ27354	400761	1p22.2	0	-0.108	0.376	0	0	0	0	0	0	0	-0.123	0	0	0	0	0	0.206	0	0	0	0	0	0	0	0	0	0	0	0	-0.153	0	0	0	0	0	0.175	0	0
LRRC8C	84230	1p22.2	0	-0.108	0.376	0	0	0	0	0	0	0	-0.123	0	0	0	0	0	0.206	0	0	0	0	0.191	0	0	0	0	0	0	0	-0.153	0	0	0	0	0	0.175	0	0
LRRC8D	55144	1p22.2	0	-0.108	0.376	0	0	0	0	0	0	0	-0.123	0	0	0	0	0	0.206	0	0	0	0	0	0	0	0	0	0	0	0	-0.153	0	0	0	0	0	0.175	0	0
GEMIN8P4	492303	1p22.2	0	-0.108	0.376	0	0	0	0	0	0	0	-0.123	0	0	0	0	0	0	0	0	0	0	0	0	0	0	0	0	0	0	-0.153	0	0	0	0	0	0	0	0
ZNF326	284695	1p22.2	0	-0.108	0.376	0	0	0	0	0	0	0	-0.123	0	0	0	0	0	0.206	0	0	0	0	0	0	0	0	0	0	0	0	-0.153	0	0	0	0	0	0.161	0	0
BARHL2	343472	1p22.2	0	0	0.376	0	0	0	0	0	0	0	-0.123	0	0	0	0	0	0.177	0	0.228	0	0	0	0	0.201	0	0	0	0	0	-0.153	0	0	0	0	0	0.118	0.195	0.105
ZNF644	84146	1p22.2	0	-0.106	0.376	0	0	0	0	0	0	0	-0.123	0	0	0	0	0	0.177	0	0	0	0	0.146	0	0	0	0	0	0	0	-0.153	0	0	0	0	0	0.248	0	0
HFM1	164045	1p22.2	0	-0.106	0.376	0	0	0	0	0	0	0	-0.123	0	0	0	0	0	-0.424	0	0	0	0	0.146	0	0	0	0	0	0	0	-0.153	0	0	0	0	0	0.451	0	0
CDC7	8317	1p22.2	0	-0.106	0.376	0	0	0	0	0	0	0	-0.123	0	0	0	0	0	0.179	0	0	0	0	0	0	0	0	0	0	0	0	-0.153	0	0	0	0	0	0.451	0	0
HSP90B3P	343477	1p22.1	0	-0.106	0.376	0	0	0	0	0	0	0	-0.123	0	0	0	0	0	0.179	0	0	0	0	0	0	0	0	0	0	0	0	-0.153	0	0	0	0	0	0.293	0	0
TGFBR3	7049	1p22.1	0	-0.106	0.376	0	0	0	0	0	0	0	-0.123	0	0	0	0	0	0.179	0	0	0	0	0	0	0	0	0	0	0	0	-0.153	0	0	0	0	0	0.293	0	0
BRDT	676	1p22.1	0	-0.106	0.376	0	0	0	0	0	0	0	-0.123	0	0	0	0	0	0.179	0	0	0	0	0.182	0	0	0	0	0	0	0	-0.153	0	0	0	0	0	0.249	0	0
EPHX4	253152	1p22.1	0	-0.106	0.376	0	0	0	0	0	0	0	-0.123	0	0	0	0	0	0.179	0	0	0	0	0.182	0	0	0	0	0	0	0	-0.153	0	0	0	0	0	0.249	0	0
BTBD8	284697	1p22.1	0	-0.106	0.376	0	0	0	0	0	0	0	-0.123	0	0	0	0	0	0.179	0	0	0	0	0.182	0	0.238	0	0	0	0	0	-0.153	0	0	0	0	0	0.249	0	0
KIAA1107	23285	1p22.1	0	-0.106	0.376	0	0	0	0	0	0	0	-0.123	0	0	0	0	0	0.179	0	0	0	0	0	0	-0.137	0	0	0	0	0	-0.153	0	0	0	0	0	0.429	0	0
C1orf146	388649	1p22.1	0	-0.106	0.376	0	0	0	0	0	0	0	-0.123	0	0	0	0	0	0.179	0	0	0	0	0	0	-0.137	0	0	0	0	0	-0.153	0	0	0	0	0	0.121	0	0
GLMN	11146	1p22.1	0	-0.106	0.376	0	0	0	0	0	0	0	-0.123	0	0	0	0	0	0.179	0	0	0	0	0	0	-0.137	0	0	0	0	0	-0.153	0	0	0	0	0	0.121	0	0
RPAP2	79871	1p22.1	0	-0.106	0.376	0	0	0	0	0	0	0	-0.123	0	0	0	0	0	0	0	0	0	0	0	0	-0.137	0	0	0	0	0	-0.153	0	0	0	0	0	0.121	0	0
GFI1	2672	1p22.1	0	-0.106	0.376	0	0	0	0	0	0	0	-0.123	0	0	0	0	0	0	0	0	0	0	0	0	-0.137	0	0	0	0	0	-0.153	0	0	0	0	0	0.121	0	0
EVI5	7813	1p22.1	0	-0.106	0.376	0	0	0	0	0	0	0	-0.123	0	0	0	0	0	0.212	0	0	0	0	0	-0.304	-0.137	0	0	0	0	0	-0.153	0	0	0	0	0	0.532	0	0
FAM69A	388650	1p22.1	0	-0.106	0.376	0	0.179	0	0	0	0	0	-0.123	0	0	0	0	0	0.139	0	0	0	0	0.121	0	-0.137	0	0	0	0	0	-0.153	0	0	0	0	0	0.254	0	0
RPL5	6125	1p22.1	0	-0.106	0.376	0	0.179	0	0	0	0	0	-0.123	0	0	0	0	0	0.139	0	0	0	0	0	0	-0.137	0	0	0	0	0	-0.153	0	0	0	0	0	0.254	0	0
SNORD21	6083	1p22.1	0	-0.106	0.376	0	0	0	0	0	0	0	-0.123	0	0	0	0	0	0.139	0	0	0	0	0	0	-0.137	0	0	0	0	0	-0.153	0	0	0	0	0	0.121	0	0
SNORA66	26782	1p22.1	0	-0.106	0.376	0	0.179	0	0	0	0	0	-0.123	0	0	0	0	0	0.139	0	0	0	0	0	0	-0.137	0	0	0	0	0	-0.153	0	0	0	0	0	0.254	0	0
MTF2	22823	1p22.1	0	-0.106	0.376	0	0.189	0	0	0	0	0	-0.123	0	0	0	0	0	0.139	0	0	0	0	0.121	0	0.119	0	0	0	0	0	-0.153	0	0	0	0	0	0.254	0	0
TMED5	50999	1p22.1	0	-0.106	0.376	0	-0.11	0	0	0	0	0	-0.123	0	0	0	0	0	0.139	0	0	0	0	0.121	0	0	0	0	0	0	0	-0.153	0	0	0	0	0	0.254	0	0
CCDC18	343099	1p22.1	0	-0.106	0.376	0	-0.11	0	0	0	0	0	-0.123	0	0	0	0	0	0.139	0	0	0	0	0.121	0	0	0	0	0	0	0	-0.153	0	0	0	0	0	0.254	0	0
LOC100131564	100131564	1p22.1	0	-0.106	0.376	0	-0.11	0	0	0	0	0	-0.123	0	0	0	0	0	0.139	0	0	0	0	0	0	0	0	0	0	0	0	-0.153	0	0	0	0	0	0.121	0	0
DR1	1810	1p22.1	0	-0.106	0.376	0	-0.11	0	0	0	0	0	-0.123	0	0	0	0	0	0.139	0	0	0	0	0	0	0	0	0	0	0	0	-0.153	0	0	0	0	0	0.121	0	0
FNBP1L	54874	1p22.1	0	-0.106	0.376	0	-0.11	0	0	0	0	0	-0.123	0	0	0	0	0	0.195	0	0	0	0	0	0	0	0	0	0	0	0	-0.153	0	0	0	0	0	0.377	0	0
BCAR3	8412	1p22.1	0	-0.106	0.376	0	-0.11	0	0	0	0	0	-0.123	0	0	0	0	0	0.195	0	0	0	0	0	0	0	0	0	0	0	0	-0.153	0	0	0	0	0	0.414	0	0
LOC100129046	100129046	1p22.1	0	-0.106	0.376	0	-0.11	0	0	0	0	0	-0.123	0	0	0	0	0	0.195	0	0	0	0	0	0	0	0	0	0	0	0	-0.153	0	0	0	0	0	0.377	0	0
MIR760	100126348	1p22.1	0	-0.106	0.376	0	0	0	0	0	0	0	-0.123	0	0	0	0	0	0.232	0	0	0	0	0	0	0.111	0	0	0	0	0	-0.153	0	0	0	0	0	0.121	0	0
hsa-mir-760	-1304	1p22.1	0	-0.106	0.376	0	0	0	0	0	0	0	-0.123	0	0	0	0	0	0.232	0	0	0	0	0	0	0.111	0	0	0	0	0	-0.153	0	0	0	0	0	0.121	0	0
DNTTIP2	30836	1p22.1	0	-0.106	0.376	0	0	0	0	0	0	0	-0.123	0	0	0	0	0	0.232	0	0	0	0	0	0	0.111	0	0	0	0	0	-0.153	0	0	0	0	0	0.543	0	0
GCLM	2730	1p22.1	0	-0.106	0.376	0	0	0	0	0	0	0	-0.123	0	0	0	0	0	0.232	0	0	0	0	0	0	0	0	0	0	0	0	-0.153	0	0	0	-0.145	0	0.543	0	0
ABCA4	24	1p22.1	0	0.605	0.376	0	0	0	0	0	0	0	-0.123	0	0	0	0	0	0.219	0.321	0.239	0	0	0	0	0	0	0	0.614	0	0	-0.153	0	0	0	0	0	0.469	0	0.113
ARHGAP29	9411	1p22.1	0	0	0.376	0	0	0	0	0	0	0	-0.123	0	0	0.485	0	0	0.219	0	0	0	0	0	0	0	0	0	0	0	0	-0.153	0	0	0.391	0	0	0.469	0	0
ABCD3	5825	1p21.3	0	0	0.376	0	0	0	0	0	0	0	-0.123	0	0	0	0	0	0.219	0	0	0	0	0	0	-0.14	0	0.152	0	0	0	-0.153	0	0	0	0	0	0.469	0	0
F3	2152	1p21.3	0	0	0.376	0	0	0	0	0	0	0	-0.123	0	0	0	0	0	0.219	0	0	0	0	0	0	-0.14	0	0	0	0	0	-0.153	0	0	0	0	0	0.469	0	0
SLC44A3	126969	1p21.3	0	0	0.376	0	0	0	0	0	0	0	-0.123	0	0	0	0	0	0.219	0	0	0	0	0	0	0	0	0	0	0	0	-0.153	0	0.281	0	0	0	0.469	0	0
CNN3	1266	1p21.3	0	0	0.376	0	0	0	0	0	0	0	-0.123	0	0.111	0	0	0	0.219	0	0	0	0	0	0	0	0	0	0	0	0	-0.153	0	0	0	0	0	0.469	0	0
LOC729970	729970	1p21.3	0	0	0.376	0	0	0	0	0	0	0	-0.123	0	0.111	0	0	0	0.219	0	0	0	0	0	0	0	0	0	0	0	0	-0.153	0	0	0	0	0	0.469	0	0
ALG14	199857	1p21.3	0	0	0.376	0	0	0	0	0	0	-0.352	-0.123	0	0.111	0	0	0	0.219	0	0	0	0	0	0	0	0	0	0	0	0	-0.153	0	0	0	0	0	0.61	0	0
TMEM56	148534	1p21.3	0	0	0.376	0	0	0	0	0	0	0.123	-0.123	0	0	0	0	0	0.219	0	0	0	0	0.21	0	0	0	0	0	0	0	-0.153	0	0	0	-0.108	0	0.472	0	0
TMEM56-RWDD3	100527978	1p21.3	0	0.315	0.376	0	0.349	0	0	0	0	0.123	-0.123	0	0	0	0	0	0.219	0	0	0	0	0.21	0	0	0	0	0	0	0	-0.153	0	0	0	-0.108	0	0.472	0	0
RWDD3	25950	1p21.3	0	0.315	0.376	0	0.349	0	0	0	0	0.123	-0.123	0	0	0	0	0	0.219	0	0	0	0	0.21	0	0	0	0	0	0	0	-0.153	0	0	0	0	0	0.472	0	0
FLJ31662	440594	1p21.3	0	0	0.376	0	0	0	0	0	0	0.123	-0.123	0	0	0	0	0	0.219	0	0	0	0	0.127	0	0	0	0	0	0	0	-0.153	0	0	0	0	0	0.472	0	0
PTBP2	58155	1p21.3	0	0.146	0.376	0	0	0	0	0	0	0.123	-0.123	0	0	0	0	0	0.28	0	0.157	0	0	0	0	0.181	0	0	0	0	0	-0.153	0	0	0	0	0	0.448	0	0
DPYD	1806	1p21.3	0	0	0.376	0	0	0	0.109	0	0	0.123	-0.662	0	0.222	0	0	0	0.28	0	0	0	0	0.302	0	0.206	0	0.137	0	0	0	-0.153	0	0.159	0	-0.12	0	0.453	0.112	0
MIR137HG	400765	1p21.3	0	0	0.376	0	0	0	0	0	0	0.123	-0.123	0	0	0	0	0	0.28	0	0	0	0	0	0	0	0	0	0	0	0	-0.153	0	0	0	0	0	0.453	0	0
MIR137	406928	1p21.3	0	0	0.376	0	0	0	0	0	0	0.123	-0.123	0	0	0	0	0	0.28	0	0	0	0	0	0	0	0	0	0	0	0	-0.153	0	0	0	0	0	0.453	0	0
MIR2682	100616452	1p21.3	0	0	0.376	0	0	0	0	0	0	0.123	-0.123	0	0	0	0	0	0.28	0	0	0	0	0	0	0	0	0	0	0	0	-0.153	0	0	0	0	0	0.453	0	0
hsa-mir-137	-1336	1p21.3	0	0	0.376	0	0	0	0	0	0	0.123	-0.123	0	0	0	0	0	0.28	0	0	0	0	0	0	0	0	0	0	0	0	-0.153	0	0	0	0	0	0.453	0	0
LOC729987	729987	1p21.3	0	0	0.376	0	0	0	0	0	0	0.123	-0.123	0	0	0	0	0	0.28	0	0	0	0	0	0	0	0	0	0	0	0	-0.153	0	0	0	0	0	0.453	0	0
SNX7	51375	1p21.3	0	0	0.376	0	0	0	0	0	0	0.123	-0.123	0	0.156	0	0	0	0.28	0	0.106	0	0	0	0	0	0	0	0	0	0	-0.153	0	0	0	0	0	0.453	0	0
LPPR5	163404	1p21.3	0	0	0.376	0	0	0	0.185	0	0	0.123	-0.123	0	0	0	0	0	-0.169	0	0	0	0	0	0	0	0	0	0	0	0	-0.153	0	0.182	0	0	0	0	0	0
LOC100129620	100129620	1p21.3	0	0	0.376	0	0	0	0.185	0	0	0.123	-0.123	0	0	0	0	0	-0.169	0	0	0	0	0	0	0.176	0	0	0	0	0	-0.153	0	0.182	0	0	0	0	0	0
LPPR4	9890	1p21.2	0	0	0.376	0	0	0	0	0	0	0.123	-0.123	0	0	0	0	0	-0.169	0	0	0	0	0	0	0	0	0	0	0	0	-0.153	0	0	0	0	0	0	0	0
PALMD	54873	1p21.2	0	0	0.376	0	0	0	0	0	0	0.123	-0.123	0	0	0	0	0	-0.169	0	0	0	0	0	0	0	0	0	0	0	0	-0.153	0	0	0	0	0	0	0	0
MIR548AA1	100500863	1p21.2	0	0	0.376	0	0	0	0	0	0	0.123	-0.123	0	0	0	0	0	-0.169	0	0	0	0	0	0	0	0	0	0	0	0	-0.153	0	0	0	0	0	0	0	0
MIR548D1	693130	1p21.2	0	0	0.376	0	0	0	0	0	0	0.123	-0.123	0	0	0	0	0	-0.169	0	0	0	0	0	0	0	0	0	0	0	0	-0.153	0	0	0	0	0	0	0	0
FRRS1	391059	1p21.2	0	0	0.376	0	0	0	0	0	0	0.123	-0.123	0	0	0	0	0	-0.169	0	0	0	0	0	0	0	0	0	0	0	0	-0.153	0	0	0	0	0	0	0	0
AGL	178	1p21.2	0	0	0.376	0	0	0	0	0	0	0.123	-0.123	0	0	0	0	0	-0.169	0	0	0	0	0	0	0	0	0	0	0	0	-0.153	0	0	0	0	0	0	0	0
SLC35A3	23443	1p21.2	0	0	0.376	0	0	0	0	0	0	0.123	-0.123	0	0	0	0	0	-0.169	0	0	0	0	0	0	0	0	0	0	0	0	-0.153	0	0	0	0	0	0	0	0
HIAT1	64645	1p21.2	0	0	0.376	0	0	0	0	0	0	0.123	-0.123	0	0	0	0	0	-0.169	0	0	0	0	0	-0.272	0	0	0	0	0	0	-0.153	0	0	0	-0.151	0	0	0	0
SASS6	163786	1p21.2	0	0	0.376	0	0	0	0	0	0	0.123	-0.123	0	0	0	0	0	-0.169	0	0	0	0	0	-0.272	0	0	0	0	0	0	-0.153	0	0	0	-0.151	0	0	0.145	0
CCDC76	54482	1p21.2	0	0	0.376	0	0	0	0	0	0	0.123	-0.123	0	0.288	0	0	0	-0.169	0	0	0	0	0	0	0	0	0	0	0	0	-0.153	0	0	0	0	0	0	0.145	0
LRRC39	127495	1p21.2	0	0	0.376	0	0	0	0	0	0	0.123	-0.123	0	0.288	0	0	0	-0.169	0	0	0	0	0	0	0	0	0	0	0	0	-0.153	0	0	0	0	0	0	0.145	0
DBT	1629	1p21.2	0	0	0.376	0	0	0	0	0	0	0.123	-0.123	0	0	0	0	0	-0.169	0	0	0	0	0	0	0	0	0	0	0	0	-0.153	0	0	0	0	0	0	0	0
RTCD1	8634	1p21.2	0	0	0.376	0	0	0	0	0	0	0.123	-0.123	0	0	0	-0.102	0	-0.169	0	0	0	0	0	0	0	0	0	0	0	0	-0.153	0	0	0	0	0	0	0	0
MIR553	693138	1p21.2	0	0	0.376	0	0	0	0	0	0	0.123	-0.123	0	0	0	-0.102	0	-0.169	0	0	0	0	0	0	0	0	0	0	0	0	-0.153	0	0	0	0	0	0	0	0
hsa-mir-553	-1353	1p21.2	0	0	0.376	0	0	0	0	0	0	0.123	-0.123	0	0	0	-0.102	0	-0.169	0	0	0	0	0	0	0	0	0	0	0	0	-0.153	0	0	0	0	0	0	0	0
CDC14A	8556	1p21.2	0	0	0.376	0	0	0	0	0	0	0.123	-0.123	0	0	0	0	0	-0.169	0	0	0	0	0	0	0	0	0	0	0	0	-0.153	0	0	0	0	0	0	0	0
GPR88	54112	1p21.2	0	0	0.376	0	0	0	0	0	0	0.123	-0.123	0	0	0	0	0	-0.169	0	0	0	0	0	0	0	0	0	0	0	0	-0.153	0	0	0	0	0	0	0	0
LOC100128787	100128787	1p21.2	0	0	0.376	0	0	0	0	0	0	0.123	-0.123	0	0	0	0	0	-0.169	0	0	0	0	0	0	0	0	0	0	0	0	-0.153	0	0	0	0	0	0	0	0
VCAM1	7412	1p21.2	0	0	0.376	0	0	0	0	0	0	0.123	-0.123	0	0	0	0	0	-0.169	0	0	0	0	0	0	0	0	0	0	0	0	-0.153	0	0	0	0	0	0	0	0
EXTL2	2135	1p21.2	0	0	0.376	0	0	0	0	0	0	0.123	-0.123	0	0	0	0	0	-0.169	0	0	0	0	0	0	0	0	0	0	0	0	-0.153	0	0	0	0	0	0	0	0
SLC30A7	148867	1p21.2	0	0	0.376	0	0	0	0	0	0	0.123	-0.123	0	0	0	0	0	-0.169	0	0	0	0	0	0	0	0	0	0	0	0	-0.153	0	0	0	0	0	0	0	0
DPH5	51611	1p21.2	0	0	0.376	0	0	0	0	0	0	0.123	-0.123	0	0	0	0	0	-0.169	0	0	0	0	0	0	0	0	0	0	0	0	-0.153	0	0	0	0	0	0	0	0
S1PR1	1901	1p21.2	0	0	0.376	0	0	0	0	0	0	0.123	-0.123	0	0	0	0	0	-0.169	0	0	0	0	0	0	0	0	0	0	0	0	-0.153	0	0	0	0	0	0	0	0
OLFM3	118427	1p21.1	0	0	0.376	0	0	0	0	0	0	0.123	-0.123	0	0	0	0	0	-0.169	0	0	0	0	0	0	0	0	0	0	0	0	-0.153	0	0	0	0.13	0	0	0	0
DNAJA1P5	94236	1p21.1	0	0	0.376	0	0	0	0	0	0	0.123	-0.123	0	0	0	0	0	-0.169	0	0	0	0	0	0	0	0	0	0	0	0	-0.153	0	0	0	0	0	0	0	0
COL11A1	1301	1p21.1	0	0.135	0.376	0	0	0	0	0	0	0.123	-0.123	0	0.116	0	0	0	-0.169	0	0	0	0	0	0	0.315	0	0.103	0	0	0	-0.153	0	0	0	0	0	0.763	0	0
AMY2B	280	1p21.1	0	0	0.376	0	0	0	0	0	0	0.123	-0.123	0	0	0	0	0	-0.169	0	0	0	0	0	0	0	0	0	0	0	0	-0.153	0	0	0	0.107	0	0	0	0
RNPC3	55599	1p21.1	0	0	0.376	0	0	0	0	0	0	0.123	-0.123	0	0	0	0	0	-0.169	0	0	0	0	0	0	0	0	0	0	0	0	-0.153	0	0	0	0.107	0	0	0	0
LOC648740	648740	1p21.1	0	0	0.376	0	0	0	0	0	0	0.123	-0.123	0	0	0	0	0	-0.169	0	0	0	0	0	0	0	0	0	0	0	0	-0.153	0	0	0	0.107	0	0	0	0
AMY1A	276	1p21.1	0	0	0.376	0	0	0	0	0	0	0.123	-0.123	0	0	0	0	0	-0.169	0	0	0	0	0	0	0	0	0	0	0	0	-0.153	0	0	0	0.107	0	0	0	0
AMY1B	277	1p21.1	0	0	0.376	0	0	0	0	0	0	0.123	-0.123	0	0	0	0	0	-0.169	0	0	0	0	0	0	0	0	0	0	0	0	-0.153	0	0	0	0.107	0	0	0	0
AMY1C	278	1p21.1	0	0	0.376	0	0	0	0	0	0	0.123	-0.123	0	0	0	0	0	-0.169	0	0	0	0	0	0	0	0	0	0	0	0	-0.153	0	0	0	0.107	0	0	0	0
AMY2A	279	1p21.1	0	0	0.376	0	0	0	0	0	0	0.123	-0.123	0	0	0	0	0	-0.169	0	0	0	0	0	0	0	0	0	0	0	0	-0.153	0	0	0	0.107	0	0	0	0
LOC100129138	100129138	1p21.1	0	0	0.376	0	0	0	0	0	0	0.123	-0.123	0	0	0	0	0	-0.854	0	0	0	0	0	0	0	0	0	0	0	0	-0.153	0	0	0	0	0	-0.557	0	0
PRMT6	55170	1p13.3	0	-0.125	0.376	0	0	0	0	0	0	0.123	-0.123	0	0	0	0	0	-0.854	0	0	0	0	0	0	0	0	0	0	0	0	-0.153	0	0	0	0	0	-0.454	0	0
NTNG1	22854	1p13.3	0	-0.125	0.376	0	0	0	0	0	0	0.123	-0.123	0	0	0	0	0	-0.854	0	0.25	0	0	0	0	0	0	0.121	0	0	0	-0.153	0	0	0	0.18	0	-0.591	0	0
VAV3	10451	1p13.3	0	-0.125	0.376	0	0.234	0	0	0	0	0.123	-0.123	0	0	0	0	0	-0.854	0	0	0	0	0	0	0	0	0	0	0	0	-0.153	0	0	0	0.12	0	-0.454	0	0
SLC25A24	29957	1p13.3	0	-0.125	0.376	-0.511	-0.103	0	0	0	0	0.123	-0.123	-0.717	0	0	0	0	-0.854	0	0	0	0	0	-0.456	0	0	0	0	0	0	-0.153	0	0	0	0	0	-0.454	0	0
NBPF4	148545	1p13.3	0	-0.125	0.376	0	-0.103	0	0	0	0	0.123	-0.123	0	0	0	-0.155	0	-0.854	0	0	0	0	0	0	0	0	0	0	0	0	-0.153	0	0	0	0	0	-0.454	0	0
NBPF6	653149	1p13.3	0	-0.125	0.376	0	-0.103	0	0	0	0	0.123	-0.123	0	0	0	-0.155	0	-0.854	0	0	0	0	0	0	0	0	0	0	0	0	-0.153	0	0	0	0	0	-0.454	0	0
FAM102B	284611	1p13.3	0	-0.125	0.376	0	-0.103	0	0	0	0	0.123	-0.123	0	0	0	0	0	-0.854	0	0	0	0	0	0	0	0	0	0	0	0	-0.153	0	0	0	0.102	0	-0.454	0	0
HENMT1	113802	1p13.3	0	-0.125	0.376	0	-0.103	0	0	0	0	0.123	-0.123	0	0	0	0	0	-0.854	0	0	0	0	0	0	0	0	0	0	0	0	-0.153	0	0	0	0	0	-0.454	0	0
PRPF38B	55119	1p13.3	0	-0.125	0.376	0	-0.103	0	0	0	0	0.123	-0.123	0	0	0	0	0	-0.854	0	0	0	0	0.149	0	0	0	0	0	0	0	-0.153	0	0	0	0	0	-0.454	0	0
FNDC7	163479	1p13.3	0	-0.125	0.376	0	-0.103	0	0	0	0	0.123	-0.123	0	0	0	0	0	-0.854	0	0	0	0	0.149	0	0	0	0	0	0	0	-0.153	0	0	0	0	0	-0.454	0	0
STXBP3	6814	1p13.3	0	-0.125	0.376	0	-0.103	0	0	0	0	0.123	-0.123	0	0	0	0	0	-0.854	0	0.12	0	0	0.149	0	0	0	0	0	0	0	-0.153	0	0	0	0	0	-0.454	0	0
AKNAD1	254268	1p13.3	0	-0.125	0.376	0	-0.103	0	0	0	0	0.123	-0.123	0	0	0	0	0	-0.854	0	0.12	0	0	0.149	0	0	0	0	0	0	0	-0.153	0	0	0	0	0	-0.454	0	0
SRG7	642864	1p13.3	0	-0.125	0.376	0	-0.103	0	0	0	0	0.123	-0.123	0	0	0	0	0	-0.854	0	0.12	0	0	0.149	0	0	0	0	0	0	0	-0.153	0	0	0	0	0	-0.454	0	0
GPSM2	29899	1p13.3	0	-0.125	0.376	0	-0.103	0	0	0	0	0.123	-0.123	0	0	0	0	0	-0.854	0	0.12	0	0	0.149	0	0	0	0	0	0	0	-0.153	0	0	0	0	0	-0.454	0	0
CLCC1	23155	1p13.3	0	-0.125	0.376	0	-0.103	0	0	0	0	0.123	-0.123	0	0	0	0	0	-0.854	0	0	0	0	0	0	0	0	0	0	0	0	-0.153	0	0	0	0	0	-0.454	0	0
WDR47	22911	1p13.3	0	-0.125	0.376	0	-0.103	0	0	0	0	0.123	-0.123	0	0	0	0	0	-0.854	0	0	0	0	0	0	0	0	0	0	0	0	-0.153	0	0	0	0.103	0	-0.454	0	0
TAF13	6884	1p13.3	0	-0.125	0.376	0	-0.103	0	0	0	0	0.123	-0.123	0	0	0	0	0	-0.854	0	0	0	0	0	0	0	0	0	0	0	0	-0.153	0	0	0	0.103	0	-0.454	0	0
TMEM167B	56900	1p13.3	0	-0.125	0.376	0	-0.103	0	0	0	0	0.123	-0.123	0	0	0	0	0	-0.854	0	0	0	0	0	0	0	0	0	0	0	0	-0.153	0	0	0	0.103	0	-0.454	0	0
C1orf194	127003	1p13.3	0	-0.125	0.376	0	-0.103	0	0	0	0	0.123	-0.123	0	0	0	0	0	-0.854	0	0	0	0	0	0	0	0	0	0	0	0	-0.153	0	0	0	0.103	0	-0.454	0	0
SCARNA2	677766	1p13.3	0	-0.125	0.376	0	-0.103	0	0	0	0	0.123	-0.123	0	0	0	0	0	-0.854	0	0	0	0	0	0	0	0	0	0	0	0	-0.153	0	0	0	0.103	0	-0.454	0	0
KIAA1324	57535	1p13.3	0	-0.125	0.376	0	-0.103	0	0	0	0	0.123	-0.123	0	0	0	0	0	-0.854	0	0	0	0	0	0	0	0	0	0	0	0	-0.153	0	0	0	0.103	0	-0.454	0	0
SARS	6301	1p13.3	0	-0.125	0.376	0	-0.103	0	0	0	0	0.123	-0.123	0	0	0	0	0	-0.854	0	0	0	0	0	0	0	0	0	0	0	0	-0.153	0	0	0	0	0	-0.454	0	0
CELSR2	1952	1p13.3	0	-0.125	0.376	0	-0.103	0	0	0	0	0.123	-0.123	0	0	0	0	0	-0.854	0	0	0	0	0	0	0	0	0	0	0	0	-0.153	0	0	0	0	0	-0.454	0	0
PSRC1	84722	1p13.3	0	-0.125	0.376	0	-0.103	0	0	0	0	0.123	-0.123	0	0	0	0	0	-0.854	0	0	0	0	0	0	0	0	0	0	0	0	-0.153	0	0	0	0	0	-0.454	0	0
MYBPHL	343263	1p13.3	0	-0.125	0.376	0	-0.103	0	0	0	0	0.123	-0.123	0	0	0	0	0	-0.854	0	0	0	0	0	0	0	0	0	0	0	0	-0.153	0	0	0	0	0	-0.454	0	0
SORT1	6272	1p13.3	0	-0.125	0.376	0	-0.103	0	0	0	0	0.123	-0.123	0	0	0	0	0	-0.854	0	0	0	0	0	0	0	0	0	0	0	0	-0.153	0	0	0	0	0	-0.454	0	0
PSMA5	5686	1p13.3	0	-0.125	0.376	0	-0.103	0	0	0	0	0.123	-0.123	0	0	0	0	0	-0.854	0	0	0	0	0	0	0	0	0	0	0	0	-0.153	0	0	0	0	0	-0.454	0	0
SYPL2	284612	1p13.3	0	-0.125	0.376	0	-0.103	0	0	0	0	0.123	-0.123	0	0	0	0	0	-0.854	0	0	0	0	0	0	0	0	0	0	0	0	-0.153	0	0	0	0	0	-0.454	0	0
ATXN7L2	127002	1p13.3	0	-0.125	0.376	0	-0.103	0	0	0	0	0.123	-0.123	0	0	0	0	0	-0.854	0	0	0	0	0	0	0	0	0	0	0	0	-0.153	0	0	0	0	0	-0.454	0	0
CYB561D1	284613	1p13.3	0	-0.125	0.376	0	-0.103	0	0	0	0	0.123	-0.123	0	0	0	0	0	-0.854	0	0	0	0	0	0	0	0	0	0	0	0	-0.153	0	0	0	0	0	-0.454	0	0
AMIGO1	57463	1p13.3	0	-0.125	0.376	0	-0.103	0	0	0	0	0.123	-0.123	0	0	0	0	0	-0.854	0	0	0	0	0	0	0	0	0	0	0	0	-0.153	0	0	0	0	0	-0.454	0	0
GPR61	83873	1p13.3	0	-0.125	0.376	0	-0.103	0	0	0	0	0.123	-0.123	0	0	0	0	0	-0.854	0	0	0	0	0	0	0	0	0	0	0	0	-0.153	0	0	0	0	0	-0.454	0	0
GNAI3	2773	1p13.3	0	-0.125	0.376	0	-0.103	0	0	0	0	0.123	-0.123	0	0	0	0	0	-0.854	0	0	0	0	0	0	0	0	0	0	0	0	-0.153	0	0	0	0	0	-0.454	0	0
MIR197	406974	1p13.3	0	-0.125	0.376	0	-0.103	0	0	0	0	0.123	-0.123	0	0	0	0	0	-0.854	0	0	0	0	0	0	0	0	0	0	0	0	-0.153	0	0	0	0	0	-0.454	0	0
hsa-mir-197	-1425	1p13.3	0	-0.125	0.376	0	-0.103	0	0	0	0	0.123	-0.123	0	0	0	0	0	-0.854	0	0	0	0	0	0	0	0	0	0	0	0	-0.153	0	0	0	0	0	-0.454	0	0
GNAT2	2780	1p13.3	0	-0.125	0.376	0	-0.103	0	0	0	0	0.123	-0.123	0	0	0	0	0	-0.854	0	0	0	0	0	0	0	0	0	0	0	0	-0.153	0	0	0	0	0	-0.454	0	0
AMPD2	271	1p13.3	0	-0.125	0.376	0	0.693	0	0	0	0	0.123	-0.123	0	0	0	0	0	-0.854	0	0	0	0	0	0	0	-0.919	0	0	0	0	-0.153	0	0	0	0	0	-0.454	0	0
GSTM1	2944	1p13.3	0	-0.125	0.376	0	0.693	0	0	0	0	0.123	-0.123	0	0	0	0	0	-0.854	0	0	0	0	0	0	0	-0.919	0	0	0	0	-0.153	0	0	0	0	0	-0.454	0	0
GSTM2	2946	1p13.3	0	-0.125	0.376	0	0.693	0	0	0	0	0.123	-0.123	0	0	0	0	0	-0.854	0	0	0	0	0	0	0	-0.919	0	0	0	0	-0.153	0	0	0	0	0	-0.454	0	0
GSTM4	2948	1p13.3	0	-0.125	0.376	0	0.693	0	0	0	0	0.123	-0.123	0	0	0	0	0	-0.854	0	0	0	0	0	0	0	-0.919	0	0	0	0	-0.153	0	0	0	0	0	-0.454	0	0
GSTM5	2949	1p13.3	0	-0.125	0.376	0	-0.123	0	0	0	0	0.123	-0.123	0	0	0	0	0	-0.854	0	0	0	0	0	0	0	0	0	0	0	0	-0.153	0	0	0	0	0	-0.454	0	0
GSTM3	2947	1p13.3	0	-0.125	0.376	0	-0.123	0	0	0	0	0.123	-0.123	0	0	0	0	0	-0.854	0	0	0	0	0	0	0	0	0	0	0	0	-0.153	0	0	0	0	0	-0.454	0	0
EPS8L3	79574	1p13.3	0	-0.125	0.376	0	-0.123	0	0	0	0	0.123	-0.123	0	0	0	0	0	-0.854	0	0	0	0	0	0	0	0	0	0	0	0	-0.153	0	0	0	0	0	-0.454	0	0
CSF1	1435	1p13.3	0	-0.125	0.376	0	-0.123	0	0	0	0	0.123	-0.123	0	0	0	0	0	-0.854	0	0	0	0	0	0	0	0	0	0	0	0	-0.153	0	0	0	0	0	-0.454	0	0
AHCYL1	10768	1p13.3	0	-0.125	0.376	0	-0.123	0	0	0	0	0.123	-0.123	0	0	0	0	0	-0.854	0	0	0	0	0.128	0	0	0	0	0	0	0	-0.153	0	0	0	0	0	-0.454	0	0
FAM40A	85369	1p13.3	0	-0.125	0.376	0	-0.123	0	0	0	0	0.123	-0.123	0	0	0	0	0	-0.854	0	0	0	0	0.128	0	0	0	0	0	0	0	-0.153	0	0	0	0	0	-0.454	0	0
ALX3	257	1p13.3	0	-0.125	0.376	0	-0.123	0	0	0	0	0.123	-0.123	0	0	0	0	0	-0.854	0	0	0	0	0.128	0	0	0	0	0	0	0	-0.153	0	0	0	0	0	-0.454	0	0
UBL4B	164153	1p13.3	0	-0.125	0.376	0	-0.123	0	0	0	0	0.123	-0.123	0	0	0	0	0	-0.854	0	0	0	0	0.128	0	0	0	0	0	0	0	-0.153	0	0	0	0	0	-0.454	0	0
SLC6A17	388662	1p13.3	0	-0.125	0.376	0	-0.123	0	0	0	0	0.123	-0.123	0	0	0	0	0	-0.854	0	0	0	0	0	0	0	0	0	0	0	0	-0.153	0	0	0	0	0	-0.585	0	0
KCNC4	3749	1p13.3	0	-0.125	0.376	0	-0.123	0	0	0	0	0.123	-0.123	0	0	0	0	0	-0.854	0	0	0	0	0	0	0	0	0	0	0	0	-0.153	0	0	0	0	0	-0.585	0	0
LOC440600	440600	1p13.3	0	-0.125	0.376	0	-0.123	0	0	0	0	0.123	-0.123	0	0	0	0	0	-0.854	0	0	0	0	0.2	0	0	0	0	0	0	0	-0.153	0	0	0	-0.116	0	-0.585	0	0
RBM15	64783	1p13.3	0	-0.125	0.376	0	-0.123	0	0	0	0	0.123	-0.123	0	0	0	0	0	-0.854	0	0	0	0	0.2	0	0	0	0	0	0	0	-0.153	0	0	0	0	0	-0.585	0	0
SLC16A4	9122	1p13.3	0	-0.125	0.376	0	0.532	0	0	0	0	0.123	-0.123	0	0	0	0	0	-0.854	0	0	0	0	0.2	0	0	0	0	0	0	0	-0.153	0	0	0	0	0	-0.585	0	0
HBXIP	10542	1p13.3	0	-0.125	0.376	0	0	0	0	0	0	0.123	-0.123	0	0	0	0	0	-0.854	0	0	0	0	0	0	0	0	0	0	0	0	-0.153	0	0	0	0	0	-0.585	0	0
PROK1	84432	1p13.3	0	-0.125	0.376	0	0	0	0	0	0	0.123	-0.123	0	0	0	0	0	-0.854	0	0	0	0	0	0	0	0	0	0	0	0	-0.153	0	0	0	0	0	-0.585	0	0
CYMP	643160	1p13.3	0	-0.125	0.376	0	0	0	0	0	0	0.123	-0.123	0	0	0	0	0	-0.854	0	0	0	0	0	0	0	0	0	0	0	0	-0.153	0	0	0	0	0	-0.585	0	0
KCNA10	3744	1p13.3	0	-0.125	0.376	0	0	0	0	0	0	0.123	-0.123	0	0	0	0	0	-0.854	0	0	0	0	0	0	0	0	0	0	0	0	-0.153	0	0	0	0	0	-0.454	0	0
KCNA2	3737	1p13.3	0	-0.125	0.376	0	0	0	0	0	0	0.123	-0.123	0	0	0	0	0	-0.854	0	0	0	0	0	0	0	0	0	0	0	0	-0.153	0	0	0	0	0	-0.569	0	0
KCNA3	3738	1p13.3	0	-0.125	0.376	0	0	0	0	0	0	0.123	-0.123	0	0	0	0	0	-0.854	0	0	0	0	0	0	0	0	0	0	0	0	-0.153	0	0	0	0	0	-0.569	0	0
CD53	963	1p13.3	0	-0.125	0.376	0	0	0	0	0	0	0.123	-0.123	0	0	0	0	0	-0.812	0	0	0	0	0	0	0	0	0	0	0	0	-0.153	0	0	0	0	0	-0.556	0	0
LRIF1	55791	1p13.3	0	-0.125	0.376	0	0	0	0	0	0	0.123	-0.123	0	0	0	0	0	-0.695	0	0	0	0	0	0	0	0	0	0	0	0	-0.153	0	0	0	0	0	-0.444	0	0
DRAM2	128338	1p13.3	0	-0.125	0.376	0	0	0	0	0	0	0.123	-0.123	0	0	0	0	0	-0.695	0	0	0	0	0	0	0	0	0	0	0	0	-0.153	0	0	0	0	0	-0.444	0	0
CEPT1	10390	1p13.3	0	-0.125	0.376	0	0	0	0	0	0	0.123	-0.123	0	0	0	0	0	-0.695	0	0	0	0	0	0	0	0	0	0	0	0	-0.153	0	0	0	0	0	-0.444	0	0
DENND2D	79961	1p13.3	0	-0.125	0.376	0	0	0	0	0	0	0.123	-0.123	0	0	0	0	0	-0.695	0	0	0	0	0	0	0	0	0	0	0	0	-0.153	0	0	0	0	0	-0.444	0	0
CHI3L2	1117	1p13.3	0	-0.125	0.376	0	0	0	0	0	0	0.123	-0.123	0	0	0	0	0	-0.695	0	0	0	0	0	0	0	0	0	0	0	0	-0.153	0	0	0	0	0	-0.444	0	0
RP11-165H20.1	149620	1p13.2	0	-0.125	0.376	0	0	0	0	0	0	0.123	-0.123	0	0	0	0	0	-0.695	0	0	0	0	0	0	0	0	0	0	0	0	-0.153	0	0	0	0	0	-0.444	0	0
CHIA	27159	1p13.2	0	-0.125	0.376	0	0	0	0	0	0	0.123	-0.123	0	0	0	0	0	-0.695	0	0	0	0	0	0	0	0	0	0	0	0	-0.153	0	0	-0.432	0	0	-0.444	0	0
C1orf88	128344	1p13.2	0	-0.125	0.376	0	0	0	0	0	0	0.123	-0.123	0	0	0	0	0	-0.695	0	0	0	0	0	0	0	0	0	0	0	0	-0.153	0	0	0	0.102	0	-0.444	0	0
PGCP1	441897	1p13.2	0	-0.125	0.376	0	0	0	0	0	0	0.123	-0.123	0	0	0	0	0	-0.695	0	0	0	0	0	0	0	0	0	0	0	0	-0.153	0	0	0	0.102	0	-0.444	0	0
OVGP1	5016	1p13.2	0	-0.125	0.376	0	0	0	0	0	0	0.123	-0.123	0	0	0	0	0	-0.695	0	0	0	0	0	0	0	0	0	0	0	0	-0.153	0	0	0	0	0	-0.444	0	0
WDR77	79084	1p13.2	0	-0.125	0.376	0	0	0	0	0	0	0.123	-0.123	0	0	0	0	0	-0.695	0	0	0	0	0	0	0	0	0	0	0	0	-0.153	0	0	0	0	0	-0.444	0	0
ATP5F1	515	1p13.2	0	-0.125	0.376	0	0	0	0	0	0	0.123	-0.123	0	0	0	0	0	-0.695	0	0	0	0	0	0	0	0	0	0	0	0	-0.153	0	0	0	0	0	-0.444	0	0
C1orf162	128346	1p13.2	0	-0.125	0.376	0	0	0	0	0	0	0.123	-0.123	0	0	0	0	0	-0.695	0	0	0	0	0	0	0	0	0	0	0	0	-0.153	0	0	0	0	0	-0.444	0	0
ADORA3	140	1p13.2	0	-0.125	0.376	0	0	0	0	0	0	0.123	-0.123	0	0	0	0	0	-0.695	0	0	0	0	0	0	0	0	0	0	0	0	-0.153	0	0	0	0	0	-0.444	0	0
LOC100129269	100129269	1p13.2	0	-0.125	0.376	0	0	0	0	0	0	0.123	-0.123	0	0	0	0	0	-0.695	0	0	0	0	0	0	0	0	0	0	0	0	-0.153	0	0	0	0	0	-0.444	0	0
RAP1A	5906	1p13.2	0	-0.125	0.376	0	0	0	0	0	0	0.123	-0.123	0	0	0	0	0	-0.695	0	0	0	0	0	0	0	0	0	0	0	0	-0.153	0	0	0	0	0	-0.444	0	0
FAM212B	55924	1p13.2	0	-0.125	0.376	0	0	0	0	0	0	0.123	-0.123	0	0	0	0	0	-0.695	0	0	0	0	0.344	0	0	0	0	0	0	0	-0.153	0	0	0	0	0	-0.444	0	0
LOC100506343	100506343	1p13.2	0	-0.125	0.376	0	0	0	0	0	0	0.123	-0.123	0	0	0	0	0	-0.695	0	0	0	0	0.344	0	0	0	0	0	0	0	-0.153	0	0	0	0	0	-0.444	0	0
DDX20	11218	1p13.2	0	-0.125	0.376	0	0	0	0	0	0	0.123	-0.123	0	0	0	0	0	-0.695	0	0	0	0	0.344	0	0	0	0	0	0	0	-0.153	0	0	0	0	0	-0.444	0	0
KCND3	3752	1p13.2	0	-0.125	0.376	0	0	0	0	0	0	0.123	-0.123	0	0	0	0	0	-0.833	0	0	0	0	0.344	0	0	0	0.145	0.311	0	0	-0.153	0	0	0	0	0	-0.569	0	0.106
CTTNBP2NL	55917	1p13.2	0	-0.125	0.376	0	0	0	0	0	0	0.123	-0.123	0	0	0	0	0	-0.833	0	0	0	0	0	0	0	0	0	0	0	0	-0.153	0	0	0	0	0	-0.444	0	0
MIR4256	100422976	1p13.2	0	-0.125	0.376	0	0	0	0	0	0	0.123	-0.123	0	0	0	0	0	-0.833	0	0	0	0	0	0	0	0	0	0	0	0	-0.153	0	0	0	0	0	-0.444	0	0
hsa-mir-4256	-1447	1p13.2	0	-0.125	0.376	0	0	0	0	0	0	0.123	-0.123	0	0	0	0	0	-0.833	0	0	0	0	0	0	0	0	0	0	0	0	-0.153	0	0	0	0	0	-0.444	0	0
WNT2B	7482	1p13.2	0	-0.125	0.376	0	0	0	0	0	0	0.123	-0.123	0	0	0	0	0	-0.833	0	0	0	0	0	0	0	0	0	0	0	0	-0.153	0	0	0	0	0	-0.444	0	0
ST7L	54879	1p13.2	0	-0.125	0.376	0	0	0	0	0	0	0.123	-0.123	0	0	0	-0.289	0	-0.833	0	0	0	0	0	0	0	0	0	0	0	0	-0.153	0	0	0	0	0	-0.444	0	0
CAPZA1	829	1p13.2	0	-0.125	0.376	0	0	0	0	0	0	0.123	-0.123	0	0	0	0	0	-0.833	0	0	0	0	0.149	0	0	0	0.149	0	0	0	-0.153	0	0	0	0.208	0	-0.444	0	0
MOV10	4343	1p13.2	0	-0.125	0.376	0	0	0	0	0	0	0.123	-0.123	0	0	0	0	0	-0.695	0	0	0	0	0.149	0	0	0	0.149	0	0	0	-0.153	0	0	0	0.208	0	-0.444	0	0
RHOC	389	1p13.2	0	-0.125	0.376	0	0	0	0	0	0	0.123	-0.123	0	0	0	0	0	-0.695	0	0	0	0	0.149	0	0	0	0.149	0	0	0	-0.153	0	0	0	0.208	0	-0.444	0	0
PPM1J	333926	1p13.2	0	-0.125	0.376	0	0	0	0	0	0	0.123	-0.123	0	0	0	0	0	-0.815	0	0	0	0	0.149	0	0	0	0.149	0	0	0	-0.153	0	0	0	0.208	0	-0.444	0	0
FAM19A3	284467	1p13.2	0	-0.125	0.376	0	0	0	0	0	0	0.123	-0.123	0	0	0	0	0	-0.815	0	0	0	0	0.149	0	0	0	0.149	0	0	0	-0.153	0	0	0	0.208	0	-0.444	0	0
SLC16A1	6566	1p13.2	0	-0.125	0.376	0	0	0	0	0	0	0.123	-0.123	0	0	0	0	0	-0.815	0	0	0	0	0	0	0	0	0	0	0	0	-0.153	0	0	0	0	0	-0.444	0	0
AKR7A2P1	246182	1p13.2	0	-0.125	0.376	0	0	0	0	0	0	0.123	-0.123	0	0	0	0	0	-0.815	0	0	0	0	0	0	0	0	0	0	0	0	-0.153	0	0	0	0	0	-0.444	0	0
LRIG2	9860	1p13.2	0	-0.125	0.376	0	0	0	0	0	0	0.123	-0.123	0	0	0	0	0	-0.695	0	0	0	0	0.202	0	0.195	0	0	0	0	0	-0.153	0	0	0	0	0	-0.444	0	0
LOC643441	643441	1p13.2	0	-0.125	0.376	0	0	0	0	0	0	0.123	-0.123	0	0	0	0	0	-0.695	0	0	0	0	-0.129	0	-0.191	0	0	0	0	0	-0.153	0	0	0	0	0	-0.444	0	0
MAGI3	260425	1p13.2	0	-0.125	0.376	0	0	0	0	0	0	0.123	-0.123	0	0	0	0	0	-0.695	0	0	0	0	0.276	0	-0.191	0	0	0	0	-0.542	-0.153	0	0	0	0	0	-0.444	0	0
PHTF1	10745	1p13.2	0	-0.125	0.376	0	0	0	0	0	0	0.123	-0.123	0	0	0	0	0	-0.695	0	0	0	0	0	0	-0.191	0	0	0	0	0	-0.153	0	0	0	0	0	-0.444	0	0
RSBN1	54665	1p13.2	0	-0.125	0.376	0	0	0	0	0	0	0.123	-0.123	0	0	0	0	0	-0.695	0	0	0	0	0	0	-0.191	0	0	0	0	0	-0.153	0	0	0	0	0	-0.444	0	0
PTPN22	26191	1p13.2	0	-0.125	0.376	0	0	0	0	0	0	0.123	-0.123	0	0	0	0	0	-0.695	0	0	0	0	0	0	-0.191	0	0	0	0	0	-0.153	0	0	0	0	0	-0.444	0	0
LOC100287722	100287722	1p13.2	0	-0.125	0.376	0	0	0	0	0	0	0.123	-0.123	0	0	0	0	0	-0.695	0	0	0	0	0	0	-0.191	0	0	0	0	0	-0.153	0	0	0	0	0	-0.444	0	0
BCL2L15	440603	1p13.2	0	-0.125	0.376	0	0	0	0	0	0	0.123	-0.123	0	0	0	0	0	-0.695	0	0	0	0	0	0	-0.191	0	0	0	0	0	-0.153	0	0	0	0	0	-0.444	0	0
AP4B1	10717	1p13.2	0	-0.125	0.376	0	0	0	0	0	0	0.123	-0.123	0	0	0	0	0	-0.695	0	0	0	0	0	0	-0.191	0	0	0	0	0	-0.153	0	0	0	0	0	-0.444	0	0
DCLRE1B	64858	1p13.2	0	-0.125	0.376	0	0	0	0	0	0	0.123	-0.123	0	0	0	0	0	-0.695	0	0	0	0	0	0	-0.191	0	0	0	0	0	-0.153	0	0	0	0	0	-0.444	0	0
HIPK1	204851	1p13.2	0	-0.125	0.376	0	0	0	0	0	0	0.123	-0.123	0	0	0	0	0	-0.695	0	0	0	0	0.116	0	-0.191	0	0	0	0	0	-0.153	0	0	0	0	0	-0.444	0	0
OLFML3	56944	1p13.2	0	-0.125	0.376	0	0	0	0	0	0	0.123	-0.123	0	0	0	0	0	-0.695	0	0	0	0	0.116	0	-0.191	0	0	0	0	0	-0.153	0	0	0	0	0	-0.444	0	0
SYT6	148281	1p13.2	0	-0.125	0.376	0	0	0	0	0	0	0.123	-0.123	0	0	0	0	0	-0.695	0	0	0	0	0.116	0	-0.191	0	0	0	0	0	-0.153	0	0	0	0	0	-0.444	0	0
TRIM33	51592	1p13.2	0	-0.125	0.376	0	0	0	0	0	0	0.123	-0.123	0	0	0	0	0	-0.695	0	0	0	0	0	0	-0.191	0	0	0	0	0	-0.153	0	0	0	0	0	-0.444	0	0
BCAS2	10286	1p13.2	0	-0.125	0.376	0	0	0	0	0	0	0.123	-0.123	0	0	0	0	0	-0.695	0	0	0	0	0	0	-0.191	0	0	0	0	0	-0.153	0	0	0	0	0	-0.444	0	0
DENND2C	163259	1p13.2	0	-0.125	0.376	0	0	0	0	0	0	0.123	-0.123	0	0	0	0	0	-0.695	0	0	0	0	0	0	-0.191	0	0	0	0	0	-0.153	0	0	0	0	0	-0.444	0	0
AMPD1	270	1p13.2	0	-0.125	0.376	0	0	0	0	0	0	0.123	-0.123	0	0	0	0	0	-0.695	0	0	0	0	0	0	-0.191	0	0	0	0	0	-0.153	0	0	0	0	0	-0.444	0	0
NRAS	4893	1p13.2	0	-0.125	0.376	0	0	0	0	0	0	0.123	-0.123	0	0	0	0	0	-0.695	0	0	0	0	0	0	-0.191	0	0	0	0	0	-0.153	0	0	0	0	0	-0.444	0	0
CSDE1	7812	1p13.2	0	-0.125	0.376	0	0	0	0	0	0	0.123	-0.123	0	0	0	0	0	-0.695	0	0	0	0	0	0	-0.191	0	0	0	0	0	-0.153	0	0	0	0	0	-0.444	0	0
SIKE1	80143	1p13.2	0	-0.125	0.376	0	0	0	0	0	0	0.123	-0.123	0	0	0	0	0	-0.695	0	0	0	0	0	0	-0.191	0	0	0	0	0	-0.153	0	0	0	0	0	-0.444	0	0
SYCP1	6847	1p13.2	0	-0.125	0.376	0	0	0	0	0	0	0.123	-0.123	0	0	0	0	0	-0.695	0	0	0	0	0.126	0	-0.191	0	0	0	0	0	-0.153	0	0	0	0	0	-0.444	0	0
TSHB	7252	1p13.2	0	-0.125	0.376	0	0	0	0	0	0	0.123	-0.123	0	0	0	0	0	-0.695	0	0	0	0	0.126	0	-0.191	0	0	0	0	0	-0.153	0	0	0	0	0	-0.444	0	0
TSPAN2	10100	1p13.2	0	-0.125	0.376	0	0	0	0	0	0	0.123	-0.123	0	0	0	0	0	-0.825	0	0	0	0	0.126	0	-0.191	0	0	0	0	0	-0.153	0	0	0	0	0	-0.444	0	0
NGF	4803	1p13.2	0	-0.125	0.376	0	0	0	0	0	0	0.123	-0.123	0	0	0	0	0	-0.695	0	0	0	0	0	0	-0.191	0	0	0	0	0	-0.153	0	0	0	0.102	0	-0.444	0	0
VANGL1	81839	1p13.1	0	-0.125	0.376	0	0	0	0	0	0	0.123	-0.123	0	0	0	0	0	-1.488	0	0	0	0	-0.129	0	-0.191	0	0	0	0	0	-0.153	0	0	0	-0.143	0	-1.024	0	0
CASQ2	845	1p13.1	0	-0.125	0.376	0	0	0	0	0	0	0.123	-0.123	0	0	0	0	0	-1.488	0	0	0	0	-0.129	0	-0.191	0	0	0	0	0	-0.153	0	0	0	-0.143	0	-1.024	0	0
NHLH2	4808	1p13.1	0	-0.125	0.376	0	0	0	0	0	0	0.123	-0.123	0	0	0	0	0	-0.695	0	0	0	0	0.109	0	-0.191	0	0	0	0	0	-0.153	0	0	0	0.108	0	-0.444	0	0
SLC22A15	55356	1p13.1	0	-0.125	0.376	0	0	0	0	0	0	0.123	-0.123	0	0	0	0	0	-0.695	0	0	0	0	0.109	0	-0.191	0	0	0	0	0	-0.153	0	0	0	0	0	-0.444	0	0
MAB21L3	126868	1p13.1	0	-0.125	0.376	0	0	0	0	0	0	0.123	-0.123	0	0	0	0	0	-0.695	0	0	0	0	0	0	-0.191	0	0	0	0	0	-0.153	0	0	0	0	0	-0.444	0	0
ATP1A1	476	1p13.1	0	-0.125	0.376	0	0	0	0	0	0	0.123	-0.123	0	0	0	0	0	-0.695	0	0	0	0	0	0	-0.191	0	0	0	0	0	-0.153	0	0	0	0	0	-0.444	0	0
ATP1A1OS	84852	1p13.1	0	-0.125	0.376	0	0	0	0	0	0	0.123	-0.123	0	0	0	0	0	-0.695	0	0	0	0	0	0	-0.191	0	0	0	0	0	-0.153	0	0	0	0	0	-0.444	0	0
CD58	965	1p13.1	0	-0.125	0.376	0	0	0	0	0	0	0.123	-0.123	0	0	0	0	0	-0.695	0	0	0	0	0	0	-0.191	0	0	0	0	0	-0.153	0	0	0	0	0	-0.444	0	0
IGSF3	3321	1p13.1	0	-0.125	0.376	0	0	0	0	0	0	0.123	-0.123	0	0	0	0	0	-0.815	0	0	0	0	0	0	-0.191	0	0	0	0	0	-0.153	0	0	0	0	0	-0.444	0	0
MIR320B1	100302117	1p13.1	0	-0.125	0.376	0	0	0	0	0	0	0.123	-0.123	0	0	0	0	0	-0.815	0	0	0	0	0	0	-0.191	0	0	0	0	0	-0.153	0	0	0	0	0	-0.444	0	0
hsa-mir-320b-1	-1479	1p13.1	0	-0.125	0.376	0	0	0	0	0	0	0.123	-0.123	0	0	0	0	0	-0.815	0	0	0	0	0	0	-0.191	0	0	0	0	0	-0.153	0	0	0	0	0	-0.444	0	0
CD2	914	1p13.1	0	-0.125	0.376	0	0	0	0	0	0	0.123	-0.123	0	0	0	0	0	-0.815	0	0	0	0	0	0	-0.191	0	0	0	0	0	-0.153	0	0	0	0	0	-0.444	0	0
PTGFRN	5738	1p13.1	0	-0.125	0.376	0	0	0	0	0	0	0.123	-0.123	0	0	0	0	0	-0.695	0	0	0	0	0	0	-0.191	0	0.142	0	0	0	-0.153	0	0	0	0	0	-0.444	0	0
CD101	9398	1p13.1	0	-0.125	0.376	0	0	0	0	0	0	0.123	-0.123	0	0	0	0	0	-0.806	0	0	0	0	0	0	-0.191	0	0	0	0	0	-0.153	0	0	0	0	0	-0.444	0	0
TTF2	8458	1p13.1	0	-0.125	0.376	0	0	0	0	0	0	0.123	-0.123	0	0	0	0	0	-0.806	0	0	0	0	0	0	-0.191	0	0	0	0	0	-0.153	0	0	0	0	0	-0.444	0	0
MIR942	100126331	1p13.1	0	-0.125	0.376	0	0	0	0	0	0	0.123	-0.123	0	0	0	0	0	-0.806	0	0	0	0	0	0	-0.191	0	0	0	0	0	-0.153	0	0	0	0	0	-0.444	0	0
hsa-mir-942	-1482	1p13.1	0	-0.125	0.376	0	0	0	0	0	0	0.123	-0.123	0	0	0	0	0	-0.806	0	0	0	0	0	0	-0.191	0	0	0	0	0	-0.153	0	0	0	0	0	-0.444	0	0
TRIM45	80263	1p13.1	0	-0.125	0.376	0	0	0	0	0	0	0.123	-0.123	0	0	0	0	0	-0.806	0	0	0	0	0	0	-0.191	0	0	0	0	0	-0.153	0	0	0	0	0	-0.444	0	0
VTCN1	79679	1p13.1	0	-0.125	0.376	0	0	0	0	0	0	0.123	-0.123	0	0	0	0	0	-0.806	0	0	0	0	0	0	-0.191	0	0	0	0	0	-0.153	0	0	0	0	0	-0.444	0	0
MAN1A2	10905	1p12	0	-0.125	0.376	0	0	0	0	0	0	0.123	-0.123	0	0	0	0	0	-0.802	0	0	0	0	0.136	0	-0.191	0	0	0	0	0	-0.153	0	0	0	0	0	-0.444	0	0
FAM46C	54855	1p12	0	-0.125	0.376	0	0	0	0	0	0	0.123	-0.123	0	0	0	0	0	-0.802	0	0	0	0	0	0	-0.191	0	0	0	0	0	-0.153	0	0	0	0	0	-0.444	0	0
GDAP2	54834	1p12	0	-0.125	0.376	0	0	0	0	0	0	0.123	-0.123	0	0	0	0	0	-0.802	0	0	0	0	0	0	-0.191	0	0	0	0	0	-0.153	0	0	0	0	0	-0.444	0	0
WDR3	10885	1p12	0	-0.125	0.376	0	0	0	0	0	0	0.123	-0.123	0	0	0	0	0	-0.802	0	0	0	0	0	0	-0.191	0	0	0	0	0	-0.153	0	0	0	0	0	-0.444	0	0
SPAG17	200162	1p12	0	-0.125	0.376	0	0	0	0	0	0	0.123	-0.123	0	0	0	0	0	-0.825	0	0	0	0	0	0	-0.191	0	0	0	0	0	-0.153	0	0	0	0	0	-0.444	0	0
TBX15	6913	1p12	0	-0.125	0.376	0	0	0	0	0	0	0.123	-0.123	0	0	0	0	0	-0.695	0	0	0	0	0	0	-0.191	0	0	0	0	0	-0.153	0	0	0	0	0	-0.444	0	0
WARS2	10352	1p12	0	-0.125	0.376	0	0	0	0	0	0	0.123	-0.123	0	0	0	0	0	-0.695	0	0	0	0	0	0	-0.191	0	0	0	0	0	-0.153	0	0	0	0	0	-0.444	0	0
HAO2	51179	1p12	0	-0.125	0.376	0	0	0	0	0	0	0.123	-0.123	0	0	0	0	0	-0.695	0	0	0	0	0	0	-0.191	0	0	0	0	0	-0.153	0	0	0	0	0	-0.444	0	0
HSD3B2	3284	1p12	0	-0.125	0.376	0	0	0	0	0	0	0.123	-0.123	0	0	0	0	0	-0.695	0	0	0	0	0	0	-0.191	0	0	0	0	0	-0.153	0	0	0	0	0	-0.444	0	0
HSD3B1	3283	1p12	0	-0.125	0.376	0	0	0	0	0	0	0.123	-0.123	0	0	0	0	0	-0.812	0	0	0	0	0	0	-0.191	0	0	0	0	0	-0.153	0	0	0	0	0	-0.444	0	0
HSD3BP4	128102	1p12	0	-0.125	0.376	0	0	0	0	0	0	0.123	-0.123	0	0	0	0	0	-0.812	0	0	0	0	0	0	-0.191	0	0	0	0	0	-0.153	0	0	0	0	0	-0.568	0	0
LOC644242	644242	1p12	0	-0.125	0.376	0	0	0	0	0	0	0.123	-0.123	0	0	0	0	0	-0.812	0	0	0	0	0.219	0	-0.191	0	0	0	0	0	-0.153	0	0	0	0	0	-0.444	0	0
ZNF697	90874	1p12	0	-0.125	0.376	0	0	0	0	0	0	0.123	-0.123	0	0	0	0	0	-0.812	0	0	0	0	0.219	0	-0.191	0	0	0	0	0	-0.153	0	0	0	0	0	-0.444	0	0
PHGDH	26227	1p12	0	-0.125	0.376	0	0	0	0	0	0	0.123	-0.123	0	0	0	0	0	-0.81	0	0	0	0	0	0	-0.191	0	0	0	0	0	-0.153	0	0	0	0	0	-0.558	0	0
HMGCS2	3158	1p12	0	-0.125	0.376	0	0	0	0	0	0	0.123	-0.123	0	0	0	0	0	-0.81	0	0	0	0	0	0	-0.191	0	0	0	0	0	-0.153	0	0	0	0.133	0	-0.558	0	0
REG4	83998	1p12	0	-0.125	0.376	0	0	0	0	0	0	0.123	-0.123	0	0	0	0	0	-0.695	0	0	0	0	0	0	-0.191	0	0	0	0	0	-0.153	0	0	0	0.133	0	-0.444	0	0
NBPF7	343505	1p12	0	0.231	0.376	0	0	0	0	0	0	0.123	-0.123	0	0	0	0	0	-0.695	0	0	0	0	0	0	-0.191	0	0	0	0	0	-0.153	0	0	0	0.133	0	-0.444	0	0
ADAM30	11085	1p12	0	-0.127	0.376	0	0	0	0	0	0	0.123	-0.123	0	0	0	0	0	-0.695	0	0	0	0	0	0	-0.191	0	0	0	0	0	-0.153	0	0	0	0.133	0	-0.558	0	0
NOTCH2	4853	1p12	0	0.186	0.376	0	0	0	0	0	0	0.123	-0.123	0	0	0	0	0	-0.695	0	0.112	0	0	0.151	0	-0.191	0	0	0	0	0	-0.153	0	0	0	0.133	0	-0.558	0	0
FAM72B	653820	1p11.2	0	0.186	0.376	0	0.235	0	0	0	0	0.123	-0.123	0	0	0	0	0	-0.695	0	0.112	0	0	0.151	0	-0.191	0	0	0	0	0	-0.153	0	0	0	0.133	0	-0.444	0	0
HIST2H2BA	337875	1p11.2	0	0.186	0.376	0	0.235	0	0	0	0	0.123	-0.123	0	0	0	0	0	-0.695	0	0	0	0	0.151	0	-0.191	0	0	0	0	0	-0.153	0	0	0	0.133	0	-0.444	0	0
FCGR1B	2210	1p11.2	0	0.186	0.376	0	0.235	0	0	0	0	0.123	-0.123	0	0	0	0	0	-0.695	0	0	0	0	0.151	0	-0.191	0	0	0	0	0	-0.153	0	0	0	0.133	0	-0.444	0	0
EMBP1	647121	1p11.2	0.317	-0.26	0.586	-0.425	0.13	0.141	0	0	0	0.123	-0.123	0.11	0	0	0	0	-0.695	0	0.804	0	0.12	0.635	-0.365	-0.191	0.636	0	0.141	0	0.114	-0.153	0	0	0	0.133	0	-0.741	0	0.349
FAM72D	728833	1q21.1	0.317	-0.26	0.586	-0.425	0.13	0.141	0	0	0	0.123	-0.123	0.11	0	0	0	0	-0.695	0	0.804	0	0.12	0.635	-0.365	-0.191	0.636	0	0.141	0	0.114	-0.153	0	0	0	0.133	0	-0.741	0	0.349
FLJ39739	388685	1q21.1	0.317	-0.26	0.586	0.642	0.364	0.515	0	0	-0.493	0.332	-0.128	-0.67	0.103	-0.14	0	0	-0.695	0	0.804	0	0.12	0.635	0.869	0.335	0.636	0	0.141	0.69	0.114	-0.153	0.656	0	-0.156	0.133	-0.567	-0.741	0	0.567
LOC100130000	100130000	1q21.1	0.317	-0.26	0.586	-0.425	0.13	0.141	0	0	0	0.123	-0.123	0.11	0	0	0	0	-0.695	0	0.804	0	0.12	0.635	-0.365	-0.191	0.636	0	0.141	0	0.114	-0.153	0	0	0	0.133	0	-0.741	0	0.349
LOC100286793	100286793	1q21.1	0.317	-0.26	0.586	-0.425	0.13	0.141	0	0	0	0.123	-0.123	0.11	0	0	0	0	-0.695	0	0.804	0	0.12	0.635	-0.365	-0.191	0.636	0	0.141	0	0.114	-0.153	0	0	0	0.133	0	-0.741	0	0.349
LOC375010	375010	1q21.1	0.317	-0.26	0.586	-0.425	0.13	0.141	0	0	0	0.123	-0.123	0.11	0	0	0	0	-0.695	0	0.804	0	0.12	0.635	-0.365	-0.191	0.636	0	0.141	0	0.114	-0.153	0	0	0	0.133	0	-0.741	0	0.349
PPIAL4G	644591	1q21.1	0.317	-0.26	0.586	-0.425	0.13	0.141	0	0	0	0.123	-0.123	0.11	0	0	0	0	-0.695	0	0.804	0	0.12	0.635	-0.365	-0.191	0.636	0	0.141	0	0.114	-0.153	0	0	0	0.133	0	-0.741	0	0.349
SRGAP2P2	647135	1q21.1	0.317	-0.26	0.586	-0.425	0.13	0.141	0	0	0	0.41	-0.123	0.11	0	0	0	0	-0.695	0	0.804	0	0.12	0.635	-0.365	-0.191	0.636	0	0.141	0	0.114	-0.153	0	0	0	0.133	0	-0.741	0	0.349
hsa-mir-3118-1	-1673	1q21.1	0.317	-0.26	0.586	-0.425	0.13	0.141	0	0	0	0.123	-0.123	0.11	0	0	0	0	-0.695	0	0.804	0	0.12	0.635	-0.365	-0.191	0.636	0	0.141	0	0.114	-0.153	0	0	0	0.133	0	-0.741	0	0.349
hsa-mir-3118-2	-1677	1q21.1	0.317	-0.26	0.586	-0.425	0.13	0.141	0	0	0	0.123	-0.123	0.11	0	0	0	0	-0.695	0	0.804	0	0.12	0.635	-0.365	-0.191	0.636	0	0.141	0	0.114	-0.153	0	0	0	0.133	0	-0.741	0	0.349
hsa-mir-3118-3	-1679	1q21.1	0.317	-0.26	0.586	-0.425	0.13	0.141	0	0	0	0.123	-0.123	0.11	0	0	0	0	-0.695	0	0.804	0	0.12	0.635	-0.365	-0.191	0.636	0	0.141	0	0.114	-0.153	0	0	0	0.133	0	-0.741	0	0.349
LOC728855	728855	1q21.1	0.317	-0.26	0.586	0.642	0.13	0.515	0	0	-0.619	0.683	-0.128	-0.67	0.103	-0.14	0.148	0	-0.37	0	0.804	0	0.12	0.635	0.869	0.335	0.636	0	0.141	0	0.117	-0.153	0	0	0	0	-0.567	0	0	0.567
LOC728875	728875	1q21.1	0.317	-0.26	0.586	0.216	0.13	0.141	0	0	-1.143	0.41	-0.123	0.11	0	0	0	0	-0.37	0	0.804	0	0.12	0.635	0.137	0	0.636	0	0.141	0	0.114	-0.153	0	0	0	0	0	0	0	0.349
PPIAL4A	164022	1q21.1	0.317	-0.26	0.586	0.642	0.364	0.515	0	0	-0.619	0.683	-0.128	-0.67	0.103	-0.14	0.148	0	-0.37	0	0.804	0	0.12	0.635	0.869	0.335	0.636	0	0.141	0.69	0.117	-0.153	0	0	-0.156	0	-0.567	0	0	0.567
PPIAL4B	653505	1q21.1	0.317	-0.26	0.586	0.642	0.364	0.515	0	0	-0.619	0.683	-0.128	-0.67	0.103	-0.14	0.148	0	-0.37	0	0.804	0	0.12	0.635	0.869	0.335	0.636	0	0.141	0.69	0.117	-0.153	0	0	-0.156	0	-0.567	0	0	0.567
PPIAL4C	653598	1q21.1	0.317	-0.26	0.586	0.642	0.13	0.515	0	0	-0.619	0.683	-0.128	-0.67	0.103	-0.14	0.148	0	-0.37	0	0.804	0	0.12	0.635	0.869	0.335	0.636	0	0.141	0	0.117	-0.153	0	0	0	0	-0.567	0	0	0.567
LOC653513	653513	1q21.1	0.317	-0.26	0.586	0.216	0.13	0	0	0	-1.143	0.123	-0.123	0.11	0	0	0	0	-0.37	0	0.804	0	0.12	0.635	0.137	0	0.636	0	0	0	0.114	-0.153	0	0	0	0	0	0	0	0.349
NBPF9	400818	1q21.1	0.317	-0.26	0.586	0.216	0.13	0	0	0	-1.143	0.123	-0.123	0.11	0	0	0	0	-0.37	0	0.804	0	0.12	0.635	0.137	0	0.636	0	0	0	0.114	-0.153	0	0	0	0	0	0	0	0.349
PFN1P2	767846	1q21.1	0.317	-0.26	0.586	0.216	0.13	0	0	0	-1.143	0.123	-0.123	0.11	0	0	0	0	-0.37	0	0.804	0	0.12	0.635	0.137	0	0.636	0	0	0	0.114	-0.153	0	0	0	0	0	0	0	0.349
PDE4DIP	9659	1q21.1	0.317	-0.26	0.586	0.688	0.13	0.467	0	0	-1.143	0.435	-0.123	0.11	0	-0.22	0	0	-0.37	0	0.804	0	0.316	0.635	0.869	0	0.636	0	0.321	0	0.114	-0.153	0	0	-0.195	0.181	0.343	0	0	0.349
SEC22B	9554	1q21.1	0	-0.26	0.586	0.642	0	0.224	0	0	-1.077	0.294	-0.123	0.11	0	0	0	0	-0.37	0	0.804	0	0	0.635	0.869	-0.11	0.636	0	0	0	0.114	-0.153	0	0	0	0	0	0	0	0.349
NOTCH2NL	388677	1q21.1	0	-0.26	0.586	0.642	0	0.224	0.19	0.124	-0.775	0.294	0.175	0.11	0	0	0.118	0.389	-0.37	0	0.804	0	0.41	0.635	0.869	0.335	0.636	0	0	0.412	0.114	0.214	0.47	0	0	0.145	0	0	0	0.349
NBPF10	100132406	1q21.1	0	-0.26	0.586	0.642	0	0.224	0	0.124	-0.775	0.294	-0.128	-0.621	0	0	0	-0.102	-0.37	0	0.804	0	-0.117	0.635	0.869	0.335	0.636	0	0	0	0.114	0	0	0	0	0	0	0	0	0.349
HFE2	148738	1q21.1	0	-0.26	0.586	0.642	-0.247	-0.17	0	0.124	-1.005	0.294	-0.128	-0.621	0	-0.339	0	-0.102	-0.37	0	0.804	0	0.117	0.635	0.869	0.335	0.636	0	0	0	0.114	0	0	0	-0.405	0	0	0	0	0.349
TXNIP	10628	1q21.1	0	-0.26	0.586	0.642	-0.247	0.319	0	0.124	-1.005	0.294	-0.128	-0.621	0	-0.339	0	-0.102	-0.37	0	0.804	0	0.117	0.635	0.869	0.335	0.636	0	0	0	0.114	0	0	0	-0.405	0.149	0	0	0	0.906
POLR3GL	84265	1q21.1	0	-0.26	0.586	0.642	0.129	0.319	0	0.124	-0.775	0.294	-0.128	-0.621	0	-0.339	0	-0.102	-0.37	0	0.804	0	0.117	0.635	0.869	0.335	0.636	0	0	0	0.114	0	0	0	-0.405	0.149	0	0	0	0.906
ANKRD34A	284615	1q21.1	0	-0.26	0.586	0.642	0.129	0.319	0	0.124	-0.775	0.294	-0.128	-0.621	0	-0.339	0	-0.102	-0.37	0	0.804	0	0.117	0.635	0.869	0.335	0.636	0	0	0	0.114	0	0	0	-0.405	0.149	0	0	0	0.567
LIX1L	128077	1q21.1	0	-0.26	0.586	0.642	0.129	0.319	0	0.124	-0.775	0.294	-0.128	-0.621	0	-0.339	0	-0.102	-0.37	0	0.804	0	0.117	0.635	0.869	0.335	0.636	0	0	0	0.114	0	0	0	-0.405	0.149	0	0	0	0.567
GNRHR2	114814	1q21.1	0	-0.26	0.586	0.642	0.129	0.319	0	0.124	-0.775	0.294	-0.128	-0.621	0	-0.339	0	-0.102	-0.37	0	0.804	0	0.117	0.635	0.869	0.335	0.636	0	0	0	0.114	0	0	0	-0.405	0.149	0	0	0	0.567
RBM8A	9939	1q21.1	0	-0.26	0.586	0.642	0.129	0.319	0	0.124	-0.775	0.294	-0.128	-0.621	0	-0.339	0	-0.102	-0.37	0	0.804	0	0.117	0.635	0.869	0.335	0.636	0	0	0	0.114	0	0	0	-0.405	0.149	0	0	0	0.567
PEX11B	8799	1q21.1	0	-0.26	0.586	0.642	0.129	0.319	0	0.124	-0.775	0.294	-0.128	-0.621	0	-0.339	0	-0.102	-0.37	0	0.804	0	0.117	0.635	0.869	0.335	0.636	0	0	0	0.114	0	0	0	-0.405	0.149	0	0	0	0.567
ITGA10	8515	1q21.1	0	-0.26	0.586	0.642	0.129	0.319	0	0.124	-0.775	0.294	-0.128	-0.621	0	-0.339	0	-0.102	-0.37	0	0.804	0	0.117	0.635	0.869	0.335	0.636	0	0	0	0.114	0	0	0	-0.405	0.149	0	0	0	0.567
ANKRD35	148741	1q21.1	0	-0.26	0.586	0.642	0.129	0.319	0	0.124	-0.775	0.294	-0.128	-0.621	0	-0.339	0	-0.102	-0.37	0	0.804	0	0.117	0.635	0.869	0.335	0.636	0	0	0	0.114	0	0	0	-0.405	0.149	0	0	0	0.567
PIAS3	10401	1q21.1	0	-0.26	0.586	0.642	0.129	0.319	0	-0.138	-0.969	0.294	-0.128	-0.621	0	-0.339	0	-0.102	-0.37	0	0.804	0	-0.136	0.635	0.869	0.335	0.636	0	0	0	0.114	0	0	0	-0.405	0.149	0	0	0	0.567
NUDT17	200035	1q21.1	0	-0.26	0.586	0.642	-0.123	0	0	-0.138	-0.969	0.294	-0.128	-0.621	0	-0.339	0	-0.102	-0.37	0	0.804	0	-0.136	0.635	0.869	0.335	0.636	0	0	0	0.114	0	0	0	-0.405	0	0	0	0	0.567
POLR3C	10623	1q21.1	0	-0.26	0.586	0.642	-0.123	0	0	-0.138	-0.969	0.294	-0.128	-0.621	0	-0.339	0	-0.102	-0.37	0	0.804	0	0.148	0.635	0.869	0.335	0.636	0	0	0	0.114	0	0	0	-0.405	0	0	0	0	0.828
RNF115	27246	1q21.1	0	-0.26	0.586	0.642	0.31	0.442	0	0	-0.619	0.294	-0.128	-0.621	0	-0.339	0	-0.102	-0.37	0	0.804	0	0.148	0.635	0.869	0.335	0.636	0	0	0	0.114	0	0	0	-0.405	0.193	0	0	0	0.828
CD160	11126	1q21.1	0	-0.26	0.586	0.642	0.31	0.442	0	0	-0.619	0.294	-0.128	-0.621	0	-0.339	0.152	-0.102	-0.37	0	0.804	0	0.148	0.635	0.869	0.335	0.636	0	0	0	0.114	0	0	0	-0.405	0.193	0	0	0	0.828
PDZK1	5174	1q21.1	0	-0.26	0.586	0.642	0.31	0.442	0	0	-0.619	0.294	-0.128	-0.621	0	-0.339	0.152	-0.102	-0.37	0	0.804	0	0.148	0.635	0.869	0.335	0.636	0	0	0	0.114	0	0	0	-0.405	0.193	0	0	0	0.828
GPR89A	653519	1q21.1	0	-0.26	0.586	0.642	0.31	0.442	0	0	-0.619	0.294	-0.128	-0.621	0	-0.339	0.152	-0.102	-0.37	0	0.804	0	-0.153	0.635	0.869	0.335	0.636	0	0	0	0.114	0	0	0	-0.405	0	0	0	0	0.828
GPR89C	728932	1q21.1	0	-0.26	0.586	0.642	0.31	0	0	0	-0.619	0.508	-0.128	-0.621	0	0	0	-0.102	-0.37	0	0.804	0	-0.153	0.635	0.869	0.335	0.636	0	0	0.69	0.114	0	0.656	0	0	0.13	0	0	0	0.567
PDZK1P1	728939	1q21.1	0	-0.26	0.586	0.642	0.31	0	0	0	-0.619	0.508	-0.128	0	0	0	0	-0.102	-0.37	0	0.804	0	-0.153	0.635	0.869	0.335	0.636	0	0	0.69	0.114	0	0.656	0	0	0.13	0	0	0	0.567
NBPF11	200030	1q21.1	0	-0.26	0.586	0.642	0.364	0.515	0	0	-0.619	0.508	-0.128	0	0	0	0	-0.102	-0.37	0	0.804	0	-0.153	0.635	0.869	0.335	0.636	0	0	0.69	0.114	0	0.656	0	0.292	0.13	0	0	0	0.567
NBPF24	728912	1q21.1	0	-0.26	0.586	0.642	0.364	0.515	0	0	-0.619	0.508	-0.128	0	0	0	0	-0.102	-0.37	0	0.804	0	-0.153	0.635	0.869	0.335	0.636	0	0	0.69	0.114	0	0.656	0	0.292	0.13	0	0	0	0.567
LOC728989	728989	1q21.1	0	-0.26	0.586	0.642	0.237	0.489	0	0	-0.619	0.475	-0.128	0	0	0.371	0.28	-0.102	-0.37	0	0.804	0	-0.153	0.635	0.869	0.335	0.636	0	0	0.502	0.114	0	0.656	0	0.337	0.13	0	0	0	0.567
PRKAB2	5565	1q21.1	0	-0.26	0.586	0.642	0.237	0.489	0	0.132	-0.619	0.475	-0.128	0	0	0.371	0	-0.102	-0.37	0	0.804	0	0.112	0.635	0.869	0.335	0.636	0	0	0.502	0.114	0	0.656	0	0.337	0.13	0	0	0	0.567
PDIA3P	171423	1q21.1	0	-0.26	0.586	0.642	0.237	0.489	0	0.132	-0.619	0.475	-0.128	0	0	0.371	0.122	-0.102	-0.37	0	0.804	0	0.112	0.635	0.869	0.335	0.636	0	0	0.502	0.114	0	0.656	0	0.337	0.13	0	0	0	0.567
FMO5	2330	1q21.1	0	-0.26	0.586	0.642	0.237	0.489	0	0.132	-0.619	0.475	-0.128	0	0	0.371	0.122	-0.102	-0.37	0	0.804	0	0.112	0.635	0.869	0.335	0.636	0	0	0.502	0.114	0	0.656	0	0.337	0.13	0	0	0	0.567
CHD1L	9557	1q21.1	0	-0.26	0.586	0.642	0.237	0.489	0	0.132	-0.619	0.475	-0.128	0	0	0.371	0.122	-0.102	-0.37	0	0.804	0	0.112	0.635	0.869	0.335	0.636	0	0	0.502	0.114	0	0.656	0	0.337	0.13	0	0	0	0.857
LOC100289211	100289211	1q21.1	0	-0.26	0.586	0.642	0.237	0.489	0	0.132	-0.619	0.475	-0.128	0	0	0.371	0.122	0	-0.37	0	0.804	0	0.112	0.635	0.869	0.335	0.636	0	0	0.502	0.28	0	0.656	0	0.337	0.13	0	0	0	0.857
BCL9	607	1q21.2	0	-0.26	0.586	0.642	0.237	0.489	0	0.132	-0.619	0.475	-0.128	0	0	0.371	0.122	0	-0.37	0	0.804	0	0.112	0.635	0.869	0.335	0.636	0	0	0.502	0.114	0	0.656	0	0.337	0.13	0	0	0	0.857
ACP6	51205	1q21.2	0	-0.26	0.586	0.642	0.237	0.489	0	0.132	-0.619	0.475	-0.128	0	0	0.371	0.122	0	-0.37	0	0.804	0	0.112	0.635	0.869	0.335	0.636	0	0	0	0.114	0	0.656	0	0.337	0.13	0	0	0	0.857
GJA5	2702	1q21.2	0	-0.26	0.586	0.642	0.237	0.489	0	0.132	-0.619	0.475	-0.128	0	0	0.371	0	0	-0.37	0	0.804	0	0.112	0.635	0.869	0.335	0.636	0.178	0	0	0.114	0	0.656	0	0.337	0.13	0	0	0	0.858
GJA8	2703	1q21.2	0	-0.26	0.586	0.642	0.262	0.372	0	0	0.23	0.508	-0.128	0	0	0.371	0	0	-0.179	0	0.804	0	0	0.635	0.869	0.335	0.636	0	0	0.69	0.114	0	0.656	0	0.371	0.13	0	0	0	0.958
GPR89B	51463	1q21.2	0	-0.26	0.586	0.642	0.262	0.372	0	0	-0.493	0.508	-0.128	0	0	0	0	0	-0.179	0	0.804	0	0	0.635	0.869	0.335	0.636	0	0	0.69	0.114	0	0.656	0	0	0.13	0	0	0	0.567
NBPF14	25832	1q21.2	0	-0.26	0.586	0.642	0.364	0.515	0	0	-0.493	0.332	-0.128	-0.67	0.103	-0.14	0	0	-0.179	0	0.804	0	0	0.635	0.869	0.335	0.636	0	0	0	0.114	0	0	0	-0.156	0	-0.567	0	0	0.567
PPIAL4D	645142	1q21.2	0	-0.26	0.586	0.642	0.364	0.515	0	0	-0.493	0.332	-0.128	-0.67	0.103	-0.14	0	0	-0.179	0	0.804	0	0	0.635	0.869	0.335	0.636	0	0	0	-0.321	0	0	0	-0.156	0	-0.567	0	0	0.567
PPIAL4F	728945	1q21.2	0	-0.26	0.586	0.642	0.364	0.515	0	0	-0.493	0.332	-0.128	-0.67	0.103	-0.14	0	0	-0.179	0	0.804	0	0	0.635	0.869	0.335	0.636	0	0	0	-0.321	0	0	0	-0.156	0	-0.567	0	0	0.567
NBPF15	284565	1q21.2	0	-0.26	0.586	0.642	0.364	0.515	0	0	-0.493	-0.144	-0.128	-0.67	0.103	-0.14	0	0	-0.179	0	0.804	0	0	0.635	0.869	0.335	0.636	0	0	0	-0.321	0	0	0	-0.381	0	-0.567	0	0	0.567
NBPF16	728936	1q21.2	0	-0.26	0.586	0.642	0.364	0.515	0	0	-0.493	-0.144	-0.128	-0.67	0.103	-0.14	0	0	-0.179	0	0.804	0	0	0.635	0.869	0.335	0.636	0	0	0	-0.321	0	0	0	-0.381	0	-0.567	0	0	0.567
PPIAL4E	730262	1q21.2	0	-0.26	0.586	0.642	0.364	0.515	0	0	-0.493	-0.144	-0.128	-0.67	0.103	-0.14	0	0	-0.179	0	0.804	0	0	0.635	0.869	0.335	0.636	0	0	0	-0.321	0	0	0	-0.381	0	-0.567	0	0	0.567
FAM91A2	57234	1q21.2	0	-0.26	0.586	0.642	0	0.515	0	0	-0.493	0.683	-0.128	-0.67	0.103	-0.14	0.148	0	-0.179	0	0.804	0	0	0.635	0.869	0.335	0.636	0	0	0	0.117	0	0	0	0	0	-0.567	0	0	0.567
FCGR1C	100132417	1q21.2	0	-0.26	0.586	0.642	0	0.515	0	0	-0.493	0.683	-0.128	-0.67	0.103	-0.14	0.148	0	-0.179	0	0.804	0	0	0.635	0.869	0.335	0.636	0	0	0	0.117	0	0	0	0	0	-0.567	0	0	0.567
HIST2H2BF	440689	1q21.2	0	-0.26	0.586	0.642	0	0.515	0	0	-0.493	0.683	-0.128	-0.67	0.103	-0.14	0.148	0	-0.179	0	0.804	0	0	0.635	0.869	0.335	0.636	0	0	0.851	0.117	0	0	0	0.226	0	-0.567	0	0	0.567
LOC388692	388692	1q21.2	0	-0.26	0.586	0.642	0	0.515	0	0	-0.493	0.683	-0.128	-0.67	0.103	-0.14	0.148	0	-0.179	0	0.804	0	0	0.635	0.869	0.335	0.636	0	0	0	0.117	0	0	0	0	0	-0.567	0	0	0.567
LOC645166	645166	1q21.2	0	-0.26	0.586	0.642	0	0.515	0	0	-0.493	0.683	-0.128	-0.67	0.103	-0.14	0.148	0	-0.179	0	0.804	0	0	0.635	0.869	0.335	0.636	0	0	0	0.117	0	0	0	0	0	-0.567	0	0	0.567
FCGR1A	2209	1q21.2	0	-0.26	0.586	0.642	0	0.515	0	0	-0.493	0.683	-0.128	0	0	0	0	0	-0.179	0	0.804	0	0	0.635	0.869	0.335	0.636	0	0	0.851	0.117	0	0	0	0.226	0	0	0	0	0.567
HIST2H3D	653604	1q21.2	0	-0.26	0.586	0.642	0	0.515	0	0	-0.493	0.683	-0.128	0	0	0	0	0	-0.179	0	0.804	0	0	0.635	0.869	0.335	0.636	0	0	0.851	0	0	0	0	0.226	0	0	0	0	0.567
HIST2H4A	8370	1q21.2	0	-0.26	0.586	0.642	0	0.515	0	0	-0.493	0.683	-0.128	0	0	0	0	0	-0.179	0	0.804	0	0	0.635	0.869	0.335	0.636	0	0	0.851	0	0	0	0	0.226	0	0	0	0	0.567
HIST2H4B	554313	1q21.2	0	-0.26	0.586	0.642	0	0.515	0	0	-0.493	0.683	-0.128	0	0	0	0	0	-0.179	0	0.804	0	0	0.635	0.869	0.335	0.636	0	0	0.851	0	0	0	0	0.226	0	0	0	0	0.567
HIST2H2AA3	8337	1q21.2	0	-0.26	0.586	0.642	0	0.515	0	0	-0.493	0.683	-0.128	0	0	0	0	0	-0.179	0	0.804	0	0	0.635	0.869	0.335	0.636	0	0	0.851	0	0	0	0	0.226	0	0	0	0	0.567
HIST2H2AA4	723790	1q21.2	0	-0.26	0.586	0.642	0	0.515	0	0	-0.493	0.683	-0.128	0	0	0	0	0	-0.179	0	0.804	0	0	0.635	0.869	0.335	0.636	0	0	0.851	0	0	0	0	0.226	0	0	0	0	0.567
HIST2H3A	333932	1q21.2	0	-0.26	0.586	0.642	0	0.515	0	0	-0.493	0.683	-0.128	0	0	0	0	0	-0.179	0	0.804	0	0	0.635	0.869	0.335	0.636	0	0	0.851	0	0	0	0	0.226	0	0	0	0	0.567
HIST2H3C	126961	1q21.2	0	-0.26	0.586	0.642	0	0.515	0	0	-0.493	0.683	-0.128	0	0	0	0	0	-0.179	0	0.804	0	0	0.635	0.869	0.335	0.636	0	0	0.851	0	0	0	0	0.226	0	0	0	0	0.567
HIST2H2BC	337873	1q21.2	0	-0.26	0.586	0.642	0	0.515	0	0	-0.493	0.683	-0.128	0	0	0	0	0	-0.179	0	0.804	0	0	0.635	0.869	0.335	0.636	0	0	0.851	0	0	0	0	0.226	0	0	0	0	0.567
HIST2H2AB	317772	1q21.2	0	-0.26	0.586	0.642	0.138	0.515	0	0	-0.493	0.683	-0.128	0	0	0	0	0	-0.179	0	0.804	0	0.112	0.635	0.869	0.335	0.636	0	0	0.851	0	0	0	0	0.226	0	0	0	0	1.085
HIST2H2AC	8338	1q21.2	0	-0.26	0.586	0.642	0.138	0.515	0	0	-0.493	0.683	-0.128	0	0	0	0	0	-0.179	0	0.804	0	0.112	0.635	0.869	0.335	0.636	0	0	0.851	0	0	0	0	0.226	0	0	0	0	1.085
HIST2H2BE	8349	1q21.2	0	-0.26	0.586	0.642	0.138	0.515	0	0	-0.493	0.683	-0.128	0	0	0	0	0	-0.179	0	0.804	0	0.112	0.635	0.869	0.335	0.636	0	0	0.851	0	0	0	0	0.226	0	0	0	0	1.085
BOLA1	51027	1q21.2	0	-0.26	0.586	0.642	0.138	0.515	0	0	-0.493	0.683	-0.128	0	0	0	0	0	-0.179	0	0.804	0	0.112	0.635	0.869	0.335	0.636	0	0	0.851	0	0	0	0	0.226	0	0	0	0	1.085
SV2A	9900	1q21.2	0	-0.26	0.586	0.642	0.138	0.515	0	0	-0.493	0.683	-0.128	0	0	0	0	0	-0.179	0	0.804	0	0.112	0.635	0.869	0.335	0.636	0	0	0.851	0	0	0	0	0.226	0	0	0	0	1.085
SF3B4	10262	1q21.2	0	-0.26	0.586	0.642	0.138	0.515	0	0	-0.493	0.683	-0.128	0	0	0	0	0	-0.179	0	0.804	0	0.112	0.635	0.869	0.335	0.636	0	0	0.851	0	0	0	0	0.226	0	0	0	0	1.085
MTMR11	10903	1q21.2	0	-0.26	0.586	0.642	0.138	0.515	0	0	-0.493	0.683	-0.128	0	0	0	0	0	-0.179	0	0.804	0	0.112	0.635	0.869	0.335	0.636	0	0	0.851	0	0	0	0	0.226	0	0	0	0	1.085
OTUD7B	56957	1q21.2	0	-0.26	0.586	0.642	0.138	0.515	0	0	-0.493	0.683	-0.128	0	0	0	0	0	-0.179	0	0.804	0	0.112	0.635	0.869	0.335	0.636	0	0	0.851	0	0	0	0	0.226	0	0	0	0	1.085
VPS45	11311	1q21.2	0	-0.26	0.586	0.642	0.138	0.515	0	0	-0.493	0.683	-0.128	0	0	0	0	0	-0.179	0	0.804	0	0.112	0.635	0.869	0.335	0.636	0	0	0.851	0	0	0	0	0.226	0	0	0	0	0.863
PLEKHO1	51177	1q21.2	0	-0.26	0.586	0.642	0.138	0.515	0	0	-0.493	0.683	-0.128	0	0	0	0	0	-0.179	0	0.804	0	0	0.635	0.869	0.335	0.636	0	0	0.851	0	0	0	0	0.226	0	0	0	0	0.65
ANP32E	81611	1q21.2	0	-0.26	0.586	0.642	0.138	0.515	0	0	-0.493	0.683	-0.128	0	0	0	0	0	-0.179	0	0.804	0	0	0.635	0.869	0.335	0.636	0	0	0.851	0	0	0	0	0.226	0	0	0	0	0.65
CA14	23632	1q21.2	0	-0.26	0.586	0.642	0.138	0.515	0	0	-0.493	0.683	-0.128	0	0	0	0	0	-0.179	0	0.804	0	0.118	0.635	0.869	0.335	0.636	0	0	0.851	0	0	0	0	0.226	0	0	0	0	0.65
APH1A	51107	1q21.2	0	-0.26	0.586	0.642	0.138	0.515	0	0	0.15	0.683	-0.128	0	0	0	0	0	-0.179	0	0.804	0	0.118	0.635	0.869	0.335	0.636	0	0	0.851	0	0	0	0	0.226	0	0	0	0	0.65
C1orf54	79630	1q21.2	0	-0.26	0.586	0.642	0.138	0.515	0	0	0.15	0.683	-0.128	0	0	0	0	0	-0.179	0	0.804	0	0.118	0.635	0.869	0.335	0.636	0	0	0.851	0	0	0	0	0.226	0	0	0	0	0.65
C1orf51	148523	1q21.2	0	-0.26	0.586	0.642	0.138	0.515	0	0	0.15	0.683	-0.128	0	0	0	0	0	-0.179	0	0.804	0	0.118	0.635	0.869	0.335	0.636	0	0	0.851	0	0	0	0	0.226	0	0	0	0	0.65
MRPS21	54460	1q21.2	0	-0.26	0.586	0.642	0.138	0.515	0	0	0.15	0.683	-0.128	0	0	0	0	0	-0.179	0	0.804	0	0.118	0.635	0.869	0.335	0.636	0	0	0.851	0	0	0	0	0.226	0.346	0	0	0	0.65
PRPF3	9129	1q21.2	0	-0.26	0.586	0.642	0.138	0.515	0	0	0.15	0.683	-0.128	0	0	0	0	0	-0.179	0	0.804	0	0.118	0.635	0.869	0.335	0.636	0	0	0.851	0	0	0	0	0.226	0.346	0	0	0	0.65
RPRD2	23248	1q21.3	0	-0.26	0.586	0.642	0.138	0.515	0	0	0.15	0.683	-0.128	0	0	0	0	0	-0.179	0	0.804	0	0.224	0.635	0.869	0.335	0.636	0	0	0.851	0	0	0	0	0.226	0	0	0	0	0.65
TARS2	80222	1q21.3	0	-0.26	0.586	0.642	0.138	0.515	0	0	0.15	0.683	-0.128	0	0	0	0	0	-0.179	0	0.804	0	0.224	0.635	0.869	0.335	0.636	0	0	0.851	0	0	0	0	0.226	0.126	0	0	0	0.65
ECM1	1893	1q21.3	0	-0.26	0.586	0.642	0.138	0.515	0	0	0.15	0.683	-0.128	0	0	0	0	0	-0.179	0	0.804	0	0.224	0.635	0.869	0.335	0.636	0	0	0.851	0	0	0	0	0.226	0.126	0	0	0	0.65
ADAMTSL4	54507	1q21.3	0	-0.26	0.586	0.642	0.138	0.515	0	0	0.15	0.683	-0.128	0	0	0	0	0	-0.179	0	0.804	0	0.224	0.635	0.869	0.335	0.636	0	0	0.851	0	0	0	0	0.226	0.126	0	0	0	0.65
MIR4257	100422997	1q21.3	0	-0.26	0.586	0.642	0.138	0.515	0	0	0.15	0.683	-0.128	0	0	0	0	0	-0.179	0	0.804	0	0.224	0.635	0.869	0.335	0.636	0	0	0.851	0	0	0	0	0.226	0.126	0	0	0	0.65
hsa-mir-4257	-1733	1q21.3	0	-0.26	0.586	0.642	0.138	0.515	0	0	0.15	0.683	-0.128	0	0	0	0	0	-0.179	0	0.804	0	0.224	0.635	0.869	0.335	0.636	0	0	0.851	0	0	0	0	0.226	0.126	0	0	0	0.65
MCL1	4170	1q21.3	0	-0.26	0.586	0.642	0.138	0.515	0	0	0.15	0.683	-0.128	0	0	0	0	0	-0.179	0	0.804	0	0.224	0.635	0.869	0.335	0.636	0	0	0.851	0	0	0	0	0.226	0.126	0	0	0	0.65
ENSA	2029	1q21.3	0	-0.26	0.586	0.642	0.138	0.515	0	0	0	0.683	-0.128	0	0	0	0	0	-0.179	0	0.804	0	-0.108	0.635	0.869	0.335	0.636	0	0	0.851	0	0	0	0	0.226	0.126	0	0	0	0.65
GOLPH3L	55204	1q21.3	0	-0.26	0.586	0.642	0.138	0.515	0	0	0.278	0.683	-0.128	0	0	0	0.206	0	-0.179	0	0.804	0	0.163	0.635	0.869	0.335	0.636	0	0	0.851	0	0	0	0	0.226	0.126	0	0	0	0.825
HORMAD1	84072	1q21.3	0	-0.26	0.586	0.642	0.138	0.515	0	0	0.278	0.683	-0.128	0	0	0	0	0	-0.179	0	0.804	0	0.163	0.635	0.869	0.335	0.636	0	0	0.851	0	0	0	0	0.226	0	0	0	0	0.825
CTSS	1520	1q21.3	0	-0.26	0.586	0.642	0	0.515	0	0	0	0.683	-0.128	0	0	0	0	0	-0.179	0	0.804	0	-0.108	0.635	0.869	0.335	0.636	0	0	0.851	0	0	0	0	0.226	0	0	0	0	0.65
CTSK	1513	1q21.3	0	-0.26	0.586	0.642	0.14	0.515	0	0	0	0.683	-0.128	0	0	0	0	0	-0.179	0	0.804	0	-0.108	0.635	0.869	0.335	0.636	0	0	0.851	0	0	0	0	0.226	0	0	0	0	0.65
ARNT	405	1q21.3	0	-0.26	0.586	0.642	0.14	0.515	0	0	0	0.683	-0.128	0	0	0	0	0	-0.179	0	0.804	0	-0.108	0.635	0.869	0.335	0.636	0	0	0.851	0	0	0	0	0.226	0	0	0	0	0.65
SETDB1	9869	1q21.3	0	-0.26	0.586	0.642	0.14	0.515	0	0	0.217	0.683	-0.128	0	0	0	0	0	-0.179	0	0.804	0	0.122	0.635	0.869	0.335	0.636	0	0	0.851	0	0	0	0	0.226	0	0	0	0	0.65
CERS2	29956	1q21.3	0	-0.26	0.586	0.642	0.14	0.515	0	0	0.217	0.683	-0.128	0	0	0	0	0	-0.179	0	0.804	0	0.122	0.635	0.869	0.335	0.636	0	0	0.851	0	0	0	0	0.226	0	0	0	0	0.65
ANXA9	8416	1q21.3	0	-0.26	0.586	0.642	0.14	0.515	0	0	0.217	0.683	-0.128	0	0	0	0	0	-0.179	0	0.804	0	0.122	0.635	0.869	0.335	0.636	0	0	0.851	0	0	0	0	0.226	0	0	0	0	0.65
FAM63A	55793	1q21.3	0	-0.26	0.586	0.642	0.14	0.515	0	0	0.217	0.683	-0.128	0	0	0	0	0	-0.179	0	0.804	0	0.122	0.635	0.869	0.335	0.636	0	0	0.851	0	0	0	0	0.226	0	0	0	0	0.65
PRUNE	58497	1q21.3	0	-0.26	0.586	0.642	0.14	0.515	0	0	0.217	0.683	-0.128	0	0	0	0	0	-0.179	0	0.804	0	-0.132	0.635	0.869	0.335	0.636	0	0	0.851	0	0	0	0	0.226	0	0	0	0	0.65
BNIPL	149428	1q21.3	0	-0.26	0.586	0.642	0.14	0.515	0	0	-0.184	0.683	-0.128	0	0	0	0	0	-0.179	0	0.804	0	-0.132	0.635	0.869	0.335	0.636	0	0	0.851	0	0	0	0	0.226	0	0	0	0	0.65
C1orf56	54964	1q21.3	0	-0.26	0.586	0.642	0.14	0.515	0	0	-0.184	0.683	-0.128	0	0	0	0	0	-0.179	0	0.804	0	-0.132	0.635	0.869	0.335	0.636	0	0	0.851	0	0	0	0	0.226	0	0	0	0	0.65
CDC42SE1	56882	1q21.3	0	-0.26	0.586	0.642	0.14	0.515	0	0	-0.184	0.683	-0.128	0	0	0	0	0	-0.179	0	0.804	0	-0.132	0.635	0.869	0.335	0.636	0	0	0.851	0	0	0	0	0.226	0	0	0	0	0.65
GABPB2	126626	1q21.3	0	-0.26	0.586	0.642	0.14	0.515	0	0	-0.184	0.683	-0.128	0	0	0	0	0	-0.179	0	0.804	0	0.173	0.635	0.869	0.335	0.636	0	0	0.851	0	0	0	0	0.226	0	0	0	0	0.65
MLLT11	10962	1q21.3	0	-0.26	0.586	0.642	0.14	0.515	0	0	-0.184	0.683	-0.128	0	0	0	0	0	-0.179	0	0.804	0	-0.132	0.635	0.869	0.335	0.636	0	0	0.851	0	0	0	0	0.226	0	0	0	0	0.65
SEMA6C	10500	1q21.3	0	-0.26	0.586	0.642	0.14	0.515	0	0.113	0.173	0.683	-0.128	0	0	0	0	0	-0.179	0	0.804	0	0.173	0.635	0.869	0.335	0.636	0	0	0.851	0	0	0	0	0.226	0	0	0	0	0.65
LYSMD1	388695	1q21.3	0	-0.26	0.586	0.642	0.14	0.515	0	0.113	0.173	0.683	-0.128	0	0	0	0	0	-0.179	0	0.804	0	0.173	0.635	0.869	0.335	0.636	0	0	0.851	0	0	0	0	0.226	0	0	0	0	0.65
SCNM1	79005	1q21.3	0	-0.26	0.586	0.642	0.14	0.515	0	0.113	0.173	0.683	-0.128	0	0	0	0	0	-0.179	0	0.804	0	0.173	0.635	0.869	0.335	0.636	0	0	0.851	0	0	0	0	0.226	0	0	0	0	0.65
TMOD4	29765	1q21.3	0	-0.26	0.586	0.642	0.14	0.515	0	0.113	0.173	0.683	-0.128	0	0	0	0	0	-0.179	0	0.804	0	0.173	0.635	0.869	0.335	0.636	0	0	0.851	0	0	0	0	0.226	0	0	0	0	0.65
TNFAIP8L2-SCNM1	100534012	1q21.3	0	-0.26	0.586	0.642	0.14	0.515	0	0.113	0.173	0.683	-0.128	0	0	0	0	0	-0.179	0	0.804	0	0.173	0.635	0.869	0.335	0.636	0	0	0.851	0	0	0	0	0.226	0	0	0	0	0.65
TNFAIP8L2	79626	1q21.3	0	-0.26	0.586	0.642	0.14	0.515	0	0.113	0.173	0.683	-0.128	0	0	0	0	0	-0.179	0	0.804	0	0.173	0.635	0.869	0.335	0.636	0	0	0.851	0	0	0	0	0.226	0	0	0	0	0.65
VPS72	6944	1q21.3	0	-0.26	0.586	0.642	0.14	0.515	0	0.113	0.173	0.683	-0.128	0	0	0	0	0	-0.179	0	0.804	0	0.173	0.635	0.869	0.335	0.636	0	0	0.851	0	0	0	0	0.226	0	0	0	0	0.65
PIP5K1A	8394	1q21.3	0	-0.26	0.586	0.642	0.14	0.515	0	0.113	0.173	0.683	-0.128	0	0	0	0	0	-0.179	0	0.804	0	0.173	0.635	0.869	0.335	0.636	0	0	0.851	0	0	0	0	0.226	0	0	0	0	0.65
PSMD4	5710	1q21.3	0	-0.26	0.586	0.642	0.14	0.515	0	0.113	0	0.683	-0.128	0	0	0	0	0	-0.179	0	0.804	0	0.173	0.635	0.869	0.335	0.636	0	0	0.851	0	0	0	0	0.226	0	0	0	0	0.65
ZNF687	57592	1q21.3	0	-0.26	0.586	0.642	0.14	0.515	0	0.113	0	0.683	-0.128	0	0	0	0	0	-0.179	0	0.804	0	0	0.635	0.869	0.335	0.636	0	0	0.851	0	0	0	0	0.226	0	0	0	0	0.65
PI4KB	5298	1q21.3	0	-0.26	0.586	0.642	0.14	0.515	0	0.113	0	0.683	-0.128	0	0	0	0	0	-0.179	0	0.804	0	0	0.635	0.869	0.335	0.636	0	0	0.851	0	0	0	0	0.226	0	0	0	0	0.65
RFX5	5993	1q21.3	0	-0.26	0.586	0.642	0.14	0.515	0	0.113	0	0.683	-0.128	0	0	0	0	0	-0.179	0	0.804	0	0	0.635	0.869	0.335	0.636	0	0	0.851	0	0	0	0	0.226	0	0	0	0	0.65
SELENBP1	8991	1q21.3	0	-0.26	0.586	0.642	0.14	0.515	0	0.113	0	0.683	-0.128	0	0	0	0	0	-0.179	0	0.804	0	0	0.635	0.869	0.335	0.636	0	0	0.851	0	0	0	0	0.226	0	0	0	0	0.811
PSMB4	5692	1q21.3	0	-0.26	0.586	0.642	0.14	0.515	0	0.113	0.215	0.683	-0.128	0	0	0	0	0	-0.179	0	0.804	0	0.155	0.635	0.869	0.335	0.636	0	0	0.851	0	0	0	0	0.226	0	0	0	0	0.811
POGZ	23126	1q21.3	0	-0.26	0.586	0.642	0.14	0.515	0	0.113	0.215	0.683	-0.128	0	0	0	0	0	-0.179	0	0.804	0	0.155	0.635	0.869	0.335	0.636	0	0	0.851	0	0	0	0	0.226	0	0	0	0	0.811
CGN	57530	1q21.3	0	-0.26	0.586	0.642	0.14	0.515	0	0.113	0.179	0.683	-0.128	0	0	0	0	0	-0.179	0	0.804	0	0.155	0.635	0.869	0.335	0.636	0	0	0.851	0	0	0	0	0.226	0	0	0	0	0.65
TUFT1	7286	1q21.3	0	-0.26	0.586	0.642	0.14	0.515	0	0.113	0.179	0.683	-0.128	0	0	0	0	0	-0.179	0	0.804	0	0.155	0.635	0.869	0.335	0.636	0	0	0.851	0	0	0	0	0.226	0	0	0	0	0.824
MIR554	693139	1q21.3	0	-0.26	0.586	0.642	0.14	0.515	0	0.113	0.179	0.683	-0.128	0	0	0	0	0	-0.179	0	0.804	0	0.155	0.635	0.869	0.335	0.636	0	0	0.851	0	0	0	0	0.226	0	0	0	0	0.65
hsa-mir-554	-1740	1q21.3	0	-0.26	0.586	0.642	0.14	0.515	0	0.113	0.179	0.683	-0.128	0	0	0	0	0	-0.179	0	0.804	0	0.155	0.635	0.869	0.335	0.636	0	0	0.851	0	0	0	0	0.226	0	0	0	0	0.65
SNX27	81609	1q21.3	0	-0.26	0.586	0.642	0.14	0.515	0	0.113	-0.292	0.683	-0.128	0	0	0	0	0	-0.179	0	0.804	0	0.155	0.635	0.869	0.335	0.636	0	0	0.851	0	0	0	0	0.226	0	0	0	0	0.824
CELF3	11189	1q21.3	0	-0.26	0.586	0.642	0.14	0.515	0	0.113	0.22	0.683	-0.128	0	0	0	0	0	-0.179	0	0.804	0	0.155	0.635	0.869	0.335	0.636	0	0	0.851	0	0	0	0	0.226	0	0	0	0	0.815
RIIAD1	284485	1q21.3	0	-0.26	0.586	0.642	0.14	0.515	0	0.113	0.22	0.683	-0.128	0	0	0	0	0	-0.179	0	0.804	0	0.155	0.635	0.869	0.335	0.636	0	0	0.851	0	0	0	0	0.226	0	0	0	0	0.815
MRPL9	65005	1q21.3	0	-0.26	0.586	0.642	0.14	0.515	0	0.113	0	0.683	-0.128	0	0	0	0	0	-0.179	0	0.804	0	0.155	0.635	0.869	0.335	0.636	0	0	0.851	0	0	0	0	0.226	0	0	0	0	0.815
OAZ3	51686	1q21.3	0	-0.26	0.586	0.642	0.14	0.515	0	0.113	0	0.683	-0.128	0	0	0	0	0	-0.179	0	0.804	0	0.155	0.635	0.869	0.335	0.636	0	0	0.851	0	0	0	0	0.226	0	0	0	0	0.815
TDRKH	11022	1q21.3	0	-0.26	0.586	0.642	0.14	0.515	0	0.113	0	0.683	-0.128	0	0	0	0	0	-0.179	0	0.804	0	0.155	0.635	0.869	0.335	0.636	0	0	0.851	0	0	0	0	0.226	0	0	0	0	0.815
LINGO4	339398	1q21.3	0	-0.26	0.586	0.642	0.14	0.515	0	0.113	0.145	0.683	-0.128	0	0	0	0	0	-0.179	0	0.804	0	0.155	0.635	0.869	0.335	0.636	0	0	0.851	0	0	0	0	0.226	0	0	0	0	0.815
RORC	6097	1q21.3	0	-0.26	0.586	0.642	0.14	0.515	0	0.113	0.145	0.683	-0.128	0	0	0	0	0	-0.179	0	0.804	0	0.155	0.635	0.869	0.335	0.636	0	0	0.851	0	0	0	0	0.226	0	0	0	0	0.815
C2CD4D	100191040	1q21.3	0	-0.26	0.586	0.642	0.14	0.515	0	0.113	0.145	0.683	-0.128	0	0	0	0	0	-0.179	0	0.804	0	0.155	0.635	0.869	0.335	0.636	0	0	0.851	0	0	0	0	0.226	0	0	0	0	0.815
LOC100132111	100132111	1q21.3	0	-0.26	0.586	0.642	0.14	0.515	0	0.113	0.145	0.683	-0.128	0	0	0	0	0	-0.179	0	0.804	0	0.155	0.635	0.869	0.335	0.636	0	0	0.851	0	0	0	0	0.226	0	0	0	0	0.815
THEM5	284486	1q21.3	0	-0.26	0.586	0.642	0.14	0.515	0	0.113	0.145	0.683	-0.128	0	0	0	0	0	-0.179	0	0.804	0	0.155	0.635	0.869	0.335	0.636	0	0	0.851	0	0	0	0	0.226	0	0	0	0	0.815
THEM4	117145	1q21.3	0	-0.26	0.586	0.642	0.14	0.515	0	0.113	0.145	0.683	-0.128	0	0	0	0	0	-0.179	0	0.804	0	0.155	0.635	0.869	0.335	0.636	0	0	0.851	0	0	0	0	0.226	0	0	0	0	0.815
S100A10	6281	1q21.3	0	-0.26	0.586	0.642	0.14	0.515	0	0.113	0.149	0.683	-0.128	0	0	0	0	0	-0.179	0	0.804	0	0.148	0.635	0.869	0.335	0.636	0	0	0.851	0	0	0	0	0.226	0	0	0	0	0.799
S100A11	6282	1q21.3	0	-0.26	0.586	0.642	0.14	0.515	0	0.113	0.149	0.683	-0.128	0	0	0	0	0	-0.179	0	0.804	0	0.148	0.635	0.869	0.335	0.636	0	0	0.851	0	0	0	0	0.226	0	0	0	0	0.799
TCHHL1	126637	1q21.3	0	-0.26	0.586	0.642	0.14	0.515	0	0.113	0.149	0.683	-0.128	0	0	0	0	0	-0.179	0	0.804	0	0.148	0.635	0.869	0.335	0.636	0	0	0.851	0	0	0	0	0.226	0	0	0	0	0.799
TCHH	7062	1q21.3	0	-0.26	0.586	0.642	0.14	0.515	0	0.113	0.149	0.683	-0.128	0	0	0	0	0	-0.179	0	0.804	0	0.148	0.635	0.869	0.335	0.636	0	0	0.851	0	0	0	0	0.226	0	0	0	0	0.799
RPTN	126638	1q21.3	0	-0.26	0.586	0.642	0.14	0.515	0	0.113	0.149	0.683	-0.128	0	0	0	0	0	-0.179	0	0.804	0	0.148	0.635	0.869	0.335	0.636	0	0	0.851	0	0	0	0	0.226	0	0	0	0	0.799
HRNR	388697	1q21.3	0	-0.26	0.586	0.642	0.14	0.515	0	0.113	0	0.683	-0.128	0	0	0	0	0	-0.179	0	0.804	0	0.148	0.635	0.869	0.335	0.636	0	0	0.851	0	0	0	0	0.226	0	0	0	0	0.799
FLG	2312	1q21.3	0	-0.26	0.586	0.642	0.383	0.515	0	0	0	0.683	-0.128	0	0	0	0	0	-0.179	0	0.804	0	0.148	0.635	0.869	0.335	0.636	0	0	0.851	0	0	0	0	0.226	0	0	0	0	0.509
FLG2	388698	1q21.3	0	-0.26	0.586	0.642	0.197	0.515	0	0.114	0.186	0.683	-0.128	0	0	0	0	0	-0.179	0	0.804	0	0.148	0.635	0.869	0.335	0.636	0	0	0.851	0	0	0	0	0.226	0	0	0	0	0.509
CRNN	49860	1q21.3	0	-0.26	0.586	0.642	0.197	0.515	0	0.114	0.186	0.683	-0.128	0	0	0	0	0	-0.179	0	0.804	0	0	0.635	0.869	0.335	0.636	0	0	0.851	0	0	0	0	0.226	0	0	0	0	0.702
LCE5A	254910	1q21.3	0	-0.26	0.586	0.642	0.197	0.515	0	0.114	0.186	0.683	-0.128	0	0	0	0	0	-0.179	0	0.804	0	0	0.635	0.869	0.335	0.636	0	0	0.851	0	0	0	0	0.226	0	0	0	0	0.702
CRCT1	54544	1q21.3	0	-0.26	0.586	0.642	0.197	0.515	0	0.114	-0.141	0.683	-0.128	0	0	0	0	0	-0.179	0	0.804	0	0	0.635	0.869	0.335	0.636	0	0	0.851	0	0	0	0	0.226	0	0	0	0	0.702
LCE3E	353145	1q21.3	0	-0.26	0.586	0.642	0.197	0.515	0	0.114	1.181	0.683	-0.128	0	0	0	0	0	-0.179	0	0.804	0	0.148	0.635	0.869	0.335	0.636	0	0	0.851	0	0	0	0	0.226	0	0	0	0	0.702
LCE3D	84648	1q21.3	0	-0.26	0.586	0.642	0.197	0.515	0	0.114	1.181	0.683	-0.128	0	0	0	0	0	-0.179	0	0.804	0	0.148	0.635	0.869	0.335	0.636	0	0	0.851	0	0	0	0	0.226	0	0	0	0	0.702
LCE3B	353143	1q21.3	0	-0.26	0.586	0.642	0.197	0.515	0	0.114	1.181	0.683	-0.128	0	0	0	0	0	-0.179	0	0.804	0	0.148	0.635	0.869	0.335	0.636	0	0	0.851	0	0	0	0	0.226	0	0	0	0	0.702
LCE3C	353144	1q21.3	0	-0.26	0.586	0.642	0.197	0.515	0	0.114	1.181	0.683	-0.128	0	0	0	0	0	-0.179	0	0.804	0	0.148	0.635	0.869	0.335	0.636	0	0	0.851	0	0	0	0	0.226	0	0	0	0	0.702
LCE3A	353142	1q21.3	0	-0.26	0.586	0.642	0.197	0.515	0	0.114	1.181	0.683	-0.128	0	0	0	0	0	-0.179	0	0.804	0	0.148	0.635	0.869	0.335	0.636	0	0	0.851	0	0	0	0	0.226	0	0	0	0	0.702
LCE2D	353141	1q21.3	0	-0.26	0.586	0.642	0.197	0.515	0	0.114	1.181	0.683	-0.128	0	0	0	0	0	-0.179	0	0.804	0	0.148	0.635	0.869	0.335	0.636	0	0	0.851	0	0	0	0	0.226	0	0	0	0	0.702
LCE2C	353140	1q21.3	0	-0.26	0.586	0.642	0.197	0.515	0	0.114	1.181	0.683	-0.128	0	0	0	0	0	-0.179	0	0.804	0	0.148	0.635	0.869	0.335	0.636	0	0	0.851	0	0	0	0	0.226	0	0	0	0	0.702
LCE2B	26239	1q21.3	0	-0.26	0.586	0.642	0.197	0.515	0	0.114	1.181	0.683	-0.128	0	0	0	0	0	-0.179	0	0.804	0	0.148	0.635	0.869	0.335	0.636	0	0	0.851	0	0	0	0	0.226	0	0	0	0	0.702
LCE2A	353139	1q21.3	0	-0.26	0.586	0.642	0.197	0.515	0	0.114	1.181	0.683	-0.128	0	0	0	0	0	-0.179	0	0.804	0	0.148	0.635	0.869	0.335	0.636	0	0	2.915	0	0	0	0	0.226	0	0	0	0	0.702
LCE4A	199834	1q21.3	0	-0.26	0.586	0.642	0.197	0.515	0	0.114	1.181	0.683	-0.128	0	0	0	0	0	-0.179	0	0.804	0	0.148	0.635	0.869	0.335	0.636	0	0	2.915	0	0	0	0	0.226	0	0	0	0	0.702
C1orf68	100129271	1q21.3	0	-0.26	0.586	0.642	0.197	0.515	0	0.114	1.181	0.683	-0.128	0	0	0	0	0	-0.179	0	0.804	0	0.148	0.635	0.869	0.335	0.636	0	0	2.915	0	0	0	0	0.226	0	0	0	0	0.702
KPRP	448834	1q21.3	0	-0.26	0.586	0.642	0.197	0.515	0	0.114	1.181	0.683	-0.128	0	0	0	0	0.213	-0.179	0	0.804	0	0.148	0.635	0.869	0.335	0.636	0	0	2.915	0	0	0	0	0.226	0	0	0	0	0.702
LCE1F	353137	1q21.3	0	-0.26	0.586	0.642	0.197	0.515	0	0.114	1.181	0.683	-0.128	0	0	0	0	0	-0.179	0	0.804	0	0.148	0.635	0.869	0.335	0.636	0	0	1.091	0	0	0	0	0.226	0	0	0	0	0.702
LCE1E	353135	1q21.3	0	-0.26	0.586	0.642	0.197	0.515	0.305	0.114	1.181	0.683	-0.128	0	0	0	0	0	-0.179	0	0.804	0	0.148	0.635	0.869	0.335	0.636	0	0	1.091	0	0	0	0	0.226	0	0	0	0	0.702
LCE1D	353134	1q21.3	0	-0.26	0.586	0.642	0.197	0.515	0	0.114	1.181	0.683	0.296	0	0	0	0	0	-0.179	0	0.804	0	0.148	0.635	0.869	0.335	0.636	0	0	1.091	0	0	0	0	0.226	0	0	0	0	0.702
LCE1C	353133	1q21.3	0	-0.26	0.586	0.642	0.197	0.515	0	0.114	1.181	0.683	0	0	0	0	0	0	-0.179	0	0.804	0	0.148	0.635	0.869	0.335	0.636	0	0	1.091	0	0	0	0	0.226	0	0	0	0	0.702
LCE1B	353132	1q21.3	0	-0.26	0.586	0.642	0.197	0.515	0	0.114	1.181	0.683	0	0	0	0	0	0	-0.179	0	0.804	0	0.148	0.635	0.869	0.335	0.636	0	0	1.091	0	0	0	0	0.226	0	0	0	0	0.702
LCE1A	353131	1q21.3	0	-0.26	0.586	0.642	0.197	0.515	0	0.114	1.181	0.683	0	0	0	0	0	0	-0.179	0	0.804	0	0.148	0.635	0.869	0.335	0.636	0	0	2.375	0	0	0	0	0.226	0	0	0	0	0.702
LCE6A	448835	1q21.3	0	-0.26	0.586	0.642	0.197	0.515	0	0.114	1.181	0.683	0	0	0	0	0	0	-0.179	0	0.804	0	0.148	0.635	0.869	0.335	0.636	0	0	2.375	0	0	0	0	0.226	0	0	0	0	0.702
SMCP	4184	1q21.3	0	-0.26	0.586	0.642	-0.108	0.515	0	0.114	1.181	0.683	0	0	0	0	0	0	-0.179	0	0.804	0	0.148	0.635	0.869	0.335	0.636	0	0	2.375	0	0	0	0	0.226	0	0	0	0	0.702
IVL	3713	1q21.3	0	-0.26	0.586	0.642	-0.108	0.515	0	0.114	1.181	0.683	0	0	0	0	0	0	-0.179	0	0.804	0	0.148	0.635	0.869	0.335	0.636	0	0	2.375	0	0	0	0	0.226	0	0	0	0	0.702
SPRR4	163778	1q21.3	0	-0.26	0.586	0.642	0.106	0.515	0	0.114	1.181	0.683	0	0	0	0	0	0	-0.179	0	0.804	0	0.148	0.635	0.869	0.335	0.636	0	0	2.375	0	0	0	0	0.226	0	0	0	0	0.702
SPRR1A	6698	1q21.3	0	-0.26	0.586	0.642	0.106	0.515	0	0.114	1.181	0.683	0	0	0	0	0	0	-0.179	0	0.804	0	0.148	0.635	0.869	0.335	0.636	0	0	2.375	0	0	0	0	0.226	0	0	0	0	0.702
SPRR3	6707	1q21.3	0	-0.26	0.586	0.642	0.106	0.515	0	0.114	1.181	0.683	0	0	0	0	0	0	-0.179	0	0.804	0	0.148	0.635	0.869	0.335	0.636	0	0	2.375	0	0	0	0	0.226	0	0	0	0	0.702
SPRR1B	6699	1q21.3	0	-0.26	0.586	0.642	0.106	0.515	0	0.114	1.181	0.683	0	0	0	0	0	0	-0.179	0	0.804	0	0	0.635	0.869	0.335	0.636	0	0	2.375	0	0	0	0	0.226	0	0	0	0	0.702
SPRR2D	6703	1q21.3	0	-0.26	0.586	0.642	0.106	0.515	0	0.114	1.181	0.683	0	0	0	0	0	0	-0.179	0	0.804	0	0	0.635	0.869	0.335	0.636	0	0	2.375	0	0	0	0	0.226	0	0	0	0	0.702
SPRR2A	6700	1q21.3	0	-0.26	0.586	0.642	0.106	0.515	0	0.114	1.181	0.683	0	0	0	0	0	0	-0.179	0	0.804	0	0	0.635	0.869	0.335	0.636	0	0	2.375	0	0	0	0	0.226	0	0	0	0	0.702
SPRR2B	6701	1q21.3	0	-0.26	0.586	0.642	0.106	0.515	0	0.114	1.181	0.683	0	0	0	0	0	0	-0.179	0	0.804	0	0	0.635	0.869	0.335	0.636	0	0	2.375	0	0	0	0	0.226	0	0	0	0	0.702
SPRR2E	6704	1q21.3	0	-0.26	0.586	0.642	0.106	0.515	0	0.114	1.181	0.683	0	0	0	0	0	0	-0.179	0	0.804	0	0	0.635	0.869	0.335	0.636	0	0	2.375	0	0	0	0	0.226	0	0	0	0	0.702
SPRR2F	6705	1q21.3	0	-0.26	0.586	0.642	0.106	0.515	0	0.114	1.181	0.683	0	0	0	0	0.143	0	-0.179	0	0.804	0	0	0.635	0.869	0.335	0.636	0	0	2.375	0	0	0	0	0.226	0	0	0	0	0.702
SPRR2C	6702	1q21.3	0	-0.26	0.586	0.642	0.106	0.515	0	0.114	1.181	0.683	0	0	0	0	0.143	0	-0.179	0	0.804	0	0	0.635	0.869	0.335	0.636	0	0	2.375	0	0	0	0	0.226	0	0	0	0	0.702
SPRR2G	6706	1q21.3	0	-0.26	0.586	0.642	0.106	0.515	0	0.114	1.181	0.683	0	0	0	0	0.143	0	-0.179	0	0.804	0	0	0.635	0.869	0.335	0.636	0	0	2.375	0	0	0	0	0.226	0	0	0	0	0.702
LELP1	149018	1q21.3	0	-0.26	0.586	0.642	0.106	0.515	0	0.114	1.181	0.683	0	0	0	0	0	0	-0.179	0	0.804	0	0	0.635	0.869	0.335	0.636	0	0	2.375	0	0	0	0	0.226	0	0	0	0	0.509
PRR9	574414	1q21.3	0	-0.26	0.586	0.642	0.106	0.515	0	0.114	1.181	0.683	0	0	0	0	0	0	-0.179	0	0.804	0	0	0.635	0.869	0.335	0.636	0	0	2.375	0	0	0	0	0.226	0	0	0	0	0.509
LOR	4014	1q21.3	0	-0.26	0.586	0.642	0.106	0.515	0	0.114	1.181	0.683	0	0	0	0	0	0	-0.179	0	0.804	0	0	0.635	0.869	0.335	0.636	0	0	2.375	0	0	0	0	0.226	0	0	0	0	0.509
PGLYRP3	114771	1q21.3	0	-0.26	0.586	0.642	0.106	0.515	0	0.114	1.181	0.683	0	0	0	0	0	0	-0.179	0	0.804	0	0	0.635	0.869	0.335	0.636	0	0	2.375	0	0	0	0	0.226	0	0	0	0	0.67
PGLYRP4	57115	1q21.3	0	-0.26	0.586	0.642	0	0.515	0	0.114	1.181	0.683	0	0	0	0	0	0	-0.179	0	0.804	0	0	0.635	0.869	0.335	0.636	0	0	2.375	0	0	0	0	0.226	0	0	0	0	0.67
S100A9	6280	1q21.3	0	-0.26	0.586	0.642	0	0.515	0	0.114	1.181	0.683	0	0	0	0	0	0	-0.179	0	0.804	0	0	0.635	0.869	0.335	0.636	0	0	2.375	0	0	0	0	0.226	0	0	0	0	0.67
S100A12	6283	1q21.3	0	-0.26	0.586	0.642	0	0.515	0	0.114	1.181	0.683	0	0	0	0	0	0	-0.179	0	0.804	0	0	0.635	0.869	0.335	0.636	0	0	2.375	0	0	0	0	0.226	0	0	0	0	0.67
S100A8	6279	1q21.3	0	-0.26	0.586	0.642	0	0.515	0	0.114	1.181	0.683	0	0	0	0	0	0	-0.179	0	0.804	0	0	0.635	0.869	0.335	0.636	0	0	2.375	0	0	0	0	0.226	0	0	0	0	0.67
S100A7A	338324	1q21.3	0	-0.26	0.586	0.642	0	0.515	0	-0.138	1.181	0.683	0	0	0	0	0	0	-0.179	0	0.804	0	0	0.635	0.869	0.335	0.636	0	0	2.375	0	0	0	0	0	0	0	0	0	0.509
S100A7L2	645922	1q21.3	0	-0.26	0.586	0.642	0	0.515	0	-0.138	1.181	0.683	0	0	0	0	0	0	-0.179	0	0.804	0	0	0.635	0.869	0.335	0.636	0	0	2.375	0	0	0	0	0	0	0	0	0	0.509
S100A7	6278	1q21.3	0	-0.26	0.586	0.642	0	0.515	0	-0.138	1.181	0.683	0	0	0	0	0	0	-0.179	0	0.804	0	0	0.635	0.869	0.335	0.636	0	0	2.375	0	0	0	0	0	0	0	0	0	0.509
S100A6	6277	1q21.3	0	-0.26	0.586	0.642	0	0.515	0	0	1.181	0.683	0	0	0	0	0.115	0	-0.179	0	0.804	0	0	0.635	0.869	0.335	0.636	0	0	2.375	0	0	0	0	0.217	0.115	0	0	0	0.509
S100A4	6275	1q21.3	0	-0.26	0.586	0.642	0	0.515	0	0	1.181	0.683	0	0	0	0	0.115	0	-0.179	0	0.804	0	0	0.635	0.869	0.335	0.636	0	0	2.375	0	0	0	0	0.217	0.115	0	0	0	0.509
S100A5	6276	1q21.3	0	-0.26	0.586	0.642	0	0.515	0	0	1.181	0.683	0	0	0	0	0.115	0	-0.179	0	0.804	0	0	0.635	0.869	0.335	0.636	0	0	2.375	0	0	0	0	0.217	0.115	0	0	0	0.509
S100A3	6274	1q21.3	0	-0.26	0.586	0.642	0	0.515	0	0	1.181	0.683	0	0	0	0	0.115	0	-0.179	0	0.804	0	0	0.635	0.869	0.335	0.636	0	0	2.375	0	0	0	0	0.217	0.115	0	0	0	0.509
S100A2	6273	1q21.3	0	-0.26	0.586	0.642	0	0.515	0	0	1.181	0.683	0	0	0	0	0	0	-0.179	0	0.804	0	0	0.635	0.869	0.335	0.636	0	0	2.375	0	0	0	0	0.217	0.115	0	0	0	0.509
S100A16	140576	1q21.3	0	-0.26	0.586	0.642	0	0.515	0	0	1.181	0.683	0	0	0	0	0	0	-0.179	0	0.804	0	0	0.635	0.869	0.335	0.636	0	0	2.375	0	0	0	0	0.217	0.115	0	0	0	0.509
S100A14	57402	1q21.3	0	-0.26	0.586	0.642	0	0.515	0	0	1.181	0.683	0	0	0	0	0	0	-0.179	0	0.804	0	0	0.635	0.869	0.335	0.636	0	0	2.375	0	0	0	0	0.217	0.115	0	0	0	0.509
S100A13	6284	1q21.3	0	-0.26	0.586	0.642	0.102	0.515	0	0	1.181	0.683	0	0	0	0	0	0	-0.179	0	0.804	0	0	0.635	0.869	0.335	0.636	0	0	2.375	0	0	0	0	0.217	0.115	0	0	0	0.755
S100A1	6271	1q21.3	0	-0.26	0.586	0.642	0.102	0.515	0	0	1.181	0.683	0	0	0	0	0	0	-0.179	0	0.804	0	0	0.635	0.869	0.335	0.636	0	0	2.375	0	0	0	0	0.217	0.115	0	0	0	0.755
CHTOP	26097	1q21.3	0	-0.26	0.586	0.642	0.102	0.515	0	0	1.181	0.683	0	0	0	0	0	0	-0.179	0	0.804	0	0	0.635	0.869	0.335	0.636	0	0	2.375	0	0	0	0	0.217	0.115	0	0	0	0.755
SNAPIN	23557	1q21.3	0	-0.26	0.586	0.642	0.102	0.515	0	0	1.181	0.683	0	0	0	0	0	0	-0.179	0	0.804	0	0	0.635	0.869	0.335	0.636	0	0	2.375	0	0	0	0	0.217	0.115	0	0	0	0.755
ILF2	3608	1q21.3	0	-0.26	0.586	0.642	0.102	0.515	0	0	1.181	0.683	0	0	0	0	0	0	-0.179	0	0.804	0	0	0.635	0.869	0.335	0.636	0	0	2.375	0	0	0	0	0.217	0.115	0	0	0	0.755
NPR1	4881	1q21.3	0	-0.26	0.586	0.642	0.102	0.515	0	0	1.181	0.683	0	0	0	0	0	0	-0.179	0	0.804	0	0	0.635	0.869	0.335	0.636	0	0	2.375	0	0	0	0	0.217	0.115	0	0	0	0.755
INTS3	65123	1q21.3	0	-0.26	0.586	0.642	0.102	0.515	0	0	1.181	0.683	0	0	0	0	0	0	-0.179	0	0.804	0	0	0.635	0.869	0.335	0.636	0	0	2.375	0	0	0	0	0.217	0.115	0	0	0	0.509
SLC27A3	11000	1q21.3	0	-0.26	0.586	0.642	0.102	0.515	0	0	1.181	0.683	0	0	0	0	0	0	-0.179	0	0.804	0	0	0.635	0.869	0.335	0.636	0	0	2.375	0	0	0	0	0.217	0	0	0	0	0.509
GATAD2B	57459	1q21.3	0	-0.26	0.586	0.642	0.102	0.515	0	0	1.181	0.683	0	0	0	0	0.189	0	-0.179	0	0.804	0	0	0.635	0.869	0.335	0.636	0	0	2.375	0	0	0	0	0.217	0	0	0	0	0.509
DENND4B	9909	1q21.3	0	-0.26	0.586	0.642	0.102	0.515	0	0	1.181	0.683	0	0	0	0	0.189	0	-0.179	0	0.804	0	0	0.635	0.869	0.335	0.636	0	0	2.375	0	0	0	0	0.217	0	0	0	0	0.509
CRTC2	200186	1q21.3	0	-0.26	0.586	0.642	0.102	0.515	0	0	1.181	0.683	0	0	0	0	0.189	0	-0.179	0	0.804	0	0	0.635	0.869	0.335	0.636	0	0	2.375	0	0	0	0	0.217	0	0	0	0	0.509
SLC39A1	27173	1q21.3	0	-0.26	0.586	0.642	0.102	0.515	0	0	1.181	0.683	0	0	0	0	0.189	0	-0.179	0	0.804	0	0	0.635	0.869	0.335	0.636	0	0	2.375	0	0	0	0	0.217	0	0	0	0	0.509
CREB3L4	148327	1q21.3	0	-0.26	0.586	0.642	0.102	0.515	0	0	1.181	0.683	0	0	0	0	0.189	0	-0.179	0	0.804	0	0	0.635	0.869	0.335	0.636	0	0	2.375	0	0	0	0	0.217	0	0	0	0	0.509
JTB	10899	1q21.3	0	-0.26	0.586	0.642	0.102	0.515	0	0	1.181	0.683	0	0	0	0	0	0	-0.179	0	0.804	0	0	0.635	0.869	0.335	0.636	0	0	2.375	0	0	0	0	0.217	0	0	0	0	0.509
RAB13	5872	1q21.3	0	-0.26	0.586	0.642	0.102	0.515	0	0	1.181	0.683	0	0	0	0	0	0	-0.179	0	0.804	0	0	0.635	0.869	0.335	0.636	0	0	2.375	0	0	0	0	0.217	0	0	0	0	0.509
RPS27	6232	1q21.3	0	-0.26	0.586	0.642	0.102	0.515	0	0	1.181	0.683	0	0	0	0	0	0	-0.179	0	0.804	0	0	0.635	0.869	0.335	0.636	0	0	2.375	0	0	0	0	0.217	0	0	0	0	0.509
NUP210L	91181	1q21.3	0	-0.26	0.586	0.642	0.102	0.515	0	0	1.181	0.683	0	0	0	0	0.138	0	-0.179	0	0.804	0	0.201	0.635	0.869	0.335	0.636	0	0	2.375	0	0	0	0	0.217	0.157	0	0	0	0.843
TPM3	7170	1q21.3	0	-0.26	0.586	0.642	0.102	0.515	0	0	1.181	0.683	0	0	0	0	0.138	0	-0.179	0	0.804	0	0.201	0.635	0.869	0.335	0.636	0	0	2.375	0	0	0	0	0.217	0.157	0	0	0	0.843
MIR190B	100126346	1q21.3	0	-0.26	0.586	0.642	0.102	0.515	0	0	1.181	0.683	0	0	0	0	0.138	0	-0.179	0	0.804	0	0.201	0.635	0.869	0.335	0.636	0	0	2.375	0	0	0	0	0.217	0.157	0	0	0	0.509
hsa-mir-190b	-1761	1q21.3	0	-0.26	0.586	0.642	0.102	0.515	0	0	1.181	0.683	0	0	0	0	0.138	0	-0.179	0	0.804	0	0.201	0.635	0.869	0.335	0.636	0	0	2.375	0	0	0	0	0.217	0.157	0	0	0	0.509
C1orf189	388701	1q21.3	0	-0.26	0.586	0.642	0.102	0.515	0	0	1.181	0.683	0	0	0	0	0	0	-0.179	0	0.804	0	0.201	0.635	0.869	0.335	0.636	0	0	2.375	0	0	0	0	0.217	0.157	0	0	0	0.509
C1orf43	25912	1q21.3	0	-0.26	0.586	0.642	0.102	0.515	0	0	1.181	0.683	0	0	0	0	0	0	-0.179	0	0.804	0	-0.166	0.635	0.869	0.335	0.636	0	0	2.375	0	0	0	0	0.217	0.157	0	0	0	0.509
UBAP2L	9898	1q21.3	0	-0.26	0.586	0.642	0.102	0.515	0	0	1.181	0.683	0	0	0	0	0	0	-0.179	0	0.804	0	0.143	0.635	0.869	0.335	0.636	0	0	2.375	0	0	0	0	0.217	0.157	0	0	0	0.509
HAX1	10456	1q21.3	0	-0.26	0.586	0.642	0.102	0.515	0	0	1.181	0.683	0	0	0	0	0	0	-0.179	0	0.804	0	0.143	0.635	0.869	0.335	0.636	0	0	2.375	0	0	0	0	0.217	0.157	0	0	0	0.509
AQP10	89872	1q21.3	0	-0.26	0.586	0.642	0.102	0.515	0	0	1.181	0.683	0	0	0	0	0	0	-0.179	0	0.804	0	0.143	0.635	0.869	0.335	0.636	0	0	2.375	0	0	0	0	0.217	0	0	0	0	0.509
ATP8B2	57198	1q21.3	0	-0.26	0.586	0.642	0.102	0.515	0	0	1.181	0.683	0	0	0	0	0	0	-0.179	0	0.804	0	0.143	0.635	0.869	0.335	0.636	0	0	2.375	0	0	0	0	0.217	0	0	0	0	0.509
IL6R	3570	1q21.3	0	-0.26	0.586	0.642	0.102	0.515	0	0	1.181	0.683	0	0	0	0	0.122	0	-0.179	0	0.804	0	0	0.635	0.869	0.335	0.636	0	0	2.375	0	0	0	0	0.217	0	0	0	0	0.63
SHE	126669	1q21.3	0	-0.26	0.586	0.642	0.102	0.515	0	0	1.181	0.683	0	0	0	0	0.122	0	-0.179	0	0.804	0	0	0.635	0.869	0.335	0.636	0	0	2.375	0	0	0	0	0.217	0	0	0	0	0.63
TDRD10	126668	1q21.3	0	-0.26	0.586	0.642	0.102	0.515	0	0	1.181	0.683	0	0	0	0	0	0	-0.179	0	0.804	0	0.134	0.635	0.869	0.335	0.636	0	0	2.375	0	0	0	0	0.217	0	0	0	0	0.63
UBE2Q1	55585	1q21.3	0	-0.26	0.586	0.642	0.102	0.515	0	0	1.181	0.683	0	0	0	0	0	0	-0.179	0	0.804	0	0.134	0.635	0.869	0.335	0.636	0	0	2.375	0	0	0	0	0.217	0	0	0	0	0.63
CHRNB2	1141	1q21.3	0	-0.26	0.586	0.642	0.102	0.515	0	0	1.181	0.683	0	0	0	0	0	0	-0.179	0	0.804	0	0.134	0.635	0.869	0.335	0.636	0	0	2.375	0	0	0	0	0.217	0	0	0	0	0.63
ADAR	103	1q21.3	0	-0.26	0.586	0.642	0.102	0.515	0	0	1.181	0.683	0	0	0	0	0	0	-0.179	0	0.804	0	0.134	0.635	0.869	0.335	0.636	0	0	2.375	0	0	0	0	0.217	0	0	0	0	0.63
KCNN3	3782	1q21.3	0	-0.26	0.586	0.642	0.102	0.515	0	0	1.181	0.683	0	0	0	0	0	0	-0.179	0	0.804	0	0	0.635	0.869	0.335	0.636	0	0	1.719	0	0	0	0	0.217	0	0	0	0	0.752
PMVK	10654	1q21.3	0	-0.26	0.586	0.642	0.102	0.515	0	0	1.181	0.683	0	0	0	0	0	0	-0.179	0	0.804	0	0.146	0.635	0.869	0.335	0.636	0	0	1.719	0	0	0	0	0.217	0	0	0	0	0.509
PBXIP1	57326	1q21.3	0	-0.26	0.586	0.642	0.102	0.515	0	0	1.181	0.683	0	0	0	0	0	0	-0.179	0	0.804	0	0.146	0.635	0.869	0.335	0.636	0	0	1.719	0	0	0	0	0.217	0	0	0	0	0.509
PYGO2	90780	1q21.3	0	-0.26	0.586	0.642	0.102	0.515	0	0	1.181	0.683	0	0	0	0	0	0	-0.179	0	0.804	0	0.146	0.635	0.869	0.335	0.636	0	0	1.719	0	0	0	0	0.217	0	0	0	0	0.509
SHC1	6464	1q21.3	0	-0.26	0.586	0.642	0.102	0.515	0	0	1.181	0.683	0	0	0	0	0	0	-0.179	0	0.804	0	0.146	0.635	0.869	0.335	0.636	0	0	1.719	0	0	0	0	0.217	0	0	0	0	0.509
CKS1B	1163	1q21.3	0	-0.26	0.586	0.642	0.102	0.515	0	0	1.181	0.683	0	0	0	0	0	0	-0.179	0	0.804	0	0.146	0.635	0.869	0.335	0.636	0	0	1.719	0	0	0	0	0.217	0	0	0	0	0.509
MIR4258	100423020	1q21.3	0	-0.26	0.586	0.642	0.102	0.515	0	0	1.181	0.683	0	0	0	0	0	0	-0.179	0	0.804	0	0.146	0.635	0.869	0.335	0.636	0	0	1.719	0	0	0	0	0.217	0	0	0	0	0.509
hsa-mir-4258	-1767	1q21.3	0	-0.26	0.586	0.642	0.102	0.515	0	0	1.181	0.683	0	0	0	0	0	0	-0.179	0	0.804	0	0.146	0.635	0.869	0.335	0.636	0	0	1.719	0	0	0	0	0.217	0	0	0	0	0.509
FLAD1	80308	1q21.3	0	-0.26	0.586	0.642	0.102	0.515	0	0	1.181	0.683	0	0	0	0	0	0	-0.179	0	0.804	0	0.146	0.635	0.869	0.335	0.636	0	0	1.719	0	0	0	0	0.217	0	0	0	0	0.509
LENEP	55891	1q21.3	0	-0.26	0.586	0.642	0.102	0.515	0	0	1.181	0.683	0	0	0	0	0	0	-0.179	0	0.804	0	0.146	0.635	0.869	0.335	0.636	0	0	1.719	0	0	0	0	0.217	0	0	0	0	0.509
ZBTB7B	51043	1q21.3	0	-0.26	0.586	0.642	0.102	0.515	0	0	1.181	0.683	0	0	0	0	0	0	-0.179	0	0.804	0	0.146	0.635	0.869	0.335	0.636	0	0	1.719	0	0	0	0	0.217	0	0	0	0	0.509
DCST2	127579	1q21.3	0	-0.26	0.586	0.642	0.102	0.515	0	0	1.181	0.683	0	0	0	0	0	0	-0.179	0	0.804	0	0.146	0.635	0.869	0.335	0.636	0	0	1.719	0	0	0	0	0.217	0	0	0	0	0.509
DCST1	149095	1q22	0	-0.26	0.586	0.642	0.102	0.515	0	0	1.181	0.683	0	0	0	0	0	0	-0.179	0	0.804	0	0.146	0.635	0.869	0.335	0.636	0	0	1.719	0	0	0	0	0.217	0	0	0	0	0.509
LOC100505666	100505666	1q22	0	-0.26	0.586	0.642	0.102	0.515	0	0	1.181	0.683	0	0	0	0	0	0	-0.179	0	0.804	0	0.146	0.635	0.869	0.335	0.636	0	0	1.719	0	0	0	0	0.217	0	0	0	0	0.509
ADAM15	8751	1q22	0	-0.26	0.586	0.642	0.102	0.515	0	0	1.181	0.683	0	0	0	0	0	0	-0.179	0	0.804	0	0.146	0.635	0.869	0.335	0.636	0	0	1.719	0	0	0	0	0.217	0	0	0	0	0.509
DPM3	54344	1q22	0	-0.26	0.586	0.642	0.102	0.515	0	0	1.181	0.683	0	0	0	0	0	0	-0.179	0	0.804	0	0.146	0.635	0.869	0.335	0.636	0	0	1.719	0	0	0	0	0.217	0	0	0	0	0.509
EFNA1	1942	1q22	0	-0.26	0.586	0.642	0.102	0.515	0	0	1.181	0.683	0	0	0	0	0	0	-0.179	0	0.804	0	0.146	0.635	0.869	0.335	0.636	0	0	1.719	0	0	0	0	0.217	0	0	0	0	0.509
EFNA3	1944	1q22	0	-0.26	0.586	0.642	0.102	0.515	0	0	1.181	0.683	0	0	0	0	0	0	-0.179	0	0.804	0	0.146	0.635	0.869	0.335	0.636	0	0	1.719	0	0	0	0	0.217	0	0	0	0	0.509
EFNA4	1945	1q22	0	-0.26	0.586	0.642	0.102	0.515	0	0	1.181	0.683	0	0	0	0	0	0	-0.179	0	0.804	0	0.146	0.635	0.869	0.335	0.636	0	0	1.719	0	0	0	0	0.217	0	0	0	0	0.509
KRTCAP2	200185	1q22	0	-0.26	0.586	0.642	0.102	0.515	0	0	1.181	0.683	0	0	0	0	0	0	-0.179	0	0.804	0	0.146	0.635	0.869	0.335	0.636	0	0	1.719	0	0	0	0	0.217	0	0	0	0	0.509
MIR92B	693235	1q22	0	-0.26	0.586	0.642	0.102	0.515	0	0	1.181	0.683	0	0	0	0	0	0	-0.179	0	0.804	0	0.146	0.635	0.869	0.335	0.636	0	0	1.719	0	0	0	0	0.217	0	0	0	0	0.509
MTX1	4580	1q22	0	-0.26	0.586	0.642	0.102	0.515	0	0	1.181	0.683	0	0	0	0	0	0	-0.179	0	0.804	0	0.146	0.635	0.869	0.335	0.636	0	0	1.719	0	0	0	0	0.217	0	0	0	0	0.509
MUC1	4582	1q22	0	-0.26	0.586	0.642	0.102	0.515	0	0	1.181	0.683	0	0	0	0	0	0	-0.179	0	0.804	0	0.146	0.635	0.869	0.335	0.636	0	0	1.719	0	0	0	0	0.217	0	0	0	0	0.509
SLC50A1	55974	1q22	0	-0.26	0.586	0.642	0.102	0.515	0	0	1.181	0.683	0	0	0	0	0	0	-0.179	0	0.804	0	0.146	0.635	0.869	0.335	0.636	0	0	1.719	0	0	0	0	0.217	0	0	0	0	0.509
THBS3	7059	1q22	0	-0.26	0.586	0.642	0.102	0.515	0	0	1.181	0.683	0	0	0	0	0	0	-0.179	0	0.804	0	0.146	0.635	0.869	0.335	0.636	0	0	1.719	0	0	0	0	0.217	0	0	0	0	0.509
TRIM46	80128	1q22	0	-0.26	0.586	0.642	0.102	0.515	0	0	1.181	0.683	0	0	0	0	0	0	-0.179	0	0.804	0	0.146	0.635	0.869	0.335	0.636	0	0	1.719	0	0	0	0	0.217	0	0	0	0	0.509
hsa-mir-92b	-1768	1q22	0	-0.26	0.586	0.642	0.102	0.515	0	0	1.181	0.683	0	0	0	0	0	0	-0.179	0	0.804	0	0.146	0.635	0.869	0.335	0.636	0	0	1.719	0	0	0	0	0.217	0	0	0	0	0.509
GBAP1	2630	1q22	0	-0.26	0.586	0.642	0.102	0.515	0	0	1.181	0.683	0	0	0	0	0	0	-0.179	0	0.804	0	0.146	0.635	0.869	0.335	0.636	0	0	1.719	0	0	0	0	0.217	0	0	0	0	0.509
GBA	2629	1q22	0	-0.26	0.586	0.642	0.102	0.515	0	0	1.181	0.683	0	0	0	0	0	0	-0.179	0	0.804	0	0.146	0.635	0.869	0.335	0.636	0	0	1.719	0	0	0	0	0.217	0	0	0	0	0.509
FAM189B	10712	1q22	0	-0.26	0.586	0.642	0.102	0.515	0	0	1.181	0.683	0	0	0	0	0	0	-0.179	0	0.804	0	0.146	0.635	0.869	0.335	0.636	0	0	1.719	0	0	0	0	0.217	0	0	0	0	0.509
SCAMP3	10067	1q22	0	-0.26	0.586	0.642	0.102	0.515	0	0	1.181	0.683	0	0	0	0	0	0	-0.179	0	0.804	0	0	0.635	0.869	0.335	0.636	0	0	1.719	0	0	0	0	0.217	0	0	0	0	0.509
CLK2	1196	1q22	0	-0.26	0.586	0.642	0.102	0.515	0	0	1.181	0.683	0	0	0	0	0	0	-0.179	0	0.804	0	0	0.635	0.869	0.335	0.636	0	0	1.719	0	0	0	0	0.217	0	0	0	0	0.509
HCN3	57657	1q22	0	-0.26	0.586	0.642	0.102	0.515	0	0	1.181	0.683	0	0	0	0	0	0	-0.179	0	0.804	0	0	0.635	0.869	0.335	0.636	0	0	1.719	0	0	0	0	0.217	0	0	0	0	0.509
PKLR	5313	1q22	0	-0.26	0.586	0.642	0.102	0.515	0	0	1.181	0.683	0	0	0	0	0	0	-0.179	0	0.804	0	0	0.635	0.869	0.335	0.636	0	0	1.719	0	0	0	0	0.217	0	0	0	0	0.509
FDPS	2224	1q22	0	-0.26	0.586	0.642	0.102	0.515	0	0	1.181	0.683	0	0	0	0	0	0	-0.179	0	0.804	0	0	0.635	0.869	0.335	0.636	0	0	1.719	0	0	0	0	0.217	0	0	0	0	0.509
RUSC1-AS1	284618	1q22	0	-0.26	0.586	0.642	0.102	0.515	0	0	1.181	0.683	0	0	0	0	0	0	-0.179	0	0.804	0	0	0.635	0.869	0.335	0.636	0	0	1.719	0	0	0	0	0.217	0	0	0	0	0.509
RUSC1	23623	1q22	0	-0.26	0.586	0.642	0.102	0.515	0	0	1.181	0.683	0	0	0	0	0	0	-0.179	0	0.804	0	0	0.635	0.869	0.335	0.636	0	0	1.719	0	0	0	0	0.217	0	0	0	0	0.509
ASH1L	55870	1q22	0	-0.26	0.586	0.642	0.102	0.515	0	0	1.181	0.683	0	0	0	0	0	0	-0.179	0	0.804	0	0	0.635	0.869	0.335	0.636	0	0	1.719	0	0	0	0	0.217	0	0	0	0	0.686
MIR555	693140	1q22	0	-0.26	0.586	0.642	0.102	0.515	0	0	1.181	0.683	0	0	0	0	0	0	-0.179	0	0.804	0	0	0.635	0.869	0.335	0.636	0	0	1.719	0	0	0	0	0.217	0	0	0	0	0.509
hsa-mir-555	-1769	1q22	0	-0.26	0.586	0.642	0.102	0.515	0	0	1.181	0.683	0	0	0	0	0	0	-0.179	0	0.804	0	0	0.635	0.869	0.335	0.636	0	0	1.719	0	0	0	0	0.217	0	0	0	0	0.509
POU5F1P4	645682	1q22	0	-0.26	0.586	0.642	0.102	0.515	0	0	1.181	0.683	0	0	0	0	0	0	-0.179	0	0.804	0	0	0.635	0.869	0.335	0.636	0	0	1.719	0	0	0	0	0.217	0	0	0	0	0.686
LOC645676	645676	1q22	0	-0.26	0.586	0.642	0.102	0.515	0	0	1.181	0.683	0	0	0	0	0	0	-0.179	0	0.804	0	0	0.635	0.869	0.335	0.636	0	0	1.719	0	0	0	0	0.217	0	0	0	0	0.509
MSTO1	55154	1q22	0	-0.26	0.586	0.642	0.102	0.515	0	0	1.181	0.683	0	0	0	0	0	0	-0.179	0	0.804	0	0	0.635	0.869	0.335	0.636	0	0	1.719	0	0	0	0	0.217	0	0	0	0	0.509
YY1AP1	55249	1q22	0	-0.26	0.586	0.642	0.102	0.515	0	0	1.181	0.683	0	0	0	0	0	0	-0.179	0	0.804	0	0	0.635	0.869	0.335	0.636	0	0	1.719	0	0	0	0	0.217	0	0	0	0	0.509
DAP3	7818	1q22	0	-0.26	0.586	0.642	0.102	0.515	0	0	1.181	0.683	0	0	0	0	0	0	-0.179	0	0.804	0	0	0.635	0.869	0.335	0.636	0	0	1.719	0	0	0	0	0.217	0	0	0	0	0.509
MSTO2P	100129405	1q22	0	-0.26	0.586	0.642	0.102	0.515	0	0	1.181	0.683	0	0	0	0	0	0	-0.179	0	0.804	0	0	0.635	0.869	0.335	0.636	0	0	1.719	0	0	0	0	0.217	0	0	0	0	0.509
GON4L	54856	1q22	0	-0.26	0.586	0.642	0.102	0.515	0	0	1.181	0.683	0	0	0	0	0	0	-0.179	0	0.804	0	0	0.635	0.869	0.335	0.636	0	0	1.719	0	0	0	0	0.217	0	0	0	0	0.688
SYT11	23208	1q22	0	-0.26	0.586	0.642	0.102	0.515	0	0	1.181	0.683	0	0	0	0	0	0	-0.179	0	0.804	0	0	0.635	0.869	0.335	0.636	0	0	1.719	0	0	0	0	0.217	0	0	0	0	0.688
RIT1	6016	1q22	0	-0.26	0.586	0.642	0	0.515	0	-0.138	1.181	0.683	0	0	0	0	0	0	-0.179	0	0.804	0	0	0.635	0.869	0.335	0.636	0	0	1.719	0	0	0	0	0.281	0	0	0	0	0.509
KIAA0907	22889	1q22	0	-0.26	0.586	0.642	0	0.515	0	0.11	1.181	0.683	0	0	0	0	0	0	-0.179	0	0.804	0	0	0.635	0.869	0.335	0.636	0	0	1.719	0	0	0	0	0.281	0	0	0	0	0.509
SNORA42	677823	1q22	0	-0.26	0.586	0.642	0	0.515	0	0.11	1.181	0.683	0	0	0	0	0	0	-0.179	0	0.804	0	0	0.635	0.869	0.335	0.636	0	0	1.719	0	0	0	0	0.281	0	0	0	0	0.509
SCARNA4	677771	1q22	0	-0.26	0.586	0.642	0	0.515	0	0.11	1.181	0.683	0	0	0	0	0	0	-0.179	0	0.804	0	0	0.635	0.869	0.335	0.636	0	0	1.719	0	0	0	0	0.281	0	0	0	0	0.509
RXFP4	339403	1q22	0	-0.26	0.586	0.642	0	0.515	0	0.11	1.181	0.683	0	0	0	0	0	0	-0.179	0	0.804	0	0	0.635	0.869	0.335	0.636	0	0	1.719	0	0	0	0	0.281	0	0	0	0	0.509
ARHGEF2	9181	1q22	0	-0.26	0.586	0.642	0	0.515	0	0.11	1.181	0.683	0	0	0	0	0	0	-0.179	0	0.804	0	0	0.635	0.869	0.335	0.636	0	0	1.719	0	0	0	0	0.281	0	0	0	0	0.509
SSR2	6746	1q22	0	-0.26	0.586	0.642	0	0.515	0	0.11	1.181	0.683	0	0	0	0	0	0	-0.179	0	0.804	0	0	0.635	0.869	0.335	0.636	0	0	1.719	0	0	0	0	0.281	0	0	0	0	0.509
UBQLN4	56893	1q22	0	-0.26	0.586	0.642	0	0.515	0	0.11	1.181	0.683	0	0	0	0	0	0	-0.179	0	0.804	0	0	0.635	0.869	0.335	0.636	0	0	1.719	0	0	0	0	0.281	0	0	0	0	0.509
LAMTOR2	28956	1q22	0	-0.26	0.586	0.642	0	0.515	0	0.11	1.181	0.683	0	0	0	0	0	0	-0.179	0	0.804	0	0	0.635	0.869	0.335	0.636	0	0	1.719	0	0	0	0	0.281	0	0	0	0	0.509
RAB25	57111	1q22	0	-0.26	0.586	0.642	0	0.515	0	0.11	1.181	0.683	0	0	0	0	0	0	-0.179	0	0.804	0	0	0.635	0.869	0.335	0.636	0	0	1.719	0	0	0	0	0.281	0	0	0	0	0.509
MEX3A	92312	1q22	0	-0.26	0.586	0.642	0	0.515	0	0.11	1.181	0.683	0	0	0	0	0	0	-0.179	0	0.804	0	0	0.635	0.869	0.335	0.636	0	0	1.719	0	0	0	0	0.281	0	0	0	0	0.509
LMNA	4000	1q22	0	-0.26	0.586	0.642	0	0.515	0	0.11	1.181	0.683	0	0	0	0	0	0	-0.179	0	0.804	0	0	0.635	0.869	0.335	0.636	0	0	1.719	0	0	0	0	0.281	0	0	0	0	0.509
SEMA4A	64218	1q22	0	-0.26	0.586	0.642	0	0.515	0	0.11	1.181	0.683	0	0	0	0	0	0	-0.179	0	0.804	0	0	0.635	0.869	0.335	0.636	0	0	1.719	0	0	0	0	0.281	0	0	0	0	0.509
SLC25A44	9673	1q22	0	-0.26	0.586	0.642	0	0.515	0	0.11	1.181	0.683	0	0	0	0	0	0	-0.179	0	0.804	0	0	0.635	0.869	0.335	0.636	0	0	1.719	0	0	0	0	0.281	0	0	0	0	0.509
PMF1-BGLAP	100527963	1q22	0	-0.26	0.586	0.642	0	0.515	0	0.11	1.181	0.683	0	0	0	0	0	0	-0.179	0	0.804	0	0	0.635	0.869	0.335	0.636	0	0	1.719	0	0	0	0	0.281	0	0	0	0	0.77
PMF1	11243	1q22	0	-0.26	0.586	0.642	0	0.515	0	0.11	1.181	0.683	0	0	0	0	0	0	-0.179	0	0.804	0	0	0.635	0.869	0.335	0.636	0	0	1.719	0	0	0	0	0.281	0	0	0	0	0.77
BGLAP	632	1q22	0	-0.26	0.586	0.642	0	0.515	0	0.11	1.181	0.683	0	0	0	0	0	0	-0.179	0	0.804	0	0	0.635	0.869	0.335	0.636	0	0	1.719	0	0	0	0	0.281	0	0	0	0	0.77
PAQR6	79957	1q22	0	-0.26	0.586	0.642	0	0.515	0	0.11	1.181	0.683	0	0	0	0	0	0	-0.179	0	0.804	0	0	0.635	0.869	0.335	0.636	0	0	1.719	0	0	0	0	0.281	0	0	0	0	0.77
SMG5	23381	1q22	0	-0.26	0.586	0	0	0.515	0	0.11	1.181	0.683	0	0	0	0	0	0	-0.179	0	0.804	0	0	0.635	0	0.335	0.636	0	0	1.719	0	0	0	0	0.281	0	0	0	0	0.77
TMEM79	84283	1q22	0	-0.26	0.586	0	0	0.515	0	0.11	1.181	0.683	0	0	0	0	0	0	-0.179	0	0.804	0	0	0.635	0	0.335	0.636	0	0	1.719	0	0	0	0	0.281	0	0	0	0	0.77
C1orf85	112770	1q22	0	-0.26	0.586	0	0	0.515	0	0.11	1.181	0.683	0	0	0	0	0	0	-0.179	0	0.804	0	0	0.635	0	0.335	0.636	0	0	1.719	0	0	0	0	0.281	0	0	0	0	0.77
VHLL	391104	1q22	0	-0.26	0.586	0	0	0.515	0	0.11	1.181	0.683	0	0	0	0	0	0	-0.179	0	0.804	0	0	0.635	0	0.335	0.636	0	0	1.719	0	0	0	0	0.281	0	0	0	0	0.77
CCT3	7203	1q22	0	-0.26	0.586	0	0.142	0.515	0	0.11	1.181	0.683	0	0	0	0	0	0	-0.179	0	0.804	0	0.128	0.635	0	0.335	0.636	0	0	1.719	0	0	0	0	0.281	0	0	0	0	0.77
C1orf182	128229	1q22	0	-0.26	0.586	0	0.142	0.515	0	0.11	1.181	0.683	0	0	0	0	0	0	-0.179	0	0.804	0	0.128	0.635	0	0.335	0.636	0	0	1.719	0	0	0	0	0.281	0	0	0	0	0.77
RHBG	57127	1q22	0	-0.26	0.586	0	0.142	0.515	0	0.11	1.181	0.683	0	0	0	0	0	0	-0.179	0	0.804	0	0.128	0.635	0	0.335	0.636	0	0	1.719	0	0	0	0	0.281	0	0	0	0	0.77
C1orf61	10485	1q22	0	-0.26	0.586	0	0.142	0.515	0	0.11	1.181	0.683	0	0	0	0	0	0	-0.179	0	0.804	0	0.128	0.635	0	0.335	0.636	0	0	1.719	0	0	0	0	0.281	0	0	0	0	0.77
MIR9-1	407046	1q22	0	-0.26	0.586	0	0.142	0.515	0	0.11	1.181	0.683	0	0	0	0	0	0	-0.179	0	0.804	0	0.128	0.635	0	0.335	0.636	0	0	1.719	0	0	0	0	0.281	0	0	0	0	0.77
hsa-mir-9-1	-1778	1q22	0	-0.26	0.586	0	0.142	0.515	0	0.11	1.181	0.683	0	0	0	0	0	0	-0.179	0	0.804	0	0.128	0.635	0	0.335	0.636	0	0	1.719	0	0	0	0	0.281	0	0	0	0	0.77
MEF2D	4209	1q22	0	-0.26	0.586	0	0.142	0.515	0	0.11	1.181	0.683	0	0	0	0	0	0	-0.179	0	0.804	0	0	0.635	0	0.335	0.636	0	0	1.719	0	0	0	0	0.281	0	0	0	0	0.77
IQGAP3	128239	1q22	0	-0.26	0.586	0	0.142	0.515	0	0.11	1.181	0.683	0	0	0	0	0	0	-0.179	0	0.804	0	0	0.635	0	0.335	0.636	0	0	1.091	0	0	0	0	0.281	0	0	0	0	0.77
TTC24	164118	1q23.1	0	-0.26	0.586	0	0.142	0.515	0	0.11	1.181	0.683	0	0	0	0	0	0	-0.179	0	0.804	0	0	0.635	0	0.335	0.636	0	0	1.091	0	0	0	0	0.281	0	0	0	0	0.77
APOA1BP	128240	1q23.1	0	-0.26	0.586	0	0.142	0.515	0	0.11	1.181	0.683	0	0	0	0	0	0	-0.179	0	0.804	0	0.195	0.635	0	0.335	0.636	0	0	1.091	0	0	0	0	0.281	0	0	0	0	0.77
GPATCH4	54865	1q23.1	0	-0.26	0.586	0	0.142	0.515	0	0.11	1.181	0.683	0	0	0	0	0	0	-0.179	0	0.804	0	0.195	0.635	0	0.335	0.636	0	0	1.091	0	0	0	0	0.281	0	0	0	0	0.77
HAPLN2	60484	1q23.1	0	-0.26	0.586	0	0.142	0.515	0	0.11	1.181	0.683	0	0	0	0	0	0	-0.179	0	0.804	0	0.195	0.635	0	0.335	0.636	0	0	1.427	0	0	0	0	0.281	0	0	0	0	0.77
BCAN	63827	1q23.1	0	-0.26	0.586	0	0.142	0.515	0	0.11	1.181	0.683	0	0	0	0	0	0	-0.179	0	0.804	0	0.195	0.635	0	0.335	0.636	0	0	1.427	0	0	0	0	0.281	0	0	0	0	0.77
NES	10763	1q23.1	0	-0.26	0.586	0	0.142	0.515	0	0.11	1.181	0.683	0	0	0	0	0	0	-0.179	0	0.804	0	0.195	0.635	0	0.335	0.636	0	0	1.427	0	0	0	0	0.281	0	0	0	0	0.77
CRABP2	1382	1q23.1	0	-0.26	0.586	0	0.142	0.515	0	0.11	1.181	0.683	0	0	0	0	0	0	-0.179	0	0.804	0	0	0.635	0	0.335	0.636	0	0	0.851	0	0	0	0	0.281	0	0	0	0	0.509
ISG20L2	81875	1q23.1	0	-0.26	0.586	0	0.142	0.515	0	0.11	1.181	0.683	0	0	0	0	0	0	-0.179	0	0.804	0	0	0.635	0	0.335	0.636	0	0	0.851	0	0	0	0	0.281	0	0	0	0	1.116
RRNAD1	51093	1q23.1	0	-0.26	0.586	0	0.142	0.515	0	0.11	1.181	0.683	0	0	0	0	0	0	-0.179	0	0.804	0	0	0.635	0	0.335	0.636	0	0	0.851	0	0	0	0	0.281	0	0	0	0	1.116
MRPL24	79590	1q23.1	0	-0.26	0.586	0	0.142	0.515	0	0.11	1.181	0.683	0	0	0	0	0	0	-0.179	0	0.804	0	0	0.635	0	0.335	0.636	0	0	1.553	0	0	0	0	0.281	0	0	0	0	1.116
HDGF	3068	1q23.1	0	-0.26	0.586	0	0.142	0.515	0	0.11	1.181	0.683	0	0	0	0	0	0	-0.179	0	0.804	0	0	0.635	0	0.335	0.636	0	0	1.553	0	0	0	0	0.281	0	0	0	0	1.116
PRCC	5546	1q23.1	0	-0.26	0.586	0	0.142	0.515	0	0	-0.911	0.683	0	0	0	0	0	0	-0.179	0	0.804	0	0	0.635	0	0.335	0.636	0	0	0	0	0	0	0	0.281	0	0	0	0	0.636
SH2D2A	9047	1q23.1	0	-0.26	0.586	0	0.142	0.515	0	0	-0.911	0.683	0	0	0	0	0	0	-0.179	0	0.804	0	0	0.635	0	0.335	0.636	0	0	0	0	0	0	0	0.281	0	0	0	0	0.636
NTRK1	4914	1q23.1	0	-0.26	0.586	0	0.142	-0.868	0	0	-1.126	0.683	-0.69	0	0	0	0	0	-0.179	0	0.804	0	-0.276	0.635	0	0.335	-0.713	0	0	0	0	0	0	0	0.281	-0.865	0	0	0	0.636
INSRR	3645	1q23.1	0	-0.26	0.586	0	-0.123	0.515	0	0	-0.911	0.683	0	0	0	0	0	0	-0.179	0	0.804	0	0	0.635	0	0.335	0.636	0	0	0	0	0	0	0	0.281	0	0	0	0	0.636
PEAR1	375033	1q23.1	0	-0.145	0.586	0	-0.123	0.579	0	0	-1.126	0.683	0	0	0	0	0	0	-0.179	0	0.804	0	-0.276	0.635	0	0.335	0.698	0	0	0	0	0	0	0	0.281	0	0	0	0	0.636
LRRC71	149499	1q23.1	0	-0.145	0.586	0	-0.123	0.579	0	0	1.593	0.683	0	0	0	0	0	0	-0.179	0	0.804	0	-0.276	0.635	0	0.335	0.698	0	0	2.337	0	0	0	0	0.281	0	0	0	0	0.636
ARHGEF11	9826	1q23.1	0	-0.145	0.586	0	0.133	0.579	0	0	1.593	0.683	0	0	0	0	0	0.306	-0.179	0	0.804	0	-0.276	0.635	0	0.335	0.698	0	0	2.337	0	0	0	0	0.281	0	0	0	0	1.035
MIR765	768220	1q23.1	0	-0.145	0.586	0	-0.123	0.579	0	0	1.593	0.683	0	0	0	0	0	0	-0.179	0	0.804	0	-0.276	0.635	0	0.335	0.698	0	0	2.337	0	0	0	0	0.281	0	0	0	0	0.636
hsa-mir-765	-1782	1q23.1	0	-0.145	0.586	0	-0.123	0.579	0	0	1.593	0.683	0	0	0	0	0	0	-0.179	0	0.804	0	-0.276	0.635	0	0.335	0.698	0	0	2.337	0	0	0	0	0.281	0	0	0	0	0.636
ETV3L	440695	1q23.1	0	-0.145	0.586	0	0.271	0.579	0	0	1.593	0.683	0	0	0	0	0	0	-0.179	0	0.804	0	0.137	0.635	0	0.335	0.698	0	0	2.337	0	0	0	0	0.281	0	0	0	0	0.677
ETV3	2117	1q23.1	0	-0.145	0.586	0	0.271	0.579	0	0	1.593	0.683	0	0	0	0	0	0	-0.179	0	0.804	0	0.137	0.635	0	0.335	0.698	0	0	2.337	0	0	0	0	0.281	0	0	0	0	0.677
CYCSP52	360155	1q23.1	0	-0.145	0.586	0	0.271	0.579	0	0	1.593	0.683	0	0	0	0	0	0	-0.179	0	0.804	0	0.137	0.635	0	0.335	0.698	0	0	2.337	0	0	0	0	0.281	0	0	0	0	0.677
FCRL5	83416	1q23.1	0	-0.145	0.586	0	0.176	0.579	0	0	1.593	0.683	0	0	0	0	0	0	-0.179	0	0.804	0	0.137	0.635	0	0.335	0.698	0	0	2.337	0	0	0	0	0.281	0	0	0	0	0.785
FCRL4	83417	1q23.1	0	-0.145	0.586	0	0.176	0.579	0	0	-0.828	0.683	0	0	0	0	0	0	-0.179	0	0.804	0	0.137	0.635	0	0.335	0.698	0	0	0	0	0	0	0	0.281	0	0	0	0	0.785
FCRL3	115352	1q23.1	0	-0.145	0.586	0	0.176	0.579	0	0	-0.828	0.683	0	0	0	0	0	0	-0.179	0	0.804	0	0	0.635	0	0.335	0.698	0	0	0	0	0	0	0	0.281	0	0	0	0	0.785
FCRL2	79368	1q23.1	0	-0.145	0.586	0	0.176	0.579	0	0	-0.828	0.683	0	0	0	0	0	0	-0.179	0	0.804	0	0	0.635	0	0.335	0.698	0	0	0	0	0	0	0	0.281	0.232	0	0	0	0.79
FCRL1	115350	1q23.1	0	-0.145	0.586	0	0	0.579	0	-0.138	-0.828	0.683	0	0	0	0	0	0	-0.179	0	0.804	0	0	0.635	0	0.335	0.698	0	0	0	0	0	0	0	0.281	0	0	0	0	0.79
CD5L	922	1q23.1	0	-0.145	0.586	0	0	0.579	0	-0.138	-0.828	0.683	0	0	0	0	0	0	-0.179	0	0.804	0	0	0.635	0	0.335	0.698	0	0	0	0	0	0	0	0	0	0	0	0	0.79
KIRREL	55243	1q23.1	0	-0.145	0.586	0	0.226	0.579	0	0.137	-0.828	0.683	0	0	0	0	0.15	0	-0.179	0	0.804	0	0.158	0.635	0	0.335	0.698	0	0	0	0	0	0	0	0.287	0	0	0	0	0.852
LOC646268	646268	1q23.1	0	-0.145	0.586	0	0.226	0.579	0	0.137	-0.828	0.683	0	0	0	0	0.15	0	-0.179	0	0.804	0	0.158	0.635	0	0.335	0.698	0	0	0	0	0.143	0	0	0.287	0	0	0	0	0.852
CD1D	912	1q23.1	0	-0.145	0.586	0	-0.114	0.579	0	-0.138	-0.828	0.683	0	0	0	0	0	0	-0.179	0	0.804	0	0	0.635	0	0.335	0.698	0	0	0	0	0	0	0	0.287	0	0	0	0	0.852
CD1A	909	1q23.1	0	-0.145	0.586	0	0.182	0.579	0	0	-0.828	0.683	0	0	0	0	0	0	-0.179	0	0.804	0	0	0.635	0	0.335	0.698	0	0	0	0	0	0	0	0.287	0	0	0	0	0.852
CD1C	911	1q23.1	0	-0.145	0.586	0	0.182	0.579	0	0	-0.828	0.683	0	0	0	0	0	0	-0.179	0	0.804	0	0	0.635	0	0.335	0.698	0	0	0	0	0	0	0	0.287	0	0	0	0	0.852
CD1B	910	1q23.1	0	-0.145	0.586	0	0.182	0.579	0	0	-0.828	0.683	0	0	0	0	0.147	0	-0.179	0	0.804	0	0.11	0.635	0	0.335	0.698	0	0	0	0	0	0	0	0.287	0	0	0	0	0.852
CD1E	913	1q23.1	0	-0.145	0.586	0	0.182	0.579	0	0	-0.828	0.683	0	0	0	0	0.147	0	-0.179	0	0.804	0	0.11	0.635	0	0.335	0.698	0	0	0	0	0	0	0	0.287	0	0	0	0	0.852
OR10T2	128360	1q23.1	0	-0.145	0.586	0	0.182	0.579	0	0	-0.828	0.683	0	0	0	0	0.147	0	-0.179	0	0.804	0	0.11	0.635	0	0.335	0.698	0	0	0	0	0	0	0	0.287	0	0	0	0	0.852
OR10K2	391107	1q23.1	0	-0.145	0.586	0	0.182	0.579	0	0	-0.828	0.683	0	0	0	0	0	0	-0.179	0	0.804	0	0.11	0.635	0	0.335	0.698	0	0	0	0	0	0	0	0.287	0	0	0	0	0.852
OR10K1	391109	1q23.1	0	-0.145	0.586	0	0.182	0.579	0	0	-0.828	0.683	0	0	0	0	0	0	-0.179	0	0.804	0	0.11	0.635	0	0.335	0.698	0	0	0	0	0	0	0	0.287	0	0	0	0	0.852
OR10R2	343406	1q23.1	0	-0.145	0.586	0	0.182	0.579	0	0	-0.828	0.683	0	0	0	0	0	0	-0.179	0	0.804	0	0.11	0.635	0	0.335	0.698	0	0	0	0	0	0	0	0.287	0	0	0	0	0.852
OR6Y1	391112	1q23.1	0	-0.145	0.586	0	0.182	0.579	0	0	-0.828	0.683	0	0	0	0	0	0.145	-0.179	0	0.804	0	0.11	0.635	0	0.335	0.698	0	0	0	0	0	0	0	0.287	0	0	0	0	0.852
OR6P1	128366	1q23.1	0	-0.145	0.586	0	0.182	0.579	0	0	-0.828	0.683	0	0	0	0	0	0.145	-0.179	0	0.804	0	0.11	0.635	0	0.335	0.698	0	0	0	0	0	0	0	0.287	0	0	0	0	0.852
OR10X1	128367	1q23.1	0	-0.145	0.586	0	0.182	0.579	0	0	-0.828	0.683	0	0	0	0	0	0.145	-0.179	0	0.804	0	0.11	0.635	0	0.335	0.698	0	0	0	0	0	0	0	0.287	0	0	0	0	0.852
OR10Z1	128368	1q23.1	0	-0.145	0.586	0	0.182	0.579	0	0	-0.828	0.683	0	0	0	0	0	-0.102	-0.179	0	0.804	0	0.11	0.635	0	0.335	0.698	0	0	0	0	0	0	0	0.287	0	0	0	0	0.852
SPTA1	6708	1q23.1	0	-0.145	0.586	0	0.182	0.579	0	0	-0.828	0.683	0	0	0	0	0	0.155	-0.179	0	0.804	0	0.11	0.635	0	0.335	0.698	0	0	0	0	0.109	0	0	0.287	0	0	0	0	0.852
OR6K2	81448	1q23.1	0	-0.145	0.586	0	0.182	0.579	0	0	-0.828	0.683	0	0	0	0	0	0.155	-0.179	0	0.804	0	0.11	0.635	0	0.335	0.698	0	0	0	0	0.109	0	0	0.287	0	0	0	0	0.852
OR6K3	391114	1q23.1	0	-0.145	0.586	0	0.182	0.579	0	0	-0.828	0.683	0	0	0	0	0	0	-0.179	0	0.804	0	0.11	0.635	0	0.335	0.698	0	0	0	0	0	0	0	0.287	0	0	0	0	0.852
OR6K6	128371	1q23.1	0	-0.145	0.586	0	0.182	0.579	0	0	-0.828	0.683	0	0	0	0	0	0	-0.179	0	0.804	0	0.11	0.635	0	0.335	0.698	0	0	0	0	0	0	0	0.287	0	0	0	0	0.852
OR6N1	128372	1q23.1	0	-0.145	0.586	0	0.182	0.579	0	0	-0.828	0.683	0	0	0	0	0	0	-0.179	0	0.804	0	0.11	0.635	0	0.335	0.698	0	0	0	0	0	0	0	0.287	0	0	0	0	0.852
OR6N2	81442	1q23.1	0	-0.145	0.586	0	0.182	0.579	0	0	-0.828	0.683	0	0	0	0	0	0	-0.179	0	0.804	0	0.11	0.635	0	0.335	0.698	0	0	0	0	0	0	0	0.287	0	0	0	0	0.852
MNDA	4332	1q23.1	0	-0.145	0.586	-0.628	0.182	0.579	0	0	-0.828	0.683	0	0	0	0	0	0	-0.179	0	0.804	0	0.11	0.635	-0.383	0.335	0.698	0	0	0	0	0	0	0	0.287	0	0	0	0	0.852
PYHIN1	149628	1q23.1	0	-0.145	0.586	0	0.182	0.579	0	0.155	-0.828	0.683	0	0	0	0	0	0	-0.179	0	0.804	0	0.129	0.635	0	0.335	0.698	0	0	0	0	0	0	0	0.297	0	0	0	0	0.974
IFI16	3428	1q23.1	0	-0.145	0.586	0	0.182	0.579	0	0.155	-0.828	0.683	0	0	0	0	0	0	-0.179	0	0.804	0	0.129	0.635	0	0.335	0.698	0	0	0	0	0	0	0	0.297	0	0	0	0	0.974
AIM2	9447	1q23.1	0	-0.145	0.586	0	0.182	0.579	0	0.155	-0.828	0.683	0	0	0	0	0	0	-0.179	0	0.804	0	0.129	0.635	0	0.335	0.698	0	0	0	0	0	0	0	0.297	0	0	0	0	0.974
CADM3	57863	1q23.2	0	-0.145	0.586	0	0.182	0.579	0	0.155	-0.828	0.683	0	0	0	0	0	0	-0.179	0	0.804	0	0.129	0.635	0	0.335	0.698	0	0	0	0	0.135	0	0	0.297	0	0	0	0	0.974
LOC100131825	100131825	1q23.2	0	-0.145	0.586	0	0.182	0.579	0	0.155	-0.828	0.683	0	0	0	0	0	0	-0.179	0	0.804	0	0.129	0.635	0	0.335	0.698	0	0	0	0	0.135	0	0	0.297	0	0	0	0	0.974
DARC	2532	1q23.2	0	-0.145	0.586	0	0.182	0.579	0	0.155	-0.828	0.683	0	0	0	0	0	0	-0.179	0	0.804	0	0.129	0.635	0	0.335	0.698	0	0	0	0	0.135	0	0	0.297	0	0	0	0	0.974
FCER1A	2205	1q23.2	0	-0.145	0.586	0	0.182	0.579	0	0.155	-0.828	0.683	0	0	0	0	0	0	-0.179	0	0.804	0	0.129	0.635	0	0.335	0.698	0	0	0	0	0	0	0	0.297	0	0	0	0	0.974
OR10J3	441911	1q23.2	0	-0.145	0.586	0	0.182	0.579	0	0.155	-0.828	0.683	0	0	0	0	0	0	-0.179	0	0.804	0	0.129	0.635	0	0.335	0.698	0	0	0	0	0	0	0	0.297	0	0	0	0	0.974
OR10J1	26476	1q23.2	0	-0.145	0.586	0	0.182	0.579	0	0.155	-0.828	0.683	0	0	0	0	0	0	-0.179	0	0.804	0	0.129	0.635	0	0.335	0.698	0	0	0	0	0	0	0	0.297	0	0	0	0	0.974
OR10J5	127385	1q23.2	0	-0.145	0.586	0	0.182	0.579	0	0.155	-0.828	0.683	0	0	0	0	0	0	-0.179	0	0.804	0	0.129	0.635	0	0.335	0.698	0	0	0	0	0	0	0	0.297	0	0	0	0	0.974
APCS	325	1q23.2	0	-0.145	0.586	0	0.182	0.579	0	0.155	-0.828	0.683	0	0	0	0	0	0	-0.179	0	0.804	0	0.129	0.635	0	0.335	0.698	0	0	0	0	0	0	0.133	0.297	0	0	0	0	0.974
CRP	1401	1q23.2	0	-0.145	0.586	0	0.182	0.579	0	0.155	-0.828	0.683	0	0	0	0	0	0	-0.179	0	0.804	0	0.129	0.635	0	0.335	0.698	0	0	0	0	0	0	0	0.297	0	0	0	0	0.974
DUSP23	54935	1q23.2	0	-0.145	0.586	0	0.182	0.579	0	0.155	-0.828	0.683	0	0	0	0	0	0	-0.179	0	0.804	0	0.129	0.635	0	0.335	0.698	0	0	0	0	0	0	0	0.297	0	0	0	0	0.974
FCRL6	343413	1q23.2	0	-0.145	0.586	0	0.182	0.579	0	0.155	-0.828	0.683	0	0	0	0	0	0	-0.179	0	0.804	0	0.129	0.635	0	0.335	0.698	0	0	0	0	0	0	0	0.297	0	0	0	0	0.776
SLAMF8	56833	1q23.2	0	-0.145	0.586	0	0.182	0.579	0	0.155	-0.828	0.683	0	0	0	0	0	0	-0.179	0	0.804	0	0.129	0.635	0	0.335	0.698	0	0	0	0	0	0	0	0.297	0	0	0	0	0.776
C1orf204	284677	1q23.2	0	-0.145	0.586	0	0.182	0.579	0	0.155	-0.828	0.683	0	0	0	0	0	0	-0.179	0	0.804	0	0.129	0.635	0	0.335	0.698	0	0	0	0	0	0	0	0.297	0	0	0	0	0.776
VSIG8	391123	1q23.2	0	-0.145	0.586	0	0.182	0.579	0	0.155	-1.051	0.683	0	0	0	0	0.141	0	-0.179	0	0.804	0	0.129	0.635	0	0.335	0.698	0	0	0	0	0	0	0	0.297	0	0	0	0	0.776
CCDC19	25790	1q23.2	0	-0.145	0.586	0	0.182	0.579	0	0.155	-1.051	0.683	0	0	0	0	0.141	0	-0.179	0	0.804	0	0.129	0.635	0	0.335	0.698	0	0	0	0	0.102	0	0	0.297	0	0	0	0	0.993
hsa-mir-4259	-1804	1q23.2	0	-0.145	0.586	0	0.182	0.579	0	0.155	-0.828	0.683	0	0	0	0	0.141	0	-0.179	0	0.804	0	0.129	0.635	0	0.335	0.698	0	0	0	0	0.102	0	0	0.297	0	0	0	0	0.993
TAGLN2	8407	1q23.2	0	-0.145	0.586	0	0.182	0.579	0	0.155	-0.828	0.683	0	0	0	0	0	0	-0.179	0	0.804	0	0.129	0.635	0	0.335	0.698	0	0	0	0	0.102	0	0	0.297	0	0	0	0	0.993
IGSF9	57549	1q23.2	0	-0.145	0.586	0	0.182	0.579	0	0.155	-0.828	0.683	0	0	0	0	0	0	-0.179	0	0.804	0	0.129	0.635	0	0.335	0.698	0	0	0	0	0.102	0	0	0.297	0	0	0	0	0.993
SLAMF9	89886	1q23.2	0	-0.145	0.586	0	0.182	0.579	0	0.155	-0.828	0.683	0	0	0	0	0	0	-0.179	0	0.804	0	0.129	0.635	0	0.335	0.698	0	0	0	0	0	0	0	0.297	0	0	0	0	0.993
LOC100505633	100505633	1q23.2	0	-0.145	0.586	0	-0.847	0.579	0	-0.352	-0.828	0.683	0	0	0	0	0	0	-0.179	0	0.804	0	0.129	0.635	0	0.335	0.698	0	0	0	0	0	0	0	0.297	0	0	0	0	0.993
PIGM	93183	1q23.2	0	-0.145	0.586	0	0.127	0.579	0	0.111	-0.828	0.683	0	0	0	0	0	0	-0.179	0	0.804	0	0	0.635	0	0.335	0.698	0	0	0	0	0	0	0	0.297	0	0	0	0	0.776
KCNJ10	3766	1q23.2	0	-0.145	0.586	0	0.127	0.579	0	0.111	-0.828	0.683	0	0	0	0	0	0	-0.179	0	0.804	0	0	0.635	0	0.335	0.698	0	0	0	0	0	0	0	0.297	0.115	0	0	0	0.776
KCNJ9	3765	1q23.2	0	-0.145	0.586	0	0.127	0.579	0	0.111	-0.828	0.683	0	0	0	0	0	0	-0.179	0	0.804	0	0	0.635	0	0.335	0.698	0	0	0	0	0	0	0	0.297	0.115	0	0	0	0.776
IGSF8	93185	1q23.2	0	-0.145	0.586	0	0.127	0.579	0	0.111	-0.828	0.683	0	0	0	0	0	0	-0.179	0	0.804	0	0	0.635	0	0.335	0.698	0	0	0	0	0	0	0	0.297	0.115	0	0	0	0.776
ATP1A2	477	1q23.2	0	-0.145	0.586	0	0.127	0.579	0	0.111	-0.828	0.683	0	0	0	0	0	0	-0.179	0	0.804	0	0	0.635	0	0.335	0.698	0	0	0	0	0	0	0	0.297	0.115	0	0	0	0.776
ATP1A4	480	1q23.2	0	-0.145	0.586	0	0.127	0.579	0	0.111	-0.828	0.683	0	0	0	0	0	0	-0.179	0	0.804	0	0	0.635	0	0.335	0.698	0	0	0	0	0	0	0	0.297	0.115	0	0	0	0.776
CASQ1	844	1q23.2	0	-0.145	0.586	0	0.127	0.579	0	0.111	-0.828	0.683	0	0	0	0	0	0	-0.179	0	0.804	0	0	0.635	0	0.335	0.698	0	0	0	0	0	0	0	0.297	0.115	0	0	0	0.776
PEA15	8682	1q23.2	0	-0.145	0.586	0	0.127	0.579	0	0.111	-0.828	0.683	0	0	0	0	0	0	-0.179	0	0.804	0	-0.147	0.635	0	0.335	0.698	0	0	0	0	0	0	0	0.297	0.115	0	0	0	0.776
DCAF8	50717	1q23.2	0	-0.145	0.586	0	0.127	0.579	0	0.111	-0.973	0.683	0	0	0	0	0	0	-0.179	0	0.804	0	-0.147	0.635	0	0.335	0.698	0	0	0	0	0	0	0	0.297	0.115	0	0	0	0.776
COPA	1314	1q23.2	0	-0.145	0.586	0	0.127	0.579	0	0.111	-0.828	0.683	0	0	0	0	0	0	-0.179	0	0.804	0	0.106	0.635	0	0.335	0.698	0	0	0	0	0	0	0	0.297	0	0	0	0	0.776
PEX19	5824	1q23.2	0	-0.145	0.586	0	0.127	0.579	0	0.111	-0.828	0.683	0	0	0	0	0	0	-0.179	0	0.804	0	0.106	0.635	0	0.335	0.698	0	0	0	0	0	0	0	0.297	0	0	0	0	0.776
SUMO1P3	474338	1q23.2	0	-0.145	0.586	0	0.127	0.579	0	0.111	-0.828	0.683	0	0	0	0	0	0	-0.179	0	0.804	0	0.106	0.635	0	0.335	0.698	0	0	0	0	0	0	0	0.297	0	0	0	0	0.776
NCSTN	23385	1q23.2	0	-0.145	0.586	0	0.127	0.579	0	0.111	-0.828	0.683	0	0	0	0	0	0	-0.179	0	0.804	0	0.106	0.635	0	0.335	0.698	0	0	0	0	0	0	0	0.297	0	0	0	0	0.776
NHLH1	4807	1q23.2	0	-0.145	0.586	0	0.127	0.579	0	0.111	-0.828	0.683	0	0	0	0	0	0	-0.179	0	0.804	0	0.106	0.635	0	0.335	0.698	0	0	0	0	0	0	0	0.297	0	0	0	0	0.776
VANGL2	57216	1q23.2	0	-0.145	0.586	0	0.127	0.579	0	0.111	-0.828	0.683	0	0	0	0	0	0	-0.179	0	0.804	0	0.106	0.635	0	0.335	0.698	0	0	0	0	0	0	0	0.297	0.139	0	0	0	0.776
SLAMF6	114836	1q23.2	0	-0.145	0.586	0	0.127	0.579	0	0.111	-0.987	0.683	0	0	0	0	0	0	-0.179	0	0.804	0	0	0.635	0	0.335	0.698	0	0	0	0	0	0	0	0.297	0	0	0	0	0.776
CD84	8832	1q23.3	0	-0.145	0.586	0	0.127	0.579	0	0.111	-0.987	0.683	0	0	0	0	0	0	-0.179	0	0.804	0	0.167	0.635	0	0.335	0.698	0	0	0	0	0	0	0	0.297	0	0	0	0	0.776
SLAMF1	6504	1q23.3	0	-0.145	0.586	0	0.127	0.579	0	0.111	-0.828	0.683	0	0	0	0	0.22	0	-0.179	0	0.804	0	0.167	0.635	0	0.335	0.698	0	0	0	0	0	0	0	0.297	0	0	0	0	1.07
CD48	962	1q23.3	0	-0.145	0.586	0	0.127	0.579	0	0.111	-0.828	0.683	0.182	0	0	0	0.22	0	-0.179	0	1.098	0	0.167	0.635	0	0.335	0.698	0	0	0	0	0	0	0	0.297	0	0	0	0	1.07
SLAMF7	57823	1q23.3	0	-0.145	0.586	0	0.127	0.579	0	0.111	-0.828	0.683	0	0	0	0	0	0	-0.179	0	0.804	0	0	0.635	0	0.335	0.698	0	0	0	0	0	0	0	0.297	0	0	0	0	0.776
LY9	4063	1q23.3	0	-0.145	0.586	0	0.127	0.579	0	0.111	-0.828	0.683	0	0	0	0	0	0	-0.179	0	0.804	0	0.136	0.635	0	0.335	0.698	0	0	0	0	0	0	0	0.297	0	0	0	0	0.776
CD244	51744	1q23.3	0	-0.145	0.586	0	0.127	0.579	0	0.111	-0.828	0.683	0	0	0	0	0	0	-0.179	0	0.804	0	0.136	0.635	0	0.335	0.698	0	0	0	0	0	0	0	0.297	0	0	0	0	0.776
ITLN1	55600	1q23.3	0	-0.145	0.586	0	0.127	0.579	0	0.111	-0.828	0.683	0	0	0	0	0	0	-0.179	0	0.804	0	0.136	0.635	0	0.335	0.698	0	0	0	0	0	0	0	0.297	0	0	0	0	0.776
ITLN2	142683	1q23.3	0	-0.145	0.586	0	0.127	0.579	0	0.111	-0.972	0.683	0	0	0	0	0	0	-0.179	0	0.804	0	0	0.635	0	0.335	0.698	0	0	0	0	0	0	0	0.297	0	0	0	0	0.776
F11R	50848	1q23.3	0	-0.145	0.586	0	0.127	0.579	0	0.111	-0.972	0.683	0	0	0	0	0	0	-0.179	0	0.804	0	0	0.635	0	0.335	0.698	0	0	0	0	0	0	0	0.297	0	0	0	0	0.776
TSTD1	100131187	1q23.3	0	-0.145	0.586	0	0.127	0.579	0	0.111	-0.972	0.683	0	0	0	0	0	0	-0.179	0	0.804	0	0	0.635	0	0.335	0.698	0	0	0	0	0	0	0	0.297	0	0	0	0	0.776
USF1	7391	1q23.3	0	-0.145	0.586	0	0.127	0.579	0	0.111	-0.972	0.683	0	0	0	0	0	0	-0.179	0	0.804	0	0	0.635	0	0.335	0.698	0	0	0	0	0	0	0	0.297	0	0	0	0	0.776
ARHGAP30	257106	1q23.3	0	-0.145	0.586	0	0.127	0.579	0	0.111	-0.972	0.683	0	0	0	0	0	0	-0.179	0	0.804	0	0	0.635	0	0.335	0.698	0	0	0	0	0	0	0	0.297	0	0	0	0	0.776
PVRL4	81607	1q23.3	0	-0.145	0.586	0	0.127	0.579	0	0.111	-0.972	0.683	0	0	0	0	0	0	-0.179	0	0.804	0	0	0.635	0	0.335	0.698	0	0	0	0	0	0	0	0.297	0	0	0	0	0.776
KLHDC9	126823	1q23.3	0	-0.145	0.586	0	0.127	0.579	0	0.111	-0.972	0.683	0	0	0	0	0	0	-0.179	0	0.804	0	0	0.635	0	0.335	0.698	0	0	0	0	0	0	0	0.297	0	0	0	0	0.776
PFDN2	5202	1q23.3	0	-0.145	0.586	0	0.127	0.579	0	0.111	-0.972	0.683	0	0	0	0	0	0	-0.179	0	0.804	0	0	0.635	0	0.335	0.698	0	0	0	0	0	0	0	0.297	0	0	0	0	0.776
NIT1	4817	1q23.3	0	-0.145	0.586	0	0.127	0.579	0	0.111	-0.972	0.683	0	0	0	0	0	0	-0.179	0	0.804	0	0	0.635	0	0.335	0.698	0	0	0	0	0	0	0	0.297	0	0	0	0	0.776
DEDD	9191	1q23.3	0	-0.145	0.586	0	0.127	0.579	0	0.111	-0.972	0.683	0	0	0	0	0	0	-0.179	0	0.804	0	0	0.635	0	0.335	0.698	0	0	0	0	0	0	0	0.297	0	0	0	0	0.776
UFC1	51506	1q23.3	0	-0.145	0.586	0	0.127	0.579	0	0.111	-0.828	0.683	0	0	0	0	0	0	-0.179	0	0.804	0	0	0.635	0	0.335	0.698	0	0	0	0	0	0	0	0.297	0	0	0	0	0.776
USP21	27005	1q23.3	0	-0.145	0.586	0	0.127	0.579	0	0.111	-0.828	0.683	0	0	0	0	0	0	-0.179	0	0.804	0	0	0.635	0	0.335	0.698	0	0	0	0	0	0	0	0.297	0	0	0	0	0.776
B4GALT3	8703	1q23.3	0	-0.145	0.586	0	0.127	0.579	0	0.111	-0.828	0.683	0	0	0	0	0	0	-0.179	0	0.804	0	0	0.635	0	0.335	0.698	0	0	0	0	0	0	0	0.297	0	0	0	0	0.776
PPOX	5498	1q23.3	0	-0.145	0.586	0	0.127	0.579	0	0.111	-0.828	0.683	0	0	0	0	0	0	-0.179	0	0.804	0	0	0.635	0	0.335	0.698	0	0	0	0	0	0	0	0.297	0	0	0	0	0.776
ADAMTS4	9507	1q23.3	0	-0.145	0.586	0	0.127	0.579	0	0.111	-0.828	0.683	0	0	0	0	0	0	-0.179	0	0.804	0	0	0.635	0	0.335	0.698	0	0	0	0	0	0	0	0.297	0	0	0	0	0.937
NDUFS2	4720	1q23.3	0	-0.145	0.586	0	0.127	0.579	0	0.111	-0.828	0.683	0	0	0	0	0	0	-0.179	0	0.804	0	0	0.635	0	0.335	0.698	0	0	0	0	0	0	0	0.297	0	0	0	0	0.937
FCER1G	2207	1q23.3	0	-0.145	0.586	0	0.127	0.579	0	0.111	-0.828	0.683	0	0	0	0	0	0	-0.179	0	0.804	0	0	0.635	0	0.335	0.698	0	0	0	0	0	0	0	0.297	0	0	0	0	0.937
APOA2	336	1q23.3	0	-0.145	0.586	0	0.127	0.579	0	0.111	-0.828	0.683	0	0	0	0	0	0	-0.179	0	0.804	0	0	0.635	0	0.335	0.698	0	0	0	0	0	0	0	0.297	0	0	0	0	0.937
NR1I3	9970	1q23.3	0	-0.145	0.586	0	0.127	0.579	0	0.111	-0.828	0.683	0	0	0	0	0	0	-0.179	0	0.804	0	0	0.635	0	0.335	0.698	0	0	0	0	0	0	0	0.297	0	0	0	0	0.937
TOMM40L	84134	1q23.3	0	-0.145	0.586	0	0.127	0.579	0	0.111	-0.828	0.683	0	0	0	0	0	0	-0.179	0	0.804	0	0	0.635	0	0.335	0.698	0	0	0	0	0	0	0	0.297	0	0	0	0	0.937
PCP4L1	654790	1q23.3	0	-0.145	0.586	0	0.127	0.579	0	0.111	-0.828	0.683	0	0	0	0	0	0	-0.179	0	0.804	0	0	0.635	0	0.335	0.698	0	0	0	0	0	0	0	0.297	0	0	0	0	0.937
MPZ	4359	1q23.3	0	-0.145	0.586	0	0.127	0.579	0	0.111	-0.828	0.683	0	0	0	0	0	0	-0.179	0	0.804	0	0	0.635	0	0.335	0.698	0	0	0	0	0	0	0	0.297	0	0	0	0	0.937
SDHC	6391	1q23.3	0	-0.145	0.586	0	0.127	0.579	0	0.111	-0.828	0.683	0	0	0	0	0	0	-0.179	0	0.804	0	0	0.635	0	0.335	0.698	0	0	0	0	0	0	0	0.297	0	0	0	0	0.937
C1orf192	257177	1q23.3	0	-0.145	0.586	0	0.127	0.579	0	0.111	-0.828	0.683	0	0	0	0	0	0	-0.179	0	0.804	0	0	0.635	0	0.335	0.698	0	0	0	0	0	0	0	0.297	0	0	0	0	0.937
FCGR2A	2212	1q23.3	0	-0.145	0.586	0	0.23	0.579	0	0.111	-0.828	0.683	0	0	0	0	0	0	-0.179	0	0.804	0	0	0.635	0	0.335	0.698	0	0	0	0	0	0	0	0.297	0	0	0	0	0.93
HSPA6	3310	1q23.3	0	-0.145	0.586	0	0.23	0.579	0	0.111	-0.828	0.683	0	0	0	0	0	0	-0.179	0	0.804	0	0	0.635	0	0.335	0.698	0	0	0	0	0	0	0	0.297	0	0	0	0	0.93
FCGR2B	2213	1q23.3	0	-0.145	0.586	0	0.23	0.579	0	0.111	-0.828	0.683	0	0	0	0	0	0	-0.179	0	0.804	0	0	0.635	0	0.335	0.698	0	0	0	0	0	0	0	0.297	0	0	0	0	0.93
FCGR2C	9103	1q23.3	0	-0.145	0.586	0	0.23	0.579	0	0.111	-0.828	0.683	0	0	0	0	0	0	-0.179	0	0.804	0	0	0.635	0	0.335	0.698	0	0	0	0	0	0	0	0.297	0	0	0	0	0.93
FCGR3A	2214	1q23.3	0	-0.145	0.586	0	0.23	0.579	0	0.111	-0.828	0.683	0	0	0	0	0	0	-0.179	0	0.804	0	0	0.635	0	0.335	0.698	0	0	0	0	0	0	0	0.297	0	0	0	0	0.93
FCGR3B	2215	1q23.3	0	-0.145	0.586	0	0.23	0.579	0	0.111	-0.828	0.683	0	0	0	0	0	0	-0.179	0	0.804	0	0	0.635	0	0.335	0.698	0	0	0	0	0	0	0	0.297	0	0	0	0	0.93
HSPA7	3311	1q23.3	0	-0.145	0.586	0	0.23	0.579	0	0.111	-0.828	0.683	0	0	0	0	0	0	-0.179	0	0.804	0	0	0.635	0	0.335	0.698	0	0	0	0	0	0	0	0.297	0	0	0	0	0.93
RPL31P11	641311	1q23.3	0	-0.145	0.586	0	0.23	0.579	0	0.111	-0.828	0.683	0	0	0	0	0	0	-0.179	0	0.804	0	0.11	0.635	0	0.335	0.698	0	0	0	0	0	0	0	0.297	0.124	0	0	0	0.93
FCRLA	84824	1q23.3	0	-0.145	0.586	0	0.23	0.579	0	0.111	-0.828	0.683	0	0	0	0	0	0	-0.179	0	0.804	0	0.11	0.635	0	0.335	0.698	0	0	0	0	0.271	0	0	0.297	0.124	0	0	0	0.93
FCRLB	127943	1q23.3	0	-0.145	0.586	0	0.23	0.579	0	0.111	-0.828	0.683	0	0	0	0	0	0	-0.179	0	0.804	0	0.11	0.635	0	0.335	0.698	0	0	0	0	0	0	0	0.297	0.124	0	0	0	0.93
ATF6	22926	1q23.3	0	-0.145	0.586	0	0.23	0.579	0	0.111	-0.828	0.683	0	0	0	0	0	0	-0.179	0	0.804	0	0.11	0.635	0	0.335	0.698	0	0	0	0	0	0	0	0.297	0.124	0	0	0	0.93
DUSP12	11266	1q23.3	0	-0.145	0.586	0	0.23	0.579	0	0.111	-0.828	0.683	0	0	0	0	0	0	-0.179	0	0.804	0	0.11	0.635	0	0.335	0.698	0	0	0	0	0	0	0	0.297	0.124	0	0	0	0.93
OLFML2B	25903	1q23.3	0	-0.145	0.586	0	0.23	0.579	0	0.111	-0.828	0.683	0	0	0	0	0	0	-0.179	0	0.804	0	0.11	0.635	0	0.335	0.698	0	0	0	0	0	0	0	0.297	0.124	0	0	0	0.712
NOS1AP	9722	1q23.3	0	-0.145	0.586	0	0.23	0.579	0	0.111	-0.828	0.683	0	0	0	0	0.179	0.13	-0.179	0	0.804	0	0.11	0.635	0	0.335	0.698	0	0	0	0	0	0	0	0.297	0.124	0	0	0	0.844
MIR4654	100616386	1q23.3	0	-0.145	0.586	0	0.23	0.579	0	0.111	-0.828	0.683	0	0	0	0	0	0	-0.179	0	0.804	0	0.11	0.635	0	0.335	0.698	0	0	0	0	0	0	0	0.297	0.124	0	0	0	0.844
MIR556	693141	1q23.3	0	-0.145	0.586	0	0.23	0.579	0	0.111	-0.828	0.683	0	0	0	0	0.179	0	-0.179	0	0.804	0	0.11	0.635	0	0.335	0.698	0	0	0	0	0	0	0	0.297	0.124	0	0	0	0.844
hsa-mir-556	-1823	1q23.3	0	-0.145	0.586	0	0.23	0.579	0	0.111	-0.828	0.683	0	0	0	0	0.179	0	-0.179	0	0.804	0	0.11	0.635	0	0.335	0.698	0	0	0	0	0	0	0	0.297	0.124	0	0	0	0.844
C1orf111	284680	1q23.3	0	-0.145	0.586	0	0.23	0.579	0	0.111	-0.828	0.683	0	0	0	0	0	0.13	-0.179	0	0.804	0	0.11	0.635	0	0.335	0.698	0	0	0	0	0	0	0	0.297	0.124	0	0	0	0.844
C1orf226	400793	1q23.3	0	-0.145	0.586	0	0.23	0.579	0	0.111	-0.828	0.683	0	0	0	0	0	0.13	-0.179	0	0.804	0	0.11	0.635	0	0.335	0.698	0	0	0	0	0	0	0	0.297	0.124	0	0	0	0.844
SH2D1B	117157	1q23.3	0	-0.145	0.586	0	0.23	0.579	0	0.111	-0.828	0.683	0	0	0	0	0	0.13	-0.179	0	0.804	0	0.11	0.635	0	0.335	0.698	0	0	0	0	0	0	0	0.297	0.124	0	0	0	0.844
UHMK1	127933	1q23.3	0	-0.145	0.586	0	0.23	0.579	0	0.111	-0.828	0.683	0	0	0	0	0	0	-0.179	0	0.804	0	0.11	0.635	0	0.335	0.698	0	0	0	0	0	0	0	0.297	0.124	0	0	0	0.844
UAP1	6675	1q23.3	0	-0.145	0.586	0	0.23	0.579	0	0.111	-0.828	0.683	0	0	0	0	0	0	-0.179	0	0.804	0	0.11	0.635	0	0.335	0.698	0	0	0	0	0	0	0	0.297	0.124	0	0	0	0.844
DDR2	4921	1q23.3	0	-0.145	0.586	0	0.23	0.579	0	0.111	-0.828	0.683	0	0	0	0	0	0	-0.179	0	0.804	0	0.11	0.635	0	0.335	0.698	0	0	0	0	0.186	0	0	0.297	0.124	0	0	0	0.844
HSD17B7	51478	1q23.3	0	-0.145	0.586	0	0.23	0.579	0	0.111	-0.828	0.683	0	0	0	0	0	0	-0.179	0	0.804	0	0.11	0.635	0	0.335	0.698	0	0	0	0	0	0	0	0.297	0.124	0	0	0	0.844
C1orf110	339512	1q23.3	0	-0.145	0.586	0	0.23	0.579	0	0.111	-0.828	0.683	0	0	0	0	0	0	-0.179	0	1.066	0	0.11	0.635	0	0.335	0.698	0	0	0	0	0	0	0	0.297	0.124	0	0	0	0.844
RGS4	5999	1q23.3	0	-0.145	0.586	0	0.23	0.579	0	0.111	-0.828	0.683	0	0	0	0	0	0	-0.179	0	0.804	0	0.141	0.635	0	0.335	0.698	0	0	0	0	0	0	0	0.297	0.124	0	0	0	0.964
RGS5	8490	1q23.3	0	-0.145	0.586	0	0.23	0.579	0	0.111	-0.828	0.683	0	0	0	0	0	0	-0.179	-0.395	0.804	0	0.141	0.635	0	0.335	0.698	0	0	0	0	0.14	0	0	0.297	0.124	0	0	-0.505	0.964
NUF2	83540	1q23.3	0	-0.145	0.586	0	0.23	0.579	0	0.111	-0.828	0.683	0	0	0	0	0	0.201	-0.179	-0.395	0.804	0	0.141	0.635	0	0.335	0.698	0	0	0	0	0	0	0	0.297	0.124	0	0	-0.505	0.964
PBX1	5087	1q23.3	0	0.395	0.586	0	0.23	0.579	0	0.111	-0.828	0.683	0	0	0	0	0.106	0.111	-0.179	0	1.135	0	0.141	0.635	0	0.335	0.698	0.234	0	0.146	0	0	0	0.261	0.297	0.133	0	0	0.187	1.042
LOC100505795	100505795	1q23.3	0	-0.142	0.586	0	0.23	0.579	0	0.111	-0.828	0.683	0	0	0	0	0.106	0.111	-0.179	0	0.804	0	0.141	0.635	0	0.335	0.698	0.124	0	0.146	0	0	0	0	0.297	0.133	0	0	0.169	1.042
LMX1A	4009	1q23.3	0	-0.142	0.586	0	0.23	0.579	0	0.111	-0.828	0.683	0	0	0	0	0	0.154	-0.179	0	0.804	0	0.141	0.635	0	0.335	0.698	0	0	0	0	0	0	0	0.297	0.133	0	0	0	1.042
RXRG	6258	1q23.3	0	-0.142	0.586	0	0.23	0.579	0	0.111	-0.828	0.683	0	0	0	0	0	0	-0.179	0	0.804	0	0.141	0.635	0	0.335	0.698	0	0	0	0	0	0	0	0.297	0.133	0	0	0	0.954
LOC400794	400794	1q23.3	0	-0.142	0.586	0	0.23	0.579	0	0.111	-0.993	0.683	0	0	0	0	0	0	-0.179	0	0.804	0	0.141	0.635	0	0.335	0.698	0	0	0	0	0	0	0	0.297	0.133	0	0	0	0.892
LRRC52	440699	1q24.1	0	-0.142	0.586	0	0.23	0.579	0	0.111	-0.993	0.683	0	0	0	0	0	0	-0.179	0	0.804	0	0.141	0.635	0	0.335	0.698	0	0	0	0	0	0	0	0.297	0.133	0	0	0	0.892
MGST3	4259	1q24.1	0	-0.142	0.586	0	0.23	0.579	0	0.111	-0.828	0.683	0	0	0	0	0	0	-0.179	0	0.804	0	0.141	0.635	0	0.335	0.698	0	0	0	0	0	0	0	0.297	0.133	0	0	0	0.892
ALDH9A1	223	1q24.1	0	-0.142	0.586	0	0.23	0.579	0	0.111	-0.828	0.683	0	0	0	0	0	0	-0.179	0	0.804	0	0.141	0.635	0	0.335	0.698	0	0	0	0	0	0	0	0.297	0.133	0	0	0	0.892
LOC440700	440700	1q24.1	0	-0.142	0.586	0	0.23	0.579	0	0.111	-0.828	0.683	0	0	0	0	0	0	-0.179	0	0.804	0	0.141	0.635	0	0.335	0.698	0	0	0	0	0	0	0	0.297	0.133	0	0	0	0.892
TMCO1	54499	1q24.1	0	-0.142	0.586	0	0.23	0.579	0	0.111	-0.828	0.683	0	0	0	0	0	0	-0.179	0	0.804	0	0.141	0.635	0	0.335	0.698	0	0	0	0	0	0	0	0.297	0.133	0	0	0	0.892
UCK2	7371	1q24.1	0	-0.142	0.586	0	0.23	0.579	0	0.111	-0.828	0.683	0	0	0	0	0	0	-0.179	0	0.804	0	0.141	0.635	0	0.335	0.698	0	0	0	0	0	0	0	0.297	0.133	0	0	0	0.892
MIR3658	100500832	1q24.1	0	-0.142	0.586	0	0.23	0.579	0	0.111	-0.828	0.683	0	0	0	0	0	0	-0.179	0	0.804	0	0.141	0.635	0	0.335	0.698	0	0	0	0	0	0	0	0.297	0	0	0	0	0.892
FAM78B	149297	1q24.1	0	-0.142	0.586	0	0.23	0.579	0	0.111	-1.092	0.683	0	0	0	0	0	0	-0.179	0	0.804	0	0.141	0.635	0	0.335	0.698	0.149	0	0	0	0	0	0	0.297	0.112	0	0	0.229	0.914
MIR921	100126349	1q24.1	0	-0.142	0.586	0	0.23	0.579	0	0.111	-1.092	0.683	0	0	0	0	0	0	-0.179	0	0.804	0	0.141	0.635	0	0.335	0.698	0	0	0	0	0	0	0	0.297	0.112	0	0	0.229	0.914
hsa-mir-921	-1852	1q24.1	0	-0.142	0.586	0	0.23	0.579	0	0.111	-1.092	0.683	0	0	0	0	0	0	-0.179	0	0.804	0	0.141	0.635	0	0.335	0.698	0	0	0	0	0	0	0	0.297	0.112	0	0	0.229	0.914
FMO9P	116123	1q24.1	0	-0.142	0.586	0	0.23	0.579	0	0.111	-1.092	0.683	0.101	0	0	0	0.106	0	-0.179	0	0.804	0	0.141	0.635	0	0.335	0.698	0	0	0	0	0.109	0	0	0.297	0.112	0	0	0	1.016
POGK	57645	1q24.1	0	-0.142	0.586	0	0.23	0.579	0	0	-1.092	0.683	0	0	0	0	0	0	-0.179	0	0.804	0	0	0.635	0	0.335	0.698	0	0	0	0	0	0	0	0.297	0	0	0	0	0.844
TADA1	117143	1q24.1	0	-0.142	0.586	0	0.23	0.579	0	0	-1.092	0.683	0	0	0	0	0	0	-0.179	0	0.804	0	0.228	0.635	0	0.335	0.698	0	0	0	0	0	0	0	0.297	0.202	0	0	0	0.844
ILDR2	387597	1q24.1	0	-0.142	0.586	0	0.23	0.579	0	0.117	-1.092	0.683	0	0	0	0	0.139	0	-0.179	0	0.804	0	0.228	0.635	0	0.335	0.698	0	0	0	0	0	0	0	0.297	0.202	0	0	0	0.844
MAEL	84944	1q24.1	0	-0.142	0.586	0	0.23	0.579	0	0.117	-1.092	0.683	0	0	0	0	0.139	0	-0.179	0	0.804	0	0.228	0.635	0	0.335	0.698	0	0	0	0	0	0	0	0.297	0.202	0	0	0	0.844
GPA33	10223	1q24.1	0	-0.142	0.586	0	0.23	0.579	0	0.117	-1.092	0.683	0	0	0	0	0	0	-0.179	0	0.804	0	0	0.635	0	0.335	0.698	0	0	0	0	0	0	0	0.297	0	0	0	0	0.682
DUSP27	92235	1q24.1	0	-0.142	0.586	0	0.23	0.579	0	0.117	-1.092	0.683	0	0	0	0	0.103	0	-0.179	0	0.804	0	0.142	0.635	0	0.335	0.698	0	0	0	0	0	0	0	0.297	0.177	0	0	0	0.807
POU2F1	5451	1q24.1	0	-0.142	0.586	0	0.23	0.579	0	0.117	-1.092	0.683	0	0	0	0	0	0	-0.179	0	0.804	0	0.142	0.635	0	0.335	0.698	0	0	0	0	0	0	0	0.297	0.12	0	0	0	0.807
CD247	919	1q24.2	0	-0.142	0.586	0	0.192	0.579	0	0.117	-1.092	0.683	0	0	0	0	0	0	-0.179	0	0.804	0	0	0.635	0	0.335	0.698	0	0	0	0	0	0	0	0.297	0.12	0	0	0	0.834
CREG1	8804	1q24.2	0	-0.142	0.586	0	0.192	0.579	0	0.117	-1.092	0.683	0	0	0	0	0	0	-0.179	0	0.804	0	0	0.635	0	0.335	0.698	0	0	0	0	0	0	0	0.297	0.12	0	0	0	0.834
RCSD1	92241	1q24.2	0	-0.142	0.586	0	0.192	0.579	0	0.117	-1.092	0.683	0	0	0	0	0	0	-0.179	0	0.804	0	0.102	0.635	0	0.335	0.698	0	0	0	0	0	0	0	0.297	0.12	0	0	0	0.94
MPZL1	9019	1q24.2	0	-0.142	0.586	0	0.192	0.579	0	0.117	-1.092	0.683	0	0	0	0	0	0	-0.179	0	0.804	0	0.102	0.635	0	0.335	0.698	0	0	0	0	0	0	0	0.297	0.12	0	0	0	0.94
ADCY10	55811	1q24.2	0	-0.142	0.586	0	0.192	0.579	0	0.117	-1.092	0.683	0	0	0	0	0	0	-0.179	0	0.804	0	0.102	0.635	0	0.335	0.698	0	0	0	0	0	0	0	0.297	0.12	0	0	0	0.94
BRP44	25874	1q24.2	0	-0.142	0.586	0	0.192	0.579	0	0.117	-1.092	0.683	0	0	0	0	0	0	-0.179	0	0.804	0	0.102	0.635	0	0.335	0.698	0	0	0	0	0	0	0	0.297	0.12	0	0	0	0.94
DCAF6	55827	1q24.2	0	-0.142	0.586	0	0.192	0.579	0	0.117	-1.092	0.683	0	0	0	0	0.159	0.231	-0.179	0	0.804	0	0.102	0.635	0	0.335	0.698	0	0	0	0	0	0	0	0.297	0.12	0	0	0	0.94
hsa-mir-1255b-2	-1866	1q24.2	0	-0.142	0.586	0	0.192	0.579	0	0.117	-1.092	0.683	0	0	0	0	0	0	-0.179	0	0.804	0	0.102	0.635	0	0.335	0.698	0	0	0	0	0	0	0	0.297	0.12	0	0	0	0.94
GPR161	23432	1q24.2	0	-0.142	0.586	0	0.192	0.579	0	-0.249	-1.092	0.683	0	0	0	0	0.159	0	-0.179	0	0.804	0	0.102	0.635	0	0.335	0.698	0	0	0	0	0	0	0	0.297	0.12	0	0	0	0.682
TIPRL	261726	1q24.2	0	-0.142	0.586	0	0.192	0.579	0	0.125	-1.092	0.683	0	0	0	0	0	0	-0.179	0	0.804	0	0.102	0.635	0	0.335	0.698	0	0	0	0	0	0	0	0.297	0.12	0	0	0	1.091
SFT2D2	375035	1q24.2	0	-0.142	0.586	0	0.192	0.579	0	0.125	-1.092	0.683	0	0	0	0	0	0	-0.179	0	0.804	0	0.102	0.635	0	0.335	0.698	0	0	0	0	0	0	0	0.297	0.12	0	0	0	0.682
ANKRD36BP1	84832	1q24.2	0	-0.142	0.586	0	0.192	0.579	0	0.125	-1.092	0.683	0	0	0	0	0	0	-0.179	0	0.804	0	0.102	0.635	0	0.335	0.698	0	0	0	0	0	0	0	0.297	0.12	0	0	0	0.682
TBX19	9095	1q24.2	0	-0.142	0.586	0	0.192	0.579	0	0.125	-1.092	0.683	0	0	0	0	0	0	-0.179	0	0.804	0	0.102	0.635	0	0.335	0.698	0	0	0	0	0	0	0	0.297	0.12	0	0	0	0.936
MIR557	693142	1q24.2	0	-0.142	0.586	0	0.192	0.579	0	0.125	-1.092	0.683	0	0	0	0	0	0	-0.179	0	0.804	0	0.102	0.635	0	0.335	0.698	0	0	0	0	0	0	0	0.297	0.12	0	0	0	0.682
hsa-mir-557	-1869	1q24.2	0	-0.142	0.586	0	0.192	0.579	0	0.125	-1.092	0.683	0	0	0	0	0	0	-0.179	0	0.804	0	0.102	0.635	0	0.335	0.698	0	0	0	0	0	0	0	0.297	0.12	0	0	0	0.682
LOC100505918	100505918	1q24.2	0	-0.142	0.586	0	0.192	0.579	0	0.125	-1.092	0.683	0	0	0	0	0	0	-0.179	0	0.804	0	0.102	0.635	0	0.335	0.698	0	0	0	0	0	0	0	0.297	0.12	0	0	0	0.913
XCL2	6846	1q24.2	0	-0.142	0.586	0	0.192	0.579	0	0.125	-1.092	0.683	0	0	0	0	0	0	-0.179	0	0.804	0	0.102	0.635	0	0.335	0.698	0	0	0	0	0	0	0	0.297	0.12	0	0	0	0.913
XCL1	6375	1q24.2	0	-0.142	0.586	0	0.192	0.579	0	0.125	-1.092	0.683	0	0	0	0	0	0	-0.179	0	0.804	0	0.102	0.635	0	0.335	0.698	0	0	0	0	0	0	0	0.297	0.12	0	0	0	0.913
DPT	1805	1q24.2	0	-0.142	0.586	0	0.192	0.579	0	0.125	-1.092	0.683	0	0	0	0	0	0	-0.179	0	0.804	0	0.102	0.635	0	0.335	0.698	0	0	0	0	0	0	0	0.297	0.12	0	0	0	0.913
MGC4473	79100	1q24.2	0	-0.142	0.586	0	0.192	0.579	0	0.125	-1.092	0.683	0	0	0	0	0	0	-0.179	0	0.804	0	0.102	0.635	0	0.335	0.698	0	0	0	0	0	0	0	0.297	0.12	0	0	0	0.935
ATP1B1	481	1q24.2	0	-0.142	0.586	0	0.192	0.579	0	0.125	-0.711	0.683	0	0	0	0	0.126	0	-0.179	0	0.804	0	0.102	0.635	0	0.335	0.698	0	0	0.135	0	0	0	0	0.297	0.12	0	0	0	0.935
NME7	29922	1q24.2	0	0.676	0.586	-0.637	0.192	0.579	0	0.125	-0.711	0.683	0	0	0.373	0	0.341	0.196	-0.179	0	0.804	0	0.102	0.635	-0.447	0.335	0.698	0	0	0.32	0	0.266	0	0	0.297	0.12	0	0	0	1.063
BLZF1	8548	1q24.2	0	-0.127	0.586	0	0.192	0.579	0	0.125	-0.711	0.683	0	0	0.373	0	0.341	0	-0.179	0	0.804	0	0.102	0.635	0	0.335	0.698	0	0	0.141	0	0.266	0	0	0.297	0.12	0	0	0	1.063
C1orf114	57821	1q24.2	0	-0.127	0.586	0	0.192	0.579	0	0.125	-0.711	0.683	0	0	0	0	0	0	-0.179	0	0.804	0	0.102	0.635	0	0.335	0.698	0	0	0.141	0	0	0	0	0.297	0.12	0	0	0	0.625
SLC19A2	10560	1q24.2	0	-0.127	0.586	0	0.192	0.579	0	0.125	-0.711	0.683	0	0	0	0	0	0	-0.179	0	0.804	0	0.102	0.635	0	0.335	0.698	0	0	0	0	0	0	0	0.297	0	0	0	0	0.918
F5	2153	1q24.2	0	-0.127	0.586	0	0.192	0.579	0	0.125	-0.711	0.683	0	0	0	0	0	0	-0.179	0	0.804	0	0.102	0.635	0	0.335	0.698	0	0	0	0	0	0	0	0.297	0	0	0	0	0.918
SELP	6403	1q24.2	0	-0.127	0.586	0	0.192	0.579	0	0.125	-0.711	0.683	0	0	0	0	0	0	-0.179	0	0.804	0	0.102	0.635	0	0.335	0.698	0	0	0	0	0	0	0	0	0	0	0	0	0.87
SELL	6402	1q24.2	0	-0.127	0.586	0	0.192	0.579	0	0.125	-0.711	0.683	0	0	0	0	0	0	-0.179	0	0.804	0	0.102	0.635	0	0.335	0.698	0	0	0	0	0	0	0	0	0	0	0	0	0.932
SELE	6401	1q24.2	0	-0.127	0.586	0	0.192	0.579	0	0	-0.711	0.683	0	0	0	0	0	0	-0.179	0	0.804	0	0.102	0.635	0	0.335	0.698	0	0	0	0	0	0	0	0	0	0	0	0	0.932
METTL18	92342	1q24.2	0	-0.127	0.586	0	0.192	0.579	0	0	-0.711	0.683	0	0	0	0	0	0	-0.179	0	0	0	0.102	0.635	0	0.335	0.698	0	0	0.879	0	0	0	0	0	0	0	0	0	0
C1orf112	55732	1q24.2	0	-0.127	0.586	0	0.192	0.579	0	0.135	-0.711	0.683	0	0	0	0	0	0	-0.179	0	0	0	0.102	0.635	0	0.335	0.698	0	0	0.879	0	0	0	0	0	0	0	0	0	0
SCYL3	57147	1q24.2	0	-0.127	0.586	0	0.192	0.579	0	0.135	-0.257	0.683	0	0	0	0	0	0	-0.179	0	0	0	-0.166	0.635	0	0.335	0.698	0	0	0.879	0	0	0	0	0	0	0	0	0	0
KIFAP3	22920	1q24.2	0	-0.127	0.586	0	0.202	0.579	0	0	0.202	0.683	0	0	0	0	0	0	-0.179	0	0	0	0	0.635	0	0.335	0.698	0	0	0.879	0	0	0	0	0	0	0	0	0	0
METTL11B	149281	1q24.2	0	-0.127	0.586	0	0.202	0.579	0	0	-0.325	0.683	0	0	0	0	0	0	-0.179	0	0	0	0	0.635	0	0.335	0.698	0	0	0.879	0	0	0	0	0	0	0	0	0	0
MIR3119-1	100422839	1q24.2	0	-0.127	0.586	0	0.202	0.579	0	0	0.165	0.683	0	0	0	0	0	0	-0.179	0	0	0	0	0.635	0	0.335	0.698	0	0	0.879	0	0	0	0	0	0	0	0	0	0
MIR3119-2	100423010	1q24.2	0	-0.127	0.586	0	0.202	0.579	0	0	0.165	0.683	0	0	0	0	0	0	-0.179	0	0	0	0	0.635	0	0.335	0.698	0	0	0.879	0	0	0	0	0	0	0	0	0	0
hsa-mir-3119-1	-1882	1q24.2	0	-0.127	0.586	0	0.202	0.579	0	0	0.165	0.683	0	0	0	0	0	0	-0.179	0	0	0	0	0.635	0	0.335	0.698	0	0	0.879	0	0	0	0	0	0	0	0	0	0
hsa-mir-3119-2	-1882	1q24.2	0	-0.127	0.586	0	0.202	0.579	0	0	0.165	0.683	0	0	0	0	0	0	-0.179	0	0	0	0	0.635	0	0.335	0.698	0	0	0.879	0	0	0	0	0	0	0	0	0	0
LOC284688	284688	1q24.2	0	-0.127	0.586	0	0.202	0.579	0	0	0	0.683	0	0	0	0	0	0	-0.179	0	0	0	0	0.635	0	0.335	0.698	0	0	0.879	0	0	0	0	0	0.138	0	0	0	0
GORAB	92344	1q24.2	0	-0.127	0.586	0	0.202	0.579	0	0	0.211	0.683	0	0	0	0	0	0.13	-0.179	0	0	0	0	0.635	0	0.335	0.698	0	0	0.879	0	0	0	0	0	0.138	0	0	0	0
PRRX1	5396	1q24.2	0	-0.127	0.586	0	0.202	0.579	0	0	0.211	0.683	0	0	0	0	0	0	-0.179	0	0	0	0	0.635	0	0.335	0.698	0	0	0.879	0	0	0	0	0	0.138	0	0	0	0.158
C1orf129	80133	1q24.3	0	-0.127	0.586	0	0.202	0.579	0	0.174	-0.591	1.663	0	0	0	0	0	0	-0.179	0	0.196	0	0	0.635	0	0.335	0.698	0	0	0.879	0	0	0	0	0	0.138	0	0	0	0
FMO3	2328	1q24.3	0	-0.127	0.586	0	0.202	0.579	0	0.174	-0.591	1.663	0	0	0	0	0	0	-0.179	0	0	0	0	0.635	0	0.335	0.698	0	0	0	0	0	0	0	0	0.138	0	0	0	0
MIR1295A	100302178	1q24.3	0	-0.127	0.586	0	0.202	0.579	0	0.174	-0.591	1.663	0	0	0	0	0	0	-0.179	0	0	0	0	0.635	0	0.335	0.698	0	0	0	0	0	0	0	0	0.138	0	0	0	0
hsa-mir-1295	-1890	1q24.3	0	-0.127	0.586	0	0.202	0.579	0	0.174	-0.591	1.663	0	0	0	0	0	0	-0.179	0	0	0	0	0.635	0	0.335	0.698	0	0	0	0	0	0	0	0	0.138	0	0	0	0
FMO6P	388714	1q24.3	0	-0.127	0.586	0	0.202	0.579	0	-0.115	-0.591	1.663	0	0	0	0	0	0	-0.179	0	0	0	0	0.635	0	0.335	0.698	0	0	0	0	0	0	0	0	0.138	0	0	0	0
FMO2	2327	1q24.3	0	-0.127	0.586	0	0.202	0.579	0	0.156	-0.591	1.663	0	0	0	0	0	0.28	-0.179	0	0	0	0	0.635	0	0.335	0.698	0	0	0.324	0	0	0	0	0	0.138	0	0	0	0
FMO1	2326	1q24.3	0	-0.127	0.586	0	0.202	0.579	0	-0.136	-0.591	1.663	0	0	0	0	0	0	-0.179	0	0	0	0	0.635	0	0.335	0.698	0	0	0.135	0	0	0	0	0	0.138	0	0	0	0
FMO4	2329	1q24.3	0	-0.127	0.586	0	0.202	0.579	0	0	-0.591	1.663	0	0	0	0	0	0	-0.179	0	0	0	0	0.635	0	0.335	0.698	0	0	0.135	0	0	0	0	0	0.138	0	0	0	0
TOP1P1	7151	1q24.3	0	-0.127	0.586	0	0.202	0.579	0	0	-0.591	1.663	0	0	0	0	0	0	-0.179	0	0	0	0	0.635	0	0.335	0.698	0	0	0.135	0	0	0	0	0	0.138	0	0	0	0
PRRC2C	23215	1q24.3	0	-0.127	0.586	0	0.202	0.579	0	0	-0.591	1.136	0	0	0	0	0	0	-0.179	0	0	0	0	0.635	0	0.335	0.698	0	0	0.135	0	0	0	0	0	0.138	0	0	0	0
MYOC	4653	1q24.3	0	-0.127	0.586	0	0.202	0.579	0	0	-0.591	1.136	0	0	0	0	0	0	-0.179	0	0	0	0	0.635	0	0.335	0.698	0	0	0	0	0	0	0	0	0.138	0	0	0	0
VAMP4	8674	1q24.3	0	-0.127	0.586	0	0.202	0.579	0	0	-0.591	1.136	0	0	0	0	0	0	-0.179	0	0	0	0.152	0.635	0	0.335	0.698	0	0	0	0	0	0	0	0	0.129	0	0	0	0
METTL13	51603	1q24.3	0	-0.127	0.586	0	0.202	0.579	0	0	-0.591	1.136	0	0	0	0	0	0	-0.179	0	0	0	0.152	0.635	0	0.335	0.698	0	0	0.127	0	0	0	0	0	0.129	0	0	0	0
DNM3	26052	1q24.3	0	-0.127	0.586	0	0.202	0.579	0	0.205	-0.591	1.47	0.202	0	0	0	0	0.182	-0.179	0	0	0	0.152	0.635	0	0.335	0.698	0	0	0.127	0	0	0	0.134	0	0.129	0	0	0	0
DNM3OS	100628315	1q24.3	0	-0.127	0.586	0	0.202	0.579	0	0.126	-0.591	1.136	0	0	0	0	0	0	-0.179	0	0	0	0.152	0.635	0	0.335	0.698	0	0	0.127	0	0	0	0	0	0.129	0	0	0	0
MIR214	406996	1q24.3	0	-0.127	0.586	0	0.202	0.579	0	0.126	-0.591	1.136	0	0	0	0	0	0	-0.179	0	0	0	0.152	0.635	0	0.335	0.698	0	0	0.127	0	0	0	0	0	0.129	0	0	0	0
MIR3120	100422882	1q24.3	0	-0.127	0.586	0	0.202	0.579	0	0.126	-0.591	1.136	0	0	0	0	0	0	-0.179	0	0	0	0.152	0.635	0	0.335	0.698	0	0	0.127	0	0	0	0	0	0.129	0	0	0	0
hsa-mir-214	-1898	1q24.3	0	-0.127	0.586	0	0.202	0.579	0	0.126	-0.591	1.136	0	0	0	0	0	0	-0.179	0	0	0	0.152	0.635	0	0.335	0.698	0	0	0.127	0	0	0	0	0	0.129	0	0	0	0
hsa-mir-3120	-1898	1q24.3	0	-0.127	0.586	0	0.202	0.579	0	0.126	-0.591	1.136	0	0	0	0	0	0	-0.179	0	0	0	0.152	0.635	0	0.335	0.698	0	0	0.127	0	0	0	0	0	0.129	0	0	0	0
MIR199A2	406977	1q24.3	0	-0.127	0.586	0	0.202	0.579	0	0.126	-0.591	1.136	0	0	0	0	0	0	-0.179	0	0	0	0.152	0.635	0	0.335	0.698	0	0	0.127	0	0	0	0	0	0.129	0	0	0	0
hsa-mir-199a-2	-1898	1q24.3	0	-0.127	0.586	0	0.202	0.579	0	0.126	-0.591	1.136	0	0	0	0	0	0	-0.179	0	0	0	0.152	0.635	0	0.335	0.698	0	0	0.127	0	0	0	0	0	0.129	0	0	0	0
C1orf105	92346	1q24.3	0	-0.127	0.586	0	0.202	0.579	0	0	-0.591	1.47	0.202	0	0	0	0	0.182	-0.179	0	0	0	0.152	0.635	0	0.335	0.698	0	0	0.127	0	0	0	0	0	0.129	0	0	0	0
PIGC	5279	1q24.3	0	-0.127	0.586	0	0.202	0.579	0	0	-0.591	0.683	0	0	0	0	0	0	-0.179	0	0	0	0.152	0.635	0	0.335	0.698	0	0	0.127	0	0	0	0	0	0.129	0	0	0	0
C1orf9	51430	1q24.3	0	-0.127	0.586	0	0.202	0.579	0	0	-0.591	0.683	0	0	0	0	0	0	-0.179	0	0	0	0.152	0.635	0	0.335	0.698	0	0	0.127	0	0	0	0	0	0.129	0	0	0.173	0
FASLG	356	1q24.3	0	-0.127	0.586	0	0.202	0.579	0	0	-0.591	0.683	0	0	0	0	0	0.115	-0.179	0	0	0	0.152	0.635	0	0.335	0.698	0	0	0.127	0	0	0	0	0	0.129	0	0	0	0.126
TNFSF18	8995	1q25.1	0	-0.127	0.586	0	0.202	0.579	0	0	-0.591	0.683	0	0	0	0	0	0	-0.179	0	0	0	0.13	0.635	0	0.335	0.698	0	0	0.14	0	0	0	0	0	0.129	0	0	0	0
TNFSF4	7292	1q25.1	0	-0.127	0.586	0	0.202	0.579	0	0	-0.591	0.683	0	0	0	0	0	0	-0.179	0	0	0	0.13	0.635	0	0.335	0.698	0	0	0.14	0	0	0	0	0	0.129	0	0	0	0
LOC100506023	100506023	1q25.1	0	-0.127	0.586	0	0.202	0.579	0	0.107	-0.591	0.683	0	0	0	0	0	0.173	-0.179	0	0	0	0.13	0.635	0	0.335	0.698	0	0	0.14	0	0	0	0	0	0.129	0	0	0	0
PRDX6	9588	1q25.1	0	-0.127	0.586	0	-0.123	0.579	0	0.107	-0.591	0.683	0	0	0	0	0	0	-0.179	0	0	0	0.13	0.635	0	-0.134	0.698	0	0	0.14	0	0	0	0	0	0.129	0	0	0	0
SLC9A11	284525	1q25.1	0	-0.127	0.586	0	-0.123	0.579	0	0	-0.591	0.683	0	0	0	0	0	0	-0.179	0	0	0	0.13	0.635	0	-0.134	0.698	0	0	0.14	0	0	0	0	0	0.129	0	0	0	0
ANKRD45	339416	1q25.1	0	-0.127	0.586	0	-0.123	0.579	0	0	-0.591	0.683	0	0	0	0	0	0.203	-0.179	0	0	0	0.13	0.635	0	-0.134	0.698	0	0	0.14	0	0	0	0	0	0.186	0	0	0	0
LOC730159	730159	1q25.1	0	-0.127	0.586	0	-0.123	0.579	0	0	-0.591	0.683	0	0	0	0	0	0	-0.179	0	0	0	0.13	0.635	0	-0.134	0.698	0	0	0.14	0	0	0	0	0	-0.102	0	0	0	0
KLHL20	27252	1q25.1	0	-0.127	0.586	0	-0.123	0.579	0	0	-0.591	0.683	0	0	0	0	0	0	-0.179	0	0	0	0.13	0.635	0	-0.134	0.698	0	0	0	0	0	0	0	0	0.186	0	0	0	0
CENPL	91687	1q25.1	0	-0.127	0.586	0	-0.123	0.579	0	0	-0.591	0.683	0	0	0	0	0	0	-0.179	0	0	0	-0.166	0.635	0	-0.134	0.698	0	0	0	0	0	0	0	0	0	0	0	0	0
DARS2	55157	1q25.1	0	-0.127	0.586	0	-0.123	0.579	0	0	-0.591	0.683	0	0	0	0	0	0	-0.179	0	0	0	-0.166	0.635	0	-0.134	0.698	0	0	0	0	0	0	0	0	0	0	0	0	0
GAS5	60674	1q25.1	0	-0.127	0.586	0	-0.123	0.579	0	0	-0.591	0.683	0	0	0	0	0	0	-0.179	0	0	0	0.106	0.635	0	-0.134	0.698	0	0	0	0	0	0	0	0	0	0	0	0	0
LOC100506046	100506046	1q25.1	0	-0.127	0.586	0	-0.123	0.579	0	0	-0.591	0.683	0	0	0	0	0	0	-0.179	0	0	0	0.106	0.635	0	-0.134	0.698	0	0	0	0	0	0	0	0	0	0	0	0	0
SNORD47	26802	1q25.1	0	-0.127	0.586	0	-0.123	0.579	0	0	-0.591	0.683	0	0	0	0	0	0	-0.179	0	0	0	0.106	0.635	0	-0.134	0.698	0	0	0	0	0	0	0	0	0	0	0	0	0
SNORD81	26769	1q25.1	0	-0.127	0.586	0	-0.123	0.579	0	0	-0.591	0.683	0	0	0	0	0	0	-0.179	0	0	0	0.106	0.635	0	-0.134	0.698	0	0	0	0	0	0	0	0	0	0	0	0	0
SNORD80	26774	1q25.1	0	-0.127	0.586	0	-0.123	0.579	0	0	-0.591	0.683	0	0	0	0	0	0	-0.179	0	0	0	0.106	0.635	0	-0.134	0.698	0	0	0	0	0	0	0	0	0	0	0	0	0
SNORD44	26806	1q25.1	0	-0.127	0.586	0	-0.123	0.579	0	0	-0.591	0.683	0	0	0	0	0	0	-0.179	0	0	0	0.106	0.635	0	-0.134	0.698	0	0	0	0	0	0	0	0	0	0	0	0	0
SNORD74	619498	1q25.1	0	-0.127	0.586	0	-0.123	0.579	0	0	-0.591	0.683	0	0	0	0	0	0	-0.179	0	0	0	0.106	0.635	0	-0.134	0.698	0	0	0	0	0	0	0	0	0	0	0	0	0
SNORD75	692195	1q25.1	0	-0.127	0.586	0	-0.123	0.579	0	0	-0.591	0.683	0	0	0	0	0	0	-0.179	0	0	0	0.106	0.635	0	-0.134	0.698	0	0	0	0	0	0	0	0	0	0	0	0	0
SNORD76	692196	1q25.1	0	-0.127	0.586	0	-0.123	0.579	0	0	-0.591	0.683	0	0	0	0	0	0	-0.179	0	0	0	0.106	0.635	0	-0.134	0.698	0	0	0	0	0	0	0	0	0	0	0	0	0
SNORD77	692197	1q25.1	0	-0.127	0.586	0	-0.123	0.579	0	0	-0.591	0.683	0	0	0	0	0	0	-0.179	0	0	0	0.106	0.635	0	-0.134	0.698	0	0	0	0	0	0	0	0	0	0	0	0	0
SNORD78	692198	1q25.1	0	-0.127	0.586	0	-0.123	0.579	0	0	-0.591	0.683	0	0	0	0	0	0	-0.179	0	0	0	0.106	0.635	0	-0.134	0.698	0	0	0	0	0	0	0	0	0	0	0	0	0
SNORD79	26770	1q25.1	0	-0.127	0.586	0	-0.123	0.579	0	0	-0.591	0.683	0	0	0	0	0	0	-0.179	0	0	0	0.106	0.635	0	-0.134	0.698	0	0	0	0	0	0	0	0	0	0	0	0	0
ZBTB37	84614	1q25.1	0	-0.127	0.586	0	-0.123	0.579	0	0	-0.591	0.683	0	0	0	0	0	0	-0.179	0	0	0	0.106	0.635	0	-0.134	0.698	0	0	0	0	0	0	0	0	0	0	0	0	0
SERPINC1	462	1q25.1	0	-0.127	0.586	0	-0.123	0.579	0	0	-0.591	0.683	0.29	0	0	0	0.106	0	-0.179	0	0	0	0.106	0.635	0	-0.134	0.698	0	0	0.187	0	0	0	0	0	0.128	0	0	0	0.142
RC3H1	149041	1q25.1	0	-0.127	0.586	0	-0.123	0.579	0	0	-0.591	0.683	0.29	0	0	0	0.106	0	-0.179	0	0	0	0.106	0.635	0	-0.134	0.698	0	0	0.187	0	0	0	0	0	0.128	0	0	0	0.142
RABGAP1L	9910	1q25.1	0	-0.127	0.586	0	-0.123	0.579	0	0.186	1.331	0.683	0	0	0	0	0.13	0	-0.179	0	0	0	0.106	0.635	0	-0.134	0.698	0	0	2.256	0	0.113	0	0	0	-0.172	0	0	0	0
GPR52	9293	1q25.1	0	-0.127	0.586	0	-0.123	0.579	0	0	-0.591	0.683	0	0	0	0	0	0	-0.179	0	0	0	0	0.635	0	-0.134	0.698	0	0	0	0	0	0	0	0	0	0	0	0	0
CACYBP	27101	1q25.1	0	-0.127	0.586	0	-0.123	0.579	0	0.186	1.331	0.683	0	0	0	0	0	0	-0.179	0	0	0	0.101	0.635	0	-0.134	0.698	0	0	2.256	0	0.113	0	0	0	0	0	0	0	0
MRPS14	63931	1q25.1	0	-0.127	0.586	0	-0.123	0.579	0	0.186	1.331	0.683	0	0	0	0	0	0	-0.179	0	0	0	0.101	0.635	0	-0.134	0.698	0	0	2.256	0	0.113	0	0	0	0	0	0	0	0
TNN	63923	1q25.1	0	-0.127	0.586	0	-0.123	0.579	0	0	1.331	0.683	0	0	0	0	0	0.102	-0.179	0	0	0	0.101	0.635	0	-0.134	0.698	0	0	2.256	0	0	0	0	0	0	0	0	0	0
KIAA0040	9674	1q25.1	0	-0.127	0.586	0	-0.123	0.579	0	0	1.331	0.683	0	0	0	0	0	0.102	-0.179	0	0	0	0.101	0.635	0	-0.134	0.698	0	0	2.256	0	0	0	0	0	0	0	0	0	0
TNR	7143	1q25.1	0	-0.127	0.586	0	-0.123	0.579	0	0	1.331	0.683	0	0	0	0	0	0	-0.179	0	0	0	0.101	0.635	0	-0.134	0.698	0	0	2.256	0	0	0	0	0	0.142	0	0	0	0
RFWD2	64326	1q25.1	0	-0.127	0.586	0	-0.123	0.579	0	0.181	1.331	0.683	0	0	0	0	0.103	0	-0.179	0	0	0	0.13	0.635	0	-0.134	0.698	0	0	2.256	0	0	0	0	0	0.142	0	0	0	0
SCARNA3	677679	1q25.1	0	-0.127	0.586	0	-0.123	0.579	0	0.181	1.331	0.683	0	0	0	0	0	0	-0.179	0	0	0	0	0.635	0	-0.134	0.698	0	0	2.256	0	0	0	0	0	0.142	0	0	0	0
PAPPA2	60676	1q25.2	0	-0.127	0.586	0	-0.123	0.579	0	0	1.331	0.683	0.11	0	0	0	0.103	-0.193	-0.179	0	0	0	0.13	0.635	0	-0.134	0.698	0	0	2.256	0	0	0	0	0	0.142	0	0	0	0
ASTN1	460	1q25.2	0	-0.127	0.586	0	-0.123	0.579	0	0	1.331	0.683	0.11	0	0	0	0	0	-0.179	0	0	0	0.13	0.635	0	-0.134	0.698	0	0	2.256	0	-0.187	0	0.127	0	0.142	0	0	0	0
MIR488	574441	1q25.2	0	-0.127	0.586	0	-0.123	0.579	0	0	1.331	0.683	0	0	0	0	0	0	-0.179	0	0	0	0.13	0.635	0	-0.134	0.698	0	0	2.256	0	-0.187	0	0	0	0.142	0	0	0	0
hsa-mir-488	-1935	1q25.2	0	-0.127	0.586	0	-0.123	0.579	0	0	1.331	0.683	0	0	0	0	0	0	-0.179	0	0	0	0.13	0.635	0	-0.134	0.698	0	0	2.256	0	-0.187	0	0	0	0.142	0	0	0	0
FAM5B	57795	1q25.2	0	-0.127	0.586	0	-0.123	0.579	0	0	1.331	0.683	0	0	0	0	0	0.106	-0.179	0	0	0	0.157	0.635	0	-0.134	0.698	0	0	2.256	0	0	0	0	0	0.142	0	0	0	0
SEC16B	89866	1q25.2	0	-0.127	0.586	0	-0.123	0.619	0	0	-0.485	0.683	0.21	0	0	0	0	0	-0.179	0	0.131	0	0.157	0.635	0	-0.134	0.698	0	0	0.483	0	0	0	0	0	0.142	0	0	0	0
LOC730102	730102	1q25.2	0	-0.127	0.586	0	-0.123	0.619	0	0	-0.485	0.683	0	0	0	0	0	0	-0.179	0	0	0	0.157	0.635	0	-0.134	0.698	0	0	0.483	0	0	0	0	0	0.142	0	0	0	0
LOC100302401	100302401	1q25.2	0	-0.127	0.586	0	-0.123	0.619	0	0	-0.485	0.683	0	0	0	0	0	0	-0.179	0	0	0	0.157	0.635	0	0.111	0.698	0	0	0.483	0	0	0	0	0	0.142	0	0	0	0
RASAL2	9462	1q25.2	0	0.188	0.586	0	-0.123	0.619	0	0	-0.485	0.683	0	0	0	0	0	0	-0.179	0	0	0	0.157	0.635	0	0.111	0.698	0	0	0.483	0	0	0	0	0	0.142	0	0	0	0
C1orf49	84066	1q25.2	0	-0.147	0.586	0	-0.123	0.619	0	0	-0.485	0.683	0	0	0	0	0	0	-0.179	0	0	0	0.157	0.635	0	-0.104	0.698	0	0	0.483	0	0	0	0	0	0.142	0	0	0	0
C1orf220	400798	1q25.2	0	-0.147	0.586	0	-0.123	0.619	0	0	0.258	0.683	0	0	0	0	0	0	-0.179	0	0	0	0.157	0.635	0	-0.104	0.698	0	0	0.483	0	0	0	0	0	0.142	0	0	0	0
MIR4424	100616328	1q25.2	0	-0.147	0.586	0	-0.123	0.619	0	0	0.258	0.683	0	0	0	0	0	0	-0.179	0	0	0	0.157	0.635	0	-0.104	0.698	0	0	0.483	0	0	0	0	0	0.142	0	0	0	0
RALGPS2	55103	1q25.2	0	-0.147	0.586	0	-0.123	0.619	0	0	0.258	0.683	0	0	0	0	0	0	-0.179	0	0	0	0.157	0.635	0	-0.104	0.698	0	0	0.483	0	0	0	0	0	0.142	0	0	0	0
ANGPTL1	9068	1q25.2	0	-0.147	0.586	0	-0.123	0.619	0	0	0.258	0.683	0	0	0	0	0	0	-0.179	0	0	0	0.157	0.635	0	-0.104	0.698	0	0	0.483	0	0	0	0	0	0.142	0	0	0	0
FAM20B	9917	1q25.2	0	-0.147	0.586	0	-0.123	0.619	0	0.189	-1.155	0.683	0	0	0	0	0	0	-0.179	0	0	0	0.157	0.635	0	-0.104	0.698	0	0	0.483	0	0	0	0	0	0.142	0	0	0	0
TOR3A	64222	1q25.2	0	-0.147	0.586	0	-0.123	0.619	0	0.189	-1.155	0.683	0	0	0	0	0	0	-0.179	0	0	0	0.157	0.635	0	-0.104	0.698	0	0	0	0	0	0	0	0	0.142	0	0	0	0
ABL2	27	1q25.2	0	-0.147	0.586	0	-0.123	0.619	0	0.189	-1.155	0.683	0	0	0	0	0	0	-0.179	0	0	0	0.157	0.635	0	-0.104	0.698	0	0	0	0	0	0	0.239	0	0.142	0	0	0	0
SOAT1	6646	1q25.2	0	-0.147	0.586	0	-0.123	0.619	0	0	-1.155	0.683	0	0	0	0	0.318	0	-0.179	0	0	0	0.107	1.497	0	-0.104	0.698	0.139	0	0	0	0.129	0	0	0	0.142	0	0	0	0
AXDND1	126859	1q25.2	0	-0.147	0.586	0	-0.123	0.619	0	0.192	-1.155	0.683	0	0	0.154	0	0	0	-0.179	0	0	0	0.107	0.295	0	-0.104	0.698	0	0	0	0	0.129	0	0.106	0	0.142	0	0	0	0
NPHS2	7827	1q25.2	0	-0.147	0.586	0	-0.123	0.619	0	0.141	-1.155	0.683	0	0	0	0	0	0	-0.179	0	0	0	0.107	0.295	0	-0.104	0.698	0	0	0	0	0	0	0.106	0	0.142	0	0	0	0
TDRD5	163589	1q25.2	0	-0.147	0.586	0	-0.123	0.619	0	0.141	-1.155	0.683	0	0	0	0	0	0	-0.179	0	0	0	0.107	0.295	0	-0.104	0.698	0	0	0	0	0	0	0	0	0.142	0	0	0	0
FAM163A	148753	1q25.2	0	-0.147	0.586	0	-0.123	0.619	0	0	-1.155	0.683	0	0	0	0	0	0	-0.179	0	0.119	0	0.107	0.295	0	-0.104	0.698	0	0	0	0	0	0	0	0	0.142	0	0	0	0
TOR1AIP2	163590	1q25.2	0	-0.147	0.586	0	-0.123	0.619	0	0	-1.155	0.683	0	0	0	0	0	0	-0.179	0	0	0	0.107	0.295	0	-0.104	0.698	0	0	0	0	0	0	0	0	0.142	0	0	0	0
TOR1AIP1	26092	1q25.2	0	-0.147	0.586	0	-0.123	0.619	0	0	-1.155	0.683	0	0	0	0	0	0	-0.179	0	0	0	0.107	0.295	0	-0.104	0.698	0	0	0	0	0	0	0	0	0.142	0	0	0	0
CEP350	9857	1q25.2	0	-0.147	0.586	0	-0.123	0.619	0	0.162	-1.155	0.683	0	0	0	0	0	0	-0.179	0	0	0	0.107	0.295	0	-0.104	0.698	0	0	0	0	0	0	0	0	0.102	0	0	0	0
QSOX1	5768	1q25.2	0	-0.147	0.586	0	-0.123	0.619	0	0	-1.155	0.683	0	0	0	0	0	0	-0.179	0	0	0	0.107	0.295	0	-0.104	0.698	0	0	0	0	0	0	0	0	0.102	0	0	0	0
FLJ23867	200058	1q25.2	0	-0.147	0.586	0	-0.123	0.619	0	0	-1.155	0.683	0	0	0	0	0	0	-0.179	0	0	0	0.107	0.295	0	-0.104	0.698	0	0	0	0	0	0	0	0	0.102	0	0	0	0
LHX4	89884	1q25.2	0	-0.147	0.586	0	-0.123	0.619	0	0	-0.383	0.683	0	0	0	0	0	0	-0.179	0	0	0	0.107	0.295	0	-0.104	0.698	0	0	0.393	0	0	0	0	0	0.102	0	0	0	0
LOC100527964	100527964	1q25.2	0	-0.147	0.586	0	-0.123	0.619	0	0	-0.383	0.683	0	0	0	0	0	0	-0.179	0	0	0	0	0.295	0	-0.104	0.698	0	0	0.393	0	0	0	0	0	0.102	0	0	0	0
ACBD6	84320	1q25.2	0	-0.147	0.586	0	-0.123	0.619	0	0.174	-0.383	0.683	0	0	0	0	0.187	0	-0.179	0	0	0	0	0.295	0	-0.104	0.698	0	0	0.393	0	0	0	0	0	0.102	0	0	0	0
MIR3121	100423032	1q25.3	0	-0.147	0.586	0	-0.123	0.619	0	0	-0.383	0.683	0	0	0	0	0	0	-0.179	0	0	0	0	0.295	0	-0.104	0.698	0	0	0.393	0	0	0	0	0	0.102	0	0	0	0
hsa-mir-3121	-1961	1q25.3	0	-0.147	0.586	0	-0.123	0.619	0	0	-0.383	0.683	0	0	0	0	0	0	-0.179	0	0	0	0	0.295	0	-0.104	0.698	0	0	0.393	0	0	0	0	0	0.102	0	0	0	0
XPR1	9213	1q25.3	0	-0.147	0.586	0	-0.123	0.619	0	0	-0.383	0.683	0	0	0	0	0	0	-0.179	0	0	0	0	0.295	0	-0.104	0.698	0	0	0.393	0	0	0	0	0	0.102	0	0	0	0
KIAA1614	57710	1q25.3	0	-0.147	0.586	0	-0.123	0.619	0	0	-0.383	0.683	0	0	0	0	0	0	-0.179	0	0	0	0	0.295	0	-0.104	0.698	0	0	0.393	0	0	0	0	0	0.102	0	0	0	0
STX6	10228	1q25.3	0	-0.147	0.586	0	-0.123	0.619	0	0	-0.383	0.683	0	0	0	0	0	0	-0.179	0	0	0	0.154	0.295	0	-0.104	0.698	0	0	0.393	0	0	0	0	0	0.102	0	0	0	0
MR1	3140	1q25.3	0	-0.147	0.586	0	-0.123	0.619	0	0	-0.383	0.683	0	0	0	0	0	0	-0.179	0	0	0	0.154	0.295	0	-0.104	0.698	0	0	0.393	0	0	0	0	0	0.102	0	0	0	0
IER5	51278	1q25.3	0	-0.147	0.586	0	-0.123	0.619	0	0	-0.383	0.683	0	0	0	0	0	0	-0.179	0	0	0	0	0.295	0	-0.104	0.698	0	0	0.393	0	0	0	0	0	0.102	0	0	0	0
GM140	100287948	1q25.3	0	-0.147	0.586	0	-0.123	0.619	0	0	-0.383	0.683	0	0	0	0	0	0	-0.179	0	0	0	0.118	0.295	0	-0.104	0.698	0	0	0.393	0	0	0	0	0	0.102	0	0	0	0
CACNA1E	777	1q25.3	0	-0.147	0.586	0	-0.123	0.619	0	0.177	-0.383	0.683	0	0	0	0	0.226	0	-0.179	0	0	0	0.118	0.295	-0.232	-0.104	0.698	0	0	0.393	0	0.101	0	0	0	0.173	0	0	0	0
ZNF648	127665	1q25.3	0	-0.147	0.298	0	-0.123	0.619	0	0	-0.383	0.683	0	0	0	0	0	0	-0.179	0	0	0	0.101	0.303	0	-0.104	0.698	0	0	0.393	0	0	0	0	0	0	0	0	0	0
GLUL	2752	1q25.3	0	-0.147	0.298	0	-0.123	0.619	0	0.148	-0.383	0.683	0	0	0	0	0.153	0	-0.179	0	0	0	0.101	0.303	0	-0.104	0.698	0	0	0.393	0	0.116	0	0	0	0	0	0	0	0
TEDDM1	127670	1q25.3	0	-0.147	0.298	0	-0.123	0.619	0	0.148	-0.383	0.683	0	0	0	0	0.153	0	-0.179	0	0	0	0.101	0.303	0	-0.104	0.698	0	0	0.393	0	0.116	0	0	0	0	0	0	0	0
LINC00272	388719	1q25.3	0	-0.147	0.298	0	-0.123	0.619	0	0.148	-0.383	0.683	0	0	0	0	0.153	0.129	-0.179	0	0	0	0.101	0.303	0	-0.104	0.698	0	0	0.393	0	0.116	0	0	0	0	0	0	0	0
RGSL1	353299	1q25.3	0	-0.147	0.298	0	-0.123	0.619	0	0	-0.383	0.683	0	0	0	0	0	0	-0.179	0	0	0	0.101	0.303	0	-0.104	0.698	0	0	0.393	0	0	0	0	0	0	0	0	0	0
RNASEL	6041	1q25.3	0	-0.147	0.298	0	-0.123	0.619	0	0.126	-0.383	0.683	0	0	0	0	0.115	0	-0.179	0	0	0	0.132	0.303	0	-0.104	0.698	0	0	0.393	0	0	0	0	0	0	0	0	0	0
RGS16	6004	1q25.3	0	-0.147	0.298	0	-0.123	0.619	0	0.126	-0.383	0.683	0	0	0	0	0.115	0	-0.179	0	0	0	0.132	0.303	0	-0.104	0.698	0	0	0.393	0	0	0	0	0	0	0	0	0	0
LOC284648	284648	1q25.3	0	-0.147	0.298	0	-0.123	0.619	0	0.126	-0.383	0.683	0	0	0	0	0.115	0	-0.179	0	0	0	0.132	0.303	0	-0.104	0.698	0	0	0.393	0	0	0	0	0	0	0	0	0	0
RGS8	85397	1q25.3	0	-0.147	0.298	0	-0.123	0.619	0	0	-0.383	0.683	0	0	0	0	0.115	0.13	-0.179	0	0	0	0.132	0.303	0	-0.104	0.698	0	0	0.393	0	0	0	0	0	0	0	0	0	0
NPL	80896	1q25.3	0	-0.147	0.298	0	-0.123	0.619	0	0	-0.383	0.683	0	0	0	0	0	-0.165	-0.179	0	0	0	0.132	0.303	0	-0.104	0.698	0	0	0.393	0	-0.134	0	0	0	0	0	0	0	0
DHX9	1660	1q25.3	0	-0.147	0.298	0	-0.123	0.619	0	0	-0.383	0.683	0	0	0	0	0	-0.165	-0.179	0	0	0	0.132	0.303	0	-0.104	0.698	0	0	0.393	0	-0.134	0	0	0	0	0	0	0	0
SHCBP1L	81626	1q25.3	0	-0.147	0.298	0	-0.123	0.619	0	0	-0.383	0.683	0	0	0	0	0	0	-0.179	0	0	0	0.132	0.303	0	-0.104	0.698	0	0	0.393	0	0	0	0	0	0	0	0	0	0
LAMC1	3915	1q25.3	0	-0.147	0.298	0	0.198	0.619	0	0	-0.383	0.683	0.197	0	0	0	0	-0.14	-0.179	0	0	0	-0.166	0.303	0	-0.104	0.698	0	0	0.393	0	0	0	0.156	0	0	0	0	0	0
LAMC2	3918	1q25.3	0	-0.147	0.298	0	0	0.619	0	0	-0.383	0.683	0	0	0	0	0	-0.14	-0.179	0	0	0	-0.166	0.303	0	-0.104	0.698	0	0	0.393	0	0	0	0	0	0.114	0	0	0	0
NMNAT2	23057	1q25.3	0	-0.147	0.298	0	0	0.619	0	0	-0.383	0.683	0	0	0	0	0	0	-0.179	0	0	0	0.126	0.303	0	-0.104	0.698	0	0	0.393	0	0	0	0	0	0.114	0	0	0	0
DKFZP564C196	284649	1q25.3	0	-0.147	0.298	0	0	0.619	0	0	-0.383	0.683	0	0	0	0	0	0	-0.179	0	0	0	0.126	0.303	0	-0.104	0.698	0	0	0.393	0	0	0	0	0	0.114	0	0	0	0
SMG7	9887	1q25.3	0	-0.147	0.298	0	0	0.619	0	-0.114	-0.383	0.683	0	0	0	0	0	0	-0.179	0	0	0	0.126	0.303	0	-0.104	0.698	0	0	0.393	0	0	0	0	0	0.114	0	0	0	0
NCF2	4688	1q25.3	0	-0.147	0.298	0	0	0.619	0	-0.114	-0.383	0.683	0	0	0	0	0	0	-0.179	0	0	0	0.126	0.303	0	-0.104	0.698	0	0	0.393	0	0	0	0	0	0	0	0	0	0
ARPC5	10092	1q25.3	0	-0.147	0.298	0	0	0.619	0	0.137	-0.383	0.683	0	0	0	0	0	0	-0.179	0	0	0	0.126	0.303	0	-0.104	0.698	0	0	0.393	0	0	0	0	0	0	0	0	0	0
RGL1	23179	1q25.3	0	-0.147	0.298	0	0	0.619	0	0.137	-0.383	0.683	0	0	0	0	0.101	0	-0.179	0	0	0	0.126	0.303	0	-0.104	0.698	0	0	0.393	0	0.123	0	0	0	0.132	0	0	0	0
APOBEC4	403314	1q25.3	0	-0.147	0.298	0	0	0.619	0	0	-0.383	0.683	0	0	0	0	0	0	-0.179	0	0	0	0.126	0.303	0	-0.104	0.698	0	0	0.393	0	0	0	0	0	0	0	0	0	0
GLT25D2	23127	1q25.3	0	-0.147	0.298	0	0	0.619	0	0	-0.383	0.683	0	0	0	0	0.129	0	-0.179	0	0	0	0.126	0.303	0	-0.104	0.698	0	0	0.393	0	0	0	0	0	0.132	0	0	0	0
TSEN15	116461	1q25.3	0	-0.147	0.298	0	0	0.619	0	0	-0.383	0.683	0	0	0	0	0.129	0	-0.179	0	0	0	0.126	0.303	0	-0.104	0.698	0	0	0.393	0	0	0	0	0	0.132	0	0	0	0
C1orf21	81563	1q25.3	0	-0.147	0.298	0	0	0.619	0	0	-0.383	0.683	0	0	0	0	0	0	-0.179	0	0	0	0.126	0.303	0	-0.104	0.698	0	0	0.393	0	0.252	0	0	0	0.132	0	0	0	0
EDEM3	80267	1q25.3	0	-0.147	0.298	0	0	0.619	0	0	-0.383	0.683	0	0	0	0	0	0	-0.179	0	0	0	0.126	0.303	0	-0.104	0.698	0	0	0.393	0	0	0	0	0	0.132	0	0	0	0
FAM129A	116496	1q25.3	0	-0.147	0.298	0	0	0.619	0	0	-0.383	0.683	0	0	0	0	0	-0.158	-0.179	0	0	0	0.166	0.303	0	-0.104	0.698	0	0	0.393	0	0.12	0	0	0	0.132	0	0	0	0
RNF2	6045	1q25.3	0	-0.147	0.298	0	0	0.619	0	0	-0.383	0.683	0	0	0	0	0	-0.138	-0.179	0	0	0	0.166	0.303	0	-0.104	0.698	0	0	0.393	0	0.12	0	0	0	0.132	0	0	0	0
TRMT1L	81627	1q25.3	0	-0.147	0.298	0	0	0.619	0	0	-0.383	0.683	0	0	0	0	0	-0.138	-0.179	0	0	0	0.166	0.303	0	-0.104	0.698	0	0	0.393	0	0	0	0	0	0.132	0	0	0	0
SWT1	54823	1q25.3	0	-0.147	0.298	0	0	0.619	0	0	-0.383	0.683	0	0	0	0	0.154	0.165	-0.179	0	0	0	0.166	0.303	0	-0.104	0.698	0	0	0.393	0	0	0	0	0	0.132	0	0	0	0
IVNS1ABP	10625	1q25.3	0	-0.147	0.298	0	0	0.619	0	0	-0.383	0.683	0	0	0	0	0	0.165	-0.179	0	0	0	0.166	0.303	0	-0.104	0.698	0	0	0.393	0	0	0	0	0	0.132	0	0	0	0
LOC100288079	100288079	1q25.3	0	-0.147	0.298	0	0	0.619	0	0	-0.383	0.683	0	0	0	0	0	0.165	-0.179	0	0	0	0.166	0.303	0	-0.104	0.698	0	0	0.393	0	0	0	0	0	0.132	0	0	0	0
HMCN1	83872	1q25.3	0	0	0.298	0	0	0.619	0	0	-0.604	0.683	0	0	0.518	0	0.112	0	-0.179	0	0	0	0.166	0.303	0	-0.104	0.698	0	0	0.393	0	0	0	0	0	0.132	0	0	0	0
MIR548F1	100302192	1q31.1	0	0.318	0.298	0	0	0.619	0	0	-0.604	0.683	0	0	0.154	0	0.115	0.142	-0.179	0	0	0	0.176	0.303	0	-0.104	0.698	0.118	0	0.393	0	0	0	0	0	0.132	0	0	0	0.111
PRG4	10216	1q31.1	0	0	0.298	0	0	0.619	0	0	-0.604	0.683	0	0	0	0	0	0	-0.179	0	0	0	0.164	0.303	0	-0.104	0.698	0	0	0.393	0	0	0	0	0	0.132	0	0	0	0
TPR	7175	1q31.1	0	0	0.298	0	0	0.619	0	0	-0.604	0.683	0	0	0	0	0.115	0	-0.179	0	0	0	0.164	0.303	0	-0.104	0.698	0	0	0.393	0	0	0	0	0	0.132	0	0	0	0
C1orf27	54953	1q31.1	0	0	0.298	0	0	0.619	0	0	-0.604	0.683	0	0	0	0	0.115	0.142	-0.179	0	0	0	0.176	0.303	0	-0.104	0.698	0	0	0.393	0	0	0	0	0	0.132	0	0	0	0
OCLM	10896	1q31.1	0	0	0.298	0	0	0.619	0	0	-0.604	0.683	0	0	0	0	0.115	0.142	-0.179	0	0	0	0.176	0.303	0	-0.104	0.698	0	0	0.393	0	0	0	0	0	0.132	0	0	0	0
PDC	5132	1q31.1	0	0	0.298	0	0	0.619	0	0	-0.604	0.683	0	0	0	0	0.115	0.142	-0.179	0	0	0	0.176	0.303	0	-0.104	0.698	0	0	0.393	0	0	0	0	0	0.132	0	0	0	0.111
PTGS2	5743	1q31.1	0	-0.134	0.298	0	-0.102	0.619	0	0	-0.604	0.683	0	0	0	0	0	0	-0.179	0	0	0	0.176	0.303	0	-0.104	0.698	0	0	0.393	0	0	0	0	0	0.132	0	0	0	0
PLA2G4A	5321	1q31.1	0	0.266	0.298	0	-0.102	0.619	0	0.143	-0.604	0.683	0	0	0	0	0.16	0.154	-0.179	0	0	0	0.176	0.303	0	-0.104	0.698	0	0	0.393	0	0.111	0	0	0	0.142	0	0	0	0
FAM5C	339479	1q31.1	0	0.375	0	0	-0.102	0.619	0	-0.114	-0.604	0.683	0	0	0	0	0	0.159	-0.179	0	-0.345	0	0.148	0	0	0	0.698	0	0	0.393	0	0	0	0	0	0.123	0	0	0	-0.211
LOC440704	440704	1q31.1	0	0.234	0	0	-0.102	0.619	0	0.179	-0.604	0.683	0	0	0	0	0	0.199	-0.179	0	-0.225	0	0.148	0.238	0	0.134	0.698	0	0	0.393	0	0	0	0	0	0.116	0	0	0	-0.211
RGS18	64407	1q31.2	0	-0.103	0	0	-0.107	0	0	0	-0.604	0.683	0	0	0	0	0	0	-0.179	0	-0.225	0	0.148	0	0	0	0	0	0	0.393	0	0	0	0	0	0.114	0	0	0	-0.211
RGS21	431704	1q31.2	0	-0.103	0	0	-0.107	0	0	0	-0.604	0.683	0	0	0	0	0.1	0	-0.179	0	-0.225	0	0.148	0	0	0	0	0	0	0.393	0	0	0	0	0	0.114	0	0	0	-0.211
RGS1	5996	1q31.2	0	-0.103	0	0	-0.107	0	0	0	-0.604	0.683	0	0	0	0	0.1	0	-0.179	0	-0.225	0	0.148	0	0	0	0	0	0	0.393	0	0	0	0	0	0.114	0	0	0	-0.211
RGS13	6003	1q31.2	0	-0.103	0	0	-0.107	0	0	0	-0.604	0.683	0	0	0	0	0.1	0	-0.179	0	-0.225	0	0.148	0	0	0	0	0	0	0.393	0	0	0	0	0	0.114	0	0	0	-0.211
RGS2	5997	1q31.2	0	-0.103	0	0	-0.107	0	0	0.288	-0.604	0.683	0	0	0	0	0.119	0	-0.179	0	-0.225	0	0.148	0	0	0	0	0	0	0.393	0	0	0	0	0	0.142	0	0	0	-0.211
UCHL5	51377	1q31.2	0	-0.103	0	0	-0.107	0	0	0	-0.604	0.683	0	0	0	0	0.164	0	-0.179	0	-0.225	0	0.148	0	0	0	0	0	0	0.393	0	0	0	0	0	0.161	0	0	0	-0.211
TROVE2	6738	1q31.2	0	-0.103	0	0	-0.107	0	0	0	-0.604	0.683	0	0	0	0	0.164	0	-0.179	0	-0.225	0	0.148	0	0	0	0	0	0	0.393	0	0	0	0	0	0.161	0	0	0	-0.211
GLRX2	51022	1q31.2	0	-0.103	0	0	-0.107	0	0	0	-0.604	0.683	0	0	0	0	0	0	-0.179	0	-0.225	0	0.148	0	0	0	0	0	0	0.393	0	0	0	0	0	0.161	0	0	0	-0.211
CDC73	79577	1q31.2	0	0.249	0.316	0	-0.107	0	0.118	0	-0.604	0.683	0	0	0	0	0.116	0.159	-0.179	0	-0.225	0	0.196	0	-0.334	0	0	0	0	0.393	0	0.31	0	0.19	0	0.161	0	0	0	-0.211
MIR1278	100302163	1q31.2	0	-0.103	0	0	-0.107	0	0	0	-0.604	0.683	0	0	0	0	0	0	-0.179	0	-0.225	0	0.196	0	0	0	0	0	0	0.393	0	0	0	0	0	0.161	0	0	0	-0.211
hsa-mir-1278	-2058	1q31.2	0	-0.103	0	0	-0.107	0	0	0	-0.604	0.683	0	0	0	0	0	0	-0.179	0	-0.225	0	0.196	0	0	0	0	0	0	0.393	0	0	0	0	0	0.161	0	0	0	-0.211
B3GALT2	8707	1q31.2	0	-0.103	0	0	-0.107	0	0	0	-0.604	0.683	0	0	0	0	0	0	-0.179	0	-0.225	0	0.196	0	0	0	0	0	0	0.393	0	0	0	0.19	0	0.161	0	0	0	-0.211
KCNT2	343450	1q31.3	0	0.552	0.133	0	-0.107	0	0	0	-0.604	0.683	0	0	0	0	0	-0.303	-0.221	0	-0.225	0	0.196	0.149	-0.37	-0.102	0	0	0	0.393	0	0	0	0	0	0.161	0	0	0	-0.364
MIR4735	100616363	1q31.3	0	0	0.133	0	-0.107	0	0	0	-0.604	0.683	0	0	0	0	0	0	-0.221	0	-0.225	0	0.196	0.149	0	-0.102	0	0	0	0.393	0	0	0	0	0	0.161	0	0	0	-0.364
CFH	3075	1q31.3	0	0	0.133	0	0.21	0	0.104	0	-0.604	0.683	0	0	0	0	0	0	-0.221	0	0.735	0	0.196	0.149	0	0.142	0	0.107	0	0.393	0	0.184	0	0	0	0.161	0	0	0.152	0.786
CFHR1	3078	1q31.3	0	0	0.133	0	0.21	0	0.104	0	-0.604	0.683	0	0	0	0	0	0	-0.221	0	0.735	0	0.196	0.149	0	0.142	0	0.107	0	0.393	-1.03	0.184	0	0	0	0.161	0	0	0.152	0.786
CFHR3	10878	1q31.3	0	0	0.133	0	0.21	0	0.104	0	-0.604	0.683	0	0	0	0	0	0	-0.221	0	0.735	0	0.196	0.149	0	0.142	0	0.107	0	0.393	-1.03	0.184	0	0	0	0.161	0	0	0.152	0.786
CFHR4	10877	1q31.3	0	0	0.133	0	0.21	0	0.104	0	-0.604	-0.484	0	0	0	0	0	0	-0.221	0	0.735	0	0.196	0.149	0	0.142	0	0.107	0	0.393	-1.03	0	0	0	0	0.161	0	0	0.152	0.786
CFHR2	3080	1q31.3	0	0	0.133	0	-0.123	0	0.104	0	-0.604	0	0	0	0	0	0	0	-0.221	0	0.735	0	0.196	0.149	0	0.142	0	0.107	0	0.393	0	0	0	0	0	0.161	0	0	0	0.786
CFHR5	81494	1q31.3	0	0	0.133	0	-0.123	0	0.104	0	-0.604	0	0	0	0	0	0	0	-0.221	0	0.735	0	0.196	0.149	0	0.142	0	0.107	0	0.393	0	0	0	0	0	0.161	0	0	0	0.786
F13B	2165	1q31.3	0	0	0.133	0	-0.123	0	0	0	-0.604	0	0	0	0	0	0	-0.107	-0.221	0	0.735	0	0.196	0.149	0	0	0	0	0	0.393	0	0	0	0	0	0.161	0	0	0	0.786
ASPM	259266	1q31.3	0	0	0.133	0	-0.123	0	0	0	-0.604	0	0	0	0	0	0.13	-0.107	-0.221	0	0.735	0	0.196	0.149	0	0	0	0	0	0.393	0	0	0	0	0	0.161	0	0	0	0.786
ZBTB41	360023	1q31.3	0	0	0.133	0	-0.123	0	0	0	-0.604	0	0	0	0	0	0.13	0.195	-0.221	0	0.735	0	0.196	0.149	0	0	0	0	0	0.393	0	0	0	0	0	0.161	0	0	0	0.786
CRB1	23418	1q31.3	0	0.196	0.133	0	-0.123	0	0	0	-0.604	0	0	0	0.202	0	0.13	0.195	-0.221	0	0.735	0	0.196	0.149	0	0.131	0	0	0	0.393	0	0	0	0	0	0.161	0	0	0	1.172
DENND1B	163486	1q31.3	0	0.174	0.133	0	-0.123	0	0	0.133	-0.604	0	0	0	0	0	0.256	0.108	-0.221	0	0.735	0	0.196	0.149	0	-0.151	0	0	0	0.393	0	0	0	0.108	0	0.161	0	0	0	1.014
C1orf53	388722	1q31.3	0	-0.166	0.137	0	-0.123	0	0	0.133	-0.604	0	0	0	0	0	0	0	-0.221	0	0.735	0	0.196	0	0	-0.151	0	0	0	0.393	0	0	0	0.108	0	0.161	0	0	0	0.786
LHX9	56956	1q31.3	0	-0.166	0.137	0	-0.123	0	0	0.133	-0.604	0	0	0	0	0	0	0	-0.221	0	0.735	0	0.196	0	0	-0.151	0	0	0	0.393	0	0	0	0.108	0	0.161	0	0	0	0.786
NEK7	140609	1q31.3	0	-0.166	0.137	0	-0.123	0	0	0	-0.604	0	0	0	0	0	0	0	-0.221	0	1.413	0	0.196	0	0	-0.151	0	0	0	0.393	0	0	0	0	0	0.161	0	0	0	1.606
ATP6V1G3	127124	1q31.3	0	-0.166	0	0	-0.123	0	0	0	-0.604	0	0	0	0	0	0	0	-0.221	0	0.591	0	-0.163	0	-0.228	-0.151	-0.248	0	0	0.393	0	0	0	0	0	0.161	0	0	0	0.786
PTPRC	5788	1q31.3	0	-0.166	0	0	-0.123	0	0	0	-0.604	0	0	0	0	0	0	0	-0.221	0	-0.208	0	-0.166	0	0	-0.151	0	0	0	0.393	0	0	0	0	0	0.161	0	0	0	-0.364
LOC100131234	100131234	1q32.1	0	-0.166	0	0	-0.123	0	0	0.225	-0.604	0	0	0	0	0	0.178	0.246	-0.221	0	-0.386	0	0.126	0	0	-0.151	0	0	0	0.393	0	0	0	0	0	0.116	0	0	0	-0.364
MIR181A1	406995	1q32.1	0	-0.166	0	0	-0.123	0	0	0	-0.604	0	0	0	0	0	0	0	-0.221	0	-0.386	0	0.126	0	0	-0.151	0	0	0	0.393	0	0	0	0	0	0.116	0	0	0	-0.364
MIR181B1	406955	1q32.1	0	-0.166	0	0	-0.123	0	0	0	-0.604	0	0	0	0	0	0	0	-0.221	0	-0.386	0	0.126	0	0	-0.151	0	0	0	0.393	0	0	0	0	0	0.116	0	0	0	-0.364
hsa-mir-181a-1	-2101	1q32.1	0	-0.166	0	0	-0.123	0	0	0	-0.604	0	0	0	0	0	0	0	-0.221	0	-0.386	0	0.126	0	0	-0.151	0	0	0	0.393	0	0	0	0	0	0.116	0	0	0	-0.364
hsa-mir-181b-1	-2101	1q32.1	0	-0.166	0	0	-0.123	0	0	0	-0.604	0	0	0	0	0	0	0	-0.221	0	-0.386	0	0.126	0	0	-0.151	0	0	0	0.393	0	0	0	0	0	0.116	0	0	0	-0.364
NR5A2	2494	1q32.1	0	-0.166	0.116	0	-0.123	0	0	0	-0.604	0	0	0	0	0	0.1	0	-0.221	0	0.651	0	0.126	0	0	-0.151	0	0	0	0.393	0	0.115	0	0	0	0.116	0	0	0	0.806
FAM58BP	339521	1q32.1	0	-0.166	0.116	0	-0.123	0	0	0	-0.604	0	0	0	0	0	0.1	0	-0.221	0	0.651	0	0.126	0	0	-0.151	0	0	0	0.393	0	0	0	0	0	0.116	0	0	0	0.806
C1orf98	554279	1q32.1	0	-0.166	0	0	-0.123	0	0	0.157	-0.604	0	0	0	0	0	0.1	0	-0.221	0	0.651	0	0.126	0	0	-0.151	0	0	0	0.393	0	0	0	0	0	0.116	0	0	0	0.806
ZNF281	23528	1q32.1	0	-0.166	0	0	-0.123	0	0	0.157	-0.604	0	0	0	0	0	0.1	0	-0.221	0	0.651	0	0.126	0	0	-0.151	0	0	0	0.393	0	0	0	0	0	0.116	0	0	0	0.806
KIF14	9928	1q32.1	0	-0.166	0	0	-0.123	0	0	0	-0.604	0	0	0	0	0	0	0	-0.221	0	0.651	0	0.126	0	0	-0.151	0	0	0	0.393	0	0	0	0	0	0	0	0	0	0.806
DDX59	83479	1q32.1	0	-0.166	0	0	-0.123	0	0	0	-0.604	0	0	0	0	0	0	0	-0.221	0	0.651	0	0.126	0	0	-0.151	0	0	0	0.393	0	0	0	0	0	0	0	0	0	0.806
CAMSAP2	23271	1q32.1	0	-0.166	0	0	-0.123	0	0	0	-0.604	0	0	0	0	0	0	0	-0.221	0	0.651	0	0.126	0	0	-0.151	0	0	0	0.393	0	0	0	0	0	0	0	0	0	0.806
GPR25	2848	1q32.1	0	-0.166	0	0	-0.123	0	0	0	-0.604	0	0	0	0	0	0	0	-0.221	0	0.651	0	0	0	0	-0.151	0	0	0	0.393	0	0	0	0	0	0	0	0	0	0.806
C1orf106	55765	1q32.1	0	-0.166	0	0	-0.123	0	0	0	-0.604	0	0	0	0	0	0	0	-0.221	0	0.651	0	0	0	0	-0.151	0	0	0	0.393	0	0	0	0	0	0	0	0	0	0.806
KIF21B	23046	1q32.1	0	-0.166	0	0	-0.123	0	0	0	-0.604	0	0	0	0	0	0	0	-0.221	0	0.651	0	0	0	0	-0.151	0	0	0	0.393	0	0	0	0	0	0	0	0	0	0.806
CACNA1S	779	1q32.1	0	-0.166	0	0	-0.123	0	0	0	-0.604	0	0	0	0	0	0	0	-0.221	0	0.651	0	0	0	0	-0.151	0	0	0	0.393	0	0	0	0	0	0.105	0	0	0	0.806
TMEM9	252839	1q32.1	0	-0.166	0	0	-0.123	0	0	0	-0.604	0	0	0	0	0	0	0	-0.221	0	0.651	0	0	0	0	-0.151	0	0	0	0.393	0	0	0	0	0	0.105	0	0	0	0.806
IGFN1	91156	1q32.1	0	-0.166	0	0	-0.123	0	0	0	-0.604	0	0	0	0	0	0	0	-0.221	0	0.651	0	0	0	0	-0.151	0	0	0	0.393	0	0	0	0	0	0.105	0	0	0	0.806
PKP1	5317	1q32.1	0	-0.166	0	0	-0.123	0	0	0	-0.604	0	0	0	0	0	0	0	-0.221	0	0.651	0	0	0	0	-0.151	0	0	0	0.393	0	0	0	0	0	0	0	0	0	0.806
TNNT2	7139	1q32.1	0	-0.166	0	0	-0.123	0	0	0	-0.604	0	0	0	0	0	0.105	0	-0.221	0	0.651	0	0	0	0	-0.151	0	0	0	0.393	0	0	0	0	0	0.168	0	0	0	0.806
LAD1	3898	1q32.1	0	-0.166	0	0	-0.123	0	0	0	-0.604	0	0	0	0	0	0.105	0	-0.221	0	0.651	0	0	0	-0.234	-0.151	0	0	0	0.393	0	0	0	0	0	0.168	0	0	0	0.806
TNNI1	7135	1q32.1	0	-0.166	0	0	-0.123	0	0	0	-0.604	0	0	0	0	0	0	0	-0.221	0	0.651	0	0	0	-0.234	-0.151	0	0	0	0.393	0	0	0	0	0	0	0	0	0	0.806
PHLDA3	23612	1q32.1	0	-0.166	0	0	-0.123	0	0	0	-0.604	0	0	0	0	0	0	0.171	-0.221	0	0.651	0	0	0	0	-0.151	0	0	0	0.393	0	0	0	0	0	0.142	0	0	0	0.806
CSRP1	1465	1q32.1	0	-0.166	0	0	-0.123	0	0	0	-0.604	0	0	0	0	0	0	0.171	-0.221	0	0.651	0	0	0	0	-0.151	0	0	0	0.393	0	0	0	0	0	0.142	0	0	0	0.806
RPS10P7	376693	1q32.1	0	-0.166	0	0	-0.123	0	0	0	-0.604	0	0	0	0	0	0	0	-0.221	0	0.651	0	0	0	0	-0.151	0	0	0	0.393	0	0	0	0	0	0.142	0	0	0	0.806
NAV1	89796	1q32.1	0	-0.166	0.118	0	-0.123	0	0	0	-0.604	0	0	0	0	0	0	0	-0.221	0	0.651	0	0	0	0	-0.151	0	0	0	0.393	0	0	0	0	0	0.142	0	0	0	0.806
MIR1231	100302158	1q32.1	0	-0.166	0.118	0	-0.123	0	0	0	-0.604	0	0	0	0	0	0	0	-0.221	0	0.651	0	0	0	0	-0.151	0	0	0	0.393	0	0	0	0	0	0.142	0	0	0	0.806
hsa-mir-1231	-2124	1q32.1	0	-0.166	0.118	0	-0.123	0	0	0	-0.604	0	0	0	0	0	0	0	-0.221	0	0.651	0	0	0	0	-0.151	0	0	0	0.393	0	0	0	0	0	0.142	0	0	0	0.806
IPO9	55705	1q32.1	0	-0.166	0.118	0	-0.123	0	0	0	-0.604	0	0	0	0	0	0.133	0	-0.221	0	0.651	0	0	0	0	-0.151	0	0	0	0.393	0	0	0	0	0	0.142	0	0	0	0.806
SHISA4	149345	1q32.1	0	-0.166	0.118	0	-0.123	0	0	0	-0.604	0	0	0	0	0	0.133	0	-0.221	0	0.651	0	0	0	0	-0.151	0	0	0	0.393	0	0	0	0	0	0.142	0	0	0	0.806
LMOD1	25802	1q32.1	0	-0.166	0.118	0	-0.123	0	0	0	-0.604	0	0	0	0	0	0.133	0	-0.221	0	0.651	0	0	0	0	-0.151	0	0	0	0.393	0	0	0	0	0	0.142	0	0	0	0.806
TIMM17A	10440	1q32.1	0	-0.166	0.118	0	-0.123	0	0	0	-0.604	0	0	0	0	0	0.133	0	-0.221	0	0.651	0	0	0	0	-0.151	0	0	0	0.393	0	0	0	0	0	0	0	0	0	0.806
RNPEP	6051	1q32.1	0	-0.166	0.118	0	-0.123	0	0	0	-0.604	0	0	0	0	0	0	0	-0.221	0	0.651	0	0	0	0	-0.151	0	0	0	0.393	0	0	0	0	0	0	0	0	0	0.806
ELF3	1999	1q32.1	0	-0.166	0.118	0	-0.123	0	0	0	-0.604	0	0	0	0	0	0	0	-0.221	0	0.651	0	0	0	0	-0.151	0	0	0	0.393	0	0	0	0	0	0	0	0	0	0.806
GPR37L1	9283	1q32.1	0	-0.166	0.118	0	-0.123	0	0	0	-0.604	0	0	0	0	0	0	0	-0.221	0	0.651	0	0	0	0	-0.151	0	0	0	0.393	0	0	0	0	0	0.147	0	0	0	0.806
ARL8A	127829	1q32.1	0	-0.166	0.118	0	-0.123	0	0	0	-0.604	0	0	0	0	0	0	0	-0.221	0	0.651	0	0	0	0	-0.151	0	0	0	0.393	0	0	0	0	0	0.147	0	0	0	0.806
PTPN7	5778	1q32.1	0	-0.166	0.118	0	-0.123	0	0	0	-0.604	0	0	0	0	0	0	0	-0.221	0	0.651	0	0	0	0	-0.151	0	0	0	0.393	0	0	0	0	0	0.147	0	0	0	0.806
PTPRVP	148713	1q32.1	0	-0.166	0.118	0	-0.123	0	0	0	-0.604	0	0	0	0	0	0	0	-0.221	0	0.651	0	0	0	0	-0.151	0	0	0	0.393	0	0	0	0	0	0.147	0	0	0	0.806
LGR6	59352	1q32.1	0	-0.166	0.118	0	-0.123	0	0	0	-0.604	0	0	0	0	0	0	0	-0.221	0	0.651	0	0	0	0	-0.151	0	0	0	0.393	0	0	0	0	0	0.147	0	0	0	0.806
[truncated: 21,110 more rows]
