# Supplementary material for: Integrative molecular analysis of metastatic hepatocellular carcinoma
Source: BMC Med Genomics. 2019 Nov 13;12:164. doi: 10.1186/s12920-019-0586-4 (PMC6854708; doi:10.1186/s12920-019-0586-4)
Supplement: Supplementary file 5 — Additional file 5: Table S4. DNA methylation analysis. [file 12920_2019_586_MOESM5_ESM.xlsx]

## Sheet: Promoter_Tumor_vs_Normal
ID	Pvalue	FDR	Range	Normal	Tumor	CHR	LOC	ANN
cg14189782	6.16744e-14	1.62968e-09	0.253961	0.371403	0.117442	chr11	65342283	EHBP1L1:Island:Promoter_Associated:2:II:CpG:FALSE:EHBP1L1:P1500_500:1226
cg25340966	9.15801e-14	1.76481e-09	0.515349	0.160343	0.675692	chr1	119532195	TBX15:Island:-:4:I:CpG:FALSE:TBX15:P1500_500:16
cg27341860	1.42747e-13	2.22126e-09	0.281909	0.788831	0.506923	chr1	248099880	OR2L13:N_Shore:-:2:II:CpG:FALSE:OR2L13:P1500_500:613
cg05726701	3.32156e-13	2.88552e-09	0.318159	0.786222	0.468063	chr1	248005057	OR11L1:-:-:1:II:CpG:FALSE:OR11L1:P1500_500:-198
cg08948808	4.56104e-13	3.13677e-09	0.457945	0.719357	0.261412	chr1	152942003	SPRR4:-:-:1:II:CpG:FALSE:SPRR4:P1500_500:1139
cg10707565	5.96348e-13	3.40504e-09	0.330093	0.912255	0.582162	chr10	17171695	CUBN:-:-:1:II:CpG:FALSE:CUBN:P1500_500:-136
cg05943574	5.97387e-13	3.40504e-09	0.357035	0.79345	0.436416	chr1	248685382	OR2G6:-:-:3:I:CpG:FALSE:OR2G6:P1500_500:-467
cg19250709	6.63247e-13	3.52584e-09	0.354993	0.827292	0.472298	chr1	152783489	LCE1B:-:-:1:II:CpG:FALSE:LCE1B:P1500_500:958
cg02060465	6.90216e-13	3.5668e-09	0.33382	0.73959	0.40577	chr1	152941727	SPRR4:-:-:1:II:CpG:FALSE:SPRR4:P1500_500:1415
cg08441806	6.9328e-13	3.5668e-09	0.312061	0.308137	0.620198	chr10	134599149	NKX6-2:Island:Unclassified_Cell_type_specific:5:I:CpG:FALSE:NKX6-2:P1500_500:-408
cg18082788	7.51671e-13	3.5668e-09	0.464906	0.571751	0.106845	chr6	149806339	ZC3H12D:-:Promoter_Associated:3:I:CpG:FALSE:ZC3H12D:P1500_500:142
cg27505349	7.9682e-13	3.64877e-09	0.348283	0.850987	0.502705	chr6	30687197	TUBB:N_Shore:-:2:II:CpG:FALSE:TUBB:P1500_500:781
cg00459078	1.07682e-12	4.11589e-09	0.0768652	0.158367	0.0815022	chr17	43024659	KIF18B:Island:Unclassified_Cell_type_specific:2:II:CpG:FALSE:KIF18B:P1500_500:-424
cg26151206	1.1395e-12	4.12348e-09	0.429623	0.837555	0.407932	chr1	158390649	OR10K2:-:-:1:II:CpG:FALSE:OR10K2:P1500_500:-8
cg25082710	1.26895e-12	4.28383e-09	0.364684	0.634982	0.270298	chr1	152880108	IVL:-:-:1:II:CpG:FALSE:IVL:P1500_500:913
cg17501395	1.74299e-12	4.81246e-09	0.422024	0.635345	0.213322	chr6	149806331	ZC3H12D:-:Promoter_Associated:2:II:CpG:FALSE:ZC3H12D:P1500_500:134
cg03673470	1.77425e-12	4.85551e-09	0.347913	0.834021	0.486108	chr1	238055429	-:-:-:1:II:CpG:FALSE:ZP4:P1500_500:1335
cg01755009	2.24649e-12	5.43974e-09	0.365039	0.81648	0.451441	chr1	247978690	OR14A16:-:-:1:II:CpG:FALSE:OR14A16:P1500_500:-342
cg17470497	2.80886e-12	6.11825e-09	0.357498	0.845445	0.487947	chr1	248401161	OR2M4:-:-:2:II:CpG:FALSE:OR2M4:P1500_500:1070
cg25856811	2.9151e-12	6.24176e-09	0.321382	0.568536	0.247154	chr1	152973957	SPRR3:-:-:1:II:CpG:FALSE:SPRR3:P1500_500:266
cg23924737	3.05625e-12	6.46881e-09	0.33283	0.759354	0.426524	chr17	55928753	MRPS23:S_Shore:Promoter_Associated:1:II:CpG:FALSE:MRPS23:P1500_500:1336
cg01966787	3.12111e-12	6.56136e-09	0.0657387	0.0193695	0.0851081	chr1	33722129	ZNF362:S_Shore:-:5:I:CpG:FALSE:ZNF362:P1500_500:17
cg03816954	3.14417e-12	6.57992e-09	0.332504	0.80373	0.471226	chr10	13277824	UCMA:-:-:1:II:CpG:FALSE:UCMA:P1500_500:1490
cg11068946	3.4269e-12	6.92107e-09	0.373478	0.212452	0.58593	chr10	134599151	NKX6-2:Island:Unclassified_Cell_type_specific:6+:I:CpG:FALSE:NKX6-2:P1500_500:-406
cg06101324	3.65414e-12	7.13089e-09	0.225184	0.424083	0.198899	chr1	152955543	SPRR1A:-:-:2:II:CpG:FALSE:SPRR1A:P1500_500:1014
cg03757145	4.74083e-12	8.4008e-09	0.443439	0.171436	0.614875	chr4	76555832	CDKL2:Island:Promoter_Associated:4:I:CpG:FALSE:CDKL2:P1500_500:-69
cg20676475	5.59987e-12	9.13758e-09	0.330025	0.778538	0.448513	chr1	152552494	LCE3D:-:-:1:II:CpG:FALSE:LCE3D:P1500_500:-487
cg00298977	5.91098e-12	9.3945e-09	0.337119	0.547832	0.210713	chr1	153175842	LELP1:-:-:1:II:CpG:FALSE:LELP1:P1500_500:77
cg02362103	5.93814e-12	9.40534e-09	0.412305	0.263864	0.676168	chr1	119532773	TBX15:S_Shore:-:3:I:CpG:FALSE:TBX15:P1500_500:594
cg23219336	5.9647e-12	9.41517e-09	0.341467	0.790394	0.448927	chr1	153175262	LELP1:-:-:2:II:CpG:FALSE:LELP1:P1500_500:657
cg03905847	6.15172e-12	9.51552e-09	0.407382	0.129015	0.536397	chr10	134599934	NKX6-2:Island:-:6+:I:CpG:FALSE:NKX6-2:P1500_500:378
cg17025555	6.23792e-12	9.52214e-09	0.398355	0.802995	0.40464	chr1	158724362	OR6K6:-:-:1:II:CpG:FALSE:OR6K6:P1500_500:148
cg17736443	6.70098e-12	9.83864e-09	0.556449	0.203614	0.760063	chr6	27783054	-:S_Shore:-:6+:I:CpG:FALSE:HIST1H2BM:P1500_500:-233
cg15059851	7.65547e-12	1.055e-08	0.38264	0.712233	0.329593	chr1	152880324	IVL:-:-:1:II:CpG:FALSE:IVL:P1500_500:697
cg22399133	8.16439e-12	1.09449e-08	0.620546	0.194254	0.8148	chr2	208989248	CRYGD:Island:-:6+:I:CpG:FALSE:CRYGD:P1500_500:23
cg11618529	8.32719e-12	1.10988e-08	0.28653	0.363155	0.649685	chr19	58952108	ZNF132:Island:Promoter_Associated:2:II:CpG:FALSE:ZNF132:P1500_500:519
cg06030535	8.72349e-12	1.13971e-08	0.416186	0.840005	0.423819	chr5	158637684	-:S_Shore:-:1:II:CpG:FALSE:RNF145:P1500_500:623
cg19802477	9.85799e-12	1.23893e-08	0.258631	0.629521	0.37089	chr19	54850444	LILRA4:-:-:3:II:CpG:FALSE:LILRA4:P1500_500:23
cg07697100	9.98081e-12	1.24679e-08	0.126548	0.856841	0.730293	chr12	10378287	-:-:-:5:I:CpG:FALSE:KLRD1:P1500_500:370
cg12406559	1.03338e-11	1.27193e-08	0.403233	0.590949	0.187716	chr18	56530302	ZNF532:N_Shore:Unclassified:1:II:CpG:FALSE:ZNF532:P1500_500:-471
cg14988503	1.08971e-11	1.29893e-08	0.471619	0.113131	0.584751	chr4	76555547	CDKL2:Island:Promoter_Associated:2:II:CpG:FALSE:CDKL2:P1500_500:-354
cg26173997	1.10674e-11	1.30487e-08	0.443257	0.201704	0.644961	chr4	76555856	CDKL2:Island:Promoter_Associated:5:I:CpG:FALSE:CDKL2:P1500_500:-45
cg24440526	1.16313e-11	1.34486e-08	0.333184	0.868964	0.53578	chr1	158517489	OR6Y1:-:-:2:II:CpG:FALSE:OR6Y1:P1500_500:-407
cg00613255	1.23869e-11	1.38636e-08	0.311736	0.862962	0.551225	chr11	2182376	-:-:-:1:II:CpG:FALSE:INS-IGF2:P1500_500:-64
cg17330303	1.31231e-11	1.41807e-08	0.316398	0.940312	0.623914	chr1	27189648	SFN:N_Shore:-:4:I:CpG:FALSE:SFN:P1500_500:-16
cg11377136	1.31807e-11	1.41807e-08	0.395737	0.327419	0.723156	chr22	46658960	PKDREJ:Island:Unclassified_Cell_type_specific:6+:I:CpG:FALSE:PKDREJ:P1500_500:-260
cg08942939	1.38173e-11	1.459e-08	0.449622	0.264582	0.714204	chr1	119532542	TBX15:S_Shore:-:1:II:CpG:FALSE:TBX15:P1500_500:363
cg18675097	1.49569e-11	1.49406e-08	0.348926	0.478332	0.827258	chr6	28227127	NKAPL:Island:Promoter_Associated_Cell_type_specific:5:I:CpG:FALSE:NKAPL:P1500_500:-30
cg07804289	1.65032e-11	1.57699e-08	0.389623	0.679142	0.28952	chr1	153114690	SPRR2C:-:-:1:II:CpG:FALSE:SPRR2B:P1500_500:763
cg02643667	1.66349e-11	1.58275e-08	0.200954	0.916477	0.715524	chr21	43786699	TFF1:-:-:2:II:CpG:FALSE:TFF1:P1500_500:-5
cg20467147	1.73044e-11	1.61681e-08	0.282971	0.810707	0.527736	chr1	248005038	OR11L1:-:-:2:II:CpG:FALSE:OR11L1:P1500_500:-217
cg12080717	1.75035e-11	1.61905e-08	0.239076	0.63773	0.398655	chr1	248004886	OR11L1:-:-:1:II:CpG:FALSE:OR11L1:P1500_500:-369
cg15852352	1.76004e-11	1.62477e-08	0.369814	0.738591	0.368777	chr1	158368889	OR10T2:-:-:1:II:CpG:FALSE:OR10T2:P1500_500:-368
cg06762457	1.78724e-11	1.63348e-08	0.31445	0.509475	0.195025	chr6	149806635	ZC3H12D:-:Promoter_Associated:3:II:CpG:FALSE:ZC3H12D:P1500_500:438
cg11009596	1.78899e-11	1.63348e-08	0.141216	0.224708	0.083492	chr17	8113758	AURKB:Island:Promoter_Associated:4:II:CpG:FALSE:AURKB:P1500_500:-161
cg06487082	1.80836e-11	1.63351e-08	0.328073	0.486776	0.158703	chr18	56530106	ZNF532:N_Shore:Unclassified:1:II:CpG:FALSE:ZNF532:P1500_500:-275
cg05777962	1.85656e-11	1.65601e-08	0.327417	0.805215	0.477798	chr1	247614860	OR2B11:Island:-:3:I:CpG:FALSE:OR2B11:P1500_500:-449
cg14565725	1.9551e-11	1.68865e-08	0.366929	0.327432	0.694361	chr1	119532044	TBX15:Island:-:5:I:CpG:FALSE:TBX15:P1500_500:-136
cg10592710	2.06659e-11	1.72525e-08	0.327149	0.831902	0.504754	chr3	130063505	COL6A5:N_Shore:-:2:II:CpG:FALSE:COL6A5:P1500_500:854
cg05440289	2.40926e-11	1.86022e-08	0.345979	0.836977	0.490998	chr1	152881119	IVL:-:-:3:II:CpG:FALSE:IVL:P1500_500:-99
cg07948480	2.41618e-11	1.86245e-08	0.297217	0.849359	0.552143	chr2	120996546	-:-:-:1:II:CpG:FALSE:RALB:P1500_500:1094
cg17475172	2.55023e-11	1.9175e-08	0.308366	0.743328	0.434962	chr8	87878728	CNBD1:-:-:1:II:CpG:FALSE:CNBD1:P1500_500:-59
cg04275695	2.65404e-11	1.9765e-08	0.374502	0.588501	0.213998	chr6	149806273	ZC3H12D:-:Promoter_Associated:2:II:CpG:FALSE:ZC3H12D:P1500_500:76
cg27626424	2.81318e-11	2.0276e-08	0.279006	0.893284	0.614277	chr1	153232348	LOR:-:-:1:II:CpG:FALSE:LOR:P1500_500:-173
cg09552123	2.85299e-11	2.04572e-08	0.312178	0.83386	0.521682	chr1	152849783	SMCP:-:-:4:II:CpG:FALSE:SMCP:P1500_500:1010
cg12315311	2.86896e-11	2.04885e-08	0.303398	0.503543	0.200145	chr19	54568443	VSTM1:-:-:1:II:CpG:FALSE:VSTM1:P1500_500:1236
cg02886578	2.90014e-11	2.05721e-08	0.304111	0.593771	0.28966	chr1	153176083	LELP1:-:-:1:II:CpG:FALSE:LELP1:P1500_500:-165
cg02467735	2.98686e-11	2.09305e-08	0.309122	0.839842	0.53072	chr8	143999729	CYP11B2:-:-:3:II:CpG:FALSE:CYP11B2:P1500_500:470
cg27658026	3.11046e-11	2.13755e-08	0.287159	0.709373	0.422214	chr10	105239085	CALHM3:-:-:2:II:CpG:FALSE:CALHM3:P1500_500:88
cg26101277	3.12735e-11	2.13755e-08	0.238007	0.436475	0.198468	chr17	32690412	CCL1:-:-:2:II:CpG:FALSE:CCL1:P1500_500:162
cg27382247	3.18326e-11	2.15871e-08	0.0793248	0.0405546	0.119879	chr10	32217913	ARHGAP12:Island:Promoter_Associated:6+:I:CpG:FALSE:ARHGAP12:P1500_500:171
cg26791197	3.46716e-11	2.25169e-08	0.30156	0.866007	0.564447	chr1	248307068	OR2M5:-:-:2:II:CpG:FALSE:OR2M5:P1500_500:1382
cg13531667	3.76816e-11	2.3384e-08	0.272497	0.461888	0.189391	chr5	112825132	MCC:S_Shore:-:1:II:CpG:FALSE:MCC:P1500_500:605
cg14329989	3.82988e-11	2.3399e-08	0.0565666	0.165106	0.108539	chr11	119192155	-:Island:Unclassified:3:II:CpG:FALSE:MCAM:P1500_500:-77
cg05940231	3.92726e-11	2.3759e-08	0.344093	0.305175	0.649269	chr1	119532189	TBX15:Island:-:4:I:CpG:FALSE:TBX15:P1500_500:10
cg14621323	4.25023e-11	2.49456e-08	0.214429	0.552792	0.767221	chr5	176827161	PFN3:Island:-:4:I:CpG:FALSE:PFN3:P1500_500:-477
cg22396979	4.28982e-11	2.50824e-08	0.203609	0.643413	0.439804	chr8	143915919	GML:N_Shore:Unclassified_Cell_type_specific:3:I:CpG:FALSE:GML:P1500_500:-257
cg04138756	4.38943e-11	2.53105e-08	0.324159	0.729988	0.405829	chr1	152973849	SPRR3:-:-:1:II:CpG:FALSE:SPRR3:P1500_500:374
cg13466284	4.44285e-11	2.54306e-08	0.265762	0.851628	0.585866	chr1	27189679	SFN:N_Shore:-:2:II:CpG:FALSE:SFN:P1500_500:-47
cg23363039	4.49407e-11	2.54537e-08	0.329089	0.71156	0.382471	chr12	6056642	ANO2:-:-:1:II:CpG:FALSE:ANO2:P1500_500:1244
cg14263942	4.49512e-11	2.54537e-08	0.48971	0.102763	0.592473	chr4	76555772	CDKL2:Island:Promoter_Associated:4:I:CpG:FALSE:CDKL2:P1500_500:-129
cg07159802	4.5411e-11	2.55193e-08	0.345925	0.785672	0.439746	chr1	247921568	OR1C1:-:-:1:II:CpG:FALSE:OR1C1:P1500_500:-415
cg20903160	4.59882e-11	2.56876e-08	0.192515	0.507736	0.700251	chr6	139117274	-:Island:-:3:II:CpG:FALSE:ECT2L:P1500_500:-212
cg02749887	4.75569e-11	2.63411e-08	0.302553	0.706999	0.404445	chr11	2182540	-:-:-:2:I:CpG:FALSE:INS:P1500_500:-32
cg15231462	4.80212e-11	2.64739e-08	0.359353	0.733738	0.374385	chr1	247769251	OR2G3:-:-:1:II:CpG:FALSE:OR2G3:P1500_500:-396
cg27569034	4.94731e-11	2.68062e-08	0.300936	0.757057	0.456121	chr1	152957018	SPRR1A:-:-:1:II:CpG:FALSE:SPRR1A:P1500_500:-462
cg16949120	5.30665e-11	2.76824e-08	0.341516	0.222124	0.56364	chr10	134599783	NKX6-2:Island:Unclassified_Cell_type_specific:4:I:CpG:FALSE:NKX6-2:P1500_500:227
cg26775866	5.45373e-11	2.79604e-08	0.201343	0.527453	0.32611	chr5	159849193	PTTG1:S_Shore:-:3:II:CpG:FALSE:PTTG1:P1500_500:-365
cg00817331	5.49989e-11	2.80124e-08	0.217296	0.781161	0.563865	chr4	3577496	-:-:-:2:II:CpG:FALSE:LINC00955:P1500_500:1100
cg16735384	5.62285e-11	2.84538e-08	0.2827	0.770841	0.488141	chr7	64330785	-:-:Unclassified_Cell_type_specific:2:II:CpG:FALSE:ZNF273:P1500_500:-236
cg23678594	5.65137e-11	2.8472e-08	0.30079	0.513943	0.213153	chr1	1712021	-:N_Shore:Promoter_Associated:1:II:CpG:FALSE:NADK:P1500_500:125
cg00282706	6.0172e-11	2.94166e-08	0.33048	0.586385	0.255905	chr12	6055430	ANO2:-:-:1:II:CpG:FALSE:ANO2:P1500_500:32
cg10346364	6.43949e-11	3.06402e-08	0.339006	0.716078	0.377071	chr11	67142268	-:S_Shore:-:1:II:CpG:FALSE:CLCF1:P1500_500:620
cg08042220	6.58319e-11	3.10683e-08	0.310287	0.721238	0.410951	chr2	154727485	GALNT13:N_Shore:-:1:II:CpG:FALSE:GALNT13:P1500_500:941
cg06769546	6.58639e-11	3.10683e-08	0.41719	0.253912	0.671102	chr10	134600089	NKX6-2:Island:Unclassified_Cell_type_specific:6+:I:CpG:FALSE:NKX6-2:P1500_500:533
cg22719037	6.67057e-11	3.13065e-08	0.314623	0.494002	0.179378	chr12	111842896	SH2B3:N_Shore:Promoter_Associated:2:II:CpG:FALSE:SH2B3:P1500_500:856
cg06720467	6.73574e-11	3.1495e-08	0.287956	0.728864	0.440908	chr1	27189440	SFN:N_Shore:Unclassified_Cell_type_specific:1:II:CpG:FALSE:SFN:P1500_500:193
cg14096180	6.86999e-11	3.1837e-08	0.12137	0.209531	0.0881609	chr11	67141628	-:S_Shore:Promoter_Associated:1:II:CpG:FALSE:CLCF1:P1500_500:-21
cg09340639	6.88728e-11	3.18665e-08	0.154523	0.265458	0.110935	chr1	157789662	FCRL1:-:-:1:II:CpG:FALSE:FCRL1:P1500_500:-234
cg19464917	6.9281e-11	3.19463e-08	0.514544	0.166255	0.6808	chr15	76627666	ISL2:Island:Unclassified:6+:I:CpG:FALSE:ISL2:P1500_500:1399
cg01031101	6.98294e-11	3.19463e-08	0.402733	0.296984	0.699717	chr6	28227091	NKAPL:Island:Promoter_Associated_Cell_type_specific:4:I:CpG:FALSE:NKAPL:P1500_500:7
cg01019985	7.01202e-11	3.19762e-08	0.30785	0.887965	0.580115	chr1	247752006	OR2G2:-:-:1:II:CpG:FALSE:OR2G2:P1500_500:-345
cg10055566	7.0576e-11	3.2051e-08	0.265432	0.465116	0.730548	chr6	28227220	NKAPL:Island:Promoter_Associated_Cell_type_specific:2:II:CpG:FALSE:NKAPL:P1500_500:-123
cg26272623	7.39184e-11	3.26986e-08	0.302345	0.411191	0.713536	chr1	119532320	TBX15:S_Shore:-:3:II:CpG:FALSE:TBX15:P1500_500:141
cg04902327	7.39575e-11	3.26986e-08	0.377994	0.814324	0.43633	chr1	248019234	TRIM58:N_Shore:Unclassified_Cell_type_specific:1:II:CpG:FALSE:TRIM58:P1500_500:1267
cg01292613	7.41323e-11	3.27155e-08	0.328495	0.816914	0.488419	chr19	56459108	NLRP8:-:-:2:II:CpG:FALSE:NLRP8:P1500_500:90
cg13037245	7.71144e-11	3.35198e-08	0.13774	0.242826	0.105086	chr11	67141961	-:S_Shore:-:2:II:CpG:FALSE:CLCF1:P1500_500:313
cg11324259	7.77057e-11	3.36388e-08	0.326094	0.71605	0.389956	chr8	143999374	CYP11B2:-:-:2:II:CpG:FALSE:CYP11B2:P1500_500:115
cg00112952	7.77608e-11	3.36388e-08	0.380466	0.767524	0.387058	chr1	247616523	OR2B11:S_Shore:-:1:II:CpG:FALSE:OR2B11:P1500_500:1215
cg00202568	8.04832e-11	3.43386e-08	0.318038	0.784608	0.46657	chr8	55528166	RP1:-:-:2:II:CpG:FALSE:RP1:P1500_500:461
cg24432073	8.17035e-11	3.46992e-08	0.452343	0.189244	0.641587	chr4	76555634	CDKL2:Island:Promoter_Associated:2:II:CpG:FALSE:CDKL2:P1500_500:-267
cg22611120	8.188e-11	3.47105e-08	0.303006	0.851236	0.548231	chr1	20307906	PLA2G2A:-:-:1:II:CpG:FALSE:PLA2G2A:P1500_500:974
cg16764236	8.94237e-11	3.67954e-08	0.300795	0.797707	0.496913	chr17	32611290	CCL11:-:-:1:II:CpG:FALSE:CCL11:P1500_500:1397
cg04349727	9.9237e-11	3.89743e-08	0.325209	0.74124	0.416031	chr19	51457389	KLK5:-:-:1:II:CpG:FALSE:KLK5:P1500_500:1040
cg25505880	9.98289e-11	3.89743e-08	0.36126	0.820791	0.459531	chr11	62574338	NXF1:S_Shore:-:1:II:CpG:FALSE:NXF1:P1500_500:564
cg05281206	9.98401e-11	3.89743e-08	0.358729	0.789888	0.431159	chr17	32682770	CCL13:-:-:1:II:CpG:FALSE:CCL13:P1500_500:701
cg26513304	1.02472e-10	3.95474e-08	0.279329	0.707681	0.428352	chr5	169780916	KCNIP1:-:-:1:II:CpG:FALSE:KCNIP1:P1500_500:-426
cg06993413	1.02918e-10	3.9554e-08	0.0550371	0.128488	0.0734513	chr15	65810204	DPP8:S_Shore:Promoter_Associated:3:II:CpG:FALSE:DPP8:P1500_500:162
cg27488807	1.07881e-10	4.06639e-08	0.283459	0.813091	0.529632	chr5	147691898	SPINK7:-:-:1:II:CpG:FALSE:SPINK7:P1500_500:84
cg17134153	1.08438e-10	4.07741e-08	0.322874	0.509544	0.18667	chr1	157670328	FCRL3:-:-:1:II:CpG:FALSE:FCRL3:P1500_500:-320
cg13488501	1.08817e-10	4.08834e-08	0.260561	0.910127	0.649566	chr1	46805584	NSUN4:N_Shore:-:1:II:CpG:FALSE:NSUN4:P1500_500:265
cg04244985	1.10434e-10	4.1223e-08	0.329669	0.520836	0.191167	chr19	55043845	KIR3DX1:-:Unclassified_Cell_type_specific:1:II:CpG:FALSE:KIR3DX1:P1500_500:64
cg26450106	1.11244e-10	4.14132e-08	0.383528	0.630731	0.247203	chr20	24929607	CST7:-:Promoter_Associated_Cell_type_specific:1:II:CpG:FALSE:CST7:P1500_500:259
cg13941254	1.1148e-10	4.14132e-08	0.29763	0.901826	0.604197	chr1	158737599	OR6N1:-:-:2:II:CpG:FALSE:OR6N1:P1500_500:1107
cg00374101	1.12483e-10	4.16516e-08	0.350785	0.79642	0.445635	chr8	87878605	CNBD1:-:-:1:II:CpG:FALSE:CNBD1:P1500_500:65
cg06098474	1.1254e-10	4.16516e-08	0.308411	0.920712	0.612301	chr10	17172679	CUBN:-:-:2:II:CpG:FALSE:CUBN:P1500_500:849
cg05904135	1.12736e-10	4.16785e-08	0.418821	0.173448	0.592269	chr10	134599372	NKX6-2:Island:-:5:I:CpG:FALSE:NKX6-2:P1500_500:-185
cg25893679	1.14963e-10	4.21647e-08	0.295584	0.796472	0.500888	chr7	3214289	-:-:-:1:II:CpG:FALSE:AC091801.1:P1500_500:2
cg17170429	1.18982e-10	4.31598e-08	0.258842	0.829251	0.570409	chr7	64330819	-:-:Unclassified_Cell_type_specific:2:II:CpG:FALSE:ZNF273:P1500_500:-270
cg24884142	1.19997e-10	4.33578e-08	0.448961	0.250382	0.699343	chr1	119532056	TBX15:Island:-:6+:I:CpG:FALSE:TBX15:P1500_500:-124
cg20141817	1.20023e-10	4.33578e-08	0.338218	0.756333	0.418115	chr1	153124825	SPRR2G:-:-:2:II:CpG:FALSE:SPRR2G:P1500_500:1480
cg24667326	1.23907e-10	4.40481e-08	0.326888	0.801402	0.474514	chr1	152973720	SPRR3:-:-:2:II:CpG:FALSE:SPRR3:P1500_500:503
cg21919599	1.25755e-10	4.4364e-08	0.266725	0.479243	0.212518	chr1	247579312	NLRP3:-:Promoter_Associated:2:II:CpG:FALSE:NLRP3:P1500_500:146
cg15878619	1.32766e-10	4.59475e-08	0.223851	0.343402	0.119551	chr6	30687373	TUBB:N_Shore:-:1:II:CpG:FALSE:TUBB:P1500_500:605
cg07572435	1.34937e-10	4.63189e-08	0.205964	0.897838	0.691874	chr8	143868013	LY6D:-:-:3:II:CpG:FALSE:LY6D:P1500_500:5
cg01287088	1.37224e-10	4.66038e-08	0.224235	0.575774	0.800009	chr5	176827392	PFN3:Island:-:4:I:CpG:FALSE:PFN3:P1500_500:-246
cg22186223	1.37326e-10	4.66038e-08	0.293987	0.737581	0.443594	chr17	32690367	CCL1:-:-:1:II:CpG:FALSE:CCL1:P1500_500:117
cg03892041	1.44844e-10	4.79865e-08	0.284074	0.820171	0.536097	chr16	88492755	ZNF469:N_Shelf:-:1:II:CpG:FALSE:ZNF469:P1500_500:1124
cg25336198	1.45396e-10	4.80664e-08	0.302111	0.725342	0.423231	chr11	2182618	-:-:-:2:II:CpG:FALSE:INS:P1500_500:47
cg14739664	1.45715e-10	4.80846e-08	0.131082	0.802202	0.933284	chr5	140683467	SLC25A2:Island:-:6+:I:CpG:FALSE:SLC25A2:P1500_500:-146
cg19404723	1.47559e-10	4.83665e-08	0.329868	0.785775	0.455907	chr8	1449313	DLGAP2:-:-:1:II:CpG:FALSE:DLGAP2:P1500_500:219
cg12610564	1.50622e-10	4.87891e-08	0.253582	0.927892	0.67431	chr10	18239805	SLC39A12:-:-:4:I:CpG:FALSE:SLC39A12:P1500_500:963
cg07611000	1.53064e-10	4.90924e-08	0.121221	0.180904	0.0596829	chr11	65342262	EHBP1L1:Island:Promoter_Associated:2:II:CpG:FALSE:EHBP1L1:P1500_500:1247
cg02466113	1.56524e-10	4.97536e-08	0.376921	0.235588	0.612509	chr4	76555813	CDKL2:Island:Promoter_Associated:3:II:CpG:FALSE:CDKL2:P1500_500:-88
cg08957683	1.57348e-10	4.98331e-08	0.23247	0.803906	0.571436	chr12	4554878	FGF6:S_Shore:-:1:II:CpG:FALSE:FGF6:P1500_500:98
cg10182697	1.57555e-10	4.98417e-08	0.30126	0.443075	0.744335	chr10	134600357	NKX6-2:Island:Unclassified_Cell_type_specific:3:II:CpG:FALSE:NKX6-2:P1500_500:801
cg03478444	1.64471e-10	5.0813e-08	0.272675	0.804053	0.531378	chr16	49407465	C16orf78:-:-:1:II:CpG:FALSE:C16orf78:P1500_500:269
cg14115220	1.6673e-10	5.12711e-08	0.309637	0.89488	0.585243	chr20	58533421	CDH26:-:-:2:II:CpG:FALSE:CDH26:P1500_500:50
cg08904363	1.67622e-10	5.14428e-08	0.211011	0.329259	0.118248	chr7	102790119	NAPEPLD:Island:Promoter_Associated:1:II:CpG:FALSE:NAPEPLD:P1500_500:112
cg10171448	1.74533e-10	5.29663e-08	0.47215	0.244685	0.716834	chr10	134599841	NKX6-2:Island:Unclassified_Cell_type_specific:3:I:CpG:FALSE:NKX6-2:P1500_500:285
cg16888547	1.8025e-10	5.37145e-08	0.362467	0.844017	0.481549	chr7	32339497	-:S_Shore:-:1:II:CpG:FALSE:PDE1C:P1500_500:556
cg22319311	1.90006e-10	5.53382e-08	0.334016	0.316989	0.651005	chr8	98290310	TSPYL5:Island:Promoter_Associated:4:I:CpG:FALSE:TSPYL5:P1500_500:134
cg14981549	1.90337e-10	5.53382e-08	0.325285	0.871598	0.546313	chr7	157317020	-:N_Shore:-:1:II:CpG:FALSE:AC006372.1:P1500_500:1457
cg14976001	1.91195e-10	5.55095e-08	0.257938	0.976262	0.718324	chr19	56510833	NLRP5:-:-:5:I:CpG:FALSE:NLRP5:P1500_500:259
cg26147279	1.94518e-10	5.61922e-08	0.222541	0.656856	0.434316	chr3	13977886	TPRXL:S_Shelf:-:1:II:CpG:FALSE:TPRXL:P1500_500:870
cg08536961	1.94531e-10	5.61922e-08	0.345532	0.767942	0.422411	chr3	130063469	COL6A5:N_Shore:-:1:II:CpG:FALSE:COL6A5:P1500_500:890
cg20015338	1.96749e-10	5.65539e-08	0.193873	0.78098	0.587107	chr4	3578432	-:-:Unclassified_Cell_type_specific:1:II:CpG:FALSE:LINC00955:P1500_500:164
cg02578944	1.96982e-10	5.65857e-08	0.128155	0.78105	0.909205	chr6	28227392	NKAPL:Island:-:6+:I:CpG:FALSE:NKAPL:P1500_500:-295
cg14569837	2.03965e-10	5.79841e-08	0.311942	0.747338	0.435395	chr11	55798206	OR5AS1:-:-:1:II:CpG:FALSE:OR5AS1:P1500_500:-312
cg23679769	2.12518e-10	5.92523e-08	0.122882	0.269763	0.146881	chr1	156542017	IQGAP3:N_Shore:Unclassified:1:II:CpG:FALSE:IQGAP3:P1500_500:-380
cg08352148	2.17619e-10	5.986e-08	0.18723	0.511656	0.324426	chr12	52948345	KRT71:-:-:1:II:CpG:FALSE:KRT71:P1500_500:1414
cg10956860	2.28815e-10	6.17781e-08	0.251206	0.565047	0.313841	chr5	32175561	GOLPH3:S_Shore:-:1:II:CpG:FALSE:GOLPH3:P1500_500:1105
cg10703826	2.31004e-10	6.21512e-08	0.492968	0.193074	0.686042	chr1	119532116	TBX15:Island:-:3:I:CpG:TRUE:TBX15:P1500_500:-64
cg27505627	2.32514e-10	6.23763e-08	0.345088	0.895937	0.550849	chr22	38506589	BAIAP2L2:-:Unclassified_Cell_type_specific:3:I:CpG:FALSE:BAIAP2L2:P1500_500:-89
cg08872742	2.37269e-10	6.28874e-08	0.257627	0.541733	0.284106	chr16	66400320	CDH5:-:-:1:II:CpG:FALSE:CDH5:P1500_500:213
cg27583690	2.44283e-10	6.39742e-08	0.503165	0.149	0.652165	chr10	134599823	NKX6-2:Island:Unclassified_Cell_type_specific:5:I:CpG:FALSE:NKX6-2:P1500_500:267
cg04917181	2.50858e-10	6.51068e-08	0.31424	0.315021	0.629261	chr8	98290229	TSPYL5:Island:Promoter_Associated:6+:I:CpG:FALSE:TSPYL5:P1500_500:53
cg21574853	2.52838e-10	6.53641e-08	0.298193	0.836689	0.538495	chr11	2182573	-:-:-:2:II:CpG:FALSE:INS:P1500_500:2
cg13619772	2.53174e-10	6.53641e-08	0.184103	0.792942	0.608839	chr1	178480921	C1orf49:-:-:1:II:CpG:FALSE:TEX35:P1500_500:1291
cg02303399	2.55743e-10	6.57045e-08	0.309424	0.754621	0.445197	chr1	153175248	LELP1:-:-:2:II:CpG:FALSE:LELP1:P1500_500:671
cg26059632	2.65249e-10	6.71463e-08	0.280225	0.591592	0.311367	chr1	153030751	SPRR2A:-:-:2:II:CpG:FALSE:SPRR2A:P1500_500:738
cg00073460	2.66586e-10	6.73595e-08	0.357575	0.609546	0.251971	chr6	149806502	ZC3H12D:-:Promoter_Associated:1:II:CpG:FALSE:ZC3H12D:P1500_500:305
cg02889647	2.67395e-10	6.73944e-08	0.321845	0.778855	0.45701	chr1	152879586	IVL:-:-:2:II:CpG:FALSE:IVL:P1500_500:1435
cg24316982	2.73321e-10	6.82189e-08	0.277089	0.844526	0.567437	chr1	152942404	SPRR4:-:-:1:II:CpG:FALSE:SPRR4:P1500_500:738
cg10344081	2.74111e-10	6.83792e-08	0.469504	0.159436	0.628941	chr4	76555777	CDKL2:Island:Promoter_Associated:3:I:CpG:FALSE:CDKL2:P1500_500:-124
cg23021650	2.76867e-10	6.86962e-08	0.34909	0.868314	0.519225	chr1	152087889	TCHH:S_Shelf:-:1:II:CpG:FALSE:TCHH:P1500_500:1333
cg10904867	2.93121e-10	7.15393e-08	0.239673	0.628573	0.3889	chr11	119218027	-:-:-:1:II:CpG:FALSE:C1QTNF5:P1500_500:644
cg24119869	3.02565e-10	7.28069e-08	0.307394	0.643013	0.335619	chr19	55043790	KIR3DX1:-:-:1:II:CpG:FALSE:KIR3DX1:P1500_500:119
cg20170777	3.03673e-10	7.29597e-08	0.320906	0.656704	0.335797	chr17	13972099	COX10:N_Shore:-:2:II:CpG:FALSE:COX10:P1500_500:714
cg20380768	3.08174e-10	7.37346e-08	0.312906	0.770548	0.457642	chr7	130125511	MEST:N_Shore:-:1:II:CpG:FALSE:MEST:P1500_500:501
cg06376520	3.16772e-10	7.52081e-08	0.219799	0.462578	0.682377	chr12	81110776	MYF5:Island:-:6+:I:CpG:FALSE:MYF5:P1500_500:-86
cg20335425	3.17901e-10	7.5283e-08	0.325942	0.634914	0.308972	chr1	153363264	S100A8:-:-:2:I:CpG:FALSE:S100A8:P1500_500:-401
cg15747595	3.36072e-10	7.77547e-08	0.235454	0.524699	0.760153	chr8	98289880	TSPYL5:Island:-:4:II:CpG:FALSE:TSPYL5:P1500_500:-297
cg07824081	3.46239e-10	7.88736e-08	0.221786	0.701989	0.480203	chr16	30124904	-:-:-:2:I:CpG:FALSE:GDPD3:P1500_500:-274
cg21588562	3.48464e-10	7.91419e-08	0.319971	0.915675	0.595704	chr5	121187589	FTMT:Island:-:5:I:CpG:FALSE:FTMT:P1500_500:61
cg21554552	3.6126e-10	8.11465e-08	0.258234	0.449574	0.707808	chr3	50378425	RASSF1:Island:Promoter_Associated_Cell_type_specific:4:II:CpG:FALSE:RASSF1:P1500_500:14
cg19544919	3.65236e-10	8.15644e-08	0.124928	0.238084	0.113156	chr19	18451228	PGPEP1:N_Shore:Promoter_Associated:4:II:CpG:FALSE:PGPEP1:P1500_500:169
cg05125809	3.6955e-10	8.22101e-08	0.358174	0.61683	0.258656	chr6	30687159	TUBB:N_Shore:-:2:II:CpG:FALSE:TUBB:P1500_500:819
cg07956012	3.72966e-10	8.2573e-08	0.264149	0.658578	0.39443	chr1	156542701	IQGAP3:S_Shore:-:1:II:CpG:FALSE:IQGAP3:P1500_500:305
cg22791045	3.77257e-10	8.30431e-08	0.286906	0.80492	0.518015	chr11	133403793	OPCML:-:-:1:II:CpG:FALSE:OPCML:P1500_500:1379
cg00160262	3.78245e-10	8.31057e-08	0.29765	0.639399	0.341749	chr1	158533225	OR6P1:-:-:1:II:CpG:FALSE:OR6P1:P1500_500:-170
cg13512032	3.87576e-10	8.41163e-08	0.317799	0.823192	0.505393	chr10	122357368	-:-:-:2:II:CpG:FALSE:C10orf85:P1500_500:353
cg11169848	3.88162e-10	8.41645e-08	0.328655	0.600525	0.271871	chr11	67142030	-:S_Shore:-:4:II:CpG:FALSE:CLCF1:P1500_500:382
cg04993112	3.91578e-10	8.45879e-08	0.338486	0.653665	0.315179	chr1	153030514	SPRR2A:-:-:1:II:CpG:FALSE:SPRR2A:P1500_500:501
cg01201932	3.94203e-10	8.49566e-08	0.355047	0.814347	0.459301	chr14	24978681	CMA1:-:-:1:II:CpG:FALSE:CMA1:P1500_500:1210
cg12921481	3.94664e-10	8.49814e-08	0.344777	0.754413	0.409637	chr1	158747277	OR6N2:-:-:1:II:CpG:FALSE:OR6N2:P1500_500:-149
cg20065449	4.01103e-10	8.5963e-08	0.325161	0.861062	0.535901	chr1	248307122	OR2M5:-:-:2:II:CpG:FALSE:OR2M5:P1500_500:1328
cg20980271	4.2498e-10	8.91792e-08	0.339263	0.785086	0.445823	chr1	109506696	CLCC1:S_Shore:-:1:II:CpG:FALSE:CLCC1:P1500_500:585
cg16788099	4.35525e-10	9.06516e-08	0.0852508	0.158073	0.0728223	chr11	67141792	-:S_Shore:Promoter_Associated:2:I:CpG:FALSE:CLCF1:P1500_500:144
cg26276014	4.37506e-10	9.09337e-08	0.341352	0.813262	0.47191	chr10	17172646	CUBN:-:-:1:II:CpG:FALSE:CUBN:P1500_500:816
cg18233405	4.49777e-10	9.26177e-08	0.367237	0.157923	0.52516	chr8	98290148	TSPYL5:Island:Promoter_Associated:6+:I:CpG:FALSE:TSPYL5:P1500_500:-29
cg17078369	4.51487e-10	9.2854e-08	0.287755	0.866376	0.578621	chr12	56731790	IL23A:S_Shelf:-:1:II:CpG:FALSE:IL23A:P1500_500:873
cg25466154	4.84304e-10	9.68389e-08	0.25773	0.932502	0.674772	chr22	44708908	KIAA1644:-:-:4:I:CpG:FALSE:KIAA1644:P1500_500:177
cg21948655	4.85451e-10	9.69766e-08	0.248484	0.858454	0.609971	chr1	152849738	SMCP:-:-:4:II:CpG:FALSE:SMCP:P1500_500:1055
cg24936695	4.92448e-10	9.77068e-08	0.310546	0.710397	0.399851	chr21	31538995	CLDN17:-:-:1:II:CpG:FALSE:CLDN17:P1500_500:24
cg26164184	4.96363e-10	9.80211e-08	0.277588	0.776594	0.499006	chr9	137771506	FCN2:-:-:2:II:CpG:FALSE:FCN2:P1500_500:1148
cg10368935	4.98741e-10	9.82809e-08	0.35765	0.791281	0.433631	chr10	18240316	SLC39A12:-:-:1:II:CpG:FALSE:SLC39A12:P1500_500:452
cg23390871	5.01876e-10	9.86279e-08	0.283396	0.792419	0.509023	chr11	2183708	-:N_Shelf:Unclassified_Cell_type_specific:1:II:CpG:FALSE:INS:P1500_500:1137
cg26549174	5.0472e-10	9.88693e-08	0.112531	0.201386	0.0888548	chr19	10381355	ICAM1:Island:Promoter_Associated:2:II:CpG:FALSE:ICAM1:P1500_500:156
cg14933439	5.16109e-10	1.00214e-07	0.234684	0.632582	0.397898	chr16	49407794	C16orf78:-:-:1:II:CpG:FALSE:C16orf78:P1500_500:-61
cg24922596	5.26523e-10	1.0139e-07	0.28357	0.833363	0.549792	chr18	13915573	MC2R:-:-:3:II:CpG:FALSE:MC2R:P1500_500:-134
cg08678055	5.27179e-10	1.01422e-07	0.279261	0.732302	0.453042	chr15	74164800	TBC1D21:-:-:1:II:CpG:FALSE:TBC1D21:P1500_500:1149
cg01884549	5.28526e-10	1.01428e-07	0.380959	0.634004	0.253045	chr12	116997308	MAP1LC3B2:-:Unclassified:1:II:CpG:FALSE:MAP1LC3B2:P1500_500:-123
cg09863149	5.54182e-10	1.04267e-07	0.325918	0.804324	0.478406	chr8	87877382	CNBD1:-:-:1:II:CpG:FALSE:CNBD1:P1500_500:1288
cg12664119	5.62625e-10	1.05337e-07	0.244103	0.535193	0.779296	chr1	119532352	TBX15:S_Shore:-:3:II:CpG:FALSE:TBX15:P1500_500:173
cg08581018	5.72058e-10	1.06511e-07	0.202949	0.739888	0.536939	chr16	832942	MSLNL:Island:Unclassified_Cell_type_specific:5:I:CpG:FALSE:MSLNL:P1500_500:-429
cg18771659	5.72901e-10	1.06582e-07	0.34648	0.861267	0.514787	chr1	153002762	SPRR1B:-:-:1:II:CpG:FALSE:SPRR1B:P1500_500:916
cg18493238	5.73024e-10	1.06582e-07	0.175623	0.786745	0.611122	chr10	37414261	ANKRD30A:Island:-:3:II:CpG:FALSE:ANKRD30A:P1500_500:524
cg17149644	5.76967e-10	1.06909e-07	0.257029	0.374235	0.117207	chr11	126225276	ST3GAL4:N_Shore:Promoter_Associated:2:II:CpG:FALSE:ST3GAL4:P1500_500:259
cg00626110	5.97357e-10	1.09311e-07	0.435221	0.100542	0.535762	chr10	134599836	NKX6-2:Island:Unclassified_Cell_type_specific:4:I:CpG:FALSE:NKX6-2:P1500_500:280
cg19009417	5.9916e-10	1.09443e-07	0.258207	0.681902	0.423695	chr10	86004704	RGR:-:Unclassified_Cell_type_specific:1:II:CpG:FALSE:RGR:P1500_500:105
cg08918985	6.14634e-10	1.1152e-07	0.378958	0.821916	0.442958	chr1	152061533	TCHHL1:-:-:1:II:CpG:FALSE:TCHHL1:P1500_500:-8
cg04463607	6.14688e-10	1.1152e-07	0.323882	0.804569	0.480686	chr11	114549162	FAM55B:-:-:1:II:CpG:FALSE:NXPE2:P1500_500:-55
cg26466375	6.15388e-10	1.1157e-07	0.345085	0.763762	0.418677	chr8	143868530	LY6D:-:-:2:II:CpG:FALSE:LY6D:P1500_500:522
cg12242338	6.16973e-10	1.11729e-07	0.311221	0.860223	0.549002	chr3	140397089	TRIM42:-:-:1:II:CpG:FALSE:TRIM42:P1500_500:-209
cg26252592	6.41064e-10	1.14519e-07	0.20913	0.841081	0.631951	chr1	200993709	KIF21B:S_Shore:-:1:II:CpG:FALSE:KIF21B:P1500_500:881
cg13211559	6.44999e-10	1.14955e-07	0.302275	0.827702	0.525427	chr1	20308066	PLA2G2A:-:-:2:I:CpG:FALSE:PLA2G2A:P1500_500:1134
cg19539556	6.47544e-10	1.15187e-07	0.323587	0.780082	0.456495	chr11	55110562	OR4A16:-:-:1:II:CpG:FALSE:OR4A16:P1500_500:65
cg10732560	6.66844e-10	1.1758e-07	0.272444	0.94655	0.674107	chr11	2183864	-:N_Shelf:-:3:I:CpG:FALSE:INS:P1500_500:1293
cg09478478	6.68194e-10	1.17773e-07	0.393622	0.836164	0.442543	chr1	158322845	CD1E:-:-:1:II:CpG:FALSE:CD1E:P1500_500:409
cg11066776	6.77342e-10	1.18572e-07	0.292384	0.903883	0.611499	chr1	152942401	SPRR4:-:-:1:II:CpG:FALSE:SPRR4:P1500_500:741
cg27633342	6.7791e-10	1.18572e-07	0.307396	0.69712	0.389724	chr15	52588279	MYO5C:S_Shore:-:2:II:CpG:FALSE:MYO5C:P1500_500:284
cg02215357	6.9106e-10	1.1994e-07	0.225801	0.381159	0.155358	chr13	53191046	HNRNPA1L2:N_Shore:-:1:II:CpG:FALSE:HNRNPA1L2:P1500_500:559
cg04073204	6.92765e-10	1.20051e-07	0.242616	0.853543	0.610927	chr5	179158569	-:N_Shore:-:1:II:CpG:FALSE:MAML1:P1500_500:1282
cg22730004	7.0244e-10	1.21203e-07	0.227713	0.459076	0.231363	chr1	158656718	SPTA1:-:-:1:II:CpG:FALSE:SPTA1:P1500_500:230
cg00119073	7.13372e-10	1.22667e-07	0.312018	0.552115	0.240097	chr3	187870713	LPP:N_Shore:-:1:II:CpG:FALSE:LPP:P1500_500:359
cg09523275	7.44116e-10	1.25827e-07	0.340443	0.392345	0.732787	chr6	28227093	NKAPL:Island:Promoter_Associated_Cell_type_specific:3:II:CpG:FALSE:NKAPL:P1500_500:5
cg22449901	7.63526e-10	1.27717e-07	0.202338	0.909745	0.707407	chr1	160255758	PEX19:-:-:2:II:CpG:FALSE:PEX19:P1500_500:-381
cg21595709	7.86589e-10	1.30304e-07	0.27489	0.318482	0.593373	chr19	15344186	EPHX3:Island:Unclassified:1:II:CpG:FALSE:EPHX3:P1500_500:-61
cg18515343	8.14911e-10	1.33267e-07	0.336305	0.896441	0.560135	chr17	41857926	C17orf105:S_Shore:-:1:II:CpG:FALSE:C17orf105:P1500_500:-124
cg14644941	8.25265e-10	1.3396e-07	0.261839	0.932103	0.670264	chr7	62859227	LOC100287834:S_Shore:-:5:I:CpG:FALSE:AC073188.1:P1500_500:367
cg06442489	8.26568e-10	1.34027e-07	0.303998	0.836904	0.532905	chr19	58630612	ZSCAN18:S_Shore:-:1:II:CpG:FALSE:ZSCAN18:P1500_500:818
cg10140158	8.30959e-10	1.34564e-07	0.27187	0.823875	0.552005	chr7	22765750	IL6:-:Unclassified:4:II:CpG:FALSE:IL6:P1500_500:-248
cg22253945	8.42348e-10	1.35695e-07	0.239679	0.699871	0.460192	chr2	105858489	GPR45:N_Shore:-:2:II:CpG:FALSE:GPR45:P1500_500:-290
cg24091195	8.51443e-10	1.36603e-07	0.251866	0.536509	0.284643	chr1	153174759	LELP1:-:-:1:II:CpG:FALSE:LELP1:P1500_500:1160
cg00002646	8.52195e-10	1.36663e-07	0.159443	0.900932	0.741489	chr1	153515502	S100A5:-:-:3:II:CpG:FALSE:S100A5:P1500_500:1261
cg16711450	8.52345e-10	1.36663e-07	0.292764	0.764564	0.471799	chr11	2183505	-:N_Shelf:-:1:II:CpG:FALSE:INS:P1500_500:934
cg21663219	8.63007e-10	1.37564e-07	0.204656	0.809495	0.604838	chr22	42323397	TNFRSF13C:S_Shore:Unclassified:2:II:CpG:FALSE:TNFRSF13C:P1500_500:575
cg00744739	8.64597e-10	1.37744e-07	0.318606	0.722205	0.403599	chr2	240983326	PRR21:S_Shore:-:1:II:CpG:FALSE:PRR21:P1500_500:927
cg16691944	8.67462e-10	1.37885e-07	0.288745	0.722844	0.434099	chr3	44519652	ZNF445:S_Shore:Promoter_Associated:1:II:CpG:FALSE:ZNF445:P1500_500:490
cg24169915	8.67565e-10	1.37885e-07	0.196077	0.329198	0.133121	chr14	99177987	C14orf177:-:-:1:II:CpG:FALSE:C14orf177:P1500_500:-38
cg02485642	8.94409e-10	1.40793e-07	0.267345	0.84686	0.579515	chr16	832958	MSLNL:Island:Unclassified_Cell_type_specific:5:I:CpG:FALSE:MSLNL:P1500_500:-413
cg09766710	8.94633e-10	1.40793e-07	0.295095	0.648828	0.353733	chr1	247767976	OR2G3:-:-:1:II:CpG:FALSE:OR2G3:P1500_500:880
cg01950958	9.05805e-10	1.4153e-07	0.155369	0.300314	0.144945	chr1	145589783	NUDT17:S_Shore:Promoter_Associated:2:II:CpG:FALSE:NUDT17:P1500_500:344
cg02687592	9.15798e-10	1.42459e-07	0.243307	0.747218	0.503911	chr22	44708843	KIAA1644:-:-:1:II:CpG:FALSE:KIAA1644:P1500_500:112
cg04279920	9.23616e-10	1.43201e-07	0.225786	0.893923	0.668137	chrX	149009913	MAGEA8:-:-:3:II:CpG:FALSE:MAGEA8:P1500_500:28
cg09639931	9.25891e-10	1.43267e-07	0.198006	0.34965	0.547655	chr17	38024394	ZPBP2:Island:Promoter_Associated:6+:I:CpG:FALSE:ZPBP2:P1500_500:23
cg25651984	9.29578e-10	1.4374e-07	0.312956	0.79514	0.482184	chrX	140991592	MAGEC1:-:-:3:II:CpG:FALSE:MAGEC1:P1500_500:88
cg01901466	9.48909e-10	1.45464e-07	0.288831	0.818095	0.529264	chr14	93388880	CHGA:N_Shore:-:1:II:CpG:FALSE:CHGA:P1500_500:545
cg10790685	9.49859e-10	1.45562e-07	0.235624	0.61882	0.383196	chr10	17269274	VIM:N_Shore:-:1:II:CpG:FALSE:VIM:P1500_500:984
cg25229305	9.62453e-10	1.46762e-07	0.245644	0.748681	0.503037	chr10	118956639	KCNK18:-:-:1:II:CpG:FALSE:KCNK18:P1500_500:361
cg25420238	9.71368e-10	1.47635e-07	0.258469	0.484646	0.226177	chrX	78201182	P2RY10:-:-:1:II:CpG:FALSE:P2RY10:P1500_500:-354
cg08931647	9.83786e-10	1.48789e-07	0.280159	0.785177	0.505018	chr16	832963	MSLNL:Island:Unclassified_Cell_type_specific:4:I:CpG:FALSE:MSLNL:P1500_500:-408
cg27252164	1.00744e-09	1.50544e-07	0.208527	0.338855	0.547382	chr11	2292373	ASCL2:Island:-:4:I:CpG:FALSE:ASCL2:P1500_500:191
cg07973479	1.03005e-09	1.52641e-07	0.253447	0.880108	0.626661	chr13	25945255	ATP8A2:N_Shore:-:1:II:CpG:FALSE:ATP8A2:P1500_500:954
cg01912455	1.03068e-09	1.52686e-07	0.171677	0.690933	0.86261	chr22	24128528	SMARCB1:N_Shore:-:1:II:CpG:FALSE:SMARCB1:P1500_500:622
cg02905828	1.04027e-09	1.53517e-07	0.276164	0.402992	0.126828	chr11	62622234	-:N_Shore:-:2:II:CpG:FALSE:SLC3A2:P1500_500:1284
cg24260917	1.05562e-09	1.54695e-07	0.200329	0.613667	0.413338	chr19	54785076	LILRB2:-:-:1:II:CpG:FALSE:LILRB2:P1500_500:37
cg17384889	1.06144e-09	1.55253e-07	0.357298	0.266985	0.624283	chr6	28227068	NKAPL:Island:Promoter_Associated_Cell_type_specific:5:I:CpG:FALSE:NKAPL:P1500_500:30
cg26601073	1.0733e-09	1.56157e-07	0.26696	0.638034	0.371075	chr17	1614268	TLCD2:S_Shore:Unclassified_Cell_type_specific:3:II:CpG:FALSE:TLCD2:P1500_500:536
cg02341759	1.10074e-09	1.58429e-07	0.268119	0.768396	0.500278	chr15	86685279	AGBL1:-:-:1:II:CpG:FALSE:AGBL1:P1500_500:-53
cg11835512	1.10086e-09	1.58429e-07	0.102461	0.17435	0.0718895	chr19	11266792	SPC24:S_Shore:Promoter_Associated:2:II:CpG:FALSE:SPC24:P1500_500:308
cg08071282	1.11138e-09	1.59419e-07	0.30876	0.850334	0.541574	chr16	1306340	TPSD1:N_Shore:-:4:I:CpG:FALSE:TPSD1:P1500_500:-281
cg24867501	1.12487e-09	1.60471e-07	0.239319	0.787135	0.547816	chr22	50925337	MIOX:-:-:1:II:CpG:FALSE:MIOX:P1500_500:-125
cg18268547	1.1487e-09	1.62716e-07	0.291659	0.519529	0.811188	chr17	79615552	TSPAN10:Island:-:3:II:CpG:FALSE:NPLOC4:P1500_500:57
cg12439325	1.16741e-09	1.6461e-07	0.265997	0.459664	0.72566	chr12	51236768	TMPRSS12:Island:-:2:II:CpG:FALSE:TMPRSS12:P1500_500:-66
cg11267802	1.16931e-09	1.64777e-07	0.290795	0.502143	0.211348	chr1	153123593	SPRR2G:-:-:1:II:CpG:FALSE:SPRR2G:P1500_500:248
cg04455646	1.17819e-09	1.65701e-07	0.106888	0.23472	0.127832	chr3	10206344	IRAK2:N_Shore:Promoter_Associated:2:I:CpG:FALSE:IRAK2:P1500_500:205
cg03931619	1.18546e-09	1.66243e-07	0.318078	0.820318	0.50224	chrX	140991599	MAGEC1:-:-:2:II:CpG:FALSE:MAGEC1:P1500_500:81
cg01384488	1.18793e-09	1.66484e-07	0.362789	0.218121	0.58091	chr10	134599809	NKX6-2:Island:Unclassified_Cell_type_specific:5:I:CpG:FALSE:NKX6-2:P1500_500:253
cg15677364	1.19448e-09	1.66799e-07	0.345737	0.594064	0.248327	chr6	30687221	TUBB:N_Shore:-:2:II:CpG:FALSE:TUBB:P1500_500:757
cg03200309	1.19961e-09	1.6721e-07	0.282657	0.677392	0.394734	chr12	48722990	H1FNT:N_Shore:-:1:II:CpG:FALSE:H1FNT:P1500_500:-228
cg03072195	1.20112e-09	1.67273e-07	0.234699	0.78121	0.546511	chr17	51900115	KIF2B:-:-:4:I:CpG:FALSE:KIF2B:P1500_500:124
cg13066043	1.21413e-09	1.68374e-07	0.337094	0.368765	0.705858	chr14	24808987	RIPK3:Island:Promoter_Associated:3:II:CpG:FALSE:RIPK3:P1500_500:-265
cg04972930	1.22017e-09	1.68908e-07	0.312141	0.831626	0.519485	chr1	158736112	OR6N1:-:-:2:II:CpG:FALSE:OR6N1:P1500_500:-381
cg27033919	1.24558e-09	1.70892e-07	0.163194	0.254153	0.0909588	chr11	62622173	-:N_Shore:-:1:II:CpG:FALSE:SLC3A2:P1500_500:1345
cg19781472	1.30538e-09	1.76892e-07	0.242696	0.703059	0.460364	chr12	56883202	GLS2:S_Shore:-:2:II:CpG:FALSE:GLS2:P1500_500:1004
cg00468320	1.3259e-09	1.78835e-07	0.241938	0.817971	0.576033	chr8	109800379	TMEM74:S_Shore:-:2:II:CpG:FALSE:TMEM74:P1500_500:535
cg10368641	1.34098e-09	1.80081e-07	0.300145	0.721493	0.421348	chr16	88932955	PABPN1L:-:-:2:I:CpG:FALSE:PABPN1L:P1500_500:-114
cg10158151	1.35758e-09	1.81362e-07	0.287816	0.857292	0.569476	chr17	51900032	KIF2B:-:-:1:II:CpG:FALSE:KIF2B:P1500_500:207
cg11301254	1.3698e-09	1.82152e-07	0.234257	0.475622	0.241364	chr5	40756440	TTC33:S_Shore:Promoter_Associated:2:II:CpG:FALSE:TTC33:P1500_500:363
cg16928044	1.36994e-09	1.82152e-07	0.151839	0.282824	0.130985	chr1	145589929	NUDT17:S_Shore:Promoter_Associated:1:II:CpG:FALSE:NUDT17:P1500_500:490
cg22665383	1.38372e-09	1.83529e-07	0.306064	0.730492	0.424428	chr11	55339961	OR4C16:-:-:2:II:CpG:FALSE:OR4C16:P1500_500:-358
cg06083483	1.38442e-09	1.83529e-07	0.244273	0.461025	0.216752	chr17	32646006	CCL8:-:-:1:II:CpG:FALSE:CCL8:P1500_500:49
cg25212131	1.39641e-09	1.8463e-07	0.184198	0.675286	0.859483	chr5	140683670	SLC25A2:Island:-:5:I:CpG:FALSE:SLC25A2:P1500_500:58
cg22014834	1.40009e-09	1.84799e-07	0.237736	0.914071	0.676335	chr1	153030567	SPRR2A:-:-:1:II:CpG:FALSE:SPRR2A:P1500_500:554
cg27096572	1.40448e-09	1.8522e-07	0.304939	0.746917	0.441979	chr18	73141041	C18orf62:-:-:1:II:CpG:FALSE:SMIM21:P1500_500:1383
cg18129786	1.43096e-09	1.87695e-07	0.272327	0.92045	0.648123	chr3	44519983	ZNF445:S_Shore:-:1:II:CpG:FALSE:ZNF445:P1500_500:821
cg21808406	1.43991e-09	1.88401e-07	0.310082	0.583289	0.273207	chr17	7482475	CD68:N_Shelf:-:2:II:CpG:FALSE:CD68:P1500_500:310
cg21107767	1.45934e-09	1.89749e-07	0.212419	0.506632	0.294213	chr1	153388944	S100A7A:-:-:1:II:CpG:FALSE:S100A7A:P1500_500:56
cg26894259	1.47557e-09	1.91054e-07	0.0770165	0.197159	0.120143	chr1	27817246	WASF2:S_Shore:Promoter_Associated:2:II:CpG:FALSE:WASF2:P1500_500:577
cg04351905	1.50065e-09	1.93112e-07	0.210528	0.673007	0.462479	chr21	34441330	OLIG1:N_Shore:-:1:II:CpG:FALSE:OLIG1:P1500_500:1120
cg07230581	1.50742e-09	1.93713e-07	0.199142	0.40625	0.207107	chr11	133403211	OPCML:-:-:1:II:CpG:FALSE:OPCML:P1500_500:797
cg24000437	1.50976e-09	1.93791e-07	0.304257	0.627212	0.322955	chr1	152538857	LCE3E:-:-:1:II:CpG:FALSE:LCE3E:P1500_500:-392
cg00458317	1.53082e-09	1.95417e-07	0.310874	0.748239	0.437364	chr21	31655415	KRTAP24-1:-:-:1:II:CpG:FALSE:KRTAP24-1:P1500_500:139
cg23110514	1.54315e-09	1.96449e-07	0.29082	0.624088	0.333268	chr1	152538888	LCE3E:-:-:2:II:CpG:FALSE:LCE3E:P1500_500:-361
cg23018448	1.54421e-09	1.96488e-07	0.27284	0.552412	0.279573	chr19	10811855	QTRT1:N_Shore:Promoter_Associated:2:II:CpG:FALSE:QTRT1:P1500_500:251
cg26272425	1.55671e-09	1.97415e-07	0.30151	0.88296	0.58145	chr21	15587812	RBM11:N_Shore:-:1:II:CpG:FALSE:RBM11:P1500_500:639
cg00372774	1.56829e-09	1.9823e-07	0.294398	0.716907	0.422509	chr22	22902198	-:S_Shore:Unclassified:1:II:CpG:FALSE:LL22NC03-63E9.3:P1500_500:-449
cg21643045	1.58157e-09	1.99473e-07	0.319564	0.7911	0.471536	chr2	228678693	CCL20:-:-:3:II:CpG:FALSE:CCL20:P1500_500:-136
cg04216240	1.58576e-09	1.99783e-07	0.307343	0.843053	0.53571	chr11	66822853	RHOD:N_Shore:Unclassified_Cell_type_specific:1:II:CpG:FALSE:RHOD:P1500_500:1436
cg02681040	1.58776e-09	1.99905e-07	0.226656	0.717115	0.490459	chr11	3240201	-:S_Shore:-:3:I:CpG:FALSE:MRGPRG:P1500_500:158
cg04995095	1.58859e-09	1.99923e-07	0.338678	0.67906	0.340381	chr17	72619556	CD300E:-:-:1:II:CpG:FALSE:CD300E:P1500_500:-342
cg12507030	1.66204e-09	2.05531e-07	0.244642	0.716912	0.47227	chr19	31640194	DKFZp566F0947:-:-:2:II:CpG:FALSE:AC020952.1:P1500_500:168
cg21195185	1.66212e-09	2.05531e-07	0.394446	0.245149	0.639595	chr4	76555782	CDKL2:Island:Promoter_Associated:2:II:CpG:FALSE:CDKL2:P1500_500:-119
cg06761920	1.66304e-09	2.05545e-07	0.250775	0.878785	0.62801	chr1	247614873	OR2B11:Island:-:3:II:CpG:FALSE:OR2B11:P1500_500:-436
cg00546808	1.67752e-09	2.06703e-07	0.0901561	0.723664	0.633507	chr1	28560335	DNAJC8:S_Shore:-:4:I:CpG:FALSE:DNAJC8:P1500_500:799
cg01507200	1.73243e-09	2.10496e-07	0.326514	0.80223	0.475716	chr1	247877066	OR6F1:-:-:1:II:CpG:FALSE:OR6F1:P1500_500:961
cg25028162	1.7579e-09	2.12165e-07	0.243728	0.448154	0.204426	chr19	52150233	SIGLEC14:-:-:1:II:CpG:FALSE:SIGLEC5:P1500_500:82
cg11435466	1.77987e-09	2.13813e-07	0.0985775	0.232004	0.133427	chr11	60738032	CD6:-:Unclassified:3:II:CpG:FALSE:CD6:P1500_500:1083
cg19583265	1.78232e-09	2.13941e-07	0.310966	0.78168	0.470714	chr2	101086756	NMS:-:-:1:II:CpG:FALSE:NMS:P1500_500:188
cg23371746	1.79426e-09	2.14984e-07	0.407238	0.229415	0.636653	chr1	119532925	TBX15:S_Shore:-:3:I:CpG:FALSE:TBX15:P1500_500:746
cg11691504	1.80443e-09	2.15532e-07	0.262017	0.770013	0.507996	chr8	1448750	DLGAP2:-:-:1:II:CpG:FALSE:DLGAP2:P1500_500:782
cg15362155	1.80966e-09	2.1599e-07	0.273633	0.645578	0.371945	chr11	62066533	SCGB1D4:-:-:1:II:CpG:FALSE:SCGB1D4:P1500_500:-4
cg11490446	1.81279e-09	2.1614e-07	0.047383	0.117225	0.0698421	chr14	73602923	PSEN1:Island:Promoter_Associated:3:II:CpG:FALSE:PSEN1:P1500_500:203
cg04444506	1.83357e-09	2.17902e-07	0.220878	0.789897	0.569019	chr17	51900238	KIF2B:-:-:2:II:CpG:FALSE:KIF2B:P1500_500:1
cg21950166	1.83524e-09	2.1803e-07	0.269771	0.792968	0.523197	chr1	27189349	SFN:N_Shore:Unclassified_Cell_type_specific:1:II:CpG:FALSE:SFN:P1500_500:284
cg14514991	1.84137e-09	2.18533e-07	0.301101	0.655725	0.354624	chr1	158737820	OR6N1:-:-:1:II:CpG:FALSE:OR6N1:P1500_500:1328
cg00600110	1.85063e-09	2.19295e-07	0.252319	0.763533	0.511214	chrX	8769528	FAM9A:Island:-:4:II:CpG:FALSE:FAM9A:P1500_500:104
cg26495526	1.86317e-09	2.20153e-07	0.223263	0.820625	0.597363	chr16	49407968	C16orf78:-:-:2:II:CpG:FALSE:C16orf78:P1500_500:-235
cg25372195	1.88377e-09	2.2152e-07	0.306629	0.820198	0.513569	chr12	55042293	DCD:-:-:1:II:CpG:FALSE:DCD:P1500_500:16
cg20805835	1.93444e-09	2.25944e-07	0.272456	0.80327	0.530814	chr1	248005719	OR11L1:-:-:2:II:CpG:FALSE:OR11L1:P1500_500:465
cg05106269	1.94698e-09	2.26809e-07	0.0797993	0.17089	0.0910911	chr19	10381393	ICAM1:Island:Promoter_Associated:2:II:CpG:FALSE:ICAM1:P1500_500:118
cg24355048	1.96272e-09	2.27906e-07	0.263116	0.61763	0.354513	chr14	25045028	CTSG:-:-:1:II:CpG:FALSE:CTSG:P1500_500:-439
cg00665650	1.97563e-09	2.28601e-07	0.332102	0.488198	0.156096	chr5	138676787	PAIP2:N_Shore:-:1:II:CpG:FALSE:PAIP2:P1500_500:489
cg00895324	1.99106e-09	2.29441e-07	0.322373	0.749935	0.427562	chr21	41238517	PCP4:-:-:2:II:CpG:FALSE:PCP4:P1500_500:726
cg09072120	1.9954e-09	2.29531e-07	0.0915931	0.198001	0.106408	chr10	25242031	PRTFDC1:S_Shore:-:4:II:CpG:FALSE:PRTFDC1:P1500_500:498
cg20150306	1.99921e-09	2.29682e-07	0.2238	0.72534	0.50154	chr19	54495441	CACNG6:N_Shore:-:1:II:CpG:FALSE:CACNG6:P1500_500:101
cg12151124	2.00141e-09	2.29858e-07	0.129829	0.225014	0.0951849	chr19	10381416	ICAM1:Island:Promoter_Associated:3:II:CpG:FALSE:ICAM1:P1500_500:95
cg17147579	2.02838e-09	2.3238e-07	0.312111	0.858369	0.546258	chr7	127256905	PAX4:-:-:2:II:CpG:FALSE:PAX4:P1500_500:923
cg06800962	2.10603e-09	2.37892e-07	0.31947	0.599599	0.280129	chr3	149096029	TM4SF1:-:-:1:II:CpG:FALSE:TM4SF1:P1500_500:377
cg22460366	2.12298e-09	2.39188e-07	0.225338	0.868627	0.643289	chr20	55108116	FAM209B:-:-:2:I:CpG:FALSE:FAM209B:P1500_500:186
cg04604142	2.13496e-09	2.40187e-07	0.350107	0.677731	0.327625	chr17	48796515	LUC7L3:N_Shore:Promoter_Associated:2:II:CpG:FALSE:LUC7L3:P1500_500:390
cg11371231	2.13797e-09	2.40408e-07	0.250434	0.657903	0.407469	chr11	55927697	OR8K5:-:-:2:II:CpG:FALSE:OR8K5:P1500_500:-97
cg08364403	2.1598e-09	2.42216e-07	0.247444	0.915404	0.667959	chr11	131239295	NTM:-:-:1:II:CpG:FALSE:NTM:P1500_500:1078
cg22166703	2.19911e-09	2.44769e-07	0.0162338	0.0108578	0.0270917	chr1	33722127	ZNF362:S_Shore:-:5:I:CpG:FALSE:ZNF362:P1500_500:19
cg26612727	2.2558e-09	2.48759e-07	0.251988	0.516268	0.768256	chr17	38024636	ZPBP2:Island:-:2:II:CpG:FALSE:ZPBP2:P1500_500:-220
cg25261331	2.29259e-09	2.51575e-07	0.247762	0.530379	0.282617	chr19	51628121	SIGLEC9:-:-:2:II:CpG:FALSE:SIGLEC9:P1500_500:44
cg21751145	2.31367e-09	2.5291e-07	0.14945	0.661293	0.810743	chr2	190744274	-:-:-:3:I:CpG:FALSE:C2orf88:P1500_500:61
cg07892597	2.31543e-09	2.53042e-07	0.28508	0.473068	0.758148	chr1	119532093	TBX15:Island:-:3:II:CpG:FALSE:TBX15:P1500_500:-87
cg13769805	2.33633e-09	2.54882e-07	0.256014	0.872665	0.616651	chr1	153232076	LOR:-:-:1:II:CpG:FALSE:LOR:P1500_500:100
cg24296478	2.36658e-09	2.56751e-07	0.143358	0.31256	0.169202	chr10	98590574	LCOR:N_Shore:Promoter_Associated:1:II:CpG:FALSE:LCOR:P1500_500:1443
cg03240663	2.38151e-09	2.57469e-07	0.32022	0.723876	0.403656	chr19	52150547	SIGLEC14:-:-:1:II:CpG:FALSE:SIGLEC5:P1500_500:396
cg05818824	2.40373e-09	2.58959e-07	0.343801	0.710189	0.366389	chr17	62051709	SCN4A:-:-:1:II:CpG:FALSE:SCN4A:P1500_500:1431
cg08240778	2.41399e-09	2.59642e-07	0.264888	0.562442	0.297555	chr11	1643787	-:-:-:1:II:CpG:FALSE:KRTAP5-4:P1500_500:419
cg27435138	2.41474e-09	2.59662e-07	0.279844	0.808872	0.529028	chr19	49576955	KCNA7:S_Shore:-:1:II:CpG:FALSE:KCNA7:P1500_500:757
cg20778958	2.45263e-09	2.62091e-07	0.240373	0.385696	0.145323	chr1	158534679	OR6P1:-:-:1:II:CpG:FALSE:OR6P1:P1500_500:1285
cg10006762	2.48245e-09	2.64228e-07	0.0625259	0.150361	0.0878349	chr11	65342202	EHBP1L1:Island:Promoter_Associated:3:II:CpG:FALSE:EHBP1L1:P1500_500:1307
cg13700051	2.50179e-09	2.65686e-07	0.264148	0.895155	0.631006	chr5	40756512	TTC33:S_Shore:Promoter_Associated:2:II:CpG:FALSE:TTC33:P1500_500:435
cg10253847	2.52379e-09	2.66991e-07	0.379276	0.197341	0.576617	chr6	28227085	NKAPL:Island:Promoter_Associated_Cell_type_specific:6+:I:CpG:FALSE:NKAPL:P1500_500:13
cg10991175	2.54702e-09	2.68e-07	0.27056	0.804322	0.533762	chr11	2182300	-:-:-:2:II:CpG:FALSE:INS-IGF2:P1500_500:-140
cg09157813	2.55362e-09	2.68308e-07	0.130617	0.252693	0.122075	chr11	104769087	-:-:-:1:II:CpG:FALSE:CASP12:P1500_500:-311
cg06705986	2.57288e-09	2.69706e-07	0.261876	0.647104	0.385228	chr10	86004888	RGR:-:-:2:II:CpG:FALSE:RGR:P1500_500:-80
cg05584078	2.58228e-09	2.70157e-07	0.312526	0.888085	0.575559	chr11	60282712	MS4A13:N_Shore:-:1:II:CpG:FALSE:MS4A13:P1500_500:174
cg20821276	2.64137e-09	2.7374e-07	0.27781	0.569708	0.291898	chr17	65243119	-:S_Shore:-:1:II:CpG:FALSE:HELZ:P1500_500:1014
cg21209604	2.64463e-09	2.73937e-07	0.0719257	0.0670264	0.138952	chr6	26032199	HIST1H3B:Island:Promoter_Associated:5:I:CpG:FALSE:HIST1H3B:P1500_500:-90
cg06778013	2.68344e-09	2.76436e-07	0.300299	0.761829	0.46153	chrX	26210302	MAGEB6:-:-:1:II:CpG:FALSE:MAGEB6:P1500_500:255
cg15240320	2.72013e-09	2.78513e-07	0.27055	0.803833	0.533284	chr11	56141839	-:-:-:2:II:CpG:FALSE:OR8U1:P1500_500:1261
cg08878744	2.73681e-09	2.79829e-07	0.260365	0.569907	0.309542	chr1	152783674	LCE1B:-:-:2:II:CpG:FALSE:LCE1B:P1500_500:773
cg13974761	2.76633e-09	2.81465e-07	0.255378	0.517977	0.262599	chr1	152670598	LCE2A:-:-:1:II:CpG:FALSE:LCE2A:P1500_500:242
cg23037932	2.82269e-09	2.85377e-07	0.296854	0.826455	0.529601	chr19	55042806	KIR3DX1:-:-:1:II:CpG:FALSE:KIR3DX1:P1500_500:1103
cg14563787	2.8395e-09	2.86508e-07	0.266262	0.870613	0.604351	chr1	153232460	LOR:-:-:1:II:CpG:FALSE:LOR:P1500_500:-285
cg10243004	2.89691e-09	2.90001e-07	0.403121	0.800117	0.396997	chr2	128616167	POLR2D:S_Shore:Promoter_Associated:4:I:CpG:FALSE:POLR2D:P1500_500:436
cg09542291	2.93381e-09	2.92493e-07	0.194276	0.92773	0.733454	chr1	152850992	SMCP:-:-:1:II:CpG:FALSE:SMCP:P1500_500:-200
cg09235702	2.9373e-09	2.92628e-07	0.304454	0.74259	0.438136	chr19	53771332	VN1R4:-:-:2:II:CpG:FALSE:VN1R4:P1500_500:360
cg09174555	2.94289e-09	2.92956e-07	0.2398	0.472113	0.232313	chr1	153364020	S100A8:-:-:1:II:CpG:FALSE:S100A8:P1500_500:356
cg02812142	2.96058e-09	2.93958e-07	0.305302	0.672626	0.367324	chr2	135595323	ACMSD:-:-:1:II:CpG:FALSE:ACMSD:P1500_500:794
cg19766178	2.99874e-09	2.96387e-07	0.240511	0.729965	0.489454	chr7	3214400	-:-:-:1:II:CpG:FALSE:AC091801.1:P1500_500:113
cg25533247	3.01489e-09	2.97054e-07	0.220038	0.404116	0.184078	chr19	15530630	AKAP8L:S_Shore:Promoter_Associated:1:II:CpG:FALSE:AKAP8L:P1500_500:678
cg10818986	3.02326e-09	2.97533e-07	0.336024	0.776066	0.440042	chr1	248083146	OR2T8:-:-:1:II:CpG:FALSE:OR2T8:P1500_500:1174
cg10626682	3.03878e-09	2.98412e-07	0.287307	0.805167	0.517859	chr21	31661731	KRTAP25-1:-:-:1:II:CpG:FALSE:KRTAP25-1:P1500_500:-102
cg01993576	3.07213e-09	3.00517e-07	0.274433	0.591336	0.316904	chr6	44187674	SLC29A1:S_Shore:Unclassified:2:II:CpG:FALSE:SLC29A1:P1500_500:-433
cg13999606	3.18178e-09	3.08205e-07	0.0960635	0.21783	0.121767	chr14	58862457	TOMM20L:N_Shore:Promoter_Associated:3:II:CpG:FALSE:TOMM20L:P1500_500:177
cg02588309	3.20017e-09	3.09119e-07	0.251823	0.441901	0.190078	chr5	40756462	TTC33:S_Shore:Promoter_Associated:1:II:CpG:FALSE:TTC33:P1500_500:385
cg20801476	3.24288e-09	3.11747e-07	0.27622	0.35261	0.62883	chr7	27281465	EVX1:N_Shore:-:3:II:CpG:FALSE:EVX1:P1500_500:699
cg04436383	3.24614e-09	3.11996e-07	0.247217	0.854679	0.607462	chr4	87770357	SLC10A6:-:-:1:II:CpG:FALSE:SLC10A6:P1500_500:-60
cg05766251	3.26551e-09	3.13272e-07	0.218249	0.434794	0.216546	chr17	37024760	LASP1:N_Shore:-:3:II:CpG:FALSE:LASP1:P1500_500:1352
cg13482233	3.27365e-09	3.13857e-07	0.319976	0.788512	0.468536	chrX	65382529	HEPH:-:-:1:II:CpG:FALSE:HEPH:P1500_500:-139
cg12667511	3.28755e-09	3.14603e-07	0.283244	0.759715	0.476471	chr21	31744537	KRTAP13-2:-:-:1:II:CpG:FALSE:KRTAP13-2:P1500_500:-21
cg15503081	3.29519e-09	3.15138e-07	0.321783	0.702137	0.380354	chr19	12992867	DNASE2:S_Shore:-:2:II:CpG:FALSE:DNASE2:P1500_500:585
cg00535683	3.29909e-09	3.15446e-07	0.304223	0.731902	0.427679	chr1	153114002	SPRR2C:-:-:1:II:CpG:FALSE:SPRR2B:P1500_500:75
cg13357518	3.30652e-09	3.15895e-07	0.245604	0.312923	0.0673184	chr1	22263347	HSPG2:-:Unclassified:5:I:CpG:FALSE:HSPG2:P1500_500:-444
cg16584172	3.30684e-09	3.15895e-07	0.0784738	0.268818	0.190344	chr13	100633446	ZIC2:Island:-:2:II:CpG:FALSE:ZIC2:P1500_500:580
cg19453059	3.33885e-09	3.17868e-07	0.270897	0.732317	0.46142	chr20	29955259	DEFB118:-:-:1:II:CpG:FALSE:DEFB118:P1500_500:1162
cg02515422	3.34935e-09	3.18618e-07	0.181598	0.261333	0.0797353	chr9	120466493	TLR4:-:-:1:II:CpG:FALSE:TLR4:P1500_500:117
cg14039779	3.37702e-09	3.20118e-07	0.346981	0.783011	0.43603	chr17	41857714	-:S_Shore:-:1:II:CpG:FALSE:C17orf105:P1500_500:89
cg00051483	3.38005e-09	3.20142e-07	0.184599	0.30787	0.123272	chr7	150211811	GIMAP7:-:Unclassified_Cell_type_specific:3:II:CpG:FALSE:GIMAP7:P1500_500:107
cg11090409	3.40958e-09	3.22367e-07	0.283163	0.770758	0.487595	chr12	52716545	KRT83:S_Shore:-:3:II:CpG:FALSE:KRT83:P1500_500:1363
cg08019718	3.44034e-09	3.24423e-07	0.243935	0.850252	0.606317	chr3	154741330	-:-:-:1:II:CpG:FALSE:MME:P1500_500:583
cg20383794	3.44135e-09	3.24423e-07	0.26148	0.83635	0.57487	chr11	2445271	TRPM5:S_Shelf:Unclassified_Cell_type_specific:3:I:CpG:FALSE:TRPM5:P1500_500:996
cg10731960	3.45656e-09	3.25456e-07	0.299988	0.824161	0.524173	chr19	55042837	KIR3DX1:-:-:2:II:CpG:FALSE:KIR3DX1:P1500_500:1072
cg18694169	3.47352e-09	3.26389e-07	0.296919	0.268507	0.565426	chr6	28227079	NKAPL:Island:Promoter_Associated_Cell_type_specific:5:I:CpG:FALSE:NKAPL:P1500_500:19
cg00357971	3.48417e-09	3.26991e-07	0.254495	0.621956	0.367461	chr20	61923848	COL20A1:N_Shelf:-:2:II:CpG:FALSE:COL20A1:P1500_500:690
cg26631127	3.49387e-09	3.27502e-07	0.242463	0.886228	0.643765	chr19	54568346	VSTM1:-:-:2:II:CpG:FALSE:VSTM1:P1500_500:1139
cg24413842	3.49588e-09	3.27559e-07	0.239354	0.462953	0.223599	chr7	150211820	GIMAP7:-:Unclassified_Cell_type_specific:2:II:CpG:FALSE:GIMAP7:P1500_500:98
cg08886154	3.50402e-09	3.28121e-07	0.263681	0.609476	0.345795	chr7	127256676	PAX4:-:-:1:II:CpG:FALSE:PAX4:P1500_500:694
cg01687040	3.54068e-09	3.30604e-07	0.331327	0.660267	0.328939	chr12	55043559	DCD:-:-:1:II:CpG:FALSE:DCD:P1500_500:1282
cg09260089	3.55219e-09	3.31357e-07	0.400203	0.273037	0.67324	chr10	134599860	NKX6-2:Island:Unclassified_Cell_type_specific:1:II:CpG:FALSE:NKX6-2:P1500_500:304
cg08080145	3.55354e-09	3.31413e-07	0.353715	0.715029	0.361314	chr17	72666670	RAB37:N_Shore:-:2:II:CpG:FALSE:RAB37:P1500_500:47
cg21955916	3.57851e-09	3.33023e-07	0.234752	0.726926	0.492174	chr19	54785127	LILRB2:-:-:3:I:CpG:FALSE:LILRB2:P1500_500:88
cg24468890	3.62304e-09	3.36203e-07	0.176582	0.364837	0.188255	chr1	32757294	HDAC1:N_Shore:Promoter_Associated:2:II:CpG:FALSE:HDAC1:P1500_500:393
cg03938558	3.63088e-09	3.36458e-07	0.254426	0.597412	0.342986	chr1	181381335	-:N_Shore:-:1:II:CpG:FALSE:CACNA1E:P1500_500:903
cg16065922	3.68192e-09	3.4003e-07	0.20818	0.43346	0.22528	chr7	71912239	-:-:-:1:II:CpG:FALSE:CALN1:P1500_500:103
cg25107791	3.68215e-09	3.4003e-07	0.156326	0.790438	0.634112	chr6	35764958	CLPS:-:-:2:II:CpG:FALSE:CLPS:P1500_500:-131
cg13990746	3.68858e-09	3.40441e-07	0.309531	0.258415	0.567946	chr1	173639044	ANKRD45:Island:-:2:II:CpG:FALSE:ANKRD45:P1500_500:43
cg04831174	3.69549e-09	3.40875e-07	0.176534	0.75252	0.575986	chr1	47017388	KNCN:-:-:1:II:CpG:FALSE:KNCN:P1500_500:189
cg10500909	3.78966e-09	3.46417e-07	0.291473	0.804092	0.512619	chr8	144000015	CYP11B2:-:-:1:II:CpG:FALSE:CYP11B2:P1500_500:756
cg02514003	3.79962e-09	3.46951e-07	0.461141	0.886269	0.425129	chr2	1378035	-:-:-:4:I:CpG:FALSE:TPO:P1500_500:-41
cg15132169	3.80434e-09	3.47039e-07	0.31158	0.61387	0.30229	chr6	149805995	ZC3H12D:-:Promoter_Associated:2:II:CpG:FALSE:ZC3H12D:P1500_500:-203
cg25252598	3.86453e-09	3.51076e-07	0.0852653	0.20192	0.116654	chr12	6641602	-:N_Shore:Promoter_Associated:2:II:CpG:FALSE:GAPDH:P1500_500:1491
cg11498870	3.95461e-09	3.56181e-07	0.330068	0.935218	0.60515	chr8	88886243	DCAF4L2:Island:-:4:I:CpG:FALSE:DCAF4L2:P1500_500:-54
cg07258507	3.95983e-09	3.56512e-07	0.214317	0.581195	0.366878	chr14	23842125	IL25:-:-:1:II:CpG:FALSE:IL25:P1500_500:-108
cg03674496	3.96584e-09	3.56844e-07	0.112768	0.830652	0.717884	chr10	51747411	AGAP6:-:-:1:II:CpG:FALSE:AGAP6:P1500_500:667
cg03528325	3.98532e-09	3.58249e-07	0.308952	0.759214	0.450262	chr1	158223921	CD1A:-:-:2:II:CpG:FALSE:CD1A:P1500_500:6
cg12229082	4.07342e-09	3.64116e-07	0.303142	0.804964	0.501822	chr7	150721650	ATG9B:N_Shelf:-:1:II:CpG:FALSE:ATG9B:P1500_500:64
cg06565452	4.1079e-09	3.66191e-07	0.276649	0.789527	0.512879	chr9	107299308	OR13C3:-:-:1:II:CpG:FALSE:OR13C3:P1500_500:171
cg22497741	4.1226e-09	3.67022e-07	0.392268	0.0624303	0.454698	chr1	1475644	TMEM240:N_Shore:Gene_Associated_Cell_type_specific:6+:I:CpG:FALSE:TMEM240:P1500_500:-190
cg19370451	4.15228e-09	3.68502e-07	0.280264	0.881417	0.601153	chr1	152386561	CRNN:-:-:1:II:CpG:FALSE:CRNN:P1500_500:-179
cg16122592	4.16743e-09	3.68883e-07	0.28123	0.842447	0.561216	chrX	26210712	MAGEB6:-:-:2:II:CpG:FALSE:MAGEB6:P1500_500:-156
cg06612122	4.20503e-09	3.70919e-07	0.233389	0.856152	0.622763	chr16	59788951	LOC644649:Island:-:3:II:CpG:FALSE:RP11-105C20.2:P1500_500:199
cg12052661	4.25107e-09	3.73428e-07	0.195575	0.46872	0.664294	chr9	140772545	CACNA1B:Island:Unclassified_Cell_type_specific:3:II:CpG:FALSE:CACNA1B:P1500_500:-305
cg14340089	4.27178e-09	3.74678e-07	0.305678	0.795143	0.489465	chr8	133879048	TG:-:-:1:II:CpG:FALSE:TG:P1500_500:155
cg15454534	4.27262e-09	3.74681e-07	0.30732	0.749196	0.441876	chr1	248569605	OR2T1:-:-:1:II:CpG:FALSE:OR2T1:P1500_500:-310
cg24765446	4.33938e-09	3.78097e-07	0.304221	0.770153	0.465932	chr20	44167974	WFDC6:-:-:2:II:CpG:FALSE:WFDC6:P1500_500:-161
cg05279772	4.42515e-09	3.83117e-07	0.301067	0.797471	0.496403	chr4	42894337	GRXCR1:-:-:1:II:CpG:FALSE:GRXCR1:P1500_500:947
cg16327839	4.44046e-09	3.83939e-07	0.29425	0.758004	0.463754	chr11	133715264	SPATA19:-:-:2:II:CpG:FALSE:SPATA19:P1500_500:-170
cg07851948	4.48028e-09	3.86155e-07	0.259392	0.86607	0.606678	chr11	56085745	OR8K3:-:-:1:II:CpG:FALSE:OR8K3:P1500_500:38
cg08922032	4.57146e-09	3.91328e-07	0.280158	0.836399	0.556241	chr15	24920473	C15orf2:N_Shore:-:3:I:CpG:FALSE:NPAP1:P1500_500:68
cg19940077	4.57147e-09	3.91328e-07	0.205707	0.689146	0.894853	chr1	200842282	GPR25:Island:-:6+:I:CpG:FALSE:GPR25:P1500_500:-200
cg04811942	4.69925e-09	3.98462e-07	0.232934	0.753524	0.52059	chr8	143868062	LY6D:-:-:3:II:CpG:FALSE:LY6D:P1500_500:54
cg19834071	4.72538e-09	4.00048e-07	0.117444	0.236162	0.118718	chr19	41698987	CYP2S1:Island:Unclassified_Cell_type_specific:4:II:CpG:FALSE:CYP2S1:P1500_500:-34
cg06811800	4.73392e-09	4.00478e-07	0.256126	0.727579	0.471453	chr13	114312105	ATP4B:-:-:3:II:CpG:FALSE:ATP4B:P1500_500:-397
cg22866759	4.7369e-09	4.00621e-07	0.294853	0.787092	0.492239	chr22	44708861	KIAA1644:-:-:3:I:CpG:FALSE:KIAA1644:P1500_500:130
cg17155263	4.74318e-09	4.0085e-07	0.302398	0.788206	0.485808	chrX	115594046	CXorf61:-:-:2:I:CpG:FALSE:CT83:P1500_500:-119
cg00114012	4.75595e-09	4.01314e-07	0.276988	0.862689	0.585701	chr9	130158144	SLC2A8:N_Shore:Unclassified:1:II:CpG:FALSE:SLC2A8:P1500_500:1277
cg19333980	4.75629e-09	4.01314e-07	0.299828	0.634751	0.334923	chr20	5094433	C20orf30:S_Shore:Promoter_Associated:1:II:CpG:FALSE:TMEM230:P1500_500:684
cg05348708	4.79813e-09	4.03255e-07	0.335428	0.483545	0.148118	chr17	79520615	C17orf70:S_Shore:Unclassified:1:II:CpG:FALSE:C17orf70:P1500_500:-373
cg08264124	4.82549e-09	4.04672e-07	0.258124	0.911412	0.653288	chrX	63006802	MIR1468:-:-:2:II:CpG:FALSE:ARHGEF9:P1500_500:1376
cg11554507	4.82605e-09	4.04672e-07	0.335924	0.796743	0.460819	chr7	31380572	NEUROD6:-:-:2:II:CpG:FALSE:NEUROD6:P1500_500:64
cg17703554	4.86956e-09	4.06608e-07	0.247712	0.855927	0.608215	chr8	88886339	DCAF4L2:Island:-:4:II:CpG:FALSE:DCAF4L2:P1500_500:43
cg22820233	4.89838e-09	4.07606e-07	0.354121	0.77242	0.418299	chr19	55385581	FCAR:-:-:2:II:CpG:FALSE:FCAR:P1500_500:123
cg27662481	4.93955e-09	4.10073e-07	0.307324	0.810607	0.503282	chr2	6110280	LOC150622:-:Unclassified_Cell_type_specific:1:II:CpG:FALSE:DKFZP761K2322:P1500_500:1432
cg02245566	4.94747e-09	4.10657e-07	0.37518	0.8137	0.43852	chr1	158670617	OR6K2:-:-:1:II:CpG:FALSE:OR6K2:P1500_500:131
cg08677347	5.01033e-09	4.14091e-07	0.118789	0.243871	0.125082	chr8	19615514	-:S_Shore:Promoter_Associated:2:II:CpG:FALSE:CSGALNACT1:P1500_500:-27
cg04851314	5.02071e-09	4.148e-07	0.239075	0.839847	0.600772	chr17	51900106	KIF2B:-:-:3:I:CpG:FALSE:KIF2B:P1500_500:133
cg12699145	5.04297e-09	4.16045e-07	0.21848	0.397348	0.178868	chr16	18995637	TMC7:S_Shore:-:3:II:CpG:FALSE:TMC7:P1500_500:-382
cg17859772	5.10211e-09	4.19205e-07	0.22397	0.690806	0.466836	chr6	42690215	PRPH2:-:-:1:II:CpG:FALSE:PRPH2:P1500_500:-98
cg05776787	5.15055e-09	4.22434e-07	0.316777	0.879905	0.563128	chr3	38835276	SCN10A:-:Unclassified_Cell_type_specific:1:II:CpG:FALSE:SCN10A:P1500_500:-226
cg16451358	5.26808e-09	4.28804e-07	0.304583	0.86196	0.557377	chr12	6056330	ANO2:-:-:1:II:CpG:FALSE:ANO2:P1500_500:932
cg25615081	5.27383e-09	4.2912e-07	0.221318	0.842271	0.620953	chr4	80329402	GK2:-:-:3:I:CpG:FALSE:GK2:P1500_500:30
cg16927811	5.36848e-09	4.34376e-07	0.233587	0.845117	0.61153	chr12	4554463	FGF6:Island:-:3:II:CpG:FALSE:FGF6:P1500_500:-318
cg16723982	5.41141e-09	4.36704e-07	0.27972	0.768398	0.488678	chr15	40225618	EIF2AK4:N_Shore:-:1:II:CpG:FALSE:EIF2AK4:P1500_500:729
cg17792882	5.41837e-09	4.36933e-07	0.146303	0.81767	0.671367	chr19	3501736	DOHH:S_Shore:-:1:II:CpG:FALSE:DOHH:P1500_500:798
cg02278114	5.45355e-09	4.38345e-07	0.324972	0.745144	0.420171	chr19	51457835	KLK5:-:-:1:II:CpG:FALSE:KLK5:P1500_500:1486
cg19273773	5.56178e-09	4.44726e-07	0.176608	0.228118	0.0515098	chr7	102790112	NAPEPLD:Island:Promoter_Associated:3:I:CpG:FALSE:NAPEPLD:P1500_500:105
cg13974330	5.59615e-09	4.46347e-07	0.254668	0.83384	0.579172	chr15	24919957	C15orf2:N_Shore:-:1:II:CpG:FALSE:NPAP1:P1500_500:584
cg10752676	5.66165e-09	4.48986e-07	0.355167	0.743656	0.388489	chr7	123175466	IQUB:S_Shore:-:1:II:CpG:FALSE:IQUB:P1500_500:335
cg18832619	5.66703e-09	4.49258e-07	0.23297	0.586005	0.353035	chr19	55417436	NCR1:-:-:2:II:CpG:FALSE:NCR1:P1500_500:72
cg10805440	5.67081e-09	4.49327e-07	0.245624	0.597685	0.352061	chr21	31710627	KRTAP27-1:-:-:1:II:CpG:FALSE:KRTAP27-1:P1500_500:615
cg12472597	5.75038e-09	4.53379e-07	0.143907	0.305053	0.161146	chr11	67141742	-:S_Shore:Promoter_Associated:2:II:CpG:FALSE:CLCF1:P1500_500:94
cg05670991	5.81221e-09	4.56619e-07	0.26175	0.607839	0.346089	chr19	51628115	SIGLEC9:-:-:1:II:CpG:FALSE:SIGLEC9:P1500_500:50
cg09508362	5.84254e-09	4.58246e-07	0.351157	0.868934	0.517778	chr2	1377756	-:-:-:4:I:CpG:FALSE:TPO:P1500_500:239
cg27531490	5.84557e-09	4.58246e-07	0.213799	0.616859	0.40306	chr6	31542459	TNF:-:-:2:I:CpG:FALSE:TNF:P1500_500:885
cg16326062	5.89678e-09	4.6107e-07	0.220226	0.746364	0.526138	chr18	7231534	LRRC30:-:-:1:II:CpG:FALSE:LRRC30:P1500_500:-412
cg05800321	5.94834e-09	4.63909e-07	0.247459	0.831499	0.584041	chr8	143867799	LY6D:-:-:2:II:CpG:FALSE:LY6D:P1500_500:-210
cg25840354	5.98357e-09	4.65767e-07	0.129463	0.288247	0.158784	chr4	38784158	TLR10:-:Unclassified:1:II:CpG:FALSE:TLR10:P1500_500:-454
cg03022541	6.06885e-09	4.69602e-07	0.250617	0.695044	0.444427	chr3	128186859	DNAJB8:-:-:1:II:CpG:FALSE:DNAJB8:P1500_500:768
cg13941436	6.08072e-09	4.70285e-07	0.351217	0.617818	0.266601	chr9	138437177	OBP2A:-:-:3:I:CpG:FALSE:OBP2A:P1500_500:808
cg24842086	6.11453e-09	4.71952e-07	0.338197	0.270096	0.608293	chr1	119531857	TBX15:N_Shore:-:2:II:CpG:FALSE:TBX15:P1500_500:-323
cg24912310	6.14647e-09	4.73548e-07	0.0511047	0.798914	0.747809	chr19	33622856	WDR88:N_Shore:-:4:I:CpG:FALSE:WDR88:P1500_500:140
cg20400592	6.15527e-09	4.7399e-07	0.191447	0.599574	0.791021	chr13	51418041	DLEU7:Island:-:3:II:CpG:FALSE:DLEU7:P1500_500:-35
cg16791528	6.16112e-09	4.74361e-07	0.263877	0.879498	0.615622	chr2	79347532	REG1A:-:-:2:II:CpG:FALSE:REG1A:P1500_500:-45
cg23163573	6.17456e-09	4.75001e-07	0.284995	0.58658	0.301585	chr2	108905468	SULT1C2:-:-:2:II:CpG:FALSE:SULT1C2:P1500_500:-374
cg00620452	6.18801e-09	4.75508e-07	0.18225	0.391224	0.208973	chr3	32147645	GPD1L:N_Shore:Promoter_Associated:3:I:CpG:FALSE:GPD1L:P1500_500:-465
cg00895528	6.19568e-09	4.75645e-07	0.227841	0.60507	0.37723	chr20	61867349	BIRC7:N_Shelf:Unclassified:1:II:CpG:FALSE:BIRC7:P1500_500:-115
cg07010337	6.24325e-09	4.77933e-07	0.250857	0.886429	0.635572	chr6	32193235	NOTCH4:-:-:1:II:CpG:FALSE:NOTCH4:P1500_500:1391
cg01352551	6.2439e-09	4.77933e-07	0.288242	0.783635	0.495393	chr20	19191994	SLC24A3:N_Shore:-:1:II:CpG:FALSE:SLC24A3:P1500_500:1296
cg09964873	6.30168e-09	4.80502e-07	0.233495	0.885549	0.652054	chr8	143868136	LY6D:-:-:3:I:CpG:FALSE:LY6D:P1500_500:128
cg17551002	6.3431e-09	4.82667e-07	0.309494	0.62864	0.319146	chr1	158517849	OR6Y1:-:-:1:II:CpG:FALSE:OR6Y1:P1500_500:-47
cg03312205	6.36422e-09	4.84036e-07	0.297698	0.695794	0.398095	chr12	6832737	COPS7A:N_Shore:Promoter_Associated:1:II:CpG:FALSE:COPS7A:P1500_500:170
cg12320239	6.37744e-09	4.84881e-07	0.243646	0.788776	0.54513	chr11	55135046	OR4A15:-:-:1:II:CpG:FALSE:OR4A15:P1500_500:314
cg08008105	6.41116e-09	4.86374e-07	0.241108	0.742182	0.501074	chr2	105857955	GPR45:N_Shore:-:3:II:CpG:FALSE:GPR45:P1500_500:245
cg26353448	6.44096e-09	4.87787e-07	0.201791	0.516171	0.314381	chr1	248524236	OR2T4:-:-:2:II:CpG:FALSE:OR2T4:P1500_500:647
cg16137007	6.57058e-09	4.94848e-07	0.185328	0.836142	0.650815	chr5	169532943	FOXI1:N_Shore:-:4:II:CpG:FALSE:FOXI1:P1500_500:-43
cg12646227	6.60799e-09	4.96372e-07	0.285739	0.922169	0.636429	chr1	46805334	NSUN4:N_Shore:-:2:II:CpG:FALSE:NSUN4:P1500_500:515
cg18476530	6.6652e-09	4.98887e-07	0.156929	0.207801	0.0508729	chr11	67141747	-:S_Shore:Promoter_Associated:4:I:CpG:FALSE:CLCF1:P1500_500:99
cg07804888	6.66933e-09	4.98954e-07	0.21756	0.690127	0.472567	chr11	56185228	-:-:-:1:II:CpG:FALSE:OR5R1:P1500_500:-481
cg00858400	6.71242e-09	5.01043e-07	0.264035	0.795389	0.531354	chr16	87904580	SLC7A5:S_Shore:-:1:II:CpG:FALSE:SLC7A5:P1500_500:1486
cg01606027	6.76643e-09	5.03922e-07	0.367317	0.652379	0.285063	chr22	31607212	LIMK2:N_Shore:Promoter_Associated:1:II:CpG:FALSE:LIMK2:P1500_500:1013
cg16290996	6.78552e-09	5.04531e-07	0.38322	0.634035	0.250815	chr1	173835989	-:N_Shore:-:1:II:CpG:FALSE:ZBTB37:P1500_500:1231
cg08316234	6.79392e-09	5.0483e-07	0.290269	0.781767	0.491498	chr17	51899386	KIF2B:-:-:1:II:CpG:FALSE:KIF2B:P1500_500:853
cg22727641	6.80674e-09	5.05067e-07	0.13641	0.243889	0.107479	chr8	101157742	FBXO43:Island:Promoter_Associated:2:II:CpG:FALSE:FBXO43:P1500_500:-287
cg01395254	6.90201e-09	5.09231e-07	0.330675	0.709733	0.379057	chr2	2336428	MYT1L:-:-:1:II:CpG:FALSE:MYT1L:P1500_500:1396
cg25383043	6.92883e-09	5.1036e-07	0.337795	0.859921	0.522126	chr10	11046888	CELF2:-:-:1:II:CpG:FALSE:CELF2:P1500_500:371
cg26451355	7.00419e-09	5.14681e-07	0.324218	0.774791	0.450573	chr6	146348105	GRM1:N_Shelf:-:1:II:CpG:FALSE:GRM1:P1500_500:677
cg15202552	7.02196e-09	5.15659e-07	0.31471	0.605231	0.290521	chr1	157671759	FCRL3:-:-:1:II:CpG:FALSE:FCRL3:P1500_500:1112
cg14952949	7.0599e-09	5.17541e-07	0.233357	0.456617	0.689974	chr12	81109806	MYF5:N_Shore:-:2:II:CpG:FALSE:MYF5:P1500_500:885
cg05305434	7.09721e-09	5.19734e-07	0.308729	0.688723	0.379994	chr11	1874049	LSP1:-:-:4:II:CpG:FALSE:LSP1:P1500_500:151
cg19560971	7.26044e-09	5.2698e-07	0.218517	0.861615	0.643097	chr11	119218238	-:-:-:1:II:CpG:FALSE:C1QTNF5:P1500_500:855
cg25027603	7.28723e-09	5.28285e-07	0.265258	0.790386	0.525128	chr21	31721029	KRTAP23-1:-:-:1:II:CpG:FALSE:KRTAP23-1:P1500_500:105
cg14372452	7.43046e-09	5.36123e-07	0.231156	0.573279	0.342123	chr9	138152543	-:S_Shore:-:2:II:CpG:FALSE:AL390778.1:P1500_500:1268
cg27352715	7.55335e-09	5.42225e-07	0.255182	0.785544	0.530363	chr10	85985222	LRIT2:-:-:1:II:CpG:FALSE:LRIT2:P1500_500:-124
cg18369913	7.61948e-09	5.45169e-07	0.262542	0.564182	0.30164	chr11	51515083	OR4C46:-:-:1:II:CpG:FALSE:OR4C46:P1500_500:199
cg05307477	7.65515e-09	5.47044e-07	0.228387	0.68474	0.456353	chr10	118956803	KCNK18:-:-:3:II:CpG:FALSE:KCNK18:P1500_500:197
cg21785536	7.69941e-09	5.49301e-07	0.115584	0.220366	0.104782	chr3	69063328	C3orf64:S_Shore:Promoter_Associated:2:II:CpG:FALSE:EOGT:P1500_500:216
cg07168274	7.71835e-09	5.5037e-07	0.292941	0.85847	0.565529	chr1	181382080	-:N_Shore:-:2:I:CpG:FALSE:CACNA1E:P1500_500:158
cg07384913	7.77555e-09	5.53254e-07	0.206145	0.896424	0.690279	chr3	63637118	SNTN:-:-:2:II:CpG:FALSE:SNTN:P1500_500:1226
cg26674943	7.81283e-09	5.54968e-07	0.457844	0.16049	0.618334	chr15	76627788	ISL2:Island:Unclassified:5:I:CpG:TRUE:ISL2:P1500_500:1277
cg03760839	8.05356e-09	5.67016e-07	0.167111	0.617895	0.785006	chr1	119531718	TBX15:N_Shore:-:3:II:CpG:FALSE:TBX15:P1500_500:-462
cg20333412	8.06165e-09	5.67328e-07	0.261017	0.87639	0.615372	chrX	141293113	MAGEC2:-:-:5:I:CpG:FALSE:MAGEC2:P1500_500:37
cg00075920	8.06407e-09	5.67411e-07	0.262134	0.440691	0.178556	chr5	177026190	B4GALT7:N_Shore:Unclassified_Cell_type_specific:1:II:CpG:FALSE:B4GALT7:P1500_500:911
cg02226239	8.06797e-09	5.67513e-07	0.219349	0.638392	0.419043	chr8	143999155	CYP11B2:-:-:2:II:CpG:FALSE:CYP11B2:P1500_500:-105
cg12689128	8.07336e-09	5.67523e-07	0.199131	0.489437	0.290305	chr12	52762533	KRT85:S_Shore:Unclassified_Cell_type_specific:1:II:CpG:FALSE:KRT85:P1500_500:1268
cg13806767	8.09342e-09	5.68352e-07	0.276882	0.854639	0.577757	chr2	162164127	PSMD14:N_Shore:-:1:II:CpG:FALSE:PSMD14:P1500_500:422
cg19738506	8.17764e-09	5.71533e-07	0.250241	0.739395	0.489154	chr1	29138162	OPRD1:N_Shore:-:1:II:CpG:FALSE:OPRD1:P1500_500:492
cg12618806	8.22785e-09	5.73871e-07	0.300173	0.714737	0.414564	chr8	1449497	DLGAP2:-:-:1:II:CpG:FALSE:DLGAP2:P1500_500:35
cg01886855	8.29387e-09	5.76547e-07	0.169433	0.889561	0.720129	chr21	43786997	TFF1:-:Unclassified_Cell_type_specific:1:II:CpG:FALSE:TFF1:P1500_500:294
cg08468689	8.32361e-09	5.78046e-07	0.128962	0.253587	0.124625	chr17	40346680	GHDC:-:Promoter_Associated:1:II:CpG:FALSE:GHDC:P1500_500:149
cg15995695	8.42145e-09	5.8359e-07	0.067676	0.153577	0.0859012	chr1	179334675	AXDND1:N_Shore:Promoter_Associated:1:II:CpG:FALSE:AXDND1:P1500_500:180
cg07346648	8.44974e-09	5.84674e-07	0.202456	0.734297	0.53184	chr1	1266657	TAS1R3:N_Shore:-:3:I:CpG:FALSE:TAS1R3:P1500_500:37
cg00955544	8.46416e-09	5.85497e-07	0.259057	0.749173	0.490116	chr21	31767222	KRTAP13-1:-:-:1:II:CpG:FALSE:KRTAP13-1:P1500_500:1170
cg19717640	8.52006e-09	5.87781e-07	0.282242	0.633071	0.350829	chr10	85985779	LRIT2:-:-:1:II:CpG:FALSE:LRIT2:P1500_500:434
cg20444256	8.64039e-09	5.93394e-07	0.210196	0.638098	0.427902	chr19	45826341	CKM:N_Shore:-:2:II:CpG:FALSE:CKM:P1500_500:106
cg20312687	8.7284e-09	5.97431e-07	0.328597	0.732258	0.403661	chr20	29956585	DEFB118:-:-:1:II:CpG:FALSE:DEFB118:P1500_500:-165
cg21374754	8.79356e-09	6.00115e-07	0.252064	0.555393	0.303329	chr3	42452862	LYZL4:-:-:1:II:CpG:FALSE:LYZL4:P1500_500:770
cg27026371	8.88449e-09	6.04319e-07	0.298273	0.753443	0.455169	chr11	123886141	OR10G4:-:-:1:II:CpG:FALSE:OR10G4:P1500_500:141
cg00607755	8.89814e-09	6.04798e-07	0.292651	0.626084	0.333434	chr2	42274082	PKDCC:-:-:1:II:CpG:FALSE:PKDCC:P1500_500:1078
cg27647594	8.97589e-09	6.08702e-07	0.172019	0.375338	0.203319	chrX	101379978	TCEAL2:-:-:2:II:CpG:FALSE:TCEAL2:P1500_500:682
cg04270402	8.98342e-09	6.09028e-07	0.246589	0.851379	0.60479	chr7	95064921	PON2:S_Shore:-:2:II:CpG:FALSE:PON2:P1500_500:411
cg01093088	8.98711e-09	6.09099e-07	0.311536	0.647915	0.336378	chr1	153322488	PGLYRP4:-:-:1:II:CpG:FALSE:PGLYRP4:P1500_500:1172
cg01772980	9.07125e-09	6.12379e-07	0.292537	0.733376	0.440838	chr11	61957695	SCGB1D1:-:-:2:II:CpG:FALSE:SCGB1D1:P1500_500:-8
cg17173423	9.20536e-09	6.19263e-07	0.315967	0.712335	0.396368	chr11	59823993	MS4A3:-:-:2:II:CpG:FALSE:MS4A3:P1500_500:67
cg05384663	9.28313e-09	6.22841e-07	0.310292	0.794533	0.484241	chr1	157671386	FCRL3:-:-:1:II:CpG:FALSE:FCRL3:P1500_500:739
cg07482372	9.32515e-09	6.24686e-07	0.188737	0.311575	0.122837	chr11	2951201	PHLDA2:Island:-:4:I:CpG:FALSE:PHLDA2:P1500_500:516
cg19345602	9.4097e-09	6.28793e-07	0.221765	0.578631	0.356866	chr11	125615388	PATE1:-:-:1:II:CpG:FALSE:PATE1:P1500_500:800
cg20556988	9.41681e-09	6.28793e-07	0.252027	0.8601	0.608073	chr17	32690127	CCL1:-:Unclassified_Cell_type_specific:1:II:CpG:FALSE:CCL1:P1500_500:-124
cg00119186	9.41802e-09	6.28793e-07	0.314988	0.853656	0.538668	chr1	158670124	OR6K2:-:-:1:II:CpG:FALSE:OR6K2:P1500_500:-363
cg10269548	9.488e-09	6.3157e-07	0.36417	0.213242	0.577411	chr4	53728923	RASL11B:Island:Promoter_Associated:5:I:CpG:FALSE:RASL11B:P1500_500:-467
cg25601886	9.5103e-09	6.32873e-07	0.239644	0.759414	0.51977	chr11	2183420	-:-:-:1:II:CpG:FALSE:INS:P1500_500:849
cg02531275	9.60038e-09	6.36669e-07	0.051933	0.138924	0.190857	chr11	6495252	TRIM3:Island:Unclassified:6+:I:CpG:FALSE:TRIM3:P1500_500:-438
cg00223877	9.61953e-09	6.37482e-07	0.0842734	0.174366	0.0900929	chr3	53290290	TKT:S_Shore:Promoter_Associated:3:II:CpG:FALSE:TKT:P1500_500:222
cg19599666	9.65433e-09	6.39513e-07	0.316229	0.634235	0.318006	chr3	187871024	LPP:N_Shore:-:4:II:CpG:FALSE:LPP:P1500_500:48
cg15840970	9.69106e-09	6.41303e-07	0.211285	0.838178	0.626893	chrX	49160041	GAGE10:-:-:3:II:CpG:FALSE:GAGE10:P1500_500:107
cg03515829	9.73148e-09	6.43074e-07	0.206127	0.746592	0.540465	chr7	134233829	-:-:-:2:II:CpG:FALSE:AKR1B15:P1500_500:59
cg06272089	9.73272e-09	6.43074e-07	0.295462	0.760352	0.46489	chr15	74165916	TBC1D21:-:Unclassified:1:II:CpG:FALSE:TBC1D21:P1500_500:33
cg17332638	9.77052e-09	6.44676e-07	0.233939	0.762287	0.528348	chr2	70529497	FAM136A:S_Shore:Promoter_Associated:3:II:CpG:FALSE:FAM136A:P1500_500:275
cg17589341	9.783e-09	6.45172e-07	0.289539	0.747717	0.458178	chr18	43304079	SLC14A1:-:-:1:II:CpG:FALSE:SLC14A1:P1500_500:13
cg18198545	9.97958e-09	6.53877e-07	0.24796	0.730738	0.482778	chr1	160255804	PEX19:-:-:1:II:CpG:FALSE:PEX19:P1500_500:-335
cg13575682	9.99531e-09	6.54507e-07	0.0977858	0.249813	0.152027	chr1	152850698	SMCP:-:-:1:II:CpG:FALSE:SMCP:P1500_500:95
cg00922376	1.00161e-08	6.55406e-07	0.503463	0.0671284	0.570591	chr1	14026584	PRDM2:Island:-:5:I:CpG:FALSE:PRDM2:P1500_500:109
cg07711097	1.00657e-08	6.57254e-07	0.234723	0.777028	0.542305	chr8	143915954	GML:N_Shore:Unclassified_Cell_type_specific:3:II:CpG:FALSE:GML:P1500_500:-292
cg07548313	1.01526e-08	6.60224e-07	0.33095	0.79217	0.46122	chr1	158259926	CD1C:-:-:2:II:CpG:FALSE:CD1C:P1500_500:-351
cg08483723	1.02054e-08	6.62371e-07	0.0828823	0.159355	0.242237	chr3	45267960	TMEM158:Island:Unclassified_Cell_type_specific:6+:I:CpG:FALSE:TMEM158:P1500_500:190
cg25940557	1.04648e-08	6.73894e-07	0.289013	0.64526	0.356247	chr1	158575177	OR10Z1:-:-:1:II:CpG:FALSE:OR10Z1:P1500_500:1052
cg03882071	1.05618e-08	6.77791e-07	0.272675	0.778007	0.505332	chr17	43922210	-:-:-:1:II:CpG:FALSE:SPPL2C:P1500_500:46
cg10976626	1.05777e-08	6.78331e-07	0.38835	0.860658	0.472308	chr1	158322841	CD1E:-:-:2:II:CpG:FALSE:CD1E:P1500_500:413
cg27392792	1.06094e-08	6.80031e-07	0.282034	0.322851	0.604885	chr7	158380886	PTPRN2:Island:Unclassified:6+:I:CpG:FALSE:PTPRN2:P1500_500:406
cg17006131	1.06271e-08	6.80745e-07	0.153269	0.829206	0.675937	chrX	74744787	ZDHHC15:S_Shore:-:2:II:CpG:FALSE:ZDHHC15:P1500_500:1450
cg02427831	1.07054e-08	6.84433e-07	0.283625	0.658839	0.375213	chr19	51961937	SIGLEC8:-:-:1:II:CpG:FALSE:SIGLEC8:P1500_500:227
cg00493422	1.07672e-08	6.87052e-07	0.226933	0.48662	0.259687	chr4	57547872	HOPX:-:-:1:II:CpG:FALSE:HOPX:P1500_500:-194
cg20985037	1.08014e-08	6.88393e-07	0.203541	0.668216	0.464676	chr19	31640249	DKFZp566F0947:-:-:2:II:CpG:FALSE:AC020952.1:P1500_500:113
cg12308965	1.08355e-08	6.89441e-07	0.261367	0.659176	0.397809	chr11	67291387	CABP2:S_Shelf:-:1:II:CpG:FALSE:CABP2:P1500_500:488
cg15413025	1.08479e-08	6.89768e-07	0.218632	0.850361	0.631729	chr14	96153205	TCL1B:-:-:2:II:CpG:FALSE:TCL1B:P1500_500:-452
cg24344394	1.08709e-08	6.90527e-07	0.341678	0.761477	0.419799	chr1	157790434	FCRL1:-:-:1:II:CpG:FALSE:FCRL1:P1500_500:539
cg13027458	1.08981e-08	6.91281e-07	0.185252	0.524897	0.339645	chr16	59789219	LOC644649:S_Shore:-:1:II:CpG:FALSE:RP11-105C20.2:P1500_500:467
cg17357062	1.09379e-08	6.92594e-07	0.269686	0.705911	0.436224	chr9	137810348	FCN1:-:-:1:II:CpG:FALSE:FCN1:P1500_500:539
cg26610167	1.09409e-08	6.92693e-07	0.25959	0.764085	0.504495	chr19	55720817	PTPRH:-:-:1:II:CpG:FALSE:PTPRH:P1500_500:-58
cg26385085	1.10681e-08	6.98737e-07	0.174942	0.616743	0.441801	chr4	53109	-:N_Shore:Unclassified:1:II:CpG:FALSE:ZNF595:P1500_500:70
cg06457633	1.11649e-08	7.02738e-07	0.121238	0.201044	0.0798061	chr10	26726877	APBB1IP:N_Shore:-:3:I:CpG:FALSE:APBB1IP:P1500_500:255
cg02096792	1.11774e-08	7.03173e-07	0.332581	0.833555	0.500973	chr2	1377754	-:-:-:3:I:CpG:FALSE:TPO:P1500_500:241
cg16476048	1.12678e-08	7.07104e-07	0.238701	0.657099	0.418398	chr10	127372281	C10orf122:-:-:1:II:CpG:FALSE:TEX36:P1500_500:568
cg26822313	1.1277e-08	7.07184e-07	0.223101	0.714939	0.491839	chr8	142377767	GPR20:-:-:1:II:CpG:FALSE:GPR20:P1500_500:400
cg03773882	1.12816e-08	7.07184e-07	0.326501	0.870733	0.544232	chr1	247921487	OR1C1:-:-:1:II:CpG:FALSE:OR1C1:P1500_500:-496
cg11912215	1.13035e-08	7.07994e-07	0.185461	0.482441	0.29698	chr2	1377931	-:-:-:1:II:CpG:FALSE:TPO:P1500_500:64
cg00334976	1.13493e-08	7.099e-07	0.226696	0.678029	0.451332	chr20	61003303	C20orf151:-:-:1:II:CpG:FALSE:RBBP8NL:P1500_500:714
cg04730443	1.13506e-08	7.099e-07	0.292935	0.652851	0.359916	chrX	26210529	MAGEB6:-:-:4:I:CpG:FALSE:MAGEB6:P1500_500:28
cg26654851	1.16062e-08	7.20997e-07	0.0521514	0.117329	0.0651778	chr18	21269104	LAMA3:N_Shore:Unclassified_Cell_type_specific:1:II:CpG:FALSE:LAMA3:P1500_500:303
cg20079335	1.16131e-08	7.21132e-07	0.183243	0.783785	0.600542	chrX	151883293	MAGEA2:-:-:2:II:CpG:FALSE:MAGEA2B:P1500_500:-212
cg20130965	1.17348e-08	7.26578e-07	0.276965	0.773051	0.496087	chr17	51899837	KIF2B:-:-:2:II:CpG:FALSE:KIF2B:P1500_500:402
cg10538533	1.17509e-08	7.27149e-07	0.329798	0.887785	0.557987	chr12	53074328	KRT1:-:-:1:II:CpG:FALSE:KRT1:P1500_500:137
cg23920445	1.17625e-08	7.27364e-07	0.284702	0.865236	0.580534	chr1	247979750	OR14A16:-:-:1:II:CpG:FALSE:OR14A16:P1500_500:719
cg15006681	1.18331e-08	7.29989e-07	0.24001	0.728803	0.488793	chr22	38199759	H1F0:N_Shore:-:1:II:CpG:FALSE:H1F0:P1500_500:1355
cg14231297	1.18346e-08	7.29989e-07	0.295858	0.338025	0.633883	chr19	58629901	ZSCAN18:Island:-:4:I:CpG:FALSE:ZSCAN18:P1500_500:107
cg23462514	1.18516e-08	7.30448e-07	0.35137	0.46673	0.8181	chr4	1107585	RNF212:Island:Unclassified_Cell_type_specific:5:I:CpG:FALSE:RNF212:P1500_500:235
cg03348161	1.1925e-08	7.33316e-07	0.312506	0.662476	0.34997	chr11	59824089	MS4A3:-:-:1:II:CpG:FALSE:MS4A3:P1500_500:-30
cg12184624	1.19865e-08	7.35337e-07	0.297874	0.809636	0.511761	chr10	105239164	CALHM3:-:-:3:I:CpG:FALSE:CALHM3:P1500_500:167
cg05357039	1.19972e-08	7.35897e-07	0.111764	0.283504	0.17174	chr11	67141686	-:S_Shore:Promoter_Associated:1:II:CpG:FALSE:CLCF1:P1500_500:38
cg14059221	1.21282e-08	7.41862e-07	0.170756	0.331081	0.160325	chr17	28803808	GOSR1:N_Shore:Promoter_Associated:1:II:CpG:FALSE:GOSR1:P1500_500:572
cg10671066	1.21438e-08	7.42222e-07	0.142476	0.259226	0.11675	chr1	160492861	SLAMF6:-:-:1:II:CpG:FALSE:SLAMF6:P1500_500:-192
cg02310286	1.21452e-08	7.42222e-07	0.291629	0.89632	0.604691	chr8	88886432	DCAF4L2:Island:-:4:II:CpG:FALSE:DCAF4L2:P1500_500:136
cg18649854	1.22502e-08	7.4548e-07	0.257192	0.770589	0.513397	chr22	44709891	KIAA1644:-:-:2:II:CpG:FALSE:KIAA1644:P1500_500:1160
cg08244156	1.2384e-08	7.51153e-07	0.259226	0.843337	0.584111	chr1	153283712	PGLYRP3:-:-:1:II:CpG:FALSE:PGLYRP3:P1500_500:518
cg05196969	1.24671e-08	7.53987e-07	0.461802	0.118672	0.580473	chr15	76627594	-:Island:Unclassified:5:I:CpG:FALSE:ISL2:P1500_500:1471
cg15439294	1.25148e-08	7.55812e-07	0.276674	0.665008	0.388334	chr19	56511149	NLRP5:-:-:4:II:CpG:FALSE:NLRP5:P1500_500:-58
cg17820247	1.25489e-08	7.57282e-07	0.0651389	0.0850892	0.150228	chr12	6579852	VAMP1:Island:Promoter_Associated:6+:I:CpG:FALSE:VAMP1:P1500_500:-302
cg08159594	1.2556e-08	7.57509e-07	0.288283	0.623456	0.335173	chr7	102790168	NAPEPLD:S_Shore:Promoter_Associated:3:II:CpG:FALSE:NAPEPLD:P1500_500:161
cg15376972	1.2615e-08	7.59385e-07	0.270628	0.866056	0.595428	chr7	95064926	PON2:S_Shore:-:1:II:CpG:FALSE:PON2:P1500_500:416
cg01764046	1.3049e-08	7.7792e-07	0.303288	0.737184	0.433896	chr1	32082577	HCRTR1:N_Shore:-:1:II:CpG:FALSE:HCRTR1:P1500_500:710
cg00032205	1.31014e-08	7.80442e-07	0.263414	0.530346	0.79376	chr8	98290372	TSPYL5:Island:Promoter_Associated:3:II:CpG:FALSE:TSPYL5:P1500_500:196
cg06544652	1.32002e-08	7.83598e-07	0.312563	0.821525	0.508962	chr1	248006259	OR11L1:-:-:1:II:CpG:FALSE:OR11L1:P1500_500:1005
cg05685023	1.32037e-08	7.83613e-07	0.219475	0.502201	0.282726	chr3	187870940	LPP:N_Shore:-:1:II:CpG:FALSE:LPP:P1500_500:132
cg12102756	1.32072e-08	7.83613e-07	0.0871146	0.605922	0.518808	chr11	55338135	OR4C16:-:-:2:II:CpG:FALSE:OR4C16:P1500_500:1469
cg18385570	1.33228e-08	7.87341e-07	0.305871	0.803129	0.497258	chr19	15052282	OR7C2:-:-:2:II:CpG:FALSE:OR7C2:P1500_500:19
cg00136477	1.33348e-08	7.87812e-07	0.220894	0.675897	0.455003	chr1	22970339	C1QC:N_Shelf:-:1:II:CpG:FALSE:C1QC:P1500_500:-217
cg24898863	1.33776e-08	7.89568e-07	0.248362	0.459693	0.211331	chr1	153363580	S100A8:-:-:1:II:CpG:FALSE:S100A8:P1500_500:-85
cg26868299	1.35963e-08	7.99318e-07	0.28785	0.787934	0.500083	chr19	52150634	SIGLEC14:-:-:1:II:CpG:FALSE:SIGLEC5:P1500_500:483
cg00295573	1.40949e-08	8.20492e-07	0.338792	0.754232	0.41544	chrX	149009554	MAGEA8:-:-:1:II:CpG:FALSE:MAGEA8:P1500_500:387
cg15487867	1.41988e-08	8.24158e-07	0.474931	0.122029	0.59696	chr1	1475742	TMEM240:N_Shore:Gene_Associated_Cell_type_specific:6+:I:CpG:FALSE:TMEM240:P1500_500:-92
cg22607995	1.42049e-08	8.24202e-07	0.254868	0.86344	0.608572	chr19	57105613	ZNF71:N_Shore:-:1:II:CpG:FALSE:ZNF71:P1500_500:1019
cg21181391	1.44166e-08	8.32101e-07	0.264254	0.866531	0.602277	chr8	88886411	DCAF4L2:Island:-:4:II:CpG:FALSE:DCAF4L2:P1500_500:115
cg15209169	1.44281e-08	8.32453e-07	0.259113	0.618754	0.359641	chr9	125702779	RABGAP1:N_Shore:Promoter_Associated:1:II:CpG:FALSE:RABGAP1:P1500_500:333
cg05031352	1.44463e-08	8.33188e-07	0.348258	0.920754	0.572496	chrX	152486179	MAGEA1:-:-:5:I:CpG:FALSE:MAGEA1:P1500_500:64
cg06196379	1.46346e-08	8.41217e-07	0.216066	0.603043	0.386977	chr6	41254885	TREM1:-:-:1:II:CpG:FALSE:TREM1:P1500_500:428
cg09771429	1.46455e-08	8.4153e-07	0.244927	0.661622	0.416695	chr1	54483896	LDLRAD1:-:-:1:II:CpG:FALSE:LDLRAD1:P1500_500:40
cg03178489	1.46847e-08	8.4305e-07	0.276456	0.726977	0.450521	chr11	56511248	OR9G4:-:-:1:II:CpG:FALSE:OR9G4:P1500_500:-40
cg15094634	1.47583e-08	8.46119e-07	0.268734	0.843186	0.574452	chr1	248019757	TRIM58:N_Shore:-:3:II:CpG:FALSE:TRIM58:P1500_500:744
cg07339137	1.48538e-08	8.49907e-07	0.0683857	0.0972815	0.165667	chr3	87276419	CHMP2B:Island:Promoter_Associated:4:II:CpG:FALSE:CHMP2B:P1500_500:2
cg05429895	1.48844e-08	8.51029e-07	0.27483	0.386822	0.111992	chr9	120466640	TLR4:-:-:2:II:CpG:FALSE:TLR4:P1500_500:-31
cg23405212	1.49209e-08	8.52169e-07	0.368181	0.220687	0.588867	chr2	208989382	CRYGD:S_Shore:-:2:II:CpG:FALSE:CRYGD:P1500_500:157
cg01387036	1.49906e-08	8.54672e-07	0.229745	0.65114	0.421396	chr17	32690255	CCL1:-:-:1:II:CpG:FALSE:CCL1:P1500_500:5
cg13020760	1.50008e-08	8.55079e-07	0.31326	0.713694	0.400434	chr3	193096486	ATP13A5:-:-:1:II:CpG:FALSE:ATP13A5:P1500_500:-147
cg07141055	1.50865e-08	8.58761e-07	0.11222	0.246499	0.134279	chr16	84328127	WFDC1:N_Shore:-:2:II:CpG:FALSE:WFDC1:P1500_500:125
cg14585892	1.5221e-08	8.6457e-07	0.146821	0.851506	0.704685	chr8	143868158	LY6D:-:-:2:II:CpG:FALSE:LY6D:P1500_500:150
cg11348165	1.53017e-08	8.67097e-07	0.239489	0.821695	0.582206	chr1	27189270	SFN:N_Shore:Unclassified_Cell_type_specific:1:II:CpG:FALSE:SFN:P1500_500:363
cg20110742	1.53021e-08	8.67097e-07	0.29278	0.781657	0.488877	chr7	32339457	-:S_Shore:-:2:II:CpG:FALSE:PDE1C:P1500_500:516
cg01792749	1.53445e-08	8.68742e-07	0.278198	0.604603	0.326405	chr3	38835179	SCN10A:-:-:1:II:CpG:FALSE:SCN10A:P1500_500:-323
cg27086014	1.54441e-08	8.72884e-07	0.280684	0.495982	0.215298	chr19	52004992	SIGLEC12:-:-:1:II:CpG:FALSE:SIGLEC12:P1500_500:-52
cg20479688	1.5447e-08	8.72884e-07	0.332993	0.726311	0.393318	chr12	53046513	KRT2:-:-:2:II:CpG:FALSE:KRT2:P1500_500:565
cg13498800	1.54623e-08	8.7338e-07	0.312163	0.723472	0.41131	chr1	182031601	ZNF648:-:-:1:II:CpG:FALSE:ZNF648:P1500_500:754
cg18110168	1.55158e-08	8.75581e-07	0.52718	0.213603	0.740783	chrX	50557055	SHROOM4:Island:-:5:I:CpG:FALSE:SHROOM4:P1500_500:-248
cg01999908	1.55742e-08	8.77666e-07	0.352642	0.861215	0.508573	chr7	127256920	PAX4:-:-:1:II:CpG:FALSE:PAX4:P1500_500:938
cg26351481	1.56337e-08	8.80368e-07	0.236856	0.843708	0.606852	chr19	56458926	NLRP8:-:-:1:II:CpG:FALSE:NLRP8:P1500_500:272
cg26810908	1.56646e-08	8.8136e-07	0.291913	0.614076	0.322164	chr1	238054569	-:-:-:1:II:CpG:FALSE:ZP4:P1500_500:475
cg01883943	1.57866e-08	8.86542e-07	0.14892	0.24023	0.0913105	chr5	40799054	PRKAA1:S_Shore:Promoter_Associated:1:II:CpG:FALSE:PRKAA1:P1500_500:578
cg25502093	1.59362e-08	8.92085e-07	0.148175	0.275943	0.127768	chr5	159827333	C5orf54:S_Shore:-:2:II:CpG:FALSE:C5orf54:P1500_500:229
cg21624282	1.62276e-08	9.05004e-07	0.253702	0.873222	0.61952	chr13	113030783	SPACA7:-:-:3:II:CpG:FALSE:SPACA7:P1500_500:-151
cg16433357	1.62689e-08	9.06323e-07	0.0884869	0.228292	0.139805	chr6	80340561	SH3BGRL2:N_Shore:-:1:II:CpG:FALSE:SH3BGRL2:P1500_500:439
cg08097817	1.63174e-08	9.08239e-07	0.2709	0.773355	0.502454	chr21	32255313	KRTAP11-1:-:-:1:II:CpG:FALSE:KRTAP11-1:P1500_500:1439
cg12897901	1.63578e-08	9.09521e-07	0.1631	0.226643	0.0635425	chr11	126225297	ST3GAL4:N_Shore:Promoter_Associated:1:II:CpG:FALSE:ST3GAL4:P1500_500:238
cg14720996	1.63918e-08	9.11082e-07	0.272245	0.830918	0.558673	chr3	130278864	COL6A6:-:-:3:II:CpG:FALSE:COL6A6:P1500_500:314
cg15922045	1.65146e-08	9.15376e-07	0.305801	0.737684	0.431883	chr3	130278187	COL6A6:-:-:1:II:CpG:FALSE:COL6A6:P1500_500:991
cg26207503	1.66099e-08	9.18897e-07	0.153595	0.547197	0.700792	chr12	81110749	MYF5:Island:-:4:II:CpG:FALSE:MYF5:P1500_500:-59
cg19856444	1.66493e-08	9.20857e-07	0.34168	0.694938	0.353258	chr10	18241116	SLC39A12:-:-:1:II:CpG:FALSE:SLC39A12:P1500_500:-349
cg22807700	1.66946e-08	9.22702e-07	0.307296	0.821361	0.514064	chr1	94345672	DNTTIP2:S_Shore:-:2:II:CpG:FALSE:DNTTIP2:P1500_500:198
cg26550234	1.67429e-08	9.24598e-07	0.314076	0.857582	0.543506	chr10	18239793	SLC39A12:-:-:4:II:CpG:FALSE:SLC39A12:P1500_500:975
cg12348202	1.6766e-08	9.25098e-07	0.151781	0.501265	0.653046	chr7	158381023	PTPRN2:Island:Unclassified:5:I:CpG:FALSE:PTPRN2:P1500_500:543
cg11688949	1.68123e-08	9.26429e-07	0.268846	0.655528	0.386682	chr8	27115956	STMN4:-:-:1:II:CpG:FALSE:STMN4:P1500_500:19
cg19247032	1.68281e-08	9.26757e-07	0.218258	0.798503	0.580245	chr21	43786727	TFF1:-:-:1:II:CpG:FALSE:TFF1:P1500_500:24
cg18101140	1.68949e-08	9.28998e-07	0.225223	0.440372	0.215148	chr11	67142001	-:S_Shore:-:3:II:CpG:FALSE:CLCF1:P1500_500:353
cg01215061	1.73153e-08	9.43654e-07	0.289026	0.809331	0.520305	chrX	89176940	TGIF2LX:-:-:3:II:CpG:FALSE:TGIF2LX:P1500_500:-60
cg08209691	1.75691e-08	9.53486e-07	0.223332	0.715566	0.492234	chr8	143868049	LY6D:-:-:3:II:CpG:FALSE:LY6D:P1500_500:41
cg24926042	1.76136e-08	9.55345e-07	0.224657	0.689747	0.465091	chr12	52799999	KRT82:-:-:1:II:CpG:FALSE:KRT82:P1500_500:-141
cg25612480	1.7651e-08	9.56583e-07	0.198121	0.471984	0.273863	chr8	48920460	UBE2V2:N_Shore:-:2:II:CpG:FALSE:UBE2V2:P1500_500:500
cg09967834	1.77005e-08	9.58481e-07	0.17359	0.88348	0.70989	chr17	58157213	HEATR6:S_Shore:-:1:II:CpG:FALSE:HEATR6:P1500_500:921
cg11254573	1.77109e-08	9.58821e-07	0.220925	0.940263	0.719339	chr8	1449634	DLGAP2:-:-:4:I:CpG:FALSE:DLGAP2:P1500_500:-103
cg06181069	1.77153e-08	9.58947e-07	0.309018	0.583323	0.274305	chr1	154293494	AQP10:-:-:1:II:CpG:FALSE:AQP10:P1500_500:72
cg12129480	1.7808e-08	9.62615e-07	0.348528	0.723269	0.374741	chr1	158549410	OR10X1:-:-:1:II:CpG:FALSE:OR10X1:P1500_500:-280
cg03915682	1.79462e-08	9.67921e-07	0.196191	0.800676	0.604485	chr17	37767494	-:S_Shelf:Unclassified_Cell_type_specific:1:II:CpG:FALSE:NEUROD2:P1500_500:1464
cg16496024	1.80473e-08	9.71685e-07	0.205589	0.412181	0.206592	chr21	41239042	PCP4:-:Unclassified:1:II:CpG:FALSE:PCP4:P1500_500:201
cg05252264	1.80755e-08	9.72637e-07	0.39919	0.692136	0.292946	chr19	55385587	FCAR:-:-:2:II:CpG:FALSE:FCAR:P1500_500:117
cg18799399	1.80849e-08	9.72694e-07	0.287795	0.715055	0.42726	chr12	58087353	OS9:N_Shore:Promoter_Associated:1:II:CpG:FALSE:OS9:P1500_500:385
cg07460734	1.81231e-08	9.73754e-07	0.242713	0.779313	0.5366	chr19	57630153	USP29:N_Shore:-:1:II:CpG:FALSE:USP29:P1500_500:353
cg03875678	1.82695e-08	9.79342e-07	0.2353	0.431484	0.196185	chr14	25103546	GZMB:-:-:1:II:CpG:FALSE:GZMB:P1500_500:73
cg10468737	1.84089e-08	9.84863e-07	0.207573	0.878893	0.671319	chrX	34150405	FAM47A:S_Shore:-:3:II:CpG:FALSE:FAM47A:P1500_500:-43
cg09382601	1.84427e-08	9.85878e-07	0.187464	0.794303	0.606839	chr4	619659	PDE6B:Island:-:4:II:CpG:FALSE:PDE6B:P1500_500:-287
cg11474811	1.84628e-08	9.86477e-07	0.2367	0.802974	0.566274	chr11	2443869	TRPM5:S_Shore:-:1:II:CpG:FALSE:TRPM5:P1500_500:-407
cg06733329	1.8469e-08	9.86696e-07	0.271501	0.482202	0.210701	chr5	176740039	MXD3:S_Shore:Promoter_Associated:1:II:CpG:FALSE:MXD3:P1500_500:281
cg09437135	1.85978e-08	9.91753e-07	0.295291	0.791796	0.496505	chr15	23810163	MKRN3:-:-:1:II:CpG:FALSE:MKRN3:P1500_500:291
cg19672873	1.86056e-08	9.91929e-07	0.237772	0.700586	0.462814	chr1	222910534	FAM177B:-:-:1:II:CpG:FALSE:FAM177B:P1500_500:15
cg03479289	1.86785e-08	9.94897e-07	0.240425	0.722875	0.48245	chr11	33563377	C11orf41:-:-:1:II:CpG:FALSE:KIAA1549L:P1500_500:241
cg08069509	1.87316e-08	9.97041e-07	0.188041	0.859845	0.671804	chr21	37950043	CLDN14:-:-:1:II:CpG:FALSE:CLDN14:P1500_500:1176
cg10184431	1.88032e-08	9.99835e-07	0.247681	0.433718	0.681399	chr6	27783226	-:S_Shore:-:2:II:CpG:FALSE:HIST1H2BM:P1500_500:-405
cg10119001	1.88465e-08	1.00028e-06	0.338802	0.765652	0.426851	chr1	153114766	SPRR2C:-:-:1:II:CpG:FALSE:SPRR2B:P1500_500:839
cg16692258	1.89355e-08	1.00327e-06	0.279895	0.827566	0.547671	chr21	31655822	KRTAP24-1:-:-:1:II:CpG:FALSE:KRTAP24-1:P1500_500:546
cg03564727	1.89394e-08	1.00336e-06	0.349164	0.846382	0.497218	chr19	49577206	KCNA7:S_Shore:-:4:I:CpG:FALSE:KCNA7:P1500_500:1008
cg17738194	1.90076e-08	1.00456e-06	0.186887	0.685515	0.498628	chr4	80329388	GK2:-:-:2:II:CpG:FALSE:GK2:P1500_500:16
cg24869266	1.90345e-08	1.00541e-06	0.17	0.390553	0.220553	chr4	3578583	-:-:-:2:I:CpG:FALSE:LINC00955:P1500_500:13
cg24376337	1.95262e-08	1.02413e-06	0.273193	0.770335	0.497142	chr11	56430801	-:-:-:1:II:CpG:FALSE:OR5AR1:P1500_500:337
cg05286724	1.95693e-08	1.02567e-06	0.296515	0.784612	0.488097	chrX	49159887	GAGE10:-:-:2:II:CpG:FALSE:GAGE10:P1500_500:261
cg26465522	1.97949e-08	1.03493e-06	0.314321	0.89128	0.576959	chrX	141293131	MAGEC2:-:-:4:I:CpG:FALSE:MAGEC2:P1500_500:55
cg17014785	1.99083e-08	1.03955e-06	0.388027	0.333747	0.721774	chr1	173639135	ANKRD45:S_Shore:-:2:II:CpG:FALSE:ANKRD45:P1500_500:134
cg13521991	2.00373e-08	1.04478e-06	0.199908	0.733151	0.533243	chr17	51900096	KIF2B:-:-:3:II:CpG:FALSE:KIF2B:P1500_500:143
cg23924801	2.00828e-08	1.0462e-06	0.270287	0.763004	0.492717	chr1	247768871	OR2G3:-:-:1:II:CpG:FALSE:OR2G3:P1500_500:-16
cg09413723	2.02009e-08	1.04985e-06	0.14269	0.325708	0.183018	chr1	246670859	SMYD3:S_Shore:Promoter_Associated:3:II:CpG:FALSE:SMYD3:P1500_500:245
cg12775742	2.03379e-08	1.05547e-06	0.152343	0.667564	0.51522	chr1	22970072	C1QC:N_Shelf:-:1:II:CpG:FALSE:C1QC:P1500_500:51
cg00065726	2.05297e-08	1.06337e-06	0.0941033	0.188934	0.0948307	chr3	194406929	FAM43A:Island:-:3:II:CpG:FALSE:FAM43A:P1500_500:-308
cg25948690	2.05823e-08	1.06515e-06	0.266186	0.843179	0.576992	chr12	4554596	FGF6:Island:-:3:I:CpG:FALSE:FGF6:P1500_500:-185
cg02679028	2.05992e-08	1.06554e-06	0.216104	0.708508	0.492404	chr8	143868917	LY6D:-:-:2:II:CpG:FALSE:LY6D:P1500_500:909
cg14457256	2.08784e-08	1.07601e-06	0.276099	0.781863	0.505764	chrX	108977252	ACSL4:S_Shore:-:2:II:CpG:FALSE:ACSL4:P1500_500:620
cg26312149	2.09247e-08	1.0778e-06	0.270864	0.790439	0.519575	chr1	179847685	TOR1AIP2:S_Shore:-:1:II:CpG:FALSE:TOR1AIP2:P1500_500:747
cg11322849	2.10944e-08	1.08437e-06	0.264454	0.680009	0.415556	chr11	2182783	-:-:-:2:I:CpG:FALSE:INS:P1500_500:212
cg08479752	2.11447e-08	1.08628e-06	0.322797	0.798223	0.475427	chr19	54567279	VSTM1:-:-:2:II:CpG:FALSE:VSTM1:P1500_500:72
cg07577579	2.12063e-08	1.08794e-06	0.0618502	0.16445	0.1026	chr4	88928495	PKD2:Island:Promoter_Associated:3:II:CpG:FALSE:PKD2:P1500_500:325
cg07639783	2.14431e-08	1.09644e-06	0.347714	0.702255	0.354541	chr7	1610747	-:S_Shore:Promoter_Associated:3:I:CpG:FALSE:PSMG3:P1500_500:106
cg03068446	2.14983e-08	1.09902e-06	0.271329	0.718847	0.447518	chr11	89656189	TRIM49L1:-:-:1:II:CpG:FALSE:TRIM49D1:P1500_500:1254
cg20574490	2.16371e-08	1.10368e-06	0.351664	0.326152	0.677815	chr8	102504666	GRHL2:Island:-:3:II:CpG:FALSE:GRHL2:P1500_500:-7
cg11004117	2.16769e-08	1.1051e-06	0.227368	0.737113	0.509745	chr3	128295084	C3orf27:-:-:3:I:CpG:FALSE:C3orf27:P1500_500:155
cg25115993	2.17126e-08	1.1065e-06	0.233609	0.0599813	0.293591	chr6	150285475	ULBP1:Island:Unclassified:5:I:CpG:FALSE:ULBP1:P1500_500:-333
cg21459229	2.17414e-08	1.10765e-06	0.0870991	0.158609	0.0715102	chr3	137834755	DZIP1L:S_Shore:-:2:I:CpG:FALSE:DZIP1L:P1500_500:95
cg09369190	2.17415e-08	1.10765e-06	0.240641	0.676291	0.43565	chr11	57957820	OR9Q2:-:-:2:II:CpG:FALSE:OR9Q2:P1500_500:86
cg27191606	2.19754e-08	1.11577e-06	0.126232	0.272572	0.14634	chr11	55872995	OR8H2:-:-:1:II:CpG:FALSE:OR8H2:P1500_500:-477
cg14275340	2.21068e-08	1.12028e-06	0.135111	0.275307	0.140196	chr14	58862450	TOMM20L:N_Shore:Promoter_Associated:3:I:CpG:FALSE:TOMM20L:P1500_500:184
cg24582475	2.21745e-08	1.12169e-06	0.321049	0.852696	0.531648	chr1	247615433	OR2B11:S_Shore:-:1:II:CpG:FALSE:OR2B11:P1500_500:125
cg26010734	2.22217e-08	1.12309e-06	0.42962	0.159577	0.589197	chr19	15344046	EPHX3:N_Shore:Unclassified:4:I:CpG:FALSE:EPHX3:P1500_500:-201
cg25717823	2.23211e-08	1.12639e-06	0.217358	0.753213	0.535855	chr11	56410673	-:-:-:1:II:CpG:FALSE:OR5AP2:P1500_500:726
cg20185945	2.24596e-08	1.13116e-06	0.290399	0.717887	0.427488	chr1	238053991	-:-:-:1:II:CpG:FALSE:ZP4:P1500_500:-104
cg21691753	2.2511e-08	1.13264e-06	0.223191	0.82834	0.605148	chr13	114321595	GRK1:-:-:2:II:CpG:FALSE:GRK1:P1500_500:-126
cg07992308	2.26414e-08	1.13784e-06	0.266406	0.731262	0.464856	chr19	49577162	KCNA7:S_Shore:-:2:II:CpG:FALSE:KCNA7:P1500_500:964
cg00796672	2.26734e-08	1.1392e-06	0.236099	0.664078	0.427979	chr12	48596817	OR10AD1:-:-:1:II:CpG:FALSE:OR10AD1:P1500_500:-354
cg04679530	2.26845e-08	1.13963e-06	0.266237	0.691963	0.425726	chr19	57657196	ZIM3:-:-:1:II:CpG:FALSE:ZIM3:P1500_500:626
cg08634041	2.27908e-08	1.14323e-06	0.299512	0.844947	0.545435	chr13	78494330	EDNRB:S_Shore:-:1:II:CpG:FALSE:EDNRB:P1500_500:427
cg15589427	2.28397e-08	1.14494e-06	0.240433	0.600599	0.360166	chr3	195539395	MUC4:-:-:1:II:CpG:FALSE:MUC4:P1500_500:247
cg08585489	2.29496e-08	1.14933e-06	0.217512	0.675833	0.458321	chr19	35782865	MAG:N_Shelf:-:2:II:CpG:FALSE:MAG:P1500_500:163
cg24161925	2.30161e-08	1.15092e-06	0.223086	0.532359	0.755445	chr6	139116947	-:Island:-:2:II:CpG:FALSE:ECT2L:P1500_500:116
cg12608881	2.32428e-08	1.15912e-06	0.218558	0.821181	0.602622	chr1	44584111	KLF17:-:-:1:II:CpG:FALSE:KLF17:P1500_500:411
cg10066681	2.33806e-08	1.16433e-06	0.321278	0.944854	0.623576	chrX	152486172	MAGEA1:-:-:5:I:CpG:FALSE:MAGEA1:P1500_500:57
cg05977992	2.36466e-08	1.17407e-06	0.154892	0.440532	0.285639	chr6	151186411	MTHFD1L:N_Shore:Promoter_Associated:1:II:CpG:FALSE:MTHFD1L:P1500_500:274
cg19393762	2.37596e-08	1.17755e-06	0.27649	0.677786	0.401295	chr19	55661872	TNNT1:-:-:1:II:CpG:FALSE:TNNT1:P1500_500:1150
cg06652849	2.39851e-08	1.18551e-06	0.178053	0.606666	0.428613	chr3	128295099	C3orf27:-:-:3:I:CpG:FALSE:C3orf27:P1500_500:170
cg26146562	2.4137e-08	1.18948e-06	0.203282	0.687418	0.484135	chr1	228136982	WNT9A:S_Shore:Unclassified_Cell_type_specific:1:II:CpG:FALSE:WNT9A:P1500_500:1383
cg08427717	2.41725e-08	1.19034e-06	0.0717798	0.144753	0.072973	chr19	10381383	ICAM1:Island:Promoter_Associated:3:II:CpG:FALSE:ICAM1:P1500_500:128
cg14218275	2.42345e-08	1.1925e-06	0.319995	0.733724	0.413729	chr10	11047435	CELF2:-:-:1:II:CpG:FALSE:CELF2:P1500_500:-177
cg04804772	2.42394e-08	1.19262e-06	0.229008	0.832932	0.603924	chr10	105238873	CALHM3:-:-:1:II:CpG:FALSE:CALHM3:P1500_500:-125
cg02131862	2.42926e-08	1.1946e-06	0.181878	0.612358	0.43048	chr21	31654844	KRTAP24-1:-:-:1:II:CpG:FALSE:KRTAP24-1:P1500_500:-433
cg00531748	2.42988e-08	1.19478e-06	0.154171	0.279215	0.125044	chr4	55992689	KDR:S_Shore:-:1:II:CpG:FALSE:KDR:P1500_500:933
cg14029856	2.4573e-08	1.20426e-06	0.257357	0.623725	0.366368	chr11	56431525	-:-:-:1:II:CpG:FALSE:OR5AR1:P1500_500:-388
cg02381385	2.4629e-08	1.2064e-06	0.27679	0.465534	0.188744	chr19	52005188	SIGLEC12:-:-:1:II:CpG:FALSE:SIGLEC12:P1500_500:145
cg01449341	2.46327e-08	1.20645e-06	0.325813	0.822168	0.496355	chr19	55044295	KIR3DX1:-:-:1:II:CpG:FALSE:KIR3DX1:P1500_500:-387
cg27105123	2.48886e-08	1.21538e-06	0.255466	0.659993	0.404527	chr19	55582635	-:-:-:1:II:CpG:FALSE:RDH13:P1500_500:-25
cg02675308	2.49182e-08	1.21644e-06	0.370239	0.272043	0.642282	chr4	76556042	CDKL2:Island:Promoter_Associated:6+:I:CpG:FALSE:CDKL2:P1500_500:142
cg18270610	2.50939e-08	1.22295e-06	0.269721	0.819259	0.549538	chr11	133716166	SPATA19:-:-:2:II:CpG:FALSE:SPATA19:P1500_500:733
cg08030662	2.51351e-08	1.22392e-06	0.273349	0.805318	0.531969	chr17	51900534	KIF2B:-:-:2:II:CpG:FALSE:KIF2B:P1500_500:-296
cg17295666	2.5165e-08	1.22461e-06	0.135983	0.231991	0.0960079	chr20	3140861	-:S_Shore:Promoter_Associated:4:I:CpG:FALSE:UBOX5:P1500_500:19
cg22682373	2.5274e-08	1.22849e-06	0.11466	0.215295	0.100635	chr12	22697774	KIAA0528:S_Shore:Promoter_Associated:3:II:CpG:FALSE:C2CD5:P1500_500:294
cg00415971	2.53322e-08	1.23017e-06	0.170409	0.45463	0.284221	chr10	86004761	RGR:-:-:1:II:CpG:FALSE:RGR:P1500_500:48
cg27068996	2.53476e-08	1.23017e-06	0.268352	0.830818	0.562466	chr19	51513883	KLK9:-:-:1:II:CpG:FALSE:KLK9:P1500_500:993
cg01340312	2.54017e-08	1.23195e-06	0.138622	0.233914	0.0952925	chr6	30687511	TUBB:N_Shore:-:1:II:CpG:FALSE:TUBB:P1500_500:467
cg10743062	2.54226e-08	1.23261e-06	0.287154	0.508535	0.221381	chr20	33413713	NCOA6:S_Shore:Promoter_Associated:1:II:CpG:FALSE:NCOA6:P1500_500:261
cg16901014	2.5474e-08	1.23476e-06	0.273221	0.862227	0.589006	chr8	146051423	ZNF7:N_Shore:Unclassified_Cell_type_specific:1:II:CpG:FALSE:ZNF7:P1500_500:1426
cg01054454	2.552e-08	1.23603e-06	0.215482	0.798056	0.582575	chr8	143869334	LY6D:-:-:2:II:CpG:FALSE:LY6D:P1500_500:1326
cg08846272	2.56058e-08	1.23889e-06	0.339066	0.692077	0.353011	chr19	56444163	NLRP13:-:-:2:I:CpG:FALSE:NLRP13:P1500_500:461
cg26432539	2.56926e-08	1.24243e-06	0.28385	0.7156	0.431749	chr15	97326893	SPATA8:-:-:1:II:CpG:FALSE:SPATA8:P1500_500:-275
cg03763796	2.57016e-08	1.24243e-06	0.261695	0.498318	0.236623	chr22	22599128	VPREB1:-:-:2:I:CpG:FALSE:VPREB1:P1500_500:-42
cg22131172	2.59138e-08	1.24987e-06	0.337896	0.680019	0.342124	chr13	111522865	LINC00346:-:-:2:II:CpG:FALSE:LINC00346:P1500_500:703
cg08989942	2.59672e-08	1.25169e-06	0.252972	0.731865	0.478893	chr2	71063282	CD207:-:-:1:II:CpG:FALSE:CD207:P1500_500:330
cg02788264	2.59746e-08	1.25169e-06	0.247172	0.796326	0.549154	chr10	43866364	FXYD4:-:-:1:II:CpG:FALSE:FXYD4:P1500_500:726
cg14091103	2.61146e-08	1.25663e-06	0.260732	0.574051	0.313318	chr3	187870929	LPP:N_Shore:-:1:II:CpG:FALSE:LPP:P1500_500:143
cg03369828	2.61775e-08	1.25875e-06	0.291907	0.834438	0.542531	chrX	49460408	PAGE1:-:-:3:II:CpG:FALSE:PAGE1:P1500_500:-189
cg21851391	2.63992e-08	1.26633e-06	0.281596	0.789817	0.508221	chr8	1448998	DLGAP2:-:-:1:II:CpG:FALSE:DLGAP2:P1500_500:534
cg17766828	2.64325e-08	1.26722e-06	0.263364	0.848521	0.585157	chr10	127371728	C10orf122:-:-:1:II:CpG:FALSE:TEX36:P1500_500:15
cg04983685	2.65395e-08	1.27051e-06	0.137311	0.25221	0.114898	chr14	93582661	ITPK1:Island:-:2:II:CpG:FALSE:ITPK1:P1500_500:-5
cg02794788	2.66992e-08	1.2763e-06	0.263009	0.836638	0.573629	chr2	1377856	-:-:-:2:II:CpG:FALSE:TPO:P1500_500:139
cg04052038	2.68801e-08	1.28164e-06	0.291293	0.902781	0.611488	chr21	31588123	CLDN8:-:-:2:II:CpG:FALSE:CLDN8:P1500_500:-269
cg17641904	2.69657e-08	1.28427e-06	0.335058	0.463439	0.798497	chr9	111929547	C9orf4:Island:Unclassified_Cell_type_specific:5:I:CpG:FALSE:FRRS1L:P1500_500:-25
cg02825728	2.70172e-08	1.28552e-06	0.263434	0.683521	0.420087	chr21	31540204	CLDN17:-:-:2:II:CpG:FALSE:CLDN17:P1500_500:1233
cg13210467	2.72338e-08	1.29224e-06	0.185035	0.562447	0.747482	chr7	99775443	-:Island:Promoter_Associated:4:II:CpG:FALSE:STAG3:P1500_500:-258
cg07313373	2.72447e-08	1.2925e-06	0.229676	0.401247	0.171571	chr1	247579131	NLRP3:-:Promoter_Associated:1:II:CpG:FALSE:NLRP3:P1500_500:327
cg18033052	2.73568e-08	1.29635e-06	0.0603547	0.753917	0.693562	chr22	18893141	DGCR6:N_Shore:-:3:II:CpG:FALSE:DGCR6:P1500_500:400
cg15821095	2.74893e-08	1.30069e-06	0.237547	0.797284	0.559736	chr3	51428079	RBM15B:N_Shore:-:2:II:CpG:FALSE:RBM15B:P1500_500:652
cg09313917	2.74938e-08	1.30069e-06	0.0588102	0.199673	0.140863	chr1	57111387	PRKAA2:S_Shore:-:4:I:CpG:FALSE:PRKAA2:P1500_500:-393
cg11750883	2.75096e-08	1.30106e-06	0.270826	0.65529	0.384464	chr1	152486950	CRCT1:N_Shore:-:2:II:CpG:FALSE:CRCT1:P1500_500:28
cg23493800	2.78567e-08	1.31318e-06	0.233088	0.880518	0.64743	chr11	2445259	TRPM5:S_Shelf:Unclassified_Cell_type_specific:3:I:CpG:FALSE:TRPM5:P1500_500:984
cg23978322	2.78923e-08	1.31432e-06	0.196265	0.900338	0.704074	chr6	97010439	FHL5:-:-:1:II:CpG:FALSE:FHL5:P1500_500:-16
cg18964630	2.80135e-08	1.31881e-06	0.27869	0.89091	0.61222	chr7	71913592	-:-:-:3:II:CpG:FALSE:CALN1:P1500_500:1456
cg05421392	2.81357e-08	1.32292e-06	0.178278	0.766744	0.588466	chr11	55704601	OR5I1:-:-:1:II:CpG:FALSE:OR5I1:P1500_500:725
cg02858817	2.83159e-08	1.32981e-06	0.303088	0.626907	0.32382	chrX	26155148	MAGEB18:-:-:1:II:CpG:FALSE:MAGEB18:P1500_500:1312
cg23024444	2.83885e-08	1.33237e-06	0.189177	0.436528	0.24735	chr5	159848299	PTTG1:N_Shore:-:1:II:CpG:FALSE:SLU7:P1500_500:-420
cg11132204	2.84372e-08	1.33361e-06	0.298096	0.814994	0.516898	chr11	9405884	IPO7:N_Shore:Promoter_Associated:1:II:CpG:FALSE:IPO7:P1500_500:285
cg17306740	2.84804e-08	1.33459e-06	0.142177	0.280629	0.138452	chr20	56195434	ZBP1:-:Unclassified_Cell_type_specific:1:II:CpG:FALSE:ZBP1:P1500_500:-199
cg04336859	2.85964e-08	1.3385e-06	0.266232	0.461856	0.195624	chr19	52005153	SIGLEC12:-:-:3:II:CpG:FALSE:SIGLEC12:P1500_500:110
cg03991477	2.91543e-08	1.35674e-06	0.216184	0.745611	0.529427	chr7	44181092	MYL7:N_Shelf:-:1:II:CpG:FALSE:MYL7:P1500_500:161
cg22610434	2.9204e-08	1.35814e-06	0.286485	0.639031	0.352546	chr1	158259914	CD1C:-:-:2:II:CpG:FALSE:CD1C:P1500_500:-339
cg24949579	2.93149e-08	1.36261e-06	0.293376	0.696082	0.402707	chr11	6024966	OR56A4:-:-:1:II:CpG:FALSE:OR56A4:P1500_500:542
cg16281600	2.93282e-08	1.36296e-06	0.292601	0.618947	0.326346	chr5	152869431	GRIA1:-:-:1:II:CpG:FALSE:GRIA1:P1500_500:-257
cg06099014	2.94194e-08	1.36578e-06	0.215735	0.814001	0.598266	chr21	43786627	TFF1:-:-:1:II:CpG:FALSE:TFF1:P1500_500:-77
cg01109535	2.94566e-08	1.36659e-06	0.220694	0.596005	0.375311	chr16	24856104	SLC5A11:-:-:1:II:CpG:FALSE:SLC5A11:P1500_500:1058
cg20582779	2.97336e-08	1.37544e-06	0.223929	0.625674	0.401745	chr1	222721375	HHIPL2:-:-:2:II:CpG:FALSE:HHIPL2:P1500_500:-71
cg08177968	3.00339e-08	1.386e-06	0.25908	0.837523	0.578444	chr16	59788728	LOC644649:N_Shore:-:2:II:CpG:FALSE:RP11-105C20.2:P1500_500:-25
cg25259754	3.01251e-08	1.38883e-06	0.234834	0.514004	0.27917	chr1	157670220	FCRL3:-:-:1:II:CpG:FALSE:FCRL3:P1500_500:-428
cg08317412	3.01404e-08	1.38907e-06	0.190567	0.645914	0.455347	chr11	124481193	PANX3:-:-:1:II:CpG:FALSE:PANX3:P1500_500:193
cg13705774	3.025e-08	1.39292e-06	0.255361	0.789112	0.533751	chr1	152670764	LCE2A:-:-:2:II:CpG:FALSE:LCE2A:P1500_500:76
cg02947418	3.0284e-08	1.39351e-06	0.199658	0.821466	0.621808	chr16	59789071	LOC644649:Island:-:1:II:CpG:FALSE:RP11-105C20.2:P1500_500:319
cg15036529	3.04604e-08	1.39954e-06	0.287676	0.66242	0.374744	chr1	158900644	PYHIN1:-:-:2:II:CpG:FALSE:PYHIN1:P1500_500:-59
cg12819873	3.05217e-08	1.40124e-06	0.143173	0.906176	0.763004	chr11	57157632	PRG2:-:-:2:II:CpG:FALSE:PRG2:P1500_500:-499
cg16349774	3.07131e-08	1.40751e-06	0.188742	0.627352	0.438609	chr1	917249	C1orf170:N_Shelf:-:1:II:CpG:FALSE:C1orf170:P1500_500:-249
cg02288341	3.07543e-08	1.40848e-06	0.29063	0.482969	0.773599	chr5	137610226	GFRA3:Island:Unclassified_Cell_type_specific:4:II:CpG:FALSE:GFRA3:P1500_500:-135
cg23028721	3.09211e-08	1.41369e-06	0.231412	0.647277	0.415865	chr1	248365229	OR2M3:-:-:1:II:CpG:FALSE:OR2M3:P1500_500:1103
cg25977504	3.11778e-08	1.42205e-06	0.256571	0.666024	0.409453	chr1	247979157	OR14A16:-:-:2:II:CpG:FALSE:OR14A16:P1500_500:126
cg01265662	3.13527e-08	1.42848e-06	0.285227	0.556508	0.271281	chr2	197504046	CCDC150:N_Shore:Promoter_Associated:2:I:CpG:FALSE:CCDC150:P1500_500:232
cg08293483	3.14714e-08	1.43205e-06	0.205417	0.583495	0.378078	chr8	144294130	GPIHBP1:-:-:1:II:CpG:FALSE:GPIHBP1:P1500_500:938
cg04086012	3.15029e-08	1.43292e-06	0.246295	0.778419	0.532124	chr4	189060900	TRIML1:-:-:1:II:CpG:FALSE:TRIML1:P1500_500:-328
cg00416243	3.15773e-08	1.43503e-06	0.219718	0.706582	0.486864	chr6	143857467	-:N_Shore:-:1:II:CpG:FALSE:PHACTR2:P1500_500:515
cg10806236	3.15924e-08	1.43517e-06	0.226523	0.569882	0.343359	chr5	978405	-:-:-:2:II:CpG:FALSE:RP11-661C8.3:P1500_500:1075
cg16642299	3.16054e-08	1.43546e-06	0.302049	0.555273	0.253224	chr12	7071383	MIR200C:-:Promoter_Associated:3:II:CpG:FALSE:EMG1:P1500_500:1025
cg14273822	3.16379e-08	1.43652e-06	0.428124	0.220632	0.648756	chr6	26271716	-:N_Shore:Unclassified:3:II:CpG:FALSE:HIST1H3G:P1500_500:104
cg13877916	3.17946e-08	1.44207e-06	0.160949	0.880721	0.719772	chr2	240499800	-:-:-:2:II:CpG:FALSE:AC079612.1:P1500_500:195
cg17129400	3.19141e-08	1.44567e-06	0.199858	0.402425	0.202568	chr20	33413709	NCOA6:S_Shore:Promoter_Associated:2:II:CpG:FALSE:NCOA6:P1500_500:257
cg13408605	3.2124e-08	1.45289e-06	0.293776	0.677973	0.384196	chr20	1639816	SIRPG:-:-:1:II:CpG:FALSE:SIRPG:P1500_500:1391
cg06735218	3.21477e-08	1.45367e-06	0.32092	0.782005	0.461085	chr11	4664117	OR51E1:-:-:1:II:CpG:FALSE:OR51E1:P1500_500:533
cg26948064	3.21601e-08	1.45409e-06	0.168905	0.927279	0.758374	chr7	62809620	-:Island:-:3:I:CpG:FALSE:AC006455.1:P1500_500:-382
cg15571882	3.2218e-08	1.45614e-06	0.242083	0.773293	0.53121	chr1	95285252	SLC44A3:N_Shore:-:2:II:CpG:FALSE:SLC44A3:P1500_500:646
cg07330196	3.23373e-08	1.46011e-06	0.275929	0.707666	0.431737	chr1	152799942	LCE1A:-:-:1:II:CpG:FALSE:LCE1A:P1500_500:7
cg20305368	3.24413e-08	1.46294e-06	0.223509	0.850445	0.626937	chr1	247921825	OR1C1:-:-:2:II:CpG:FALSE:OR1C1:P1500_500:-158
cg05347479	3.25796e-08	1.46816e-06	0.156502	0.874756	0.718254	chr11	45928370	C11orf94:S_Shelf:-:1:II:CpG:FALSE:C11orf94:P1500_500:-464
cg05773207	3.27009e-08	1.47138e-06	0.257096	0.727893	0.470797	chr3	115340791	GAP43:-:-:1:II:CpG:FALSE:GAP43:P1500_500:1380
cg08246428	3.27947e-08	1.47428e-06	0.209589	0.567421	0.357832	chr1	160160106	CASQ1:-:-:2:II:CpG:FALSE:CASQ1:P1500_500:179
cg09470142	3.30398e-08	1.48242e-06	0.0707911	0.856853	0.927644	chr2	190744385	-:-:-:5:I:CpG:FALSE:C2orf88:P1500_500:-51
cg13157793	3.33105e-08	1.49094e-06	0.288727	0.832187	0.543459	chr15	24920450	C15orf2:N_Shore:-:4:I:CpG:FALSE:NPAP1:P1500_500:91
cg15211996	3.36138e-08	1.50068e-06	0.188834	0.550477	0.361643	chr1	2936768	ACTRT2:N_Shore:-:1:II:CpG:FALSE:ACTRT2:P1500_500:1278
cg22744131	3.41407e-08	1.51651e-06	0.0728612	0.928871	0.85601	chr20	33133832	MAP1LC3A:-:-:1:II:CpG:FALSE:MAP1LC3A:P1500_500:826
cg08160526	3.45155e-08	1.52846e-06	0.0897988	0.65786	0.568061	chr7	87856933	SRI:-:-:2:I:CpG:FALSE:SRI:P1500_500:625
cg26110281	3.48336e-08	1.53784e-06	0.271518	0.69938	0.427862	chr11	123885695	OR10G4:-:-:1:II:CpG:FALSE:OR10G4:P1500_500:587
cg24607535	3.51652e-08	1.54804e-06	0.282061	0.897274	0.615213	chr20	58533495	CDH26:-:-:1:II:CpG:FALSE:CDH26:P1500_500:-25
cg25374714	3.51669e-08	1.54804e-06	0.289917	0.806074	0.516157	chr12	109459622	SVOP:-:-:1:II:CpG:FALSE:SVOP:P1500_500:577
cg06819298	3.51736e-08	1.54804e-06	0.226054	0.767711	0.541657	chr11	2445216	TRPM5:S_Shelf:Unclassified_Cell_type_specific:1:II:CpG:FALSE:TRPM5:P1500_500:941
cg05766896	3.51799e-08	1.5481e-06	0.412799	0.716476	0.303677	chr1	157789933	FCRL1:-:-:1:II:CpG:FALSE:FCRL1:P1500_500:38
cg08689075	3.51958e-08	1.54865e-06	0.225389	0.971046	0.745657	chrX	153523851	-:Island:-:5:I:CpG:FALSE:TEX28:P1500_500:55
cg18095506	3.52169e-08	1.54941e-06	0.0797381	0.146956	0.0672177	chr3	137834707	DZIP1L:S_Shore:-:4:I:CpG:FALSE:DZIP1L:P1500_500:47
cg02965895	3.52233e-08	1.54942e-06	0.293068	0.592763	0.299695	chr11	5020172	OR51L1:-:-:1:II:CpG:FALSE:OR51L1:P1500_500:41
cg22723502	3.58104e-08	1.56719e-06	0.467466	0.175919	0.643385	chr6	26240528	HIST1H4F:N_Shore:Promoter_Associated_Cell_type_specific:3:I:CpG:FALSE:HIST1H4F:P1500_500:33
cg20362634	3.58272e-08	1.56749e-06	0.27754	0.825044	0.547504	chr15	27215622	GABRG3:N_Shore:-:1:II:CpG:FALSE:GABRG3:P1500_500:807
cg00520933	3.59038e-08	1.57005e-06	0.150458	0.328278	0.177821	chr10	31607160	-:N_Shore:Promoter_Associated:1:II:CpG:FALSE:ZEB1:P1500_500:264
cg02595823	3.6011e-08	1.57342e-06	0.279765	0.69609	0.416326	chr10	73848915	SPOCK2:S_Shore:-:1:II:CpG:FALSE:SPOCK2:P1500_500:125
cg17367472	3.62173e-08	1.57977e-06	0.280249	0.696275	0.416025	chr21	32254161	KRTAP11-1:-:-:1:II:CpG:FALSE:KRTAP11-1:P1500_500:287
cg06708731	3.66603e-08	1.59331e-06	0.213511	0.643212	0.429701	chr9	136501420	DBH:-:-:1:II:CpG:FALSE:DBH:P1500_500:62
cg19787891	3.6986e-08	1.60318e-06	0.275795	0.768345	0.492551	chr5	147691248	SPINK7:-:-:1:II:CpG:FALSE:SPINK7:P1500_500:734
cg01738095	3.71976e-08	1.61064e-06	0.25527	0.61821	0.36294	chr2	26101831	ASXL2:S_Shore:Promoter_Associated:1:II:CpG:FALSE:ASXL2:P1500_500:446
cg04860863	3.74294e-08	1.61799e-06	0.270512	0.859202	0.58869	chr1	248402594	OR2M4:-:-:1:II:CpG:FALSE:OR2M4:P1500_500:-364
cg19784470	3.74811e-08	1.61962e-06	0.280006	0.850122	0.570116	chr19	15052011	OR7C2:-:-:1:II:CpG:FALSE:OR7C2:P1500_500:290
cg14332120	3.76741e-08	1.62538e-06	0.260301	0.685294	0.424993	chr8	97657097	CPQ:N_Shore:Promoter_Associated:3:I:CpG:FALSE:CPQ:P1500_500:358
cg12064459	3.78355e-08	1.62885e-06	0.265177	0.763467	0.49829	chr20	62179752	SRMS:S_Shore:Unclassified_Cell_type_specific:3:II:CpG:FALSE:SRMS:P1500_500:895
cg04354845	3.83443e-08	1.64555e-06	0.24202	0.838811	0.596791	chr9	138532663	GLT6D1:-:Unclassified_Cell_type_specific:1:II:CpG:FALSE:GLT6D1:P1500_500:1277
cg21351852	3.85975e-08	1.65293e-06	0.304793	0.751194	0.446401	chr12	54758973	GPR84:-:-:1:II:CpG:FALSE:GPR84:P1500_500:702
cg07237979	3.87345e-08	1.65691e-06	0.30205	0.710489	0.408439	chr11	1874017	LSP1:-:-:1:II:CpG:FALSE:LSP1:P1500_500:183
cg19407392	3.8738e-08	1.65691e-06	0.16656	0.900948	0.734388	chr20	4665569	PRNP:N_Shore:-:1:II:CpG:FALSE:PRNP:P1500_500:1313
cg14443301	3.8856e-08	1.66049e-06	0.210339	0.763331	0.552991	chr5	121187598	FTMT:Island:-:4:I:CpG:FALSE:FTMT:P1500_500:52
cg26831825	3.88727e-08	1.66083e-06	0.275954	0.731989	0.456035	chr11	55541269	OR5D13:-:-:2:II:CpG:FALSE:OR5D13:P1500_500:-356
cg09502207	3.93603e-08	1.67685e-06	0.314587	0.75697	0.442383	chr8	133774222	TMEM71:-:-:1:II:CpG:FALSE:TMEM71:P1500_500:1264
cg04291970	3.93618e-08	1.67685e-06	0.306885	0.702721	0.395837	chr8	11226339	C8orf12:-:-:1:II:CpG:FALSE:C8orf12:P1500_500:-429
cg21123434	3.94508e-08	1.68009e-06	0.190352	0.940261	0.749909	chr5	179107964	CBY3:S_Shore:-:2:II:CpG:FALSE:CBY3:P1500_500:-12
cg00249511	3.95404e-08	1.68232e-06	0.371373	0.370838	0.74221	chr11	627152	SCT:Island:Unclassified_Cell_type_specific:4:I:CpG:FALSE:SCT:P1500_500:9
cg18140857	3.99365e-08	1.69454e-06	0.14352	0.606878	0.463358	chr8	57233874	SDR16C5:S_Shore:-:3:II:CpG:FALSE:SDR16C5:P1500_500:539
cg21737734	4.01175e-08	1.69941e-06	0.204947	0.855554	0.650607	chr18	44236847	LOXHD1:Island:-:3:II:CpG:FALSE:LOXHD1:P1500_500:-150
cg08196512	4.02052e-08	1.70219e-06	0.271116	0.728748	0.457633	chr22	38506737	BAIAP2L2:-:-:2:II:CpG:FALSE:BAIAP2L2:P1500_500:60
cg04617549	4.032e-08	1.70533e-06	0.213231	0.643335	0.430104	chr19	51569622	KLK13:S_Shore:-:1:II:CpG:FALSE:KLK13:P1500_500:1251
cg09256477	4.04704e-08	1.70997e-06	0.24077	0.69485	0.45408	chr6	40556568	LRFN2:S_Shore:-:1:II:CpG:FALSE:LRFN2:P1500_500:1364
cg13535489	4.06802e-08	1.71664e-06	0.279163	0.751482	0.472319	chr19	54761827	LILRB5:-:-:2:II:CpG:FALSE:LILRB5:P1500_500:663
cg08339192	4.07366e-08	1.71808e-06	0.237973	0.413483	0.175509	chr19	52150230	SIGLEC14:-:-:2:II:CpG:FALSE:SIGLEC5:P1500_500:79
cg11530995	4.07609e-08	1.71863e-06	0.188632	0.611923	0.423291	chr15	68497992	CALML4:-:-:1:II:CpG:FALSE:CALML4:P1500_500:-426
cg09155001	4.13959e-08	1.73922e-06	0.172896	0.858843	0.685947	chr10	105218401	CALHM1:S_Shore:-:1:II:CpG:FALSE:CALHM1:P1500_500:-245
cg21833776	4.15815e-08	1.74576e-06	0.246036	0.742378	0.496342	chr11	114466093	FAM55D:-:-:1:II:CpG:FALSE:NXPE4:P1500_500:-392
cg21503476	4.15916e-08	1.74602e-06	0.201936	0.674083	0.472147	chr5	169531595	FOXI1:N_Shore:-:2:II:CpG:TRUE:FOXI1:P1500_500:1306
cg08865099	4.17469e-08	1.75063e-06	0.266395	0.503486	0.769881	chr7	27281581	EVX1:N_Shore:-:1:II:CpG:FALSE:EVX1:P1500_500:583
cg21209091	4.17779e-08	1.7513e-06	0.169741	0.461865	0.292124	chr8	42234975	DKK4:-:-:1:II:CpG:FALSE:DKK4:P1500_500:225
cg19868593	4.22027e-08	1.76471e-06	0.107997	0.243789	0.135792	chr6	31744816	VWA7:-:Unclassified:2:II:CpG:FALSE:VWA7:P1500_500:-293
cg23185774	4.22168e-08	1.76506e-06	0.161718	0.759125	0.597407	chr6	36972163	FGD2:-:-:2:II:CpG:FALSE:FGD2:P1500_500:1259
cg05152874	4.25533e-08	1.77592e-06	0.449377	0.255328	0.704705	chrX	50557122	SHROOM4:Island:-:6+:I:CpG:FALSE:SHROOM4:P1500_500:-181
cg07780348	4.25845e-08	1.7769e-06	0.156193	0.676549	0.832742	chr11	118842413	FOXR1:Island:-:3:II:CpG:FALSE:FOXR1:P1500_500:4
cg17880320	4.26401e-08	1.77841e-06	0.235832	0.623158	0.387326	chr1	160256132	PEX19:-:-:1:II:CpG:FALSE:PEX19:P1500_500:-7
cg11163901	4.2792e-08	1.78311e-06	0.274745	0.0806671	0.355412	chr10	134599807	NKX6-2:Island:Unclassified_Cell_type_specific:6+:I:CpG:FALSE:NKX6-2:P1500_500:251
cg23509574	4.28848e-08	1.78572e-06	0.231044	0.736657	0.505613	chr22	44708794	KIAA1644:-:-:1:II:CpG:FALSE:KIAA1644:P1500_500:63
cg26191882	4.30852e-08	1.79245e-06	0.228054	0.822786	0.594732	chr1	47018072	KNCN:-:-:1:II:CpG:FALSE:KNCN:P1500_500:873
cg27035734	4.32072e-08	1.7964e-06	0.140756	0.37831	0.237554	chr12	86230557	RASSF9:-:-:1:II:CpG:FALSE:RASSF9:P1500_500:209
cg00705992	4.32627e-08	1.79822e-06	0.238645	0.523327	0.761972	chr7	27226329	-:N_Shore:-:1:II:CpG:FALSE:HOXA11:P1500_500:1487
cg03433942	4.36256e-08	1.80762e-06	0.202652	0.51173	0.309078	chr3	128295045	C3orf27:-:-:1:II:CpG:FALSE:C3orf27:P1500_500:116
cg14022137	4.39292e-08	1.81634e-06	0.196747	0.0378408	0.234588	chr6	150285634	ULBP1:Island:Unclassified:6+:I:CpG:FALSE:ULBP1:P1500_500:-492
cg04983977	4.40117e-08	1.81874e-06	0.104178	0.740358	0.844535	chr1	200842145	GPR25:N_Shore:Unclassified_Cell_type_specific:1:II:CpG:FALSE:GPR25:P1500_500:-63
cg25396464	4.40306e-08	1.81918e-06	0.165016	0.717492	0.552477	chr19	14953187	OR7A10:-:-:2:II:CpG:FALSE:OR7A10:P1500_500:498
cg04259907	4.41716e-08	1.82338e-06	0.18106	0.492498	0.673558	chr19	43969884	LYPD3:S_Shore:-:3:I:CpG:FALSE:LYPD3:P1500_500:72
cg11876705	4.42499e-08	1.82596e-06	0.228104	0.725618	0.497514	chr19	38918253	RASGRP4:-:-:1:II:CpG:FALSE:RASGRP4:P1500_500:1308
cg07658640	4.45326e-08	1.83484e-06	0.241591	0.759065	0.517474	chr12	52868602	KRT6C:-:-:1:II:CpG:FALSE:KRT6C:P1500_500:1033
cg24823751	4.45867e-08	1.83625e-06	0.0579592	0.114415	0.0564556	chr10	21786419	-:Island:-:4:I:CpG:FALSE:CASC10:P1500_500:228
cg00922841	4.46067e-08	1.83659e-06	0.290582	0.770611	0.480029	chr1	152955080	SPRR1A:-:-:2:II:CpG:FALSE:SPRR1A:P1500_500:1477
cg09601514	4.47291e-08	1.83966e-06	0.325001	0.620394	0.295393	chr2	119698352	MARCO:-:-:2:II:CpG:FALSE:MARCO:P1500_500:1390
cg18457737	4.48058e-08	1.8415e-06	0.275007	0.686807	0.411799	chr11	133715076	SPATA19:-:-:1:II:CpG:FALSE:SPATA19:P1500_500:-358
cg17833578	4.48869e-08	1.84418e-06	0.231524	0.624602	0.393078	chr10	86001560	LRIT1:-:-:1:II:CpG:FALSE:LRIT1:P1500_500:343
cg22911650	4.49651e-08	1.84588e-06	0.266774	0.531658	0.264884	chr19	51645423	SIGLEC7:-:-:2:II:CpG:FALSE:SIGLEC7:P1500_500:133
cg08037114	4.50402e-08	1.84785e-06	0.174042	0.651354	0.477312	chr1	1266700	TAS1R3:N_Shore:-:1:II:CpG:FALSE:TAS1R3:P1500_500:-7
cg02601618	4.50961e-08	1.84949e-06	0.28689	0.807504	0.520614	chr22	17075046	CCT8L2:-:-:2:II:CpG:FALSE:CCT8L2:P1500_500:1346
cg21828629	4.51192e-08	1.84995e-06	0.218934	0.853404	0.63447	chr1	205913422	SLC26A9:-:-:2:II:CpG:FALSE:SLC26A9:P1500_500:834
cg12126706	4.53234e-08	1.85503e-06	0.320849	0.810449	0.4896	chr1	156889128	LRRC71:N_Shore:-:2:II:CpG:FALSE:LRRC71:P1500_500:1314
cg07284632	4.53258e-08	1.85503e-06	0.161759	0.880865	0.719105	chr17	39743241	KRT14:-:-:1:II:CpG:FALSE:KRT14:P1500_500:68
cg11081453	4.53467e-08	1.85549e-06	0.298635	0.725249	0.426614	chrX	152081948	ZNF185:-:-:2:II:CpG:FALSE:ZNF185:P1500_500:1038
cg06440960	4.55076e-08	1.85993e-06	0.139655	0.250111	0.110456	chr1	155828926	SYT11:N_Shore:Promoter_Associated_Cell_type_specific:2:II:CpG:FALSE:GON4L:P1500_500:-266
cg24413879	4.57265e-08	1.86501e-06	0.285956	0.597847	0.311892	chr22	35652951	HMGXB4:N_Shore:Promoter_Associated_Cell_type_specific:1:II:CpG:FALSE:HMGXB4:P1500_500:494
cg25564800	4.57302e-08	1.86501e-06	0.127364	0.242881	0.115517	chr3	122234134	KPNA1:S_Shore:Promoter_Associated:2:II:CpG:FALSE:KPNA1:P1500_500:342
cg03564620	4.57626e-08	1.86558e-06	0.242699	0.693646	0.450947	chr14	23878667	MYH6:-:-:1:II:CpG:FALSE:MYH6:P1500_500:1181
cg05277881	4.60841e-08	1.87489e-06	0.250994	0.618115	0.367121	chr11	61975710	SCGB2A1:-:Unclassified_Cell_type_specific:2:II:CpG:FALSE:SCGB2A1:P1500_500:430
cg23647410	4.61189e-08	1.8758e-06	0.113142	0.680917	0.794059	chr1	221051066	-:N_Shore:-:2:I:CpG:FALSE:HLX:P1500_500:633
cg06190616	4.62974e-08	1.88183e-06	0.261016	0.795025	0.534008	chr1	247614943	OR2B11:Island:-:1:II:CpG:FALSE:OR2B11:P1500_500:-366
cg04750099	4.65832e-08	1.89086e-06	0.210899	0.735858	0.524959	chr11	57958248	OR9Q2:-:-:2:II:CpG:FALSE:OR9Q2:P1500_500:-343
cg17536595	4.66403e-08	1.89268e-06	0.289598	0.357496	0.647094	chr6	43612908	RSPH9:Island:Unclassified:6+:I:CpG:FALSE:RSPH9:P1500_500:-126
cg02219997	4.66776e-08	1.89386e-06	0.092316	0.163381	0.0710649	chr16	84328104	WFDC1:N_Shore:-:1:II:CpG:FALSE:WFDC1:P1500_500:148
cg00054173	4.70123e-08	1.90344e-06	0.230178	0.786908	0.556729	chr21	34542436	C21orf54:-:-:1:II:CpG:FALSE:C21orf54:P1500_500:-106
cg03964233	4.7385e-08	1.91434e-06	0.18321	0.862915	0.679705	chr1	115396277	SYCP1:N_Shore:-:5:I:CpG:FALSE:SYCP1:P1500_500:1147
cg05999628	4.75146e-08	1.9179e-06	0.217286	0.648319	0.431033	chr17	32612684	CCL11:-:-:2:II:CpG:FALSE:CCL11:P1500_500:3
cg11890622	4.78583e-08	1.92773e-06	0.211993	0.86334	0.651347	chr17	56621448	C17orf47:-:-:1:II:CpG:FALSE:C17orf47:P1500_500:-282
cg04600618	4.78611e-08	1.92773e-06	0.338798	0.181153	0.519951	chr6	43612980	RSPH9:Island:Unclassified:5:I:CpG:FALSE:RSPH9:P1500_500:-198
cg04563718	4.79116e-08	1.92849e-06	0.150956	0.552823	0.401867	chr1	2565777	MMEL1:-:-:1:II:CpG:FALSE:MMEL1:P1500_500:1296
cg20103825	4.82073e-08	1.93589e-06	0.190252	0.574227	0.383975	chr8	1993545	MYOM2:-:-:2:II:CpG:FALSE:MYOM2:P1500_500:-391
cg10723962	4.821e-08	1.93589e-06	0.335399	0.0981034	0.433502	chr6	26240782	HIST1H4F:Island:-:5:I:CpG:FALSE:HIST1H4F:P1500_500:-222
cg01691255	4.85142e-08	1.94486e-06	0.0754635	0.889001	0.813537	chr14	74057263	ACOT4:N_Shore:-:6+:I:CpG:FALSE:ACOT4:P1500_500:1147
cg15826426	4.85911e-08	1.94708e-06	0.296374	0.789433	0.493058	chr15	97325761	SPATA8:-:-:1:II:CpG:FALSE:SPATA8:P1500_500:858
cg26441893	4.90331e-08	1.96037e-06	0.23332	0.850198	0.616877	chr3	171559851	TMEM212:-:-:1:II:CpG:FALSE:TMEM212:P1500_500:1288
cg05845376	4.916e-08	1.96374e-06	0.200462	0.724579	0.92504	chr5	140683632	SLC25A2:Island:-:6+:I:CpG:FALSE:SLC25A2:P1500_500:20
cg07237397	4.92855e-08	1.96701e-06	0.253143	0.660487	0.407344	chr12	53243413	KRT78:-:-:2:II:CpG:FALSE:KRT78:P1500_500:537
cg26914705	4.93814e-08	1.96944e-06	0.0986616	0.173978	0.0753165	chr22	32341446	-:S_Shore:Promoter_Associated:3:II:CpG:FALSE:C22orf24:P1500_500:-59
cg19189176	4.95043e-08	1.97307e-06	0.231351	0.571294	0.339942	chr22	44708761	KIAA1644:-:-:2:II:CpG:FALSE:KIAA1644:P1500_500:30
cg10952190	4.95096e-08	1.97311e-06	0.161774	0.305546	0.143772	chr1	214725873	PTPN14:S_Shore:-:1:II:CpG:FALSE:PTPN14:P1500_500:81
cg06698844	4.97399e-08	1.97904e-06	0.194537	0.773637	0.579101	chr2	98281400	ACTR1B:S_Shore:Promoter_Associated:2:II:CpG:FALSE:ACTR1B:P1500_500:830
cg10764440	5.00045e-08	1.98486e-06	0.212639	0.638842	0.426204	chr12	4489221	FGF23:-:-:2:II:CpG:FALSE:FGF23:P1500_500:327
cg13411229	5.02698e-08	1.99225e-06	0.094764	0.848091	0.753327	chr8	143823898	SLURP1:S_Shelf:-:3:II:CpG:FALSE:SLURP1:P1500_500:69
cg05603791	5.03734e-08	1.99547e-06	0.238528	0.655601	0.417073	chr5	169533120	FOXI1:Island:-:2:I:CpG:FALSE:FOXI1:P1500_500:-220
cg26431519	5.05056e-08	1.9989e-06	0.229361	0.843087	0.613726	chr11	109291380	C11orf87:N_Shelf:-:1:II:CpG:FALSE:C11orf87:P1500_500:1466
cg11344950	5.07555e-08	2.00565e-06	0.26075	0.812672	0.551921	chr1	151826167	THEM5:-:-:2:II:CpG:FALSE:THEM5:P1500_500:-7
cg26897150	5.11695e-08	2.01787e-06	0.223604	0.391973	0.615577	chr17	57642763	DHX40:Island:Unclassified:3:I:CpG:FALSE:DHX40:P1500_500:123
cg13540639	5.14112e-08	2.02396e-06	0.248497	0.820982	0.572486	chr6	52110447	IL17F:-:-:1:II:CpG:FALSE:IL17F:P1500_500:1112
cg17184245	5.15437e-08	2.02831e-06	0.236838	0.65594	0.419101	chr1	21996585	RAP1GAP:S_Shore:Unclassified_Cell_type_specific:2:II:CpG:FALSE:RAP1GAP:P1500_500:784
cg23158877	5.16335e-08	2.03098e-06	0.124744	0.305104	0.18036	chr11	86012876	C11orf73:-:Promoter_Associated:1:II:CpG:FALSE:C11orf73:P1500_500:377
cg12625496	5.2203e-08	2.04572e-06	0.242008	0.79819	0.556182	chr15	97326185	SPATA8:-:-:1:II:CpG:FALSE:SPATA8:P1500_500:434
cg02858997	5.25568e-08	2.05578e-06	0.223899	0.854509	0.63061	chr2	105858314	GPR45:N_Shore:-:2:II:CpG:FALSE:GPR45:P1500_500:-115
cg08379828	5.30003e-08	2.06751e-06	0.149114	0.621673	0.472559	chr19	4228543	EBI3:-:-:1:II:CpG:FALSE:EBI3:P1500_500:952
cg17491456	5.33856e-08	2.07935e-06	0.190403	0.376697	0.186295	chr5	39424524	DAB2:N_Shore:-:2:II:CpG:FALSE:C9:P1500_500:-447
cg27405706	5.34017e-08	2.07966e-06	0.18233	0.726616	0.544285	chr21	43786824	TFF1:-:-:1:II:CpG:FALSE:TFF1:P1500_500:121
cg00908758	5.36072e-08	2.08555e-06	0.218415	0.800428	0.582013	chr1	84944699	RPF1:N_Shore:Unclassified:2:II:CpG:FALSE:RPF1:P1500_500:243
cg15887459	5.39471e-08	2.0942e-06	0.214467	0.531441	0.745908	chr11	18230903	LOC494141:Island:-:2:II:CpG:FALSE:RP11-113D6.10:P1500_500:-219
cg01847754	5.41472e-08	2.09967e-06	0.278733	0.651855	0.373121	chrX	144909347	CXorf1:-:-:1:II:CpG:FALSE:TMEM257:P1500_500:-420
cg22820316	5.4238e-08	2.10161e-06	0.279173	0.441387	0.720561	chr1	119532736	TBX15:S_Shore:-:2:II:CpG:FALSE:TBX15:P1500_500:557
cg11582558	5.42771e-08	2.10259e-06	0.218044	0.882754	0.66471	chr8	101572769	ANKRD46:S_Shore:-:1:II:CpG:FALSE:ANKRD46:P1500_500:757
cg21302594	5.42782e-08	2.10259e-06	0.248287	0.884339	0.636052	chr1	247615683	OR2B11:S_Shore:-:3:II:CpG:FALSE:OR2B11:P1500_500:375
cg24950222	5.45658e-08	2.1106e-06	0.187141	0.485621	0.672762	chr19	43969886	LYPD3:S_Shore:-:2:II:CpG:FALSE:LYPD3:P1500_500:74
cg16564894	5.48053e-08	2.11844e-06	0.290486	0.776206	0.48572	chr7	150884429	ASB10:-:-:1:II:CpG:FALSE:ASB10:P1500_500:-491
cg19554235	5.48352e-08	2.11886e-06	0.231293	0.814182	0.58289	chr20	43159912	PKIG:N_Shore:-:1:II:CpG:FALSE:PKIG:P1500_500:514
cg07200877	5.49107e-08	2.12039e-06	0.151196	0.333353	0.182157	chr11	55649706	SPRYD5:-:-:2:I:CpG:FALSE:TRIM51:P1500_500:1067
cg00751958	5.50165e-08	2.12324e-06	0.300475	0.845158	0.544683	chr19	56459103	NLRP8:-:-:3:II:CpG:FALSE:NLRP8:P1500_500:95
cg23973429	5.50189e-08	2.12324e-06	0.238725	0.330897	0.569622	chr8	102504746	GRHL2:Island:Unclassified_Cell_type_specific:3:I:CpG:FALSE:GRHL2:P1500_500:-87
cg26435670	5.50572e-08	2.12427e-06	0.114225	0.236307	0.122082	chr10	88515340	BMPR1A:N_Shore:-:1:II:CpG:FALSE:BMPR1A:P1500_500:1067
cg17916432	5.5126e-08	2.12586e-06	0.182897	0.516106	0.699003	chr2	208989209	CRYGD:Island:-:3:I:CpG:FALSE:CRYGD:P1500_500:-17
cg22282410	5.53116e-08	2.13107e-06	0.239826	0.357055	0.596881	chr7	158380884	PTPRN2:Island:Unclassified:5:I:CpG:FALSE:PTPRN2:P1500_500:404
cg10796931	5.5372e-08	2.13239e-06	0.206119	0.504267	0.298149	chr1	162467363	UHMK1:N_Shore:Promoter_Associated:1:II:CpG:FALSE:UHMK1:P1500_500:-323
cg08324925	5.54622e-08	2.13491e-06	0.224916	0.83531	0.610394	chr5	131409159	CSF2:-:-:1:II:CpG:FALSE:CSF2:P1500_500:324
cg14666310	5.55572e-08	2.1375e-06	0.216765	0.577821	0.361056	chr19	42211479	CEACAM5:-:Unclassified:2:II:CpG:FALSE:CEACAM7:P1500_500:584
cg16733117	5.58266e-08	2.14501e-06	0.22784	0.87156	0.64372	chr8	143835022	LYPD2:-:-:1:II:CpG:FALSE:LYPD2:P1500_500:1070
cg00956639	5.66033e-08	2.16544e-06	0.0556205	0.642792	0.587171	chr1	35659678	SFPQ:S_Shore:-:4:I:CpG:FALSE:SFPQ:P1500_500:929
cg15600488	5.66881e-08	2.16715e-06	0.302435	0.313205	0.615639	chr8	17271119	MTMR7:Island:-:1:II:CpG:FALSE:MTMR7:P1500_500:82
cg20713492	5.67424e-08	2.16813e-06	0.278257	0.528506	0.250249	chr1	154293482	AQP10:-:-:2:II:CpG:FALSE:AQP10:P1500_500:84
cg14586373	5.69692e-08	2.17554e-06	0.185212	0.373161	0.187949	chr22	37447398	KCTD17:N_Shore:Promoter_Associated:2:II:CpG:FALSE:KCTD17:P1500_500:381
cg22603092	5.75911e-08	2.19476e-06	0.184531	0.828444	0.643912	chr1	248084704	OR2T8:-:-:1:II:CpG:FALSE:OR2T8:P1500_500:-385
cg15556672	5.7593e-08	2.19476e-06	0.262133	0.637446	0.375313	chr5	68513082	MRPS36:N_Shore:Promoter_Associated:1:II:CpG:FALSE:MRPS36:P1500_500:505
cg15186616	5.76682e-08	2.19697e-06	0.224531	0.646403	0.421871	chr8	1448707	DLGAP2:-:-:1:II:CpG:FALSE:DLGAP2:P1500_500:825
cg15602735	5.78855e-08	2.20235e-06	0.250174	0.740123	0.489949	chrX	141293333	MAGEC2:-:-:1:II:CpG:FALSE:MAGEC2:P1500_500:257
cg06749213	5.84286e-08	2.21681e-06	0.314057	0.767471	0.453414	chr14	20387292	OR4K5:-:-:1:II:CpG:FALSE:OR4K5:P1500_500:1449
cg02992777	5.87446e-08	2.22515e-06	0.253922	0.808489	0.554566	chrX	102320380	BEX1:S_Shore:-:1:II:CpG:FALSE:BEX1:P1500_500:1212
cg00322919	5.90331e-08	2.23333e-06	0.208145	0.92409	0.715945	chr10	17172000	CUBN:-:-:1:II:CpG:FALSE:CUBN:P1500_500:170
cg27441409	5.92474e-08	2.23906e-06	0.337466	0.792417	0.454951	chr1	153413871	S100A7L2:-:-:1:II:CpG:FALSE:S100A7L2:P1500_500:1446
cg21425842	5.94541e-08	2.24376e-06	0.410221	0.2368	0.647021	chr6	26240939	HIST1H4F:Island:Promoter_Associated_Cell_type_specific:4:II:CpG:FALSE:HIST1H4F:P1500_500:-379
cg02078558	5.98534e-08	2.25533e-06	0.306639	0.63123	0.324591	chr2	179058157	OSBPL6:N_Shore:Unclassified_Cell_type_specific:1:II:CpG:FALSE:OSBPL6:P1500_500:1051
cg03943115	5.98826e-08	2.25588e-06	0.164528	0.337684	0.173156	chr1	153014367	SPRR2D:-:-:1:II:CpG:FALSE:SPRR2D:P1500_500:-41
cg25536373	6.04453e-08	2.27356e-06	0.128191	0.361348	0.233158	chr2	115200321	DPP10:-:-:1:II:CpG:FALSE:DPP10:P1500_500:-446
cg22328208	6.05589e-08	2.27623e-06	0.125562	0.732235	0.857798	chr8	98289745	TSPYL5:Island:-:5:I:CpG:FALSE:TSPYL5:P1500_500:-432
cg01548463	6.05817e-08	2.27675e-06	0.283813	0.812313	0.5285	chr7	135433715	FAM180A:-:-:1:II:CpG:FALSE:FAM180A:P1500_500:121
cg26367730	6.08927e-08	2.28611e-06	0.0349192	0.0763356	0.0414165	chr8	41386454	GINS4:Island:Promoter_Associated:3:I:CpG:FALSE:GINS4:P1500_500:271
cg24094029	6.12748e-08	2.29542e-06	0.32446	0.813739	0.489278	chr12	53013048	KRT73:-:-:1:II:CpG:FALSE:KRT73:P1500_500:705
cg03932978	6.12983e-08	2.29593e-06	0.282146	0.578759	0.296613	chr6	55444488	HMGCLL1:S_Shore:-:3:I:CpG:FALSE:HMGCLL1:P1500_500:476
cg24870391	6.13404e-08	2.29665e-06	0.197801	0.606331	0.408529	chr17	32612675	CCL11:-:-:1:II:CpG:FALSE:CCL11:P1500_500:12
cg24330514	6.15237e-08	2.30158e-06	0.354009	0.716965	0.362955	chr1	115396406	SYCP1:N_Shore:-:2:I:CpG:FALSE:SYCP1:P1500_500:1018
cg04227026	6.156e-08	2.30219e-06	0.255601	0.709129	0.453529	chrX	150884661	FATE1:-:-:1:II:CpG:FALSE:FATE1:P1500_500:-155
cg03673138	6.19684e-08	2.31391e-06	0.213325	0.703004	0.489679	chr11	72385963	PDE2A:-:-:1:II:CpG:FALSE:PDE2A:P1500_500:328
cg02904064	6.2098e-08	2.31744e-06	0.231777	0.912734	0.680956	chrX	63616177	MTMR8:S_Shore:-:1:II:CpG:FALSE:MTMR8:P1500_500:844
cg08942016	6.24389e-08	2.32603e-06	0.183508	0.50313	0.319622	chr1	222721405	HHIPL2:-:-:2:II:CpG:FALSE:HHIPL2:P1500_500:-41
cg02582191	6.25811e-08	2.32964e-06	0.248322	0.68478	0.436458	chr2	240970850	OR6B2:-:-:2:II:CpG:FALSE:OR6B2:P1500_500:944
cg19498319	6.26386e-08	2.33122e-06	0.0512168	0.16376	0.112544	chr7	16793126	TSPAN13:N_Shore:Unclassified_Cell_type_specific:1:II:CpG:FALSE:TSPAN13:P1500_500:34
cg24145481	6.26631e-08	2.33194e-06	0.228547	0.588981	0.360434	chr21	31661998	KRTAP25-1:-:-:1:II:CpG:FALSE:KRTAP25-1:P1500_500:166
cg07441143	6.26639e-08	2.33194e-06	0.183161	0.747968	0.564807	chr8	143824001	SLURP1:S_Shelf:-:1:II:CpG:FALSE:SLURP1:P1500_500:172
cg06300107	6.27523e-08	2.33318e-06	0.196465	0.542846	0.346381	chrX	63616425	MTMR8:S_Shore:-:1:II:CpG:FALSE:MTMR8:P1500_500:1092
cg09793866	6.28046e-08	2.33439e-06	0.242936	0.660098	0.417162	chr8	38009548	STAR:-:-:1:II:CpG:FALSE:STAR:P1500_500:765
cg20770989	6.28159e-08	2.33462e-06	0.305295	0.831017	0.525722	chr11	56113543	OR8K1:-:-:1:II:CpG:FALSE:OR8K1:P1500_500:-123
cg10764762	6.34207e-08	2.35219e-06	0.29877	0.621166	0.322395	chr13	78494272	EDNRB:S_Shore:-:1:II:CpG:FALSE:EDNRB:P1500_500:369
cg15798385	6.34231e-08	2.35219e-06	0.300869	0.466785	0.767654	chr7	27281569	EVX1:N_Shore:-:2:II:CpG:FALSE:EVX1:P1500_500:595
cg01706409	6.35239e-08	2.3545e-06	0.235051	0.723767	0.488717	chr11	60524907	MS4A15:-:Unclassified_Cell_type_specific:3:II:CpG:FALSE:MS4A15:P1500_500:-482
cg12111295	6.35573e-08	2.35536e-06	0.179808	0.743091	0.563283	chr21	32253584	KRTAP11-1:-:-:3:I:CpG:FALSE:KRTAP11-1:P1500_500:-291
cg05261349	6.39486e-08	2.36569e-06	0.211932	0.76509	0.553158	chr16	70473841	ST3GAL2:S_Shore:Promoter_Associated:1:II:CpG:FALSE:ST3GAL2:P1500_500:701
cg00583147	6.41402e-08	2.37155e-06	0.195876	0.887314	0.691438	chr1	167489159	CD247:-:-:1:II:CpG:FALSE:CD247:P1500_500:1312
cg14591352	6.42491e-08	2.37377e-06	0.265224	0.841683	0.57646	chr13	113030235	SPACA7:-:-:1:II:CpG:FALSE:SPACA7:P1500_500:398
cg08519008	6.43338e-08	2.37662e-06	0.227592	0.813695	0.586103	chr11	123815202	OR6T1:-:-:1:II:CpG:FALSE:OR6T1:P1500_500:622
cg01165362	6.47109e-08	2.38626e-06	0.315419	0.703882	0.388463	chr1	248845209	OR14I1:-:-:1:II:CpG:FALSE:OR14I1:P1500_500:-421
cg10328766	6.48876e-08	2.39076e-06	0.167113	0.340731	0.173618	chr7	107220040	BCAP29:N_Shore:Promoter_Associated:1:II:CpG:FALSE:BCAP29:P1500_500:382
cg02348449	6.5134e-08	2.39823e-06	0.222323	0.823219	0.600896	chr19	58630429	ZSCAN18:S_Shore:-:1:II:CpG:FALSE:ZSCAN18:P1500_500:635
cg22709811	6.51729e-08	2.39871e-06	0.159329	0.714019	0.55469	chr1	6762265	DNAJC11:S_Shore:Promoter_Associated:3:II:CpG:FALSE:DNAJC11:P1500_500:281
cg11592852	6.53382e-08	2.40345e-06	0.265181	0.669988	0.404806	chr17	72363447	GPR142:-:-:1:II:CpG:FALSE:GPR142:P1500_500:99
cg26339974	6.55846e-08	2.40926e-06	0.241434	0.814401	0.572967	chr1	153230907	LOR:-:-:2:II:CpG:FALSE:LOR:P1500_500:1269
cg15393702	6.56152e-08	2.41e-06	0.263919	0.549431	0.285511	chr18	21243529	ANKRD29:S_Shore:Unclassified:2:II:CpG:FALSE:ANKRD29:P1500_500:680
cg20135307	6.62662e-08	2.42929e-06	0.299625	0.785871	0.486246	chr7	127256705	PAX4:-:-:3:II:CpG:FALSE:PAX4:P1500_500:723
cg14924620	6.62673e-08	2.42929e-06	0.218664	0.801339	0.582675	chr10	50342114	FAM170B:S_Shore:-:2:II:CpG:FALSE:FAM170B:P1500_500:61
cg26270038	6.63212e-08	2.43033e-06	0.221196	0.736333	0.515137	chr14	23878796	MYH6:-:-:1:II:CpG:FALSE:MYH6:P1500_500:1310
cg00514486	6.63371e-08	2.43072e-06	0.170312	0.656644	0.486331	chr3	49837348	CDHR4:N_Shelf:-:1:II:CpG:FALSE:CDHR4:P1500_500:80
cg06090362	6.77002e-08	2.46602e-06	0.282593	0.79272	0.510127	chr3	140396963	TRIM42:-:-:1:II:CpG:FALSE:TRIM42:P1500_500:-83
cg20100987	6.78099e-08	2.46904e-06	0.182273	0.655209	0.472935	chr8	143868262	LY6D:-:-:2:II:CpG:FALSE:LY6D:P1500_500:254
cg16232698	6.79341e-08	2.47239e-06	0.16663	0.482299	0.31567	chr8	57233635	SDR16C5:S_Shore:-:1:II:CpG:FALSE:SDR16C5:P1500_500:300
cg03551367	6.80818e-08	2.4766e-06	0.247441	0.760235	0.512795	chr5	72467793	TMEM174:-:-:1:II:CpG:FALSE:TMEM174:P1500_500:1229
cg12055114	6.82353e-08	2.48004e-06	0.137772	0.261997	0.124224	chr19	2457232	LMNB2:S_Shore:Promoter_Associated:2:II:CpG:FALSE:LMNB2:P1500_500:238
cg02010852	6.83717e-08	2.4835e-06	0.249608	0.675078	0.42547	chr9	126118355	CRB2:-:-:1:II:CpG:FALSE:CRB2:P1500_500:94
cg11509284	6.87425e-08	2.49162e-06	0.247292	0.730481	0.483189	chr20	29896928	DEFB116:-:-:1:II:CpG:FALSE:DEFB116:P1500_500:540
cg02502510	6.89079e-08	2.49656e-06	0.191457	0.865147	0.67369	chr17	72362447	GPR142:-:-:1:II:CpG:FALSE:GPR142:P1500_500:1099
cg03612683	6.90502e-08	2.49925e-06	0.179841	0.70266	0.522819	chr19	43531821	PSG11:-:Unclassified_Cell_type_specific:2:II:CpG:FALSE:PSG11:P1500_500:1157
cg22643217	6.91444e-08	2.50129e-06	0.252663	0.766253	0.51359	chr21	32253964	KRTAP11-1:-:-:1:II:CpG:FALSE:KRTAP11-1:P1500_500:90
cg07863159	6.93421e-08	2.5055e-06	0.322594	0.681568	0.358974	chr22	50524410	MLC1:N_Shelf:-:1:II:CpG:FALSE:MLC1:P1500_500:79
cg02028524	6.94029e-08	2.50714e-06	0.227839	0.810409	0.58257	chr14	92573410	ATXN3:S_Shore:Promoter_Associated:3:II:CpG:FALSE:ATXN3:P1500_500:445
cg09081517	6.94829e-08	2.50892e-06	0.177239	0.857511	0.680272	chr1	12226353	TNFRSF1B:N_Shore:-:1:II:CpG:FALSE:TNFRSF1B:P1500_500:707
cg06124793	6.9562e-08	2.51129e-06	0.208864	0.756129	0.547264	chr11	1939725	TNNT3:-:-:1:II:CpG:FALSE:TNNT3:P1500_500:1067
cg23976934	6.96267e-08	2.51303e-06	0.23395	0.708465	0.474516	chr19	2867289	ZNF556:-:-:3:I:CpG:FALSE:ZNF556:P1500_500:44
cg00466334	6.96534e-08	2.5138e-06	0.188093	0.611705	0.799798	chr1	119532850	TBX15:S_Shore:-:2:II:CpG:FALSE:TBX15:P1500_500:671
cg16797972	7.00341e-08	2.52321e-06	0.147632	0.293406	0.145774	chr3	89156071	EPHA3:-:-:3:I:CpG:FALSE:EPHA3:P1500_500:603
cg22010065	7.01567e-08	2.52667e-06	0.082691	0.213077	0.130386	chr19	59085427	-:N_Shore:-:1:II:CpG:FALSE:MZF1:P1500_500:485
cg14195254	7.03999e-08	2.53283e-06	0.205879	0.870564	0.664684	chr8	143915776	GML:N_Shore:-:2:II:CpG:FALSE:GML:P1500_500:-114
cg05501742	7.09401e-08	2.54534e-06	0.0733925	0.173882	0.100489	chr16	126892	MPG:N_Shore:Unclassified:3:I:CpG:FALSE:MPG:P1500_500:114
cg14062083	7.11427e-08	2.55024e-06	0.247802	0.736831	0.489029	chr21	31802829	KRTAP13-4:-:-:3:II:CpG:FALSE:KRTAP13-4:P1500_500:-258
cg08963972	7.16388e-08	2.56348e-06	0.179236	0.780602	0.601366	chr4	5021694	CYTL1:S_Shore:-:3:II:CpG:FALSE:CYTL1:P1500_500:495
cg03277515	7.17141e-08	2.56476e-06	0.272521	0.615221	0.3427	chr1	153321198	PGLYRP4:-:-:1:II:CpG:FALSE:PGLYRP4:P1500_500:-119
cg15378486	7.17614e-08	2.56585e-06	0.220919	0.54628	0.325361	chr17	79491582	-:N_Shelf:-:2:II:CpG:FALSE:ACTG1:P1500_500:709
cg00471000	7.18096e-08	2.56639e-06	0.219111	0.670846	0.451735	chr20	31618468	BPIFB6:-:-:2:II:CpG:FALSE:BPIFB6:P1500_500:986
cg09452027	7.18414e-08	2.56732e-06	0.221419	0.776805	0.555386	chr11	45825483	SLC35C1:N_Shore:-:4:II:CpG:FALSE:SLC35C1:P1500_500:140
cg07522516	7.20242e-08	2.57306e-06	0.358799	0.276223	0.635022	chr4	48492196	ZAR1:Island:Unclassified_Cell_type_specific:6+:I:CpG:FALSE:ZAR1:P1500_500:73
cg11283289	7.22974e-08	2.57923e-06	0.212378	0.733223	0.520845	chr11	125616168	PATE1:-:-:2:II:CpG:FALSE:PATE1:P1500_500:20
cg05000039	7.26533e-08	2.58808e-06	0.265107	0.757007	0.491901	chr8	94754024	RBM12B:S_Shore:-:1:II:CpG:FALSE:RBM12B:P1500_500:779
cg20705390	7.30245e-08	2.59636e-06	0.192966	0.763378	0.570412	chr1	1266178	TAS1R3:N_Shore:-:1:II:CpG:FALSE:TAS1R3:P1500_500:516
cg00048759	7.35588e-08	2.60954e-06	0.169105	0.576882	0.745987	chr7	99775422	-:Island:Promoter_Associated:6+:I:CpG:FALSE:STAG3:P1500_500:-237
cg05701418	7.4039e-08	2.62203e-06	0.199402	0.439828	0.240426	chr6	30131361	TRIM15:-:-:3:I:CpG:FALSE:TRIM15:P1500_500:-369
cg08400475	7.43162e-08	2.62745e-06	0.347908	0.840081	0.492173	chr1	158390842	OR10K2:-:-:1:II:CpG:FALSE:OR10K2:P1500_500:186
cg05046020	7.45794e-08	2.63483e-06	0.2933	0.795359	0.50206	chr1	158148523	CD1D:S_Shore:-:1:II:CpG:FALSE:CD1D:P1500_500:1214
cg05892213	7.53005e-08	2.65253e-06	0.247804	0.671977	0.424173	chr17	72542430	CD300C:-:-:1:II:CpG:FALSE:CD300C:P1500_500:148
cg07318287	7.55081e-08	2.6579e-06	0.0762242	0.173514	0.0972894	chr1	154377429	IL6R:N_Shore:Promoter_Associated:1:II:CpG:FALSE:IL6R:P1500_500:240
cg03014957	7.55347e-08	2.65843e-06	0.277177	0.676974	0.399798	chr20	29956062	DEFB118:-:-:1:II:CpG:FALSE:DEFB118:P1500_500:359
cg10129493	7.5536e-08	2.65843e-06	0.286998	0.640891	0.353893	chr19	51728586	CD33:-:-:2:II:CpG:FALSE:CD33:P1500_500:-267
cg03942051	7.57062e-08	2.66305e-06	0.280866	0.374782	0.655648	chr1	119532655	TBX15:S_Shore:Unclassified_Cell_type_specific:2:II:CpG:FALSE:TBX15:P1500_500:476
cg00369372	7.57218e-08	2.66319e-06	0.228687	0.847256	0.618569	chr20	62179485	SRMS:S_Shore:-:3:II:CpG:FALSE:SRMS:P1500_500:628
cg25123866	7.58078e-08	2.66527e-06	0.21391	0.545171	0.331261	chr11	64528328	PYGM:-:Unclassified_Cell_type_specific:1:II:CpG:FALSE:PYGM:P1500_500:559
cg02535111	7.59103e-08	2.66746e-06	0.177728	0.911038	0.73331	chr6	126306670	TRMT11:N_Shore:-:3:II:CpG:FALSE:TRMT11:P1500_500:906
cg26979829	7.61075e-08	2.67269e-06	0.23848	0.855323	0.616842	chr9	107289385	OR13C4:-:-:1:II:CpG:FALSE:OR13C4:P1500_500:-106
cg06051311	7.62137e-08	2.67599e-06	0.196806	0.38687	0.190064	chr6	30131001	TRIM15:-:Unclassified_Cell_type_specific:1:II:CpG:FALSE:TRIM15:P1500_500:-9
cg18166655	7.63411e-08	2.67845e-06	0.288965	0.880803	0.591838	chr1	184944153	FAM129A:S_Shore:Promoter_Associated:2:II:CpG:FALSE:FAM129A:P1500_500:471
cg16822540	7.63635e-08	2.67885e-06	0.323356	0.672745	0.349389	chrX	99839846	TNMD:-:-:1:II:CpG:FALSE:TNMD:P1500_500:-48
cg03675615	7.66716e-08	2.68475e-06	0.285701	0.587596	0.301895	chrX	49593824	PAGE4:-:-:2:I:CpG:FALSE:PAGE4:P1500_500:39
cg10834480	7.67777e-08	2.68759e-06	0.237293	0.882629	0.645336	chr6	111928234	TRAF3IP2:-:-:1:II:CpG:FALSE:TRAF3IP2:P1500_500:753
cg20041597	7.70855e-08	2.69496e-06	0.234921	0.886373	0.651452	chr8	117962470	-:-:-:5:I:CpG:FALSE:SLC30A8:P1500_500:42
cg23370883	7.72015e-08	2.6982e-06	0.235687	0.728867	0.493179	chr7	44180604	MYL7:-:-:1:II:CpG:FALSE:MYL7:P1500_500:-328
cg05617798	7.72523e-08	2.6993e-06	0.0755589	0.201085	0.125526	chr17	8113714	AURKB:Island:Promoter_Associated:2:II:CpG:FALSE:AURKB:P1500_500:-205
cg17293719	7.78462e-08	2.71355e-06	0.250972	0.905051	0.654079	chrX	22290942	ZNF645:-:-:3:II:CpG:FALSE:ZNF645:P1500_500:123
cg25212571	7.84384e-08	2.72885e-06	0.251688	0.873748	0.62206	chr1	153114115	SPRR2C:-:-:1:II:CpG:FALSE:SPRR2B:P1500_500:188
cg04752257	7.87221e-08	2.73613e-06	0.16715	0.443166	0.276016	chr14	58862417	TOMM20L:N_Shore:Promoter_Associated:1:II:CpG:FALSE:TOMM20L:P1500_500:217
cg19356189	7.88029e-08	2.73791e-06	0.232624	0.472979	0.240355	chr19	51524690	KLK10:S_Shore:Unclassified:2:II:CpG:FALSE:KLK10:P1500_500:1259
cg17322118	7.8876e-08	2.73898e-06	0.244349	0.872476	0.628127	chr1	85743732	BCL10:S_Shore:-:1:II:CpG:FALSE:BCL10:P1500_500:959
cg01563704	7.90591e-08	2.74322e-06	0.437496	0.143099	0.580595	chr6	26271816	-:N_Shore:Unclassified:1:II:CpG:FALSE:HIST1H3G:P1500_500:204
cg04269057	7.91534e-08	2.74485e-06	0.213893	0.810395	0.596502	chr10	72971005	UNC5B:N_Shore:-:2:II:CpG:FALSE:UNC5B:P1500_500:1322
cg18685724	7.92341e-08	2.74715e-06	0.130315	0.51072	0.380405	chr6	31587909	PRRC2A:Island:Promoter_Associated:3:II:CpG:FALSE:PRRC2A:P1500_500:588
cg27584713	7.9507e-08	2.75278e-06	0.259319	0.718944	0.459625	chr6	12717016	PHACTR1:-:-:1:II:CpG:FALSE:PHACTR1:P1500_500:877
cg10911283	7.99588e-08	2.76387e-06	0.190025	0.672117	0.482092	chr5	121188016	FTMT:Island:-:2:II:CpG:FALSE:FTMT:P1500_500:-367
cg09038599	8.04064e-08	2.77436e-06	0.256454	0.791934	0.53548	chr8	57233391	SDR16C5:S_Shore:-:2:II:CpG:FALSE:SDR16C5:P1500_500:56
cg15231794	8.08121e-08	2.78462e-06	0.0521273	0.170939	0.118812	chr19	4639844	TNFAIP8L1:S_Shore:-:1:II:CpG:FALSE:TNFAIP8L1:P1500_500:-315
cg10869265	8.13915e-08	2.79875e-06	0.236794	0.843324	0.60653	chr8	103563029	ODF1:-:-:1:II:CpG:FALSE:ODF1:P1500_500:771
cg01631408	8.16282e-08	2.80418e-06	0.213646	0.7915	0.577853	chr1	248437212	OR2T33:-:-:1:II:CpG:FALSE:OR2T33:P1500_500:74
cg15780078	8.18235e-08	2.8088e-06	0.221481	0.620752	0.399271	chr10	86004395	RGR:-:-:1:II:CpG:FALSE:RGR:P1500_500:414
cg15985470	8.2171e-08	2.81822e-06	0.148781	0.508016	0.359235	chr12	4554756	FGF6:S_Shore:-:1:II:CpG:FALSE:FGF6:P1500_500:-25
cg01612158	8.2406e-08	2.82397e-06	0.265259	0.559398	0.294139	chr1	157567720	FCRL4:-:-:1:II:CpG:FALSE:FCRL4:P1500_500:-151
cg04988978	8.27733e-08	2.83341e-06	0.183408	0.390595	0.207187	chr17	56359578	MPO:S_Shelf:-:1:II:CpG:FALSE:MPO:P1500_500:1282
cg13980446	8.28915e-08	2.83641e-06	0.155834	0.973202	0.817368	chr13	114312327	ATP4B:-:-:5:I:CpG:TRUE:ATP4B:P1500_500:-175
cg02901136	8.30997e-08	2.84122e-06	0.316667	0.815154	0.498487	chr1	153348305	S100A12:-:-:1:II:CpG:FALSE:S100A12:P1500_500:180
cg11705167	8.31344e-08	2.84178e-06	0.231999	0.701019	0.46902	chr10	86001364	LRIT1:S_Shelf:-:1:II:CpG:FALSE:LRIT1:P1500_500:147
cg23616212	8.34246e-08	2.84938e-06	0.190309	0.516027	0.325718	chr1	109941201	SORT1:S_Shore:-:2:II:CpG:FALSE:SORT1:P1500_500:628
cg13981787	8.44981e-08	2.87479e-06	0.332645	0.569687	0.237042	chr19	52005176	SIGLEC12:-:-:2:II:CpG:FALSE:SIGLEC12:P1500_500:133
cg05087842	8.46322e-08	2.87787e-06	0.061989	0.196196	0.134207	chr8	99076605	C8orf47:N_Shore:-:1:II:CpG:FALSE:C8orf47:P1500_500:-67
cg03625684	8.47478e-08	2.88075e-06	0.258321	0.714206	0.455885	chr13	113030011	SPACA7:-:-:1:II:CpG:FALSE:SPACA7:P1500_500:622
cg10827479	8.50086e-08	2.88664e-06	0.317149	0.818137	0.500988	chr1	152061363	TCHHL1:-:-:1:II:CpG:FALSE:TCHHL1:P1500_500:-178
cg21997510	8.5055e-08	2.88755e-06	0.253413	0.771138	0.517725	chr8	10381792	PRSS55:-:-:2:II:CpG:FALSE:PRSS55:P1500_500:1264
cg23741006	8.52404e-08	2.89317e-06	0.22711	0.60554	0.37843	chr11	59634191	TCN1:-:-:2:II:CpG:FALSE:TCN1:P1500_500:143
cg15766492	8.56594e-08	2.90277e-06	0.275762	0.832587	0.556825	chrX	103268280	-:Island:-:4:II:CpG:FALSE:H2BFM:P1500_500:-12
cg17526483	8.56914e-08	2.90364e-06	0.219371	0.456241	0.675612	chr7	27281404	EVX1:N_Shore:-:1:II:CpG:FALSE:EVX1:P1500_500:760
cg05141787	8.59938e-08	2.91041e-06	0.228981	0.664609	0.435628	chr11	2193284	TH:-:Unclassified_Cell_type_specific:2:I:CpG:FALSE:TH:P1500_500:177
cg01892689	8.60606e-08	2.91167e-06	0.19403	0.46846	0.274431	chr8	97657072	CPQ:N_Shore:Promoter_Associated:1:II:CpG:FALSE:CPQ:P1500_500:383
cg23082003	8.65758e-08	2.92397e-06	0.280816	0.820887	0.540071	chr13	21713913	SAP18:N_Shore:Promoter_Associated:1:II:CpG:FALSE:SAP18:P1500_500:740
cg02782052	8.68256e-08	2.93005e-06	0.272928	0.868308	0.59538	chr16	59789485	LOC644649:S_Shore:-:1:II:CpG:FALSE:RP11-105C20.2:P1500_500:733
cg03719128	8.68828e-08	2.93094e-06	0.121913	0.273104	0.151191	chr10	31607150	-:N_Shore:Promoter_Associated:3:II:CpG:FALSE:ZEB1:P1500_500:274
cg13730105	8.71593e-08	2.93746e-06	0.22287	0.345112	0.122242	chr9	120466837	TLR4:-:-:2:I:CpG:FALSE:TLR4:P1500_500:-228
cg26839325	8.75782e-08	2.94741e-06	0.279351	0.804958	0.525607	chrX	50653828	BMP15:-:-:1:II:CpG:FALSE:BMP15:P1500_500:-45
cg07039560	8.78083e-08	2.95202e-06	0.202997	0.556638	0.759635	chr5	140683681	SLC25A2:Island:-:5:I:CpG:FALSE:SLC25A2:P1500_500:69
cg10132208	8.78617e-08	2.95295e-06	0.23545	0.380953	0.616403	chr19	58545542	ZSCAN1:Island:-:6+:I:CpG:FALSE:ZSCAN1:P1500_500:-143
cg05359028	8.79952e-08	2.95615e-06	0.0340529	0.106948	0.0728952	chr3	38495016	-:N_Shore:-:1:II:CpG:FALSE:ACVR2B:P1500_500:326
cg25936385	8.85109e-08	2.96895e-06	0.115964	0.926645	0.810681	chr12	50298731	FAIM2:S_Shore:-:2:II:CpG:FALSE:FAIM2:P1500_500:731
cg25331703	8.8581e-08	2.97065e-06	0.330507	0.112574	0.443081	chr15	101459283	LRRK1:Island:Unclassified:6+:I:CpG:FALSE:LRRK1:P1500_500:137
cg16112157	8.92423e-08	2.98374e-06	0.294012	0.872641	0.578629	chr12	52887685	KRT6A:-:-:1:II:CpG:FALSE:KRT6A:P1500_500:644
cg00532335	8.95968e-08	2.99191e-06	0.150444	0.782017	0.631573	chr10	95516861	LGI1:-:-:1:II:CpG:FALSE:LGI1:P1500_500:705
cg16698575	8.99478e-08	3.00151e-06	0.231882	0.722368	0.490485	chr11	5221539	OR51V1:-:-:1:II:CpG:FALSE:OR51V1:P1500_500:-392
cg15812025	9.0067e-08	3.00456e-06	0.202853	0.869548	0.666695	chrX	153523509	-:N_Shore:-:3:II:CpG:FALSE:TEX28:P1500_500:-288
cg20559216	9.01263e-08	3.00613e-06	0.102419	0.255093	0.152673	chr13	52703417	NEK5:S_Shore:NonGene_Associated:3:II:CpG:FALSE:NEK5:P1500_500:203
cg10612997	9.04204e-08	3.01268e-06	0.196264	0.899671	0.703407	chr2	11673928	GREB1:-:-:1:II:CpG:FALSE:GREB1:P1500_500:314
cg08757289	9.04849e-08	3.01396e-06	0.310732	0.868469	0.557737	chr5	179107813	CBY3:S_Shore:-:1:II:CpG:FALSE:CBY3:P1500_500:-163
cg12966367	9.08671e-08	3.02233e-06	0.217246	0.418626	0.635872	chr3	50378407	RASSF1:Island:Promoter_Associated_Cell_type_specific:3:II:CpG:FALSE:RASSF1:P1500_500:-5
cg18594551	9.14084e-08	3.03663e-06	0.197029	0.630209	0.433181	chr21	31720835	KRTAP23-1:-:-:2:II:CpG:FALSE:KRTAP23-1:P1500_500:-90
cg15802639	9.16427e-08	3.04354e-06	0.263319	0.814695	0.551375	chr6	97009594	FHL5:-:-:1:II:CpG:FALSE:FHL5:P1500_500:830
cg09448880	9.27214e-08	3.07252e-06	0.264288	0.812114	0.547827	chr1	153283841	PGLYRP3:-:-:1:II:CpG:FALSE:PGLYRP3:P1500_500:647
cg02258703	9.31342e-08	3.08156e-06	0.221716	0.42802	0.206305	chr7	100845606	MOGAT3:Island:Unclassified_Cell_type_specific:1:II:CpG:FALSE:MOGAT3:P1500_500:1304
cg12070069	9.41778e-08	3.10565e-06	0.287536	0.836434	0.548898	chr6	12716671	PHACTR1:-:-:1:II:CpG:FALSE:PHACTR1:P1500_500:1222
cg04692506	9.43474e-08	3.10876e-06	0.168782	0.728105	0.559323	chr11	47401027	SPI1:S_Shore:-:1:II:CpG:FALSE:SPI1:P1500_500:900
cg15733932	9.44161e-08	3.10996e-06	0.233646	0.769103	0.535456	chr19	57629092	-:N_Shore:-:1:II:CpG:FALSE:USP29:P1500_500:1414
cg21038932	9.45243e-08	3.11201e-06	0.277506	0.755579	0.478073	chr6	32730859	HLA-DQB2:S_Shore:-:1:II:CpG:FALSE:HLA-DQB2:P1500_500:-453
cg18697089	9.55216e-08	3.13607e-06	0.126533	0.899515	0.772983	chr4	178650012	LOC285501:-:-:2:II:CpG:FALSE:LINC01098:P1500_500:-102
cg04382783	9.55257e-08	3.13607e-06	0.26283	0.789443	0.526613	chr11	60195729	MS4A5:-:-:2:II:CpG:FALSE:MS4A5:P1500_500:1333
cg24377694	9.62119e-08	3.15141e-06	0.338108	0.896788	0.55868	chr20	1975372	PDYN:-:-:5:I:CpG:FALSE:PDYN:P1500_500:640
cg23154272	9.62518e-08	3.15224e-06	0.129568	0.769852	0.640284	chr1	154966068	LENEP:-:-:1:II:CpG:FALSE:LENEP:P1500_500:-7
cg14453790	9.64124e-08	3.15616e-06	0.225456	0.838729	0.613272	chr7	57509266	ZNF716:-:-:2:II:CpG:FALSE:ZNF716:P1500_500:617
cg08047629	9.65651e-08	3.15993e-06	0.153441	0.88279	0.729348	chr16	30125047	-:-:-:1:II:CpG:FALSE:GDPD3:P1500_500:-131
cg24884519	9.67175e-08	3.16324e-06	0.359019	0.118955	0.477974	chr7	27209790	MIR196B:S_Shore:Unclassified_Cell_type_specific:4:I:CpG:FALSE:HOXA9:P1500_500:-328
cg10505873	9.74477e-08	3.18016e-06	0.148765	0.293714	0.144949	chr20	44637511	MMP9:N_Shore:Unclassified_Cell_type_specific:1:II:CpG:FALSE:MMP9:P1500_500:36
cg12290450	9.79098e-08	3.19128e-06	0.233058	0.711699	0.478641	chr2	113670135	IL37:-:-:1:II:CpG:FALSE:IL37:P1500_500:413
cg01210642	9.83486e-08	3.20074e-06	0.18587	0.737764	0.551893	chr6	36921499	PI16:-:-:1:II:CpG:FALSE:PI16:P1500_500:710
cg18127680	9.83706e-08	3.20101e-06	0.273966	0.501035	0.227069	chr3	187871034	LPP:N_Shore:-:3:I:CpG:FALSE:LPP:P1500_500:38
cg21328082	9.87415e-08	3.21036e-06	0.294996	0.574152	0.279156	chr6	41254471	TREM1:-:-:1:II:CpG:FALSE:TREM1:P1500_500:14
cg01964039	9.8824e-08	3.21192e-06	0.236106	0.703559	0.467453	chr11	131239703	NTM:-:-:1:II:CpG:FALSE:NTM:P1500_500:670
cg04880195	9.89069e-08	3.21394e-06	0.0741256	0.249873	0.175748	chr1	225841794	ENAH:Island:-:2:II:CpG:FALSE:ENAH:P1500_500:950
cg14279528	9.9705e-08	3.23124e-06	0.231501	0.848603	0.617102	chr9	36572411	MELK:N_Shore:Promoter_Associated_Cell_type_specific:3:II:CpG:FALSE:MELK:P1500_500:448
cg25352134	1.00076e-07	3.23987e-06	0.205737	0.883339	0.677602	chr19	23942073	ZNF681:S_Shore:Promoter_Associated:1:II:CpG:FALSE:ZNF681:P1500_500:380
cg12061531	1.00503e-07	3.24924e-06	0.143461	0.578819	0.435357	chr17	21729912	-:Island:-:2:II:CpG:FALSE:UBBP4:P1500_500:-312
cg18235635	1.0059e-07	3.25059e-06	0.268938	0.787848	0.51891	chr8	133879162	TG:-:-:1:II:CpG:FALSE:TG:P1500_500:41
cg05694095	1.00721e-07	3.25367e-06	0.152371	0.935317	0.782945	chr5	169659745	C5orf58:N_Shore:-:1:II:CpG:FALSE:C5orf58:P1500_500:-295
cg23434090	1.00848e-07	3.25716e-06	0.273828	0.821953	0.548126	chr11	5019849	OR51L1:-:-:1:II:CpG:FALSE:OR51L1:P1500_500:364
cg15905666	1.00989e-07	3.25979e-06	0.274402	0.649044	0.374642	chr11	50003963	OR4C12:-:-:1:II:CpG:FALSE:OR4C12:P1500_500:-109
cg04220482	1.01082e-07	3.26169e-06	0.127585	0.310672	0.183087	chr8	63952370	GGH:S_Shore:-:1:II:CpG:FALSE:GGH:P1500_500:640
cg17838773	1.01491e-07	3.27079e-06	0.214145	0.664377	0.450232	chr22	38506623	BAIAP2L2:-:Unclassified_Cell_type_specific:3:II:CpG:FALSE:BAIAP2L2:P1500_500:-55
cg13321166	1.02337e-07	3.29162e-06	0.301954	0.670242	0.368288	chr11	59824038	MS4A3:-:-:2:II:CpG:FALSE:MS4A3:P1500_500:22
cg09299053	1.02679e-07	3.2992e-06	0.251347	0.814407	0.563061	chr7	57509762	ZNF716:-:-:1:II:CpG:FALSE:ZNF716:P1500_500:121
cg23448153	1.02839e-07	3.30273e-06	0.206029	0.486354	0.280325	chr19	46418941	NANOS2:S_Shore:-:1:II:CpG:FALSE:NANOS2:P1500_500:905
cg27000831	1.03118e-07	3.30865e-06	0.293273	0.785953	0.49268	chr17	32645748	CCL8:-:-:2:II:CpG:FALSE:CCL8:P1500_500:307
cg06372233	1.03274e-07	3.31301e-06	0.266046	0.824189	0.558143	chr2	79252027	REG3G:-:-:2:II:CpG:FALSE:REG3G:P1500_500:785
cg05461841	1.03278e-07	3.31301e-06	0.180457	0.463574	0.283116	chr16	2879944	ZG16B:-:-:2:II:CpG:FALSE:ZG16B:P1500_500:226
cg13998904	1.03437e-07	3.3164e-06	0.220045	0.872781	0.652736	chr3	140396803	TRIM42:-:-:1:II:CpG:FALSE:TRIM42:P1500_500:78
cg15599832	1.03676e-07	3.3206e-06	0.248455	0.778835	0.53038	chr5	38845129	OSMR:N_Shore:-:2:II:CpG:FALSE:OSMR:P1500_500:831
cg13788685	1.03687e-07	3.32073e-06	0.329518	0.794393	0.464875	chr1	161283646	-:N_Shore:Promoter_Associated:3:I:CpG:FALSE:SDHC:P1500_500:401
cg26767083	1.03943e-07	3.32779e-06	0.188452	0.586468	0.398015	chr11	2445047	TRPM5:S_Shelf:-:2:II:CpG:FALSE:TRPM5:P1500_500:772
cg14535518	1.0402e-07	3.32958e-06	0.16541	0.563271	0.397861	chr19	35782015	MAG:-:-:1:II:CpG:FALSE:MAG:P1500_500:1013
cg18770739	1.04712e-07	3.34557e-06	0.157168	0.567056	0.409888	chr12	56031142	OR10P1:-:-:1:II:CpG:FALSE:OR10P1:P1500_500:-499
cg00869298	1.04742e-07	3.34617e-06	0.32308	0.680338	0.357258	chrX	119004292	NDUFA1:N_Shore:-:1:II:CpG:FALSE:NDUFA1:P1500_500:1158
cg15774065	1.04798e-07	3.3471e-06	0.164398	0.622323	0.457925	chr17	79495320	FSCN2:Island:-:1:II:CpG:FALSE:FSCN2:P1500_500:102
cg05475934	1.05466e-07	3.36443e-06	0.0874749	0.18065	0.093175	chr10	26727318	APBB1IP:Island:Promoter_Associated:1:II:CpG:FALSE:APBB1IP:P1500_500:-187
cg12820481	1.0569e-07	3.36925e-06	0.105378	0.335952	0.230574	chr1	211848760	NEK2:Island:Promoter_Associated:2:II:CpG:FALSE:NEK2:P1500_500:-201
cg15218995	1.05755e-07	3.37043e-06	0.263786	0.826311	0.562525	chr17	43922423	-:-:-:2:II:CpG:FALSE:SPPL2C:P1500_500:-168
cg07987796	1.0691e-07	3.39853e-06	0.264481	0.852808	0.588327	chr19	51328451	KLK1:N_Shore:-:1:II:CpG:FALSE:KLK1:P1500_500:1408
cg12562418	1.07831e-07	3.41982e-06	0.0953404	0.918779	0.823439	chr7	150039392	RARRES2:S_Shore:Unclassified_Cell_type_specific:2:II:CpG:FALSE:RARRES2:P1500_500:629
cg00036011	1.07892e-07	3.42129e-06	0.405392	0.279106	0.684497	chr6	26271718	-:N_Shore:Unclassified:2:II:CpG:FALSE:HIST1H3G:P1500_500:106
cg13794530	1.08056e-07	3.42508e-06	0.370863	0.177846	0.548709	chr7	158937494	VIPR2:Island:Unclassified_Cell_type_specific:6+:I:CpG:FALSE:VIPR2:P1500_500:-156
cg14750746	1.08111e-07	3.42634e-06	0.258461	0.879917	0.621455	chr11	60101475	MS4A6E:-:Unclassified:2:II:CpG:FALSE:MS4A6E:P1500_500:829
cg06567855	1.08438e-07	3.43267e-06	0.187941	0.365309	0.177369	chr2	85977911	-:N_Shelf:Unclassified:1:II:CpG:FALSE:ATOH8:P1500_500:556
cg01972688	1.08974e-07	3.44262e-06	0.196899	0.749667	0.552768	chr11	45928848	C11orf94:-:-:2:II:CpG:FALSE:C11orf94:P1500_500:15
cg26678765	1.09067e-07	3.44368e-06	0.234391	0.874955	0.640564	chr1	116653093	MAB21L3:-:-:1:II:CpG:FALSE:MAB21L3:P1500_500:1283
cg20222376	1.09277e-07	3.44837e-06	0.130153	0.261996	0.131843	chr19	15530606	AKAP8L:S_Shore:Promoter_Associated:1:II:CpG:FALSE:AKAP8L:P1500_500:654
cg10017118	1.09285e-07	3.44837e-06	0.163679	0.634594	0.470915	chr19	17981930	SLC5A5:N_Shore:-:2:II:CpG:FALSE:SLC5A5:P1500_500:852
cg14452299	1.09491e-07	3.45125e-06	0.242732	0.799066	0.556334	chr9	140770915	CACNA1B:N_Shore:-:1:II:CpG:FALSE:CACNA1B:P1500_500:1326
cg26998717	1.09789e-07	3.45796e-06	0.182906	0.393129	0.576034	chr12	81110893	MYF5:Island:-:3:II:CpG:FALSE:MYF5:P1500_500:-203
cg02267992	1.09948e-07	3.46042e-06	0.162258	0.559067	0.396809	chr5	176982116	FAM193B:S_Shore:Promoter_Associated:3:II:CpG:FALSE:FAM193B:P1500_500:574
cg18858676	1.10323e-07	3.46936e-06	0.266444	0.671542	0.405098	chr11	123899655	OR10G8:-:-:1:II:CpG:FALSE:OR10G8:P1500_500:642
cg23461926	1.10464e-07	3.4725e-06	0.246034	0.71268	0.466645	chr5	147691991	SPINK7:-:-:1:II:CpG:FALSE:SPINK7:P1500_500:-10
cg20306025	1.10623e-07	3.47597e-06	0.266575	0.73447	0.467895	chr7	57207952	ZNF479:-:-:2:II:CpG:FALSE:ZNF479:P1500_500:381
cg04569429	1.10643e-07	3.47636e-06	0.224172	0.39687	0.172697	chr17	37024625	LASP1:N_Shore:-:3:II:CpG:FALSE:LASP1:P1500_500:1487
cg20703564	1.10929e-07	3.48272e-06	0.145693	0.301951	0.156258	chr20	36157016	BLCAP:S_Shore:Promoter_Associated:2:II:CpG:FALSE:BLCAP:P1500_500:683
cg26807767	1.11076e-07	3.48616e-06	0.105206	0.254547	0.149341	chr18	24765643	CHST9:S_Shore:-:2:II:CpG:FALSE:CHST9:P1500_500:362
cg08631650	1.11159e-07	3.48781e-06	0.2325	0.66067	0.42817	chr5	149669813	CAMK2A:-:-:1:II:CpG:FALSE:CAMK2A:P1500_500:-42
cg05248781	1.1138e-07	3.49263e-06	0.245695	0.832669	0.586974	chr1	152483199	LCE5A:-:-:2:II:CpG:FALSE:LCE5A:P1500_500:121
cg10114625	1.11553e-07	3.49543e-06	0.214401	0.835072	0.62067	chr1	110081561	GPR61:-:-:1:II:CpG:FALSE:GPR61:P1500_500:933
cg15305578	1.12037e-07	3.50658e-06	0.231213	0.654356	0.423143	chr11	131239431	NTM:-:-:1:II:CpG:FALSE:NTM:P1500_500:942
cg11010397	1.12835e-07	3.52499e-06	0.312133	0.813133	0.501	chr7	38671977	AMPH:S_Shore:-:1:II:CpG:FALSE:AMPH:P1500_500:810
cg03575041	1.13119e-07	3.53134e-06	0.270195	0.649021	0.378826	chr19	54851571	LILRA4:-:-:1:II:CpG:FALSE:LILRA4:P1500_500:1150
cg04124909	1.13248e-07	3.53515e-06	0.238478	0.692462	0.453984	chr1	182030818	ZNF648:-:-:1:II:CpG:FALSE:ZNF648:P1500_500:-30
cg15825059	1.13271e-07	3.53537e-06	0.232978	0.715283	0.482305	chr11	110167871	RDX:S_Shore:-:2:II:CpG:FALSE:RDX:P1500_500:424
cg17538768	1.1331e-07	3.53611e-06	0.228473	0.871156	0.642683	chr11	123626540	OR6X1:-:-:1:II:CpG:FALSE:OR6X1:P1500_500:1287
cg09119665	1.13791e-07	3.5486e-06	0.152918	0.282708	0.129789	chr14	74181285	PNMA1:S_Shore:Promoter_Associated:4:II:CpG:FALSE:PNMA1:P1500_500:157
cg19658046	1.13884e-07	3.55044e-06	0.238039	0.539781	0.301742	chr5	176981888	FAM193B:S_Shore:Promoter_Associated:2:II:CpG:FALSE:FAM193B:P1500_500:346
cg05546044	1.14386e-07	3.56249e-06	0.23893	0.50912	0.27019	chr22	22222597	MAPK1:S_Shore:Promoter_Associated:2:II:CpG:FALSE:MAPK1:P1500_500:627
cg12152566	1.14491e-07	3.56551e-06	0.237027	0.428297	0.19127	chr5	176981910	FAM193B:S_Shore:Promoter_Associated:1:II:CpG:FALSE:FAM193B:P1500_500:368
cg11188837	1.14787e-07	3.57185e-06	0.278294	0.800044	0.521749	chrX	103268309	-:Island:-:2:II:CpG:FALSE:H2BFM:P1500_500:-41
cg25545500	1.14971e-07	3.57624e-06	0.233955	0.558011	0.324056	chr11	56112384	OR8K1:-:-:1:II:CpG:FALSE:OR8K1:P1500_500:1037
cg16010433	1.15156e-07	3.58067e-06	0.0933479	0.282652	0.189304	chr19	588603	HCN2:Island:Unclassified_Cell_type_specific:4:I:CpG:FALSE:HCN2:P1500_500:1290
cg22677858	1.15477e-07	3.58826e-06	0.190797	0.62239	0.431593	chr1	201797722	IPO9:N_Shore:Promoter_Associated:1:II:CpG:FALSE:IPO9:P1500_500:547
cg02026371	1.15592e-07	3.59039e-06	0.280336	0.758995	0.47866	chrX	51074224	NUDT10:N_Shore:-:2:II:CpG:FALSE:NUDT10:P1500_500:859
cg18766054	1.1623e-07	3.60319e-06	0.242907	0.833543	0.590636	chr8	1992139	MYOM2:-:-:2:II:CpG:FALSE:MYOM2:P1500_500:1016
cg05143386	1.16314e-07	3.60528e-06	0.214952	0.621997	0.407044	chr19	9213689	OR7G2:-:-:1:II:CpG:FALSE:OR7G2:P1500_500:-294
cg16688583	1.17236e-07	3.62727e-06	0.253292	0.742305	0.489013	chr11	101001533	PGR:S_Shore:-:1:II:CpG:FALSE:PGR:P1500_500:278
cg03780851	1.17425e-07	3.63099e-06	0.345526	0.300973	0.646499	chr8	102504564	GRHL2:Island:-:2:II:CpG:FALSE:GRHL2:P1500_500:96
cg02237540	1.17503e-07	3.63267e-06	0.31949	0.888341	0.568852	chr4	619865	PDE6B:Island:-:4:I:CpG:FALSE:PDE6B:P1500_500:-493
cg02301978	1.17737e-07	3.63819e-06	0.0506251	0.0780967	0.128722	chr19	7069707	ZNF557:Island:Unclassified:6+:I:CpG:FALSE:ZNF557:P1500_500:-253
cg03224013	1.18115e-07	3.64745e-06	0.261679	0.715161	0.453482	chr14	106382726	KIAA0125:-:-:1:II:CpG:FALSE:KIAA0125:P1500_500:1112
cg15840079	1.18452e-07	3.6549e-06	0.0853466	0.226856	0.141509	chr11	60691621	TMEM132A:N_Shore:Unclassified:1:II:CpG:FALSE:TMEM132A:P1500_500:314
cg26064142	1.18623e-07	3.6591e-06	0.259088	0.771267	0.51218	chr5	152867989	-:-:-:1:II:CpG:FALSE:GRIA1:P1500_500:1186
cg04527369	1.18699e-07	3.66051e-06	0.227312	0.603232	0.375919	chr16	34256428	-:N_Shore:-:2:II:CpG:FALSE:CTD-2144E22.5:P1500_500:79
cg15329876	1.18942e-07	3.66514e-06	0.288719	0.765904	0.477184	chr17	39728628	KRT9:-:-:1:II:CpG:FALSE:KRT9:P1500_500:318
cg07337480	1.19218e-07	3.66974e-06	0.244427	0.881384	0.636957	chr17	39581912	KRT37:-:-:1:II:CpG:FALSE:KRT37:P1500_500:1137
cg03043804	1.19221e-07	3.66974e-06	0.264981	0.773186	0.508206	chr14	96152706	TCL1B:-:-:4:I:CpG:FALSE:TCL1B:P1500_500:48
cg27360300	1.1975e-07	3.68195e-06	0.254798	0.848045	0.593247	chr18	12407130	SLMO1:N_Shore:-:3:II:CpG:FALSE:SLMO1:P1500_500:765
cg18366919	1.19853e-07	3.68412e-06	0.373237	0.262277	0.635514	chr19	15344364	EPHX3:Island:Unclassified:5:I:CpG:FALSE:EPHX3:P1500_500:118
cg09965939	1.20416e-07	3.69675e-06	0.189624	0.465469	0.275845	chr8	99306870	NIPAL2:S_Shore:-:1:II:CpG:FALSE:NIPAL2:P1500_500:249
cg25446086	1.21022e-07	3.71021e-06	0.222659	0.358616	0.135957	chr1	155829549	SYT11:N_Shore:Promoter_Associated_Cell_type_specific:2:II:CpG:FALSE:SYT11:P1500_500:-250
cg18529840	1.21055e-07	3.71093e-06	0.253288	0.811925	0.558637	chr17	9808771	RCVRN:S_Shore:-:2:I:CpG:FALSE:RCVRN:P1500_500:-168
cg26712428	1.21697e-07	3.72498e-06	0.194073	0.660241	0.466168	chr10	105218771	CALHM1:S_Shore:Unclassified_Cell_type_specific:3:II:CpG:FALSE:CALHM1:P1500_500:126
cg00920395	1.22159e-07	3.73465e-06	0.260796	0.684393	0.423598	chr1	158689263	OR6K3:-:-:1:II:CpG:FALSE:OR6K3:P1500_500:1310
cg04588380	1.22609e-07	3.74494e-06	0.206574	0.530509	0.323936	chr12	53046818	KRT2:-:-:1:II:CpG:FALSE:KRT2:P1500_500:870
cg01214061	1.22883e-07	3.74986e-06	0.18971	0.299931	0.110221	chr4	174290520	-:N_Shore:-:1:II:CpG:FALSE:SAP30:P1500_500:600
cg13563504	1.23091e-07	3.75448e-06	0.186039	0.400464	0.214425	chr1	151778255	LINGO4:-:Unclassified_Cell_type_specific:1:II:CpG:FALSE:LINGO4:P1500_500:-376
cg17259183	1.23453e-07	3.76229e-06	0.380835	0.318898	0.699733	chr10	134599984	NKX6-2:Island:-:6+:I:CpG:FALSE:NKX6-2:P1500_500:428
cg13678009	1.23555e-07	3.76464e-06	0.234034	0.764651	0.530617	chr11	9684886	SWAP70:N_Shore:Unclassified:3:II:CpG:FALSE:SWAP70:P1500_500:738
cg00935894	1.23893e-07	3.77172e-06	0.25701	0.828786	0.571776	chr8	110705093	SYBU:S_Shore:-:2:II:CpG:FALSE:SYBU:P1500_500:1073
cg22441312	1.24384e-07	3.78269e-06	0.249548	0.878606	0.629058	chr7	53103312	POM121L12:Island:-:4:II:CpG:FALSE:POM121L12:P1500_500:37
cg00910419	1.24672e-07	3.78968e-06	0.0443797	0.121147	0.076767	chr2	60780754	BCL11A:N_Shore:Unclassified:2:II:CpG:FALSE:BCL11A:P1500_500:52
cg00738660	1.25631e-07	3.81129e-06	0.226563	0.897498	0.670935	chr10	134884271	-:N_Shore:-:2:II:CpG:FALSE:GPR123:P1500_500:162
cg01480771	1.25753e-07	3.81377e-06	0.345026	0.654271	0.309245	chr19	51415170	KLK4:N_Shore:-:1:II:CpG:FALSE:KLK4:P1500_500:1176
cg07956751	1.26092e-07	3.82079e-06	0.190054	0.410958	0.220904	chr7	150211939	GIMAP7:-:Unclassified_Cell_type_specific:1:II:CpG:FALSE:GIMAP7:P1500_500:-22
cg01588224	1.26427e-07	3.82769e-06	0.224136	0.47679	0.252654	chr1	153950867	JTB:S_Shore:Promoter_Associated:1:II:CpG:FALSE:JTB:P1500_500:703
cg07809176	1.2758e-07	3.85303e-06	0.288649	0.807701	0.519051	chr12	27849452	REP15:-:-:1:II:CpG:FALSE:REP15:P1500_500:-25
cg00545916	1.28141e-07	3.86666e-06	0.144261	0.674898	0.819159	chr17	56565440	HSF5:Island:Unclassified:3:II:CpG:FALSE:HSF5:P1500_500:-306
cg23392495	1.28456e-07	3.87367e-06	0.218	0.815158	0.597158	chrX	152081932	ZNF185:-:-:3:II:CpG:FALSE:ZNF185:P1500_500:1054
cg22560637	1.28497e-07	3.87413e-06	0.190129	0.902613	0.712484	chr5	121187540	FTMT:Island:-:4:I:CpG:FALSE:FTMT:P1500_500:110
cg09345320	1.2855e-07	3.87497e-06	0.162217	0.250578	0.0883608	chr11	62622179	-:N_Shore:-:2:II:CpG:FALSE:SLC3A2:P1500_500:1339
cg19103398	1.28559e-07	3.87501e-06	0.176552	0.817215	0.640663	chr3	59036158	C3orf67:S_Shore:Promoter_Associated:3:II:CpG:FALSE:C3orf67:P1500_500:348
cg06618474	1.28976e-07	3.88365e-06	0.241183	0.660099	0.418915	chr14	105952171	CRIP1:N_Shore:Unclassified:3:II:CpG:FALSE:CRIP1:P1500_500:483
cg10482024	1.29163e-07	3.88693e-06	0.034838	0.113428	0.07859	chr1	65613042	AK4:Island:-:2:II:CpG:FALSE:AK4:P1500_500:190
cg03366382	1.29367e-07	3.88997e-06	0.203706	0.893809	0.690103	chr11	2182644	-:-:-:2:II:CpG:FALSE:INS:P1500_500:73
cg24184737	1.29444e-07	3.89075e-06	0.261295	0.848257	0.586962	chr21	31655982	KRTAP24-1:-:-:1:II:CpG:FALSE:KRTAP24-1:P1500_500:706
cg16274221	1.29652e-07	3.89525e-06	0.274004	0.827587	0.553583	chr1	248568187	OR2T1:-:-:1:II:CpG:TRUE:OR2T1:P1500_500:1109
cg15016120	1.29899e-07	3.89963e-06	0.271163	0.727969	0.456806	chr12	55042383	DCD:-:-:1:II:CpG:FALSE:DCD:P1500_500:106
cg05251755	1.29937e-07	3.9005e-06	0.225361	0.782978	0.557618	chr2	25263807	EFR3B:N_Shore:-:1:II:CpG:FALSE:EFR3B:P1500_500:1192
cg25863289	1.30348e-07	3.91055e-06	0.339871	0.895017	0.555146	chr15	102193416	TM2D3:S_Shore:Promoter_Associated:4:I:CpG:FALSE:TM2D3:P1500_500:822
cg07053841	1.30356e-07	3.91055e-06	0.247315	0.457234	0.209919	chr6	29012588	OR2W1:-:-:1:II:CpG:FALSE:OR2W1:P1500_500:-430
cg26122963	1.30502e-07	3.91341e-06	0.234151	0.624575	0.390424	chr7	100198944	PCOLCE:N_Shelf:-:1:II:CpG:FALSE:PCOLCE:P1500_500:856
cg02203420	1.30869e-07	3.92162e-06	0.301169	0.829206	0.528037	chr9	19786951	SLC24A2:N_Shore:-:1:II:CpG:FALSE:SLC24A2:P1500_500:25
cg11051429	1.31288e-07	3.93181e-06	0.277068	0.820427	0.543358	chr11	58207266	OR5B12:-:-:1:II:CpG:FALSE:OR5B12:P1500_500:-381
cg10737718	1.31735e-07	3.94119e-06	0.216298	0.822156	0.605858	chr10	85933586	C10orf99:-:-:1:II:CpG:FALSE:C10orf99:P1500_500:-93
cg14202325	1.31893e-07	3.94465e-06	0.21924	0.481525	0.700765	chr3	13115107	IQSEC1:Island:Unclassified:3:II:CpG:FALSE:IQSEC1:P1500_500:490
cg05274179	1.32569e-07	3.96164e-06	0.210147	0.925864	0.715717	chr16	229528	HBQ1:N_Shore:-:3:I:CpG:FALSE:HBQ1:P1500_500:924
cg11736228	1.32668e-07	3.96358e-06	0.185718	0.611248	0.42553	chr10	101418244	ENTPD7:N_Shore:-:1:II:CpG:FALSE:ENTPD7:P1500_500:1019
cg21691717	1.32828e-07	3.9672e-06	0.310352	0.7913	0.480948	chr1	153321907	PGLYRP4:-:-:1:II:CpG:FALSE:PGLYRP4:P1500_500:591
cg26091981	1.3305e-07	3.97128e-06	0.186986	0.894067	0.70708	chr2	136594866	LCT:-:-:3:II:CpG:FALSE:LCT:P1500_500:116
cg16601494	1.33222e-07	3.97386e-06	0.444471	0.270167	0.714637	chr1	1475737	TMEM240:N_Shore:Gene_Associated_Cell_type_specific:5:I:CpG:FALSE:TMEM240:P1500_500:-97
cg05664472	1.33819e-07	3.98689e-06	0.304497	0.829345	0.524848	chr11	2444788	TRPM5:S_Shelf:-:2:I:CpG:FALSE:TRPM5:P1500_500:513
cg15776494	1.34222e-07	3.99456e-06	0.208779	0.599005	0.390226	chr19	51327928	KLK1:N_Shelf:-:2:II:CpG:FALSE:KLK1:P1500_500:885
cg10919177	1.34339e-07	3.99659e-06	0.204296	0.561303	0.357006	chr3	44519663	ZNF445:S_Shore:Promoter_Associated:2:II:CpG:FALSE:ZNF445:P1500_500:501
cg16422547	1.35105e-07	4.01318e-06	0.22109	0.85229	0.6312	chr11	60282864	MS4A13:Island:-:4:II:CpG:FALSE:MS4A13:P1500_500:22
cg26674479	1.36079e-07	4.03381e-06	0.208549	0.486856	0.695405	chr7	27281415	EVX1:N_Shore:-:2:II:CpG:FALSE:EVX1:P1500_500:749
cg22984992	1.36973e-07	4.05507e-06	0.0714548	0.169943	0.0984885	chr19	13056423	RAD23A:N_Shore:Promoter_Associated:4:I:CpG:FALSE:RAD23A:P1500_500:246
cg16265542	1.37254e-07	4.06162e-06	0.21897	0.493706	0.274736	chr1	152814831	LCE6A:-:-:1:II:CpG:FALSE:LCE6A:P1500_500:513
cg17022169	1.37544e-07	4.06683e-06	0.180384	0.863739	0.683355	chr7	107771757	LAMB4:-:-:1:II:CpG:FALSE:LAMB4:P1500_500:956
cg11884243	1.38361e-07	4.08369e-06	0.230104	0.657912	0.427808	chr9	137772886	FCN2:-:-:2:II:CpG:FALSE:FCN2:P1500_500:-233
cg04237898	1.38809e-07	4.09169e-06	0.307428	0.163044	0.470471	chr12	105478329	ALDH1L2:Island:Unclassified_Cell_type_specific:6+:I:CpG:FALSE:ALDH1L2:P1500_500:-27
cg05616355	1.40046e-07	4.11817e-06	0.222617	0.630547	0.407931	chr11	124480990	PANX3:-:-:1:II:CpG:FALSE:PANX3:P1500_500:396
cg05688348	1.41094e-07	4.14082e-06	0.184089	0.597871	0.413782	chr4	53146	-:N_Shore:Unclassified:3:I:CpG:FALSE:ZNF595:P1500_500:33
cg08009487	1.41375e-07	4.14645e-06	0.266723	0.686172	0.419448	chr12	53208325	KRT4:-:-:1:II:CpG:FALSE:KRT4:P1500_500:-11
cg10725937	1.41443e-07	4.14777e-06	0.29784	0.810019	0.512179	chr6	41130978	TREM2:-:-:1:II:CpG:FALSE:TREM2:P1500_500:54
cg05667256	1.41446e-07	4.14777e-06	0.206646	0.897687	0.691041	chr18	13915583	MC2R:-:-:2:II:CpG:FALSE:MC2R:P1500_500:-124
cg15456555	1.42485e-07	4.16947e-06	0.268782	0.786023	0.517242	chr12	48722700	H1FNT:N_Shore:-:1:II:CpG:FALSE:H1FNT:P1500_500:63
cg18068140	1.42697e-07	4.17409e-06	0.257619	0.651114	0.393495	chr6	18123164	NHLRC1:S_Shore:Promoter_Associated:2:II:CpG:FALSE:NHLRC1:P1500_500:313
cg14930690	1.42865e-07	4.17713e-06	0.214958	0.597541	0.382583	chr6	28973828	ZNF311:-:-:1:II:CpG:FALSE:ZNF311:P1500_500:735
cg13365022	1.43189e-07	4.18479e-06	0.225908	0.374625	0.148717	chr18	58039932	MC4R:-:-:4:II:CpG:FALSE:MC4R:P1500_500:-70
cg04204669	1.43258e-07	4.18654e-06	0.170871	0.55058	0.379708	chr11	2193742	TH:-:-:1:II:CpG:FALSE:TH:P1500_500:635
cg14776962	1.4326e-07	4.18654e-06	0.418174	0.200027	0.618201	chr6	26251899	-:Island:Promoter_Associated:1:II:CpG:FALSE:HIST1H2BH:P1500_500:-21
cg03702975	1.44387e-07	4.21154e-06	0.101319	0.251296	0.149976	chr1	223316252	TLR5:Island:Promoter_Associated:3:II:CpG:FALSE:TLR5:P1500_500:-373
cg11606050	1.4534e-07	4.23213e-06	0.303934	0.847702	0.543768	chr1	248005246	OR11L1:-:-:1:II:CpG:FALSE:OR11L1:P1500_500:-9
cg01305539	1.45599e-07	4.23771e-06	0.150891	0.792171	0.64128	chr9	124328327	DAB2IP:-:-:1:II:CpG:FALSE:DAB2IP:P1500_500:1009
cg27333099	1.46409e-07	4.2571e-06	0.221737	0.876809	0.655071	chr5	180325579	BTNL8:-:-:1:II:CpG:FALSE:BTNL8:P1500_500:498
cg16648137	1.47092e-07	4.27069e-06	0.194548	0.777154	0.582606	chr8	37798156	GOT1L1:-:-:1:II:CpG:FALSE:GOT1L1:P1500_500:509
cg06372145	1.47274e-07	4.27446e-06	0.293417	0.692706	0.399289	chr20	29979846	DEFB119:-:-:1:II:CpG:FALSE:DEFB119:P1500_500:1440
cg08029189	1.47275e-07	4.27446e-06	0.183255	0.901447	0.718192	chr11	1941010	TNNT3:-:Unclassified_Cell_type_specific:3:I:CpG:FALSE:TNNT3:P1500_500:-219
cg15063695	1.47592e-07	4.28073e-06	0.285205	0.938684	0.653479	chr4	80329483	GK2:-:-:4:I:CpG:FALSE:GK2:P1500_500:111
cg03392837	1.48193e-07	4.29207e-06	0.245622	0.723106	0.477484	chr22	44709224	KIAA1644:-:-:1:II:CpG:FALSE:KIAA1644:P1500_500:493
cg14819820	1.48205e-07	4.29207e-06	0.247854	0.744808	0.496955	chr17	56246435	OR4D2:-:-:1:II:CpG:FALSE:OR4D2:P1500_500:582
cg04617914	1.48313e-07	4.29438e-06	0.202575	0.783575	0.581	chr6	41512853	FOXP4:N_Shore:-:1:II:CpG:FALSE:FOXP4:P1500_500:1311
cg24348573	1.48427e-07	4.29659e-06	0.24351	0.480322	0.236812	chr10	6020387	IL15RA:S_Shore:Promoter_Associated:2:II:CpG:FALSE:IL15RA:P1500_500:237
cg26724545	1.48857e-07	4.305e-06	0.237671	0.878548	0.640878	chr5	169659950	C5orf58:Island:-:3:II:CpG:FALSE:C5orf58:P1500_500:-500
cg10421672	1.49071e-07	4.30904e-06	0.258377	0.866637	0.60826	chr4	144623212	FREM3:S_Shore:-:1:II:CpG:FALSE:FREM3:P1500_500:1384
cg09769647	1.4912e-07	4.30999e-06	0.232188	0.731411	0.499224	chr2	75059673	HK2:N_Shore:-:1:II:CpG:FALSE:HK2:P1500_500:1435
cg25171118	1.49238e-07	4.31225e-06	0.29969	0.765068	0.465378	chr7	134212463	AKR1B10:-:-:1:II:CpG:FALSE:AKR1B10:P1500_500:-120
cg01558777	1.49242e-07	4.31225e-06	0.219511	0.879774	0.660263	chr10	85933798	C10orf99:-:-:2:II:CpG:FALSE:C10orf99:P1500_500:-305
cg25185585	1.49307e-07	4.3129e-06	0.0824101	0.24004	0.157629	chr2	177052687	HOXD1:N_Shore:-:1:II:CpG:FALSE:HOXD1:P1500_500:620
cg18478850	1.49945e-07	4.32621e-06	0.287522	0.668033	0.380511	chr5	176982070	FAM193B:S_Shore:Promoter_Associated:3:II:CpG:FALSE:FAM193B:P1500_500:528
cg22790986	1.50225e-07	4.33117e-06	0.23883	0.8501	0.61127	chr11	123757153	TMEM225:-:-:1:II:CpG:FALSE:TMEM225:P1500_500:804
cg24441810	1.50702e-07	4.34154e-06	0.259534	0.462372	0.202838	chr2	120436039	TMEM177:N_Shore:-:3:I:CpG:FALSE:TMEM177:P1500_500:704
cg27129320	1.51899e-07	4.36594e-06	0.26735	0.887406	0.620055	chr11	125657430	PATE3:-:-:2:II:CpG:FALSE:PATE3:P1500_500:576
cg00040426	1.53255e-07	4.3943e-06	0.251322	0.820895	0.569573	chr9	138413253	LCN1:-:-:1:II:CpG:FALSE:LCN1:P1500_500:31
cg07022477	1.53368e-07	4.39642e-06	0.265442	0.795922	0.53048	chr19	46798869	HIF3A:N_Shore:-:1:II:CpG:FALSE:HIF3A:P1500_500:1434
cg11323650	1.53484e-07	4.39866e-06	0.207238	0.571778	0.36454	chr11	55905246	OR8J3:-:-:1:II:CpG:FALSE:OR8J3:P1500_500:52
cg19055323	1.53698e-07	4.40206e-06	0.259901	0.578175	0.318274	chr17	39341434	KRTAP4-1:-:-:1:II:CpG:FALSE:KRTAP4-1:P1500_500:-161
cg09025215	1.54334e-07	4.41432e-06	0.29992	0.67471	0.37479	chr1	223316219	TLR5:Island:Promoter_Associated:4:I:CpG:FALSE:TLR5:P1500_500:-406
cg15159060	1.54475e-07	4.41666e-06	0.157514	0.434094	0.27658	chr11	30251197	FSHB:-:-:1:II:CpG:FALSE:FSHB:P1500_500:1366
cg17004025	1.54638e-07	4.42051e-06	0.148866	0.478124	0.329258	chr19	840795	PRTN3:N_Shelf:-:1:II:CpG:FALSE:PRTN3:P1500_500:168
cg19099296	1.55431e-07	4.4377e-06	0.203324	0.912659	0.709335	chr1	209928526	TRAF3IP3:-:-:1:II:CpG:FALSE:TRAF3IP3:P1500_500:851
cg00463848	1.55781e-07	4.44577e-06	0.271125	0.843166	0.572041	chr12	53046105	KRT2:-:-:2:II:CpG:FALSE:KRT2:P1500_500:157
cg06090298	1.56549e-07	4.46243e-06	0.186977	0.842501	0.655524	chr10	89263946	MINPP1:N_Shore:Promoter_Associated:2:II:CpG:FALSE:MINPP1:P1500_500:686
cg10001590	1.56721e-07	4.4657e-06	0.251378	0.698592	0.447213	chr17	21729117	-:N_Shore:-:2:I:CpG:FALSE:UBBP4:P1500_500:484
cg20742415	1.5681e-07	4.46713e-06	0.307654	0.859432	0.551777	chr1	170114481	METTL11B:-:-:1:II:CpG:FALSE:METTL11B:P1500_500:661
cg03514381	1.57804e-07	4.48826e-06	0.28265	0.789863	0.507212	chr6	99842368	COQ3:S_Shore:-:1:II:CpG:FALSE:COQ3:P1500_500:288
cg27363529	1.58085e-07	4.49488e-06	0.194615	0.676857	0.482242	chr11	45825469	SLC35C1:N_Shore:-:3:II:CpG:FALSE:SLC35C1:P1500_500:154
cg03302448	1.58217e-07	4.49724e-06	0.305945	0.711439	0.405494	chr10	11046334	CELF2:-:-:1:II:CpG:FALSE:CELF2:P1500_500:925
cg25598400	1.58665e-07	4.50693e-06	0.298132	0.711148	0.413016	chr17	39624076	KRT32:-:Unclassified_Cell_type_specific:2:II:CpG:FALSE:KRT32:P1500_500:395
cg10739728	1.59305e-07	4.51999e-06	0.267522	0.9225	0.654977	chrX	141293118	MAGEC2:-:-:4:I:CpG:FALSE:MAGEC2:P1500_500:42
cg03539340	1.59892e-07	4.53203e-06	0.237018	0.544188	0.30717	chr20	42218758	IFT52:N_Shore:Promoter_Associated:1:II:CpG:FALSE:IFT52:P1500_500:813
cg24346637	1.60101e-07	4.53642e-06	0.184862	0.757791	0.57293	chr1	110655292	UBL4B:-:-:2:II:CpG:FALSE:UBL4B:P1500_500:-231
cg15095917	1.60416e-07	4.54131e-06	0.114941	0.259199	0.144259	chr17	7482694	CD68:N_Shelf:-:2:II:CpG:FALSE:CD68:P1500_500:91
cg01055695	1.60653e-07	4.54554e-06	0.255152	0.883316	0.628164	chr9	138452950	PAEP:-:Unclassified_Cell_type_specific:2:II:CpG:FALSE:PAEP:P1500_500:652
cg17707274	1.61461e-07	4.56157e-06	0.174465	0.350423	0.175958	chr11	102401523	MMP7:-:-:1:II:CpG:FALSE:MMP7:P1500_500:39
cg25523580	1.63295e-07	4.60114e-06	0.256639	0.792988	0.536349	chr7	5000219	MMD2:S_Shore:-:2:II:CpG:FALSE:MMD2:P1500_500:1375
cg20639948	1.63383e-07	4.60335e-06	0.094955	0.210379	0.115424	chr8	82645116	CHMP4C:S_Shore:Unclassified:1:II:CpG:FALSE:ZFAND1:P1500_500:-23
cg05949640	1.63582e-07	4.60726e-06	0.0512463	0.876199	0.927445	chr4	2627057	FAM193A:-:-:3:II:CpG:FALSE:FAM193A:P1500_500:-70
cg02416336	1.65093e-07	4.63964e-06	0.218962	0.870613	0.651651	chr21	31971025	KRTAP6-2:-:-:2:II:CpG:FALSE:KRTAP6-2:P1500_500:-195
cg26112929	1.6583e-07	4.65611e-06	0.103045	0.210712	0.107667	chr7	5821500	RNF216:S_Shore:Promoter_Associated:1:II:CpG:FALSE:RNF216:P1500_500:130
cg18363763	1.66414e-07	4.66743e-06	0.252415	0.806308	0.553894	chr7	3215543	-:-:-:1:II:CpG:FALSE:AC091801.1:P1500_500:1256
cg00006397	1.66459e-07	4.66811e-06	0.208412	0.574731	0.366319	chr1	160336699	NHLH1:N_Shelf:-:2:II:CpG:FALSE:NHLH1:P1500_500:158
cg06068935	1.67338e-07	4.68651e-06	0.219732	0.446695	0.226963	chr11	61717005	BEST1:-:-:1:II:CpG:FALSE:BEST1:P1500_500:288
cg24425175	1.67682e-07	4.69357e-06	0.246581	0.68175	0.435169	chr19	51587945	KLK14:-:-:1:II:CpG:FALSE:KLK14:P1500_500:443
cg00576027	1.67815e-07	4.69588e-06	0.237257	0.850679	0.613422	chr17	11500910	DNAH9:N_Shore:-:1:II:CpG:FALSE:DNAH9:P1500_500:838
cg06473675	1.67848e-07	4.69623e-06	0.213971	0.473303	0.259332	chr2	237174072	ASB18:-:-:2:II:CpG:FALSE:ASB18:P1500_500:1020
cg23010258	1.68125e-07	4.70228e-06	0.135255	0.222284	0.0870291	chr6	10722915	TMEM14C:N_Shore:Promoter_Associated:2:II:CpG:FALSE:TMEM14C:P1500_500:233
cg19045344	1.6955e-07	4.72928e-06	0.262187	0.772244	0.510057	chrX	84364350	SATL1:-:Unclassified_Cell_type_specific:2:II:CpG:FALSE:SATL1:P1500_500:296
cg01961752	1.69731e-07	4.73261e-06	0.263096	0.461912	0.198816	chr1	1109012	TTLL10:N_Shore:Unclassified_Cell_type_specific:2:II:CpG:FALSE:TTLL10:P1500_500:252
cg01587454	1.72843e-07	4.79796e-06	0.192971	0.893348	0.700377	chr8	88886051	DCAF4L2:N_Shore:-:1:II:CpG:FALSE:DCAF4L2:P1500_500:-246
cg25623522	1.73039e-07	4.80102e-06	0.282618	0.757775	0.475157	chr13	106117086	DAOA:-:-:1:II:CpG:FALSE:DAOA:P1500_500:1130
cg26790198	1.74017e-07	4.81901e-06	0.122076	0.852225	0.730149	chr20	23419120	CSTL1:-:-:2:II:CpG:FALSE:CSTL1:P1500_500:1202
cg00381442	1.74487e-07	4.82854e-06	0.158656	0.761532	0.602876	chr16	85146178	FAM92B:-:-:2:I:CpG:FALSE:FAM92B:P1500_500:64
cg02781105	1.74519e-07	4.8287e-06	0.214082	0.615609	0.401528	chr17	72321276	KIF19:N_Shore:Unclassified_Cell_type_specific:2:II:CpG:FALSE:KIF19:P1500_500:1073
cg07643942	1.74674e-07	4.83111e-06	0.233028	0.858492	0.625464	chr12	55029147	LACRT:-:-:1:II:CpG:FALSE:LACRT:P1500_500:468
cg03770410	1.75025e-07	4.83938e-06	0.226877	0.655322	0.428444	chr20	57766332	ZNF831:N_Shore:-:1:II:CpG:FALSE:ZNF831:P1500_500:-258
cg13119928	1.75476e-07	4.84952e-06	0.161348	0.844577	0.683229	chr12	53228661	KRT79:-:-:1:II:CpG:FALSE:KRT79:P1500_500:582
cg20410409	1.75994e-07	4.86142e-06	0.330881	0.805437	0.474557	chr1	158724057	OR6K6:-:-:1:II:CpG:FALSE:OR6K6:P1500_500:453
cg03390717	1.76041e-07	4.86223e-06	0.236234	0.865086	0.628853	chr22	39966585	CACNA1I:-:-:1:II:CpG:FALSE:CACNA1I:P1500_500:173
cg01868128	1.76067e-07	4.86266e-06	0.164037	0.527301	0.363263	chr1	152483675	LCE5A:-:-:3:II:CpG:FALSE:LCE5A:P1500_500:-356
cg09699159	1.76188e-07	4.86512e-06	0.175304	0.92973	0.754426	chr11	45115528	PRDM11:-:-:1:II:CpG:FALSE:PRDM11:P1500_500:36
cg20435238	1.76621e-07	4.87505e-06	0.186044	0.922281	0.736238	chr2	2335090	MYT1L:-:-:2:II:CpG:FALSE:MYT1L:P1500_500:58
cg26636590	1.76916e-07	4.88143e-06	0.236085	0.834407	0.598322	chr4	46911374	COX7B2:-:-:3:II:CpG:FALSE:COX7B2:P1500_500:122
cg23969200	1.77512e-07	4.89381e-06	0.276229	0.867148	0.590919	chr15	97326567	SPATA8:-:-:1:II:CpG:FALSE:SPATA8:P1500_500:52
cg10709062	1.77832e-07	4.90058e-06	0.180328	0.806316	0.625988	chr17	76222194	-:-:-:1:II:CpG:FALSE:AC087645.1:P1500_500:1454
cg21870884	1.77944e-07	4.9028e-06	0.183021	0.392257	0.575277	chr1	200842429	GPR25:Island:-:3:II:CpG:FALSE:GPR25:P1500_500:-347
cg26153234	1.78151e-07	4.90644e-06	0.177982	0.913559	0.735577	chr13	25945413	ATP8A2:N_Shore:-:1:II:CpG:FALSE:ATP8A2:P1500_500:796
cg13687795	1.78368e-07	4.90933e-06	0.258993	0.85454	0.595547	chr2	79316020	REG1B:-:-:1:II:CpG:FALSE:REG1B:P1500_500:875
cg26001590	1.78623e-07	4.91475e-06	0.054881	0.782379	0.727498	chr19	12793424	DHPS:S_Shore:-:4:I:CpG:FALSE:DHPS:P1500_500:708
cg07206827	1.7878e-07	4.91761e-06	0.214262	0.512353	0.298091	chr1	151778404	LINGO4:-:-:1:II:CpG:FALSE:LINGO4:P1500_500:-227
cg13846998	1.79238e-07	4.92465e-06	0.254809	0.835026	0.580216	chr10	45406295	TMEM72:-:-:2:II:CpG:FALSE:TMEM72:P1500_500:353
cg16207673	1.80023e-07	4.93948e-06	0.286808	0.601996	0.315189	chr12	108167730	ASCL4:N_Shore:-:1:II:CpG:FALSE:ASCL4:P1500_500:432
cg17612147	1.8097e-07	4.95928e-06	0.213916	0.779248	0.565332	chr17	43922356	-:-:-:3:II:CpG:FALSE:SPPL2C:P1500_500:-101
cg17726575	1.81061e-07	4.9612e-06	0.314597	0.578298	0.263702	chr2	11606945	E2F6:S_Shore:Promoter_Associated_Cell_type_specific:1:II:CpG:FALSE:E2F6:P1500_500:648
cg14875014	1.82462e-07	4.98952e-06	0.0769338	0.145845	0.0689108	chr2	234262710	DGKD:-:Promoter_Associated:2:I:CpG:FALSE:DGKD:P1500_500:443
cg17849530	1.82691e-07	4.99342e-06	0.211494	0.802129	0.590635	chr10	14816693	FAM107B:-:-:2:II:CpG:FALSE:FAM107B:P1500_500:-204
cg18833958	1.8274e-07	4.99359e-06	0.0812561	0.162996	0.0817401	chr6	33421468	ZBTB9:N_Shore:Promoter_Associated:3:I:CpG:FALSE:ZBTB9:P1500_500:888
cg09421589	1.82847e-07	4.99591e-06	0.240664	0.756703	0.516039	chr7	157318742	-:N_Shore:-:1:II:CpG:FALSE:AC006372.1:P1500_500:-266
cg04058498	1.83542e-07	5.00898e-06	0.244037	0.715322	0.471286	chr11	6024754	OR56A4:-:-:1:II:CpG:FALSE:OR56A4:P1500_500:330
cg00754027	1.83819e-07	5.01476e-06	0.0967324	0.242284	0.145552	chr1	200590459	KIF14:S_Shore:Promoter_Associated:2:II:CpG:FALSE:KIF14:P1500_500:597
cg17393458	1.84074e-07	5.02055e-06	0.209117	0.48578	0.276663	chr5	176982009	FAM193B:S_Shore:Promoter_Associated:2:II:CpG:FALSE:FAM193B:P1500_500:467
cg18593945	1.84415e-07	5.02776e-06	0.253213	0.794534	0.54132	chr21	32015231	KRTAP20-3:-:-:1:II:CpG:FALSE:KRTAP20-3:P1500_500:-49
cg12270485	1.84432e-07	5.02793e-06	0.228266	0.466479	0.238213	chr11	130299947	ADAMTS8:S_Shore:Unclassified:1:II:CpG:FALSE:ADAMTS8:P1500_500:1059
cg11177526	1.84669e-07	5.03233e-06	0.295994	0.642825	0.346831	chr1	158900384	PYHIN1:-:-:1:II:CpG:FALSE:PYHIN1:P1500_500:202
cg11662345	1.8467e-07	5.03233e-06	0.308892	0.862657	0.553766	chrX	65381074	HEPH:-:-:1:II:CpG:FALSE:HEPH:P1500_500:1317
cg02625404	1.84732e-07	5.03314e-06	0.205498	0.913657	0.708159	chr19	34111524	CHST8:N_Shore:-:2:II:CpG:FALSE:CHST8:P1500_500:1337
cg18608725	1.85063e-07	5.0401e-06	0.155346	0.805587	0.650241	chr14	63568602	KCNH5:-:-:2:II:CpG:FALSE:KCNH5:P1500_500:-154
cg21218128	1.86408e-07	5.06776e-06	0.170727	0.703749	0.533022	chr8	117962426	-:-:-:2:I:CpG:FALSE:SLC30A8:P1500_500:86
cg27003682	1.86664e-07	5.07264e-06	0.034685	0.0552073	0.0205223	chr5	35617945	SPEF2:Island:Promoter_Associated:4:I:CpG:FALSE:SPEF2:P1500_500:1
cg17191715	1.86885e-07	5.07715e-06	0.221688	0.898489	0.676801	chr8	86290878	CA1:-:-:1:II:CpG:FALSE:CA1:P1500_500:-366
cg01407062	1.8724e-07	5.08441e-06	0.294965	0.627972	0.333007	chr15	91538575	PRC1:S_Shore:-:1:II:CpG:FALSE:PRC1:P1500_500:-285
cg21576886	1.88063e-07	5.1012e-06	0.274304	0.628477	0.354173	chr1	158900088	PYHIN1:-:-:1:II:CpG:FALSE:PYHIN1:P1500_500:498
cg05848175	1.88306e-07	5.10467e-06	0.178247	0.392494	0.214247	chr1	153330257	S100A9:-:-:1:II:CpG:FALSE:S100A9:P1500_500:73
cg11823729	1.88364e-07	5.10592e-06	0.224384	0.562582	0.338197	chr6	55190909	GFRAL:-:-:1:II:CpG:FALSE:GFRAL:P1500_500:1358
cg02130027	1.88582e-07	5.10976e-06	0.0688728	0.152223	0.0833504	chr6	47444894	CD2AP:N_Shore:-:1:II:CpG:FALSE:CD2AP:P1500_500:631
cg19123966	1.88622e-07	5.11041e-06	0.0799525	0.199007	0.119054	chr11	119192620	-:S_Shore:Unclassified:2:II:CpG:FALSE:MCAM:P1500_500:389
cg02828514	1.8965e-07	5.12946e-06	0.212294	0.810188	0.597893	chr13	45993412	SLC25A30:S_Shore:-:1:II:CpG:FALSE:SLC25A30:P1500_500:822
cg00282704	1.89839e-07	5.13208e-06	0.0995267	0.207694	0.108167	chr10	21786410	-:Island:-:3:II:CpG:FALSE:CASC10:P1500_500:219
cg01508380	1.90979e-07	5.15288e-06	0.230312	0.483316	0.253004	chr14	23305585	MMP14:N_Shore:Gene_Associated:2:II:CpG:FALSE:MMP14:P1500_500:181
cg05939993	1.91086e-07	5.15428e-06	0.281413	0.803339	0.521926	chr5	177424343	PROP1:-:-:2:II:CpG:FALSE:PROP1:P1500_500:1100
cg24861272	1.91763e-07	5.16779e-06	0.135392	0.315991	0.180598	chr10	31607153	-:N_Shore:Promoter_Associated:2:II:CpG:FALSE:ZEB1:P1500_500:271
cg00836662	1.92525e-07	5.18344e-06	0.0708359	0.206707	0.135871	chr7	100844445	MOGAT3:N_Shore:-:1:II:CpG:FALSE:MOGAT3:P1500_500:143
cg05868413	1.92776e-07	5.18812e-06	0.243172	0.870459	0.627288	chr11	59808049	PLAC1L:-:-:1:II:CpG:FALSE:OOSP2:P1500_500:-302
cg14953197	1.92907e-07	5.19135e-06	0.19677	0.736194	0.539423	chr19	52005651	SIGLEC12:-:-:2:II:CpG:FALSE:SIGLEC12:P1500_500:608
cg04686953	1.93151e-07	5.1955e-06	0.315033	0.130615	0.445647	chr4	1107512	RNF212:Island:Unclassified_Cell_type_specific:6+:I:CpG:FALSE:RNF212:P1500_500:162
cg24938956	1.93232e-07	5.19707e-06	0.0410951	0.111592	0.0704967	chr19	4670603	C19orf10:S_Shore:Promoter_Associated:2:II:CpG:FALSE:C19orf10:P1500_500:221
cg10871818	1.93642e-07	5.20387e-06	0.245435	0.896993	0.651558	chrX	103268579	-:S_Shore:-:2:II:CpG:FALSE:H2BFM:P1500_500:-311
cg19306866	1.93847e-07	5.20755e-06	0.242453	0.787761	0.545308	chr21	31970997	-:-:-:2:II:CpG:FALSE:KRTAP6-2:P1500_500:-223
cg02876062	1.93906e-07	5.20824e-06	0.189884	0.80009	0.610206	chr10	14816654	FAM107B:-:-:2:II:CpG:FALSE:FAM107B:P1500_500:-243
cg21987785	1.94193e-07	5.21412e-06	0.218003	0.646036	0.428033	chr19	36019198	SBSN:-:-:3:II:CpG:FALSE:SBSN:P1500_500:-56
cg16996281	1.94242e-07	5.21453e-06	0.213716	0.765798	0.552082	chr11	119217884	-:-:-:1:II:CpG:FALSE:C1QTNF5:P1500_500:501
cg05135942	1.95481e-07	5.23928e-06	0.104491	0.299988	0.195496	chr12	94854469	-:S_Shore:Promoter_Associated:1:II:CpG:FALSE:CCDC41:P1500_500:705
cg02834765	1.95644e-07	5.24213e-06	0.0404331	0.106052	0.0656187	chr1	155214859	GBA:-:Promoter_Associated:4:I:CpG:FALSE:GBA:P1500_500:369
cg06852298	1.957e-07	5.24302e-06	0.29515	0.92808	0.63293	chr1	247615658	OR2B11:S_Shore:-:3:I:CpG:FALSE:OR2B11:P1500_500:350
cg02006095	1.95752e-07	5.2435e-06	0.201929	0.877263	0.675334	chr1	181382291	-:Island:-:1:II:CpG:FALSE:CACNA1E:P1500_500:-54
cg02997111	1.97601e-07	5.28202e-06	0.0575304	0.143866	0.0863355	chr19	41698906	CYP2S1:Island:Unclassified_Cell_type_specific:2:II:CpG:FALSE:CYP2S1:P1500_500:48
cg08786003	1.9793e-07	5.28958e-06	0.325145	0.664539	0.339395	chr1	157670710	FCRL3:-:-:1:II:CpG:FALSE:FCRL3:P1500_500:63
cg05798627	1.98462e-07	5.29922e-06	0.205622	0.764513	0.558892	chr11	67291531	CABP2:S_Shelf:-:2:II:CpG:FALSE:CABP2:P1500_500:632
cg24091954	1.99159e-07	5.313e-06	0.237429	0.816136	0.578707	chr7	132333580	PLXNA4:-:-:2:II:CpG:FALSE:AC009365.3:P1500_500:-28
cg23996846	2.00538e-07	5.34169e-06	0.228859	0.759146	0.530287	chr8	10383156	PRSS55:-:-:3:I:CpG:FALSE:PRSS55:P1500_500:-101
cg12752647	2.00664e-07	5.34474e-06	0.251199	0.768405	0.517205	chr10	73849106	SPOCK2:S_Shore:-:2:II:CpG:FALSE:SPOCK2:P1500_500:316
cg13463639	2.01337e-07	5.35898e-06	0.2207	0.664359	0.44366	chr11	417907	SIGIRR:S_Shore:-:2:II:CpG:FALSE:SIGIRR:P1500_500:452
cg01072821	2.01535e-07	5.36331e-06	0.173409	0.58084	0.407431	chr8	10382165	PRSS55:-:-:1:II:CpG:FALSE:PRSS55:P1500_500:891
cg17144305	2.0247e-07	5.38509e-06	0.220846	0.798758	0.577912	chr1	233432923	PCNXL2:S_Shore:-:3:II:CpG:FALSE:PCNXL2:P1500_500:1464
cg10901806	2.04041e-07	5.41286e-06	0.201182	0.692931	0.491749	chr1	203055422	MYOG:-:-:1:II:CpG:FALSE:MYOG:P1500_500:258
cg23654174	2.04267e-07	5.41637e-06	0.0892967	0.1729	0.0836034	chr1	47779667	STIL:N_Shore:Promoter_Associated:2:II:CpG:FALSE:STIL:P1500_500:-153
cg02717570	2.05554e-07	5.44269e-06	0.0523517	0.180996	0.128644	chr17	27920934	ANKRD13B:Island:-:3:II:CpG:FALSE:GIT1:P1500_500:-139
cg22960649	2.05704e-07	5.44519e-06	0.1603	0.248045	0.0877447	chr15	65134317	PLEKHO2:Island:Promoter_Associated:2:II:CpG:FALSE:AC069368.3:P1500_500:-236
cg01925883	2.05957e-07	5.44964e-06	0.334613	0.706206	0.371593	chr1	152062567	TCHHL1:-:-:1:II:CpG:FALSE:TCHHL1:P1500_500:1027
cg10191581	2.05978e-07	5.44967e-06	0.245498	0.826556	0.581058	chr21	32255112	KRTAP11-1:-:-:1:II:CpG:FALSE:KRTAP11-1:P1500_500:1238
cg17405586	2.06212e-07	5.45418e-06	0.266652	0.762544	0.495892	chr12	53074257	KRT1:-:-:1:II:CpG:FALSE:KRT1:P1500_500:66
cg06806711	2.07197e-07	5.47471e-06	0.278319	0.689963	0.411644	chr11	60223291	MS4A1:-:Unclassified_Cell_type_specific:1:II:CpG:FALSE:MS4A1:P1500_500:-67
cg18176482	2.07789e-07	5.48523e-06	0.263248	0.69548	0.432232	chr1	161128720	USP21:N_Shore:Promoter_Associated:2:II:CpG:FALSE:USP21:P1500_500:520
cg23373978	2.07812e-07	5.48553e-06	0.216349	0.857944	0.641595	chr8	143916136	GML:Island:Unclassified_Cell_type_specific:1:II:CpG:FALSE:GML:P1500_500:-474
cg09929941	2.08651e-07	5.50328e-06	0.220265	0.79187	0.571604	chrX	141293094	MAGEC2:-:-:4:II:CpG:FALSE:MAGEC2:P1500_500:18
cg07622193	2.09375e-07	5.51484e-06	0.158534	0.465332	0.306798	chr19	42701920	-:N_Shore:Unclassified_Cell_type_specific:1:II:CpG:FALSE:POU2F2:P1500_500:1183
cg25455753	2.09748e-07	5.52025e-06	0.255287	0.847224	0.591937	chr15	93014970	C15orf32:-:-:1:II:CpG:FALSE:C15orf32:P1500_500:-87
cg07343027	2.1007e-07	5.52591e-06	0.224762	0.584649	0.359887	chr17	80024200	DUS1L:S_Shore:Promoter_Associated:1:II:CpG:FALSE:DUS1L:P1500_500:437
cg01603118	2.11035e-07	5.5434e-06	0.161244	0.875737	0.714493	chr16	31147837	PRSS8:-:-:1:II:CpG:FALSE:PRSS8:P1500_500:754
cg26782825	2.1424e-07	5.60436e-06	0.27513	0.833452	0.558322	chr8	110989116	-:S_Shore:-:1:II:CpG:FALSE:KCNV1:P1500_500:1040
cg10006428	2.14763e-07	5.61423e-06	0.176281	0.424958	0.248677	chr1	248814059	OR2T27:-:-:1:II:CpG:FALSE:OR2T27:P1500_500:-127
cg04985661	2.15788e-07	5.63242e-06	0.275085	0.821612	0.546527	chr6	12717192	PHACTR1:-:-:1:II:CpG:FALSE:PHACTR1:P1500_500:701
cg16351410	2.15826e-07	5.63242e-06	0.256712	0.774733	0.518021	chr11	49049039	-:-:-:1:II:CpG:FALSE:TRIM49B:P1500_500:1465
cg24460817	2.15839e-07	5.63242e-06	0.270943	0.758938	0.487995	chr1	247876088	OR6F1:-:-:1:II:CpG:FALSE:OR6F1:P1500_500:-18
cg06177278	2.16683e-07	5.64559e-06	0.229912	0.612402	0.38249	chr1	236848453	ACTN2:N_Shore:-:1:II:CpG:FALSE:ACTN2:P1500_500:1301
cg00601486	2.16901e-07	5.65e-06	0.219789	0.854726	0.634937	chr12	48723148	H1FNT:N_Shore:-:3:II:CpG:FALSE:H1FNT:P1500_500:-386
cg06267084	2.17095e-07	5.65377e-06	0.20368	0.772707	0.569027	chr11	392508	-:N_Shore:-:3:II:CpG:FALSE:PKP3:P1500_500:106
cg17205313	2.17229e-07	5.65598e-06	0.245569	0.555607	0.801177	chr18	21572748	TTC39C:-:Promoter_Associated_Cell_type_specific:1:II:CpG:FALSE:TTC39C:P1500_500:-12
cg01003390	2.17451e-07	5.65987e-06	0.266468	0.747877	0.48141	chr11	4661207	OR51D1:-:-:1:II:CpG:FALSE:OR51D1:P1500_500:-263
cg26205652	2.17956e-07	5.66916e-06	0.389657	0.0544567	0.444114	chr12	48591994	-:Island:Promoter_Associated:6+:I:CpG:FALSE:DKFZP779L1853:P1500_500:176
cg25060890	2.18031e-07	5.6705e-06	0.205313	0.823798	0.618485	chr1	213224164	RPS6KC1:N_Shore:Promoter_Associated:1:II:CpG:FALSE:RPS6KC1:P1500_500:425
cg05690949	2.18032e-07	5.6705e-06	0.261316	0.571881	0.310565	chrX	75005360	MAGEE2:-:-:1:II:CpG:FALSE:MAGEE2:P1500_500:281
cg11188031	2.18572e-07	5.67977e-06	0.225775	0.926103	0.700328	chr5	156485648	HAVCR1:-:-:1:II:CpG:FALSE:HAVCR1:P1500_500:-483
cg25607161	2.19182e-07	5.69165e-06	0.278734	0.756478	0.477744	chr17	3117953	OR1A1:-:-:1:II:CpG:FALSE:OR1A1:P1500_500:962
cg25946540	2.19794e-07	5.70256e-06	0.234376	0.853461	0.619086	chr20	30028418	DEFB123:-:Unclassified_Cell_type_specific:2:II:CpG:FALSE:DEFB123:P1500_500:-97
cg13014558	2.20072e-07	5.70803e-06	0.220792	0.468521	0.247729	chr11	60738971	CD6:-:Promoter_Associated:1:II:CpG:FALSE:CD6:P1500_500:144
cg02069772	2.22557e-07	5.75442e-06	0.187168	0.599833	0.412665	chr1	154929317	PBXIP1:-:-:1:II:CpG:FALSE:PBXIP1:P1500_500:718
cg04303879	2.22834e-07	5.75977e-06	0.042423	0.928605	0.886182	chr16	56899081	SLC12A3:-:-:2:II:CpG:FALSE:SLC12A3:P1500_500:38
cg21542666	2.24156e-07	5.78402e-06	0.266653	0.79011	0.523457	chr1	248005715	OR11L1:-:-:1:II:CpG:FALSE:OR11L1:P1500_500:461
cg21997465	2.24883e-07	5.7988e-06	0.0902326	0.89442	0.804187	chr1	203055662	MYOG:-:Unclassified_Cell_type_specific:1:II:CpG:FALSE:MYOG:P1500_500:498
cg24642468	2.25512e-07	5.80919e-06	0.209396	0.580971	0.371575	chr16	49407997	C16orf78:-:-:1:II:CpG:FALSE:C16orf78:P1500_500:-264
cg01109135	2.26089e-07	5.81725e-06	0.205166	0.618012	0.412846	chr14	105532252	GPR132:-:Promoter_Associated:2:II:CpG:FALSE:GPR132:P1500_500:470
cg02790260	2.26788e-07	5.82996e-06	0.213407	0.629824	0.416417	chr10	85986565	LRIT2:-:-:1:II:CpG:FALSE:LRIT2:P1500_500:1220
cg25242988	2.27352e-07	5.84e-06	0.237579	0.76456	0.526981	chr19	9213911	OR7G2:-:-:1:II:CpG:FALSE:OR7G2:P1500_500:-72
cg23842255	2.29048e-07	5.87377e-06	0.246587	0.272299	0.518886	chr22	29876363	NEFH:Island:Unclassified_Cell_type_specific:6+:I:CpG:FALSE:NEFH:P1500_500:-145
cg04226276	2.29571e-07	5.88261e-06	0.248048	0.392714	0.144665	chr3	194406284	FAM43A:N_Shore:Promoter_Associated:1:II:CpG:FALSE:FAM43A:P1500_500:338
cg00579393	2.29904e-07	5.8879e-06	0.229506	0.885315	0.65581	chr2	79316004	REG1B:-:-:2:II:CpG:FALSE:REG1B:P1500_500:859
cg05770314	2.30225e-07	5.89383e-06	0.214946	0.864331	0.649385	chr17	51900068	KIF2B:-:-:3:II:CpG:FALSE:KIF2B:P1500_500:171
cg23865698	2.30525e-07	5.89986e-06	0.226025	0.533812	0.307787	chr16	84327808	WFDC1:N_Shore:-:2:II:CpG:FALSE:WFDC1:P1500_500:444
cg13531120	2.30964e-07	5.90901e-06	0.24266	0.621087	0.378428	chr13	111522975	LINC00346:-:-:2:II:CpG:FALSE:LINC00346:P1500_500:813
cg09875624	2.31941e-07	5.92627e-06	0.208715	0.817259	0.608544	chr11	3254504	MRGPRE:S_Shore:-:3:II:CpG:FALSE:MRGPRE:P1500_500:888
cg04733838	2.32975e-07	5.94581e-06	0.166276	0.479648	0.313372	chr3	10206254	IRAK2:N_Shore:Promoter_Associated:2:II:CpG:FALSE:IRAK2:P1500_500:295
cg27176614	2.33137e-07	5.94896e-06	0.278757	0.532348	0.253591	chr16	88717989	CYBA:S_Shore:Promoter_Associated:2:II:CpG:FALSE:CYBA:P1500_500:429
cg10237854	2.33943e-07	5.96344e-06	0.221879	0.782188	0.560309	chr3	195539463	MUC4:-:-:4:I:CpG:FALSE:MUC4:P1500_500:315
cg19608778	2.35197e-07	5.98532e-06	0.257575	0.882773	0.625198	chr11	1939546	TNNT3:-:Unclassified_Cell_type_specific:3:I:CpG:FALSE:TNNT3:P1500_500:1246
cg05897571	2.35417e-07	5.98996e-06	0.257775	0.663272	0.405497	chrX	51148629	CXorf67:N_Shore:-:1:II:CpG:FALSE:CXorf67:P1500_500:1138
cg26687173	2.3559e-07	5.99336e-06	0.124315	0.687215	0.81153	chr19	33623091	WDR88:Island:-:3:II:CpG:FALSE:WDR88:P1500_500:-96
cg00136400	2.36411e-07	6.00696e-06	0.261617	0.763332	0.501715	chr8	144000430	CYP11B2:-:-:2:II:CpG:FALSE:CYP11B2:P1500_500:1171
cg04690729	2.36429e-07	6.00709e-06	0.271719	0.815145	0.543426	chr8	133494328	KCNQ3:S_Shore:-:1:II:CpG:FALSE:KCNQ3:P1500_500:1128
cg03758367	2.36528e-07	6.00897e-06	0.224222	0.769085	0.544863	chr12	54867542	GTSF1:-:-:1:II:CpG:FALSE:GTSF1:P1500_500:156
cg18967533	2.3677e-07	6.01317e-06	0.226293	0.719132	0.49284	chr19	51472725	KLK6:-:-:2:II:CpG:FALSE:KLK6:P1500_500:-205
cg07012076	2.37633e-07	6.02876e-06	0.247023	0.915419	0.668396	chr11	55797626	OR5AS1:-:-:1:II:CpG:FALSE:OR5AS1:P1500_500:269
cg18953509	2.377e-07	6.02978e-06	0.0419694	0.114802	0.0728326	chr6	31707301	MSH5:N_Shore:Promoter_Associated:2:II:CpG:FALSE:CLIC1:P1500_500:-240
cg18719665	2.37829e-07	6.0324e-06	0.242661	0.584994	0.827655	chr18	21572656	TTC39C:-:Promoter_Associated_Cell_type_specific:1:II:CpG:FALSE:TTC39C:P1500_500:81
cg04582295	2.37898e-07	6.03347e-06	0.154417	0.866969	0.712552	chr17	48242070	SGCA:S_Shelf:-:2:II:CpG:FALSE:SGCA:P1500_500:-496
cg18431127	2.38212e-07	6.03995e-06	0.219911	0.727745	0.507834	chr15	43513563	EPB42:-:-:1:II:CpG:FALSE:EPB42:P1500_500:82
cg17118262	2.39776e-07	6.0698e-06	0.287394	0.733479	0.446085	chr17	32690569	CCL1:-:-:1:II:CpG:FALSE:CCL1:P1500_500:319
cg16879115	2.40267e-07	6.07757e-06	0.22975	0.822123	0.592373	chr12	7819180	APOBEC1:-:-:1:II:CpG:FALSE:APOBEC1:P1500_500:681
cg12323347	2.40452e-07	6.08193e-06	0.271142	0.597383	0.326241	chr10	112256517	DUSP5:N_Shore:-:1:II:CpG:FALSE:DUSP5:P1500_500:1079
cg13848990	2.40462e-07	6.08193e-06	0.244631	0.836975	0.592344	chr11	55682457	OR5W2:-:-:1:II:CpG:FALSE:OR5W2:P1500_500:399
cg02909790	2.40594e-07	6.08467e-06	0.333226	0.304414	0.63764	chr6	26271587	HIST1H3G:Island:Unclassified:2:II:CpG:FALSE:HIST1H3G:P1500_500:-26
cg03650851	2.41631e-07	6.10112e-06	0.246775	0.85996	0.613185	chr20	55107969	FAM209B:-:-:1:II:CpG:FALSE:FAM209B:P1500_500:333
cg13357249	2.42589e-07	6.11991e-06	0.277104	0.636845	0.359741	chr1	151170306	PIP5K1A:N_Shore:-:3:II:CpG:FALSE:PIP5K1A:P1500_500:119
cg16803736	2.43005e-07	6.12838e-06	0.128456	0.858628	0.730172	chr15	81452032	-:-:-:5:I:CpG:FALSE:IL16:P1500_500:-117
cg03602143	2.43033e-07	6.12877e-06	0.23209	0.859992	0.627902	chr19	56347870	-:-:-:2:II:CpG:FALSE:NLRP11:P1500_500:-297
cg14519125	2.4431e-07	6.15158e-06	0.118498	0.198434	0.0799353	chr3	49893811	TRAIP:Island:Promoter_Associated:2:II:CpG:FALSE:TRAIP:P1500_500:-197
cg09318068	2.44311e-07	6.15158e-06	0.27745	0.836042	0.558591	chr1	158689141	OR6K3:-:-:1:II:CpG:FALSE:OR6K3:P1500_500:1188
cg06906435	2.4475e-07	6.15896e-06	0.334518	0.681365	0.346848	chr14	99177777	C14orf177:-:-:1:II:CpG:FALSE:C14orf177:P1500_500:173
cg05258079	2.44836e-07	6.16079e-06	0.117276	0.87598	0.758704	chr1	76189192	ACADM:N_Shore:-:1:II:CpG:FALSE:ACADM:P1500_500:844
cg01001101	2.46043e-07	6.18409e-06	0.209349	0.513322	0.303973	chr7	31726494	PPP1R17:-:-:1:II:CpG:FALSE:PPP1R17:P1500_500:-166
cg06288270	2.46592e-07	6.19333e-06	0.0399953	0.721461	0.681466	chrX	135963596	RBMX:S_Shore:-:3:I:CpG:FALSE:RBMX:P1500_500:673
cg17382459	2.46838e-07	6.19734e-06	0.251115	0.712336	0.461221	chr19	56348216	-:-:-:1:II:CpG:FALSE:NLRP4:P1500_500:-273
cg26985798	2.49563e-07	6.24814e-06	0.266757	0.658915	0.392159	chr11	60524323	MS4A15:-:Unclassified_Cell_type_specific:2:II:CpG:FALSE:MS4A15:P1500_500:103
cg05418042	2.49868e-07	6.25406e-06	0.138673	0.784719	0.646047	chr12	16063771	DERA:N_Shore:Promoter_Associated_Cell_type_specific:2:II:CpG:FALSE:DERA:P1500_500:335
cg00670913	2.5099e-07	6.2774e-06	0.202688	0.576173	0.373485	chr11	98890591	CNTN5:N_Shore:-:1:II:CpG:FALSE:CNTN5:P1500_500:1092
cg00385194	2.53305e-07	6.32195e-06	0.275708	0.678627	0.40292	chr11	57957102	OR9Q2:-:-:1:II:CpG:FALSE:OR9Q2:P1500_500:804
cg00620190	2.53855e-07	6.33194e-06	0.185783	0.664261	0.850044	chr6	26240307	HIST1H4F:N_Shore:-:2:II:CpG:FALSE:HIST1H4F:P1500_500:254
cg12663811	2.53962e-07	6.33393e-06	0.213118	0.451181	0.238063	chr1	901685	PLEKHN1:Island:Unclassified:2:II:CpG:FALSE:PLEKHN1:P1500_500:192
cg00427635	2.56568e-07	6.38583e-06	0.238789	0.507326	0.268537	chr15	74166372	TBC1D21:-:Unclassified:2:II:CpG:FALSE:TBC1D21:P1500_500:-424
cg17978274	2.56837e-07	6.39013e-06	0.228231	0.923185	0.694954	chr15	93013676	C15orf32:-:-:1:II:CpG:FALSE:C15orf32:P1500_500:1208
cg21023001	2.57074e-07	6.39463e-06	0.220734	0.409876	0.189141	chr20	23067088	CD93:-:Unclassified_Cell_type_specific:1:II:CpG:FALSE:CD93:P1500_500:111
cg06921176	2.58297e-07	6.4154e-06	0.293961	0.711319	0.417358	chr11	7819960	OR5P2:-:-:1:II:CpG:FALSE:OR5P2:P1500_500:1440
cg01244342	2.586e-07	6.42139e-06	0.322307	0.759121	0.436814	chr6	32709470	HLA-DQA2:-:-:2:II:CpG:FALSE:HLA-DQA2:P1500_500:-352
cg25580198	2.59131e-07	6.43092e-06	0.201294	0.501023	0.299729	chr8	144294886	GPIHBP1:-:-:3:II:CpG:FALSE:GPIHBP1:P1500_500:182
cg10813183	2.60526e-07	6.45898e-06	0.0802646	0.868417	0.788153	chr1	155006310	-:-:-:1:II:CpG:FALSE:DCST1:P1500_500:-11
cg19302441	2.60736e-07	6.46279e-06	0.214138	0.876516	0.662378	chr6	46047991	CLIC5:-:-:1:II:CpG:FALSE:CLIC5:P1500_500:-142
cg24276491	2.61168e-07	6.47211e-06	0.177875	0.688053	0.510178	chr14	35009492	EAPP:S_Shore:Promoter_Associated:1:II:CpG:FALSE:EAPP:P1500_500:576
cg26155492	2.61706e-07	6.48281e-06	0.154259	0.573037	0.418778	chr1	110082294	GPR61:-:-:2:II:CpG:FALSE:GPR61:P1500_500:200
cg02711163	2.64157e-07	6.52416e-06	0.143339	0.287673	0.144335	chr1	153330200	S100A9:-:-:2:I:CpG:FALSE:S100A9:P1500_500:130
cg01614169	2.64755e-07	6.53334e-06	0.279541	0.827433	0.547891	chr10	85986738	LRIT2:-:-:1:II:CpG:FALSE:LRIT2:P1500_500:1393
cg20327862	2.65107e-07	6.54027e-06	0.112683	0.3224	0.209717	chr8	99076531	C8orf47:N_Shore:Unclassified_Cell_type_specific:2:II:CpG:FALSE:C8orf47:P1500_500:8
cg12056138	2.65369e-07	6.54394e-06	0.216526	0.824271	0.607744	chr15	73735455	C15orf60:Island:-:3:II:CpG:FALSE:C15orf60:P1500_500:44
cg04090604	2.6575e-07	6.5523e-06	0.104819	0.20863	0.103811	chr21	46222557	UBE2G2:S_Shore:Promoter_Associated:3:II:CpG:FALSE:UBE2G2:P1500_500:623
cg05814654	2.66388e-07	6.56489e-06	0.262327	0.507871	0.245544	chr16	27413177	IL21R:-:Promoter_Associated:2:II:CpG:FALSE:IL21R:P1500_500:306
cg07999668	2.66558e-07	6.56697e-06	0.244689	0.811194	0.566504	chr12	8765336	AICDA:-:-:1:II:CpG:FALSE:AICDA:P1500_500:-132
cg14782970	2.67789e-07	6.59029e-06	0.207334	0.619041	0.411707	chr12	53189960	KRT3:-:-:1:II:CpG:FALSE:KRT3:P1500_500:59
cg27268110	2.6972e-07	6.62089e-06	0.124007	0.315317	0.19131	chr10	82167764	C10orf58:N_Shore:Unclassified:3:II:CpG:FALSE:FAM213A:P1500_500:-180
cg06071746	2.70513e-07	6.63471e-06	0.132752	0.375801	0.243048	chr17	57297518	GDPD1:N_Shore:Promoter_Associated:1:II:CpG:FALSE:GDPD1:P1500_500:310
cg16218254	2.71143e-07	6.64594e-06	0.0301673	0.125977	0.0958094	chr7	111202755	IMMP2L:S_Shore:Promoter_Associated:1:II:CpG:FALSE:IMMP2L:P1500_500:182
cg06085454	2.73157e-07	6.68326e-06	0.124627	0.44204	0.317412	chr3	52097578	C3orf74:-:-:1:II:CpG:FALSE:LINC00696:P1500_500:11
cg12178431	2.73375e-07	6.68707e-06	0.169923	0.76116	0.591237	chr3	14860764	FGD5:-:-:3:I:CpG:FALSE:FGD5:P1500_500:-296
cg04414912	2.73518e-07	6.68926e-06	0.259623	0.838283	0.578659	chr11	131239030	NTM:-:-:1:II:CpG:FALSE:NTM:P1500_500:1343
cg07473553	2.73624e-07	6.6908e-06	0.286496	0.639754	0.353258	chr3	125655407	ALG1L:-:-:1:II:CpG:FALSE:ALG1L:P1500_500:-476
cg01960300	2.75933e-07	6.73443e-06	0.228013	0.759776	0.531763	chr1	145727016	PDZK1:-:-:1:II:CpG:FALSE:PDZK1:P1500_500:-99
cg02138218	2.76342e-07	6.74051e-06	0.233553	0.726441	0.492888	chr1	175035502	TNN:-:-:1:II:CpG:FALSE:TNN:P1500_500:1492
cg05361475	2.76654e-07	6.74668e-06	0.269702	0.749614	0.479912	chrX	74744538	ZDHHC15:S_Shore:-:1:II:CpG:FALSE:ZDHHC15:P1500_500:1201
cg20688289	2.76693e-07	6.74719e-06	0.260616	0.62034	0.359724	chr7	100612865	MUC12:S_Shelf:-:1:II:CpG:FALSE:MUC12:P1500_500:39
cg10512498	2.7833e-07	6.77613e-06	0.245793	0.923854	0.678061	chr4	176986333	WDR17:N_Shore:Unclassified_Cell_type_specific:4:I:CpG:FALSE:WDR17:P1500_500:652
cg06846214	2.79318e-07	6.79389e-06	0.236319	0.590727	0.354408	chr1	248549671	OR2T6:-:-:1:II:CpG:FALSE:OR2T6:P1500_500:1239
cg22349442	2.79489e-07	6.79648e-06	0.223639	0.651832	0.428192	chr17	39507113	KRT33A:-:-:2:II:CpG:FALSE:KRT33A:P1500_500:49
cg12514933	2.79577e-07	6.79719e-06	0.272759	0.731753	0.458993	chr20	56286732	PMEPA1:S_Shore:-:2:II:CpG:FALSE:PMEPA1:P1500_500:140
cg02706575	2.79739e-07	6.80042e-06	0.229002	0.768081	0.539078	chr17	32683054	CCL13:-:-:1:II:CpG:FALSE:CCL13:P1500_500:417
cg19865564	2.79907e-07	6.80306e-06	0.237508	0.770571	0.533063	chr17	39728263	KRT9:-:-:2:I:CpG:FALSE:KRT9:P1500_500:-48
cg05706061	2.809e-07	6.8183e-06	0.19462	0.600829	0.406209	chr9	115912974	SLC31A2:N_Shore:Promoter_Associated:3:II:CpG:FALSE:SLC31A2:P1500_500:248
cg07950803	2.80918e-07	6.81833e-06	0.268729	0.703084	0.434355	chr1	158223934	CD1A:-:-:1:II:CpG:FALSE:CD1A:P1500_500:-8
cg02066650	2.81001e-07	6.81961e-06	0.0223202	0.0814678	0.0591476	chr2	111435449	BUB1:Island:Promoter_Associated:2:I:CpG:FALSE:BUB1:P1500_500:-243
cg02918648	2.81046e-07	6.81965e-06	0.199472	0.846368	0.646896	chr8	143868844	LY6D:-:-:3:II:CpG:FALSE:LY6D:P1500_500:836
cg23666362	2.81142e-07	6.82125e-06	0.168765	0.758425	0.58966	chr4	117220363	MIR1973:-:-:2:II:CpG:FALSE:MTRNR2L13:P1500_500:-348
cg08684473	2.81666e-07	6.8303e-06	0.187225	0.577928	0.390703	chr19	54761090	LILRB5:-:-:2:II:CpG:FALSE:LILRB5:P1500_500:-75
cg22580353	2.8176e-07	6.83123e-06	0.192641	0.492122	0.299481	chr19	45146900	PVR:N_Shore:Unclassified:1:II:CpG:FALSE:PVR:P1500_500:198
cg08019151	2.88165e-07	6.94791e-06	0.23625	0.771571	0.535321	chr3	38836991	SCN10A:-:-:1:II:CpG:FALSE:SCN10A:P1500_500:1490
cg04225760	2.89019e-07	6.96233e-06	0.217366	0.80347	0.586104	chr14	96152464	TCL1B:-:-:1:II:CpG:FALSE:TCL1B:P1500_500:290
cg11429271	2.91958e-07	7.00939e-06	0.134175	0.239934	0.105759	chr15	45722346	C15orf48:N_Shore:Unclassified:4:I:CpG:FALSE:C15orf48:P1500_500:381
cg16180082	2.9226e-07	7.01447e-06	0.253552	0.493802	0.24025	chr6	159466542	TAGAP:-:Promoter_Associated:2:II:CpG:FALSE:TAGAP:P1500_500:358
cg05013696	2.92647e-07	7.02193e-06	0.262522	0.680539	0.418017	chr11	55110233	OR4A16:-:-:1:II:CpG:FALSE:OR4A16:P1500_500:394
cg10796634	2.93138e-07	7.03012e-06	0.377364	0.814731	0.437367	chrX	49460605	PAGE1:-:-:3:I:CpG:FALSE:PAGE1:P1500_500:9
cg18834652	2.93206e-07	7.03134e-06	0.0453331	0.662153	0.61682	chr11	94276072	FUT4:N_Shore:-:3:I:CpG:FALSE:PIWIL4:P1500_500:934
cg24304425	2.93277e-07	7.0323e-06	0.204325	0.666588	0.462262	chr19	840985	PRTN3:N_Shelf:-:2:II:CpG:FALSE:PRTN3:P1500_500:-23
cg13792279	2.93759e-07	7.04168e-06	0.226076	0.823973	0.597898	chr21	31538549	CLDN17:-:-:3:II:CpG:FALSE:CLDN17:P1500_500:-423
cg00639447	2.94374e-07	7.05386e-06	0.245151	0.726022	0.480871	chr10	85985296	LRIT2:-:-:3:II:CpG:FALSE:LRIT2:P1500_500:-50
cg07790085	2.94742e-07	7.06122e-06	0.211116	0.831746	0.62063	chr13	29597447	MTUS2:-:-:1:II:CpG:FALSE:MTUS2:P1500_500:1301
cg07894334	2.94823e-07	7.06205e-06	0.312032	0.568954	0.256921	chr2	46925333	SOCS5:N_Shore:-:4:I:CpG:FALSE:SOCS5:P1500_500:758
cg24049348	2.95609e-07	7.07575e-06	0.308688	0.580157	0.27147	chr8	17433926	PDGFRL:N_Shore:-:3:I:CpG:FALSE:PDGFRL:P1500_500:16
cg16413327	2.96206e-07	7.08675e-06	0.153552	0.849496	0.695944	chr16	31215451	PYCARD:S_Shore:-:1:II:CpG:FALSE:PYCARD:P1500_500:680
cg02683929	2.96286e-07	7.08793e-06	0.197352	0.662171	0.464819	chr13	39566053	STOML3:-:-:1:II:CpG:FALSE:STOML3:P1500_500:850
cg19972590	2.96533e-07	7.09237e-06	0.154675	0.879488	0.724814	chr22	32808786	C22orf28:S_Shore:Promoter_Associated:2:II:CpG:FALSE:RTCB:P1500_500:544
cg03485533	2.97386e-07	7.10726e-06	0.130447	0.887924	0.757477	chr10	105218971	CALHM1:S_Shore:Unclassified_Cell_type_specific:1:II:CpG:FALSE:CALHM1:P1500_500:326
cg04121771	2.9799e-07	7.11764e-06	0.208586	0.502538	0.293952	chr3	149191624	TM4SF4:-:-:2:II:CpG:FALSE:TM4SF4:P1500_500:137
cg22464105	2.983e-07	7.1233e-06	0.216404	0.708321	0.491917	chr5	169780772	KCNIP1:-:-:2:II:CpG:FALSE:KCNIP1:P1500_500:-282
cg24402683	2.98688e-07	7.13031e-06	0.186091	0.72132	0.535229	chr19	2867294	ZNF556:-:-:2:II:CpG:FALSE:ZNF556:P1500_500:39
cg04404543	3.00888e-07	7.1702e-06	0.168057	0.45436	0.286303	chr12	54019307	ATF7:N_Shore:Promoter_Associated_Cell_type_specific:2:II:CpG:FALSE:RP11-793H13.10:P1500_500:-457
cg20667729	3.01345e-07	7.17812e-06	0.189638	0.761814	0.572176	chr19	43691878	PSG5:-:Unclassified_Cell_type_specific:1:II:CpG:FALSE:PSG5:P1500_500:1190
cg24059612	3.02903e-07	7.20238e-06	0.172612	0.768185	0.595573	chr19	54585167	TARM1:-:-:1:II:CpG:FALSE:TARM1:P1500_500:533
cg00553149	3.03029e-07	7.20415e-06	0.287568	0.289588	0.577156	chr7	99775558	-:Island:Promoter_Associated:6+:I:CpG:FALSE:STAG3:P1500_500:-373
cg12647861	3.03116e-07	7.20436e-06	0.226082	0.48685	0.260768	chrX	103268125	-:Island:-:1:II:CpG:FALSE:H2BFWT:P1500_500:-135
cg23815000	3.03827e-07	7.21608e-06	0.151717	0.607729	0.456012	chr9	138413012	LCN1:-:-:3:II:CpG:FALSE:LCN1:P1500_500:272
cg14591460	3.05838e-07	7.25267e-06	0.209704	0.562691	0.352987	chr19	51512895	KLK9:-:-:1:II:CpG:FALSE:KLK9:P1500_500:5
cg10430205	3.05894e-07	7.25362e-06	0.281698	0.772895	0.491197	chr1	89357988	GTF2B:S_Shore:-:3:II:CpG:FALSE:GTF2B:P1500_500:361
cg17562433	3.06033e-07	7.25653e-06	0.25301	0.505575	0.252565	chr17	72270155	DNAI2:N_Shore:Unclassified_Cell_type_specific:4:I:CpG:FALSE:DNAI2:P1500_500:231
cg22743884	3.06567e-07	7.26435e-06	0.281265	0.812617	0.531351	chr8	11839844	DEFB135:-:-:2:II:CpG:FALSE:DEFB135:P1500_500:-15
cg00252781	3.06629e-07	7.26546e-06	0.0681628	0.206599	0.138436	chr1	179334658	AXDND1:N_Shore:Promoter_Associated:2:II:CpG:FALSE:AXDND1:P1500_500:197
cg16604126	3.07529e-07	7.28045e-06	0.296982	0.834262	0.53728	chr11	4664220	OR51E1:-:-:1:II:CpG:FALSE:OR51E1:P1500_500:430
cg00949578	3.0754e-07	7.28045e-06	0.258986	0.793554	0.534568	chr18	73140785	C18orf62:-:-:1:II:CpG:FALSE:SMIM21:P1500_500:1127
cg15343510	3.07602e-07	7.28045e-06	0.203504	0.761472	0.557968	chr6	31582285	AIF1:-:-:2:II:CpG:FALSE:AIF1:P1500_500:676
cg05499890	3.07855e-07	7.2833e-06	0.170462	0.833948	0.663486	chr1	115238213	AMPD1:-:-:1:II:CpG:FALSE:AMPD1:P1500_500:-27
cg04843046	3.08331e-07	7.29157e-06	0.223189	0.883466	0.660277	chr9	111930197	C9orf4:S_Shore:-:1:II:CpG:FALSE:FRRS1L:P1500_500:626
cg07910919	3.10535e-07	7.33058e-06	0.23938	0.887442	0.648062	chrX	152082866	ZNF185:-:-:2:II:CpG:FALSE:ZNF185:P1500_500:120
cg01518398	3.10994e-07	7.33992e-06	0.177718	0.632291	0.454572	chr2	74406523	MOB1A:S_Shore:-:3:II:CpG:FALSE:MOB1A:P1500_500:498
cg12907876	3.11677e-07	7.35266e-06	0.249096	0.671892	0.422796	chr1	160050877	KCNJ9:N_Shelf:-:1:II:CpG:FALSE:KCNJ9:P1500_500:483
cg07837433	3.12286e-07	7.3629e-06	0.209418	0.51599	0.306571	chr19	51473087	KLK6:-:-:1:II:CpG:FALSE:KLK6:P1500_500:158
cg15386964	3.1404e-07	7.39446e-06	0.406537	0.0613413	0.467879	chr6	26250685	-:Island:Promoter_Associated:5:I:CpG:FALSE:HIST1H3F:P1500_500:-151
cg11314042	3.14788e-07	7.40831e-06	0.0929353	0.234575	0.14164	chr6	143380966	AIG1:N_Shore:-:1:II:CpG:FALSE:AIG1:P1500_500:667
cg22262704	3.14901e-07	7.4087e-06	0.223064	0.590819	0.367756	chr20	23861280	CST5:-:-:2:II:CpG:FALSE:CST5:P1500_500:893
cg05054831	3.14964e-07	7.40942e-06	0.0964175	0.265305	0.168887	chr20	33265543	PIGU:S_Shore:-:2:I:CpG:FALSE:PIGU:P1500_500:633
cg03274368	3.15451e-07	7.41598e-06	0.248397	0.850227	0.60183	chr11	55586293	OR5D18:-:-:1:II:CpG:FALSE:OR5D18:P1500_500:793
cg26852159	3.16262e-07	7.4309e-06	0.114176	0.923937	0.809762	chr17	42247797	ASB16:-:-:2:II:CpG:FALSE:ASB16:P1500_500:18
cg16555388	3.16592e-07	7.43731e-06	0.0529426	0.143594	0.090651	chr3	172241216	TNFSF10:-:Promoter_Associated:1:II:CpG:FALSE:TNFSF10:P1500_500:-82
cg11066209	3.17067e-07	7.44474e-06	0.097197	0.265076	0.167879	chr7	2282252	-:S_Shore:Promoter_Associated:1:II:CpG:FALSE:NUDT1:P1500_500:-396
cg05754035	3.18724e-07	7.47394e-06	0.140637	0.796438	0.655801	chr17	7323605	SPEM1:S_Shelf:-:1:II:CpG:FALSE:SPEM1:P1500_500:74
cg20671534	3.19992e-07	7.49416e-06	0.231058	0.708687	0.477629	chr2	220174629	PTPRN:S_Shore:-:2:II:CpG:FALSE:PTPRN:P1500_500:259
cg12312265	3.20046e-07	7.49504e-06	0.19837	0.865786	0.667415	chr10	72546531	C10orf27:-:-:1:II:CpG:FALSE:TBATA:P1500_500:1374
cg09848324	3.21455e-07	7.51853e-06	0.185815	0.863404	0.677589	chr4	56458183	PDCL2:-:-:1:II:CpG:FALSE:PDCL2:P1500_500:-197
cg06804411	3.21652e-07	7.52049e-06	0.258661	0.747667	0.489006	chr1	153174654	LELP1:-:-:1:II:CpG:FALSE:LELP1:P1500_500:1265
cg10355989	3.22054e-07	7.52721e-06	0.0941934	0.567357	0.66155	chr2	9143982	MBOAT2:Island:Unclassified:6+:I:CpG:FALSE:MBOAT2:P1500_500:40
cg07011961	3.22764e-07	7.53656e-06	0.330666	0.65889	0.328224	chr5	23507594	PRDM9:-:-:4:I:CpG:FALSE:PRDM9:P1500_500:-331
cg00052903	3.25529e-07	7.58589e-06	0.199434	0.903285	0.703852	chr12	11422897	PRB3:-:-:2:II:CpG:FALSE:PRB3:P1500_500:158
cg05232914	3.2666e-07	7.60564e-06	0.246765	0.803679	0.556914	chr3	97983540	OR5H6:-:-:1:II:CpG:FALSE:OR5H6:P1500_500:-453
cg05237015	3.26799e-07	7.60774e-06	0.148527	0.39349	0.244963	chr6	99842241	COQ3:S_Shore:Promoter_Associated:2:II:CpG:FALSE:COQ3:P1500_500:161
cg06970571	3.2681e-07	7.60774e-06	0.261616	0.81958	0.557964	chr1	153232060	LOR:-:-:3:II:CpG:FALSE:LOR:P1500_500:116
cg00881010	3.27017e-07	7.61166e-06	0.1434	0.405032	0.261632	chr1	160336712	NHLH1:N_Shelf:-:1:II:CpG:FALSE:NHLH1:P1500_500:145
cg13538551	3.27438e-07	7.61915e-06	0.147919	0.882702	0.734783	chr21	39493881	-:-:-:2:II:CpG:FALSE:DSCR8:P1500_500:-337
cg16097357	3.27501e-07	7.61915e-06	0.288392	0.375575	0.663967	chr17	73584360	MYO15B:Island:-:2:II:CpG:FALSE:MYO15B:P1500_500:-222
cg11282657	3.27512e-07	7.61915e-06	0.232109	0.364992	0.597101	chr17	79615101	TSPAN10:Island:-:5:I:CpG:FALSE:NPLOC4:P1500_500:-395
cg01808508	3.27844e-07	7.62438e-06	0.245946	0.667836	0.421889	chr3	64009536	PSMD6:S_Shore:Promoter_Associated:1:II:CpG:FALSE:PSMD6:P1500_500:-123
cg01634213	3.29866e-07	7.65562e-06	0.235151	0.801624	0.566473	chr5	176982179	FAM193B:S_Shore:-:1:II:CpG:FALSE:FAM193B:P1500_500:637
cg02073680	3.30299e-07	7.66215e-06	0.209482	0.678507	0.469025	chr16	87633963	-:N_Shelf:-:1:II:CpG:FALSE:JPH3:P1500_500:1478
cg14575559	3.30314e-07	7.66215e-06	0.0694724	0.101722	0.0322497	chr19	18111766	ARRDC2:Island:Promoter_Associated:4:I:CpG:FALSE:ARRDC2:P1500_500:175
cg23995769	3.31131e-07	7.67573e-06	0.167633	0.814967	0.647333	chr11	57148918	PRG3:-:-:1:II:CpG:FALSE:PRG3:P1500_500:295
cg05347914	3.31575e-07	7.68297e-06	0.140802	0.587288	0.446486	chr17	38521067	GJD3:S_Shore:-:2:II:CpG:FALSE:GJD3:P1500_500:1000
cg12163823	3.3185e-07	7.68816e-06	0.0917529	0.163519	0.0717664	chr2	242673721	D2HGDH:Island:Promoter_Associated:4:I:CpG:FALSE:D2HGDH:P1500_500:273
cg26259865	3.321e-07	7.69203e-06	0.173346	0.782116	0.60877	chr16	2880359	ZG16B:-:-:3:II:CpG:FALSE:ZG16B:P1500_500:-190
cg22601108	3.33398e-07	7.71515e-06	0.341719	0.72984	0.388121	chr1	158723939	OR6K6:-:-:1:II:CpG:FALSE:OR6K6:P1500_500:571
cg02432860	3.33676e-07	7.71925e-06	0.324393	0.868301	0.543908	chr22	17489187	GAB4:Island:-:5:I:CpG:FALSE:GAB4:P1500_500:75
cg01098474	3.37124e-07	7.77841e-06	0.218374	0.710977	0.492602	chr7	57508755	ZNF716:-:-:1:II:CpG:FALSE:ZNF716:P1500_500:1128
cg11434527	3.38184e-07	7.79898e-06	0.285189	0.855348	0.570158	chr17	43921565	-:-:-:1:II:CpG:FALSE:SPPL2C:P1500_500:691
cg01780943	3.39277e-07	7.81754e-06	0.195021	0.62055	0.425529	chr1	211499648	TRAF5:N_Shore:Promoter_Associated:1:II:CpG:FALSE:TRAF5:P1500_500:309
cg03225787	3.39327e-07	7.81812e-06	0.245287	0.541615	0.296328	chr1	158518363	OR6Y1:-:-:1:II:CpG:FALSE:OR6Y1:P1500_500:468
cg08268336	3.41623e-07	7.85791e-06	0.189886	0.923476	0.73359	chr1	201591848	-:-:-:2:II:CpG:FALSE:AC096677.1:P1500_500:165
cg03655142	3.43375e-07	7.88447e-06	0.219656	0.508268	0.288612	chr1	153950843	JTB:S_Shore:Promoter_Associated:2:II:CpG:FALSE:JTB:P1500_500:679
cg16430538	3.435e-07	7.88655e-06	0.213023	0.879267	0.666244	chr4	10459836	ZNF518B:S_Shore:-:1:II:CpG:FALSE:ZNF518B:P1500_500:802
cg25936381	3.44047e-07	7.8952e-06	0.0977539	0.902711	0.804957	chr17	38657875	TNS4:-:-:2:II:CpG:FALSE:TNS4:P1500_500:26
cg22124859	3.44454e-07	7.90062e-06	0.317367	0.842546	0.525179	chr1	152813850	LCE6A:-:-:1:II:CpG:FALSE:LCE6A:P1500_500:1494
cg16300033	3.45484e-07	7.91914e-06	0.243614	0.887047	0.643433	chr10	37413799	ANKRD30A:N_Shore:-:5:I:CpG:FALSE:ANKRD30A:P1500_500:986
cg03018949	3.46167e-07	7.93194e-06	0.185427	0.499008	0.31358	chr10	127371658	C10orf122:-:-:1:II:CpG:FALSE:TEX36:P1500_500:-56
cg17694795	3.46815e-07	7.94139e-06	0.313736	0.282998	0.596735	chr8	67874366	-:Island:Unclassified:4:I:CpG:FALSE:TCF24:P1500_500:-460
cg00206542	3.48755e-07	7.9716e-06	0.241403	0.823101	0.581698	chr11	59210965	OR5A1:-:-:1:II:CpG:FALSE:OR5A1:P1500_500:-349
cg14075221	3.49026e-07	7.97647e-06	0.0640429	0.152025	0.087982	chr1	244213451	ZNF238:Island:-:5:I:CpG:FALSE:ZBTB18:P1500_500:1134
cg09917446	3.51171e-07	8.01296e-06	0.184394	0.900374	0.71598	chr9	125551052	OR5C1:-:-:1:II:CpG:FALSE:OR5C1:P1500_500:98
cg10949773	3.51804e-07	8.02344e-06	0.215823	0.786473	0.57065	chr9	138593011	KCNT1:N_Shore:Unclassified:1:II:CpG:FALSE:KCNT1:P1500_500:1020
cg07621758	3.52771e-07	8.03797e-06	0.110636	0.799675	0.910312	chr22	38300601	-:N_Shore:-:1:II:CpG:FALSE:MICALL1:P1500_500:1063
cg03126821	3.5295e-07	8.0404e-06	0.103845	0.2671	0.163255	chr8	99076526	C8orf47:N_Shore:Unclassified_Cell_type_specific:2:II:CpG:FALSE:C8orf47:P1500_500:13
cg14856606	3.53499e-07	8.04979e-06	0.243246	0.486457	0.243211	chr1	207277547	C4BPA:-:-:1:II:CpG:FALSE:C4BPA:P1500_500:60
cg25486143	3.54377e-07	8.06621e-06	0.268393	0.429545	0.697937	chr3	50378527	RASSF1:Island:Promoter_Associated_Cell_type_specific:3:I:CpG:FALSE:RASSF1:P1500_500:116
cg13456086	3.54497e-07	8.06697e-06	0.329488	0.657285	0.327797	chr8	110704757	SYBU:S_Shore:-:1:II:CpG:FALSE:SYBU:P1500_500:737
cg17102112	3.54953e-07	8.07338e-06	0.22	0.545907	0.325907	chr17	72666692	RAB37:N_Shore:-:2:II:CpG:FALSE:RAB37:P1500_500:25
cg14914908	3.56834e-07	8.1062e-06	0.263742	0.622822	0.359079	chr15	89345688	ACAN:N_Shore:-:1:II:CpG:FALSE:ACAN:P1500_500:986
cg18978493	3.57195e-07	8.11113e-06	0.321266	0.239569	0.560835	chr7	27225855	-:N_Shore:-:2:II:CpG:FALSE:HOXA11:P1500_500:1013
cg22215739	3.58098e-07	8.12612e-06	0.20787	0.880012	0.672142	chrX	26156519	MAGEB18:-:-:3:II:CpG:FALSE:MAGEB18:P1500_500:-60
cg26639820	3.5983e-07	8.15542e-06	0.209898	0.788344	0.578446	chr12	53242815	KRT78:-:-:1:II:CpG:FALSE:KRT78:P1500_500:-62
cg14263972	3.61227e-07	8.18187e-06	0.303525	0.766237	0.462711	chr13	26798109	-:S_Shore:-:2:I:CpG:FALSE:RNF6:P1500_500:1318
cg00642460	3.61533e-07	8.1876e-06	0.268517	0.383015	0.651532	chr5	176827697	PFN3:Island:-:6+:I:CpG:FALSE:PFN3:P1500_500:60
cg04094641	3.61893e-07	8.19336e-06	0.225764	0.757206	0.531442	chr2	234216050	SAG:-:-:1:II:CpG:FALSE:SAG:P1500_500:412
cg21838013	3.62284e-07	8.2006e-06	0.229919	0.70978	0.47986	chr11	122708207	CRTAM:-:-:2:I:CpG:FALSE:CRTAM:P1500_500:1001
cg24422202	3.63079e-07	8.21255e-06	0.235891	0.731772	0.495881	chr21	31744647	KRTAP13-2:-:-:1:II:CpG:FALSE:KRTAP13-2:P1500_500:90
cg25518365	3.63096e-07	8.21255e-06	0.200673	0.821082	0.620409	chr11	45928898	C11orf94:-:-:2:II:CpG:FALSE:C11orf94:P1500_500:65
cg09577651	3.63333e-07	8.21629e-06	0.256719	0.621721	0.365002	chr20	1600705	SIRPB1:-:-:1:II:CpG:FALSE:SIRPB1:P1500_500:-3
cg09828634	3.63428e-07	8.21777e-06	0.21233	0.851	0.63867	chr21	31859610	KRTAP19-2:-:-:2:II:CpG:FALSE:KRTAP19-2:P1500_500:-146
cg26917754	3.63609e-07	8.22013e-06	0.189388	0.743168	0.55378	chr1	32644779	TXLNA:N_Shore:-:1:II:CpG:FALSE:TXLNA:P1500_500:508
cg03975694	3.63732e-07	8.22211e-06	0.30893	0.322091	0.631021	chr19	38042472	ZNF540:S_Shelf:-:3:II:CpG:FALSE:ZNF540:P1500_500:-165
cg02939216	3.63757e-07	8.22227e-06	0.236188	0.806157	0.569969	chrX	22290484	ZNF645:-:-:1:II:CpG:FALSE:ZNF645:P1500_500:581
cg19527995	3.65127e-07	8.24437e-06	0.173834	0.854035	0.680201	chr11	45825356	SLC35C1:N_Shore:-:1:II:CpG:FALSE:SLC35C1:P1500_500:267
cg22472304	3.65998e-07	8.25839e-06	0.173062	0.816105	0.643043	chr22	42829497	NFAM1:-:-:2:II:CpG:FALSE:NFAM1:P1500_500:1096
cg02317832	3.6638e-07	8.265e-06	0.273638	0.754937	0.481299	chr2	237172964	ASB18:-:-:1:II:CpG:FALSE:ASB18:P1500_500:-89
cg09864961	3.68932e-07	8.30919e-06	0.199052	0.763104	0.564052	chr11	2183434	-:-:-:2:II:CpG:FALSE:INS:P1500_500:863
cg00202246	3.69314e-07	8.31495e-06	0.231738	0.804352	0.572614	chr9	107331777	OR13C8:-:-:1:II:CpG:FALSE:OR13C8:P1500_500:-329
cg24751378	3.70912e-07	8.34079e-06	0.0650047	0.720136	0.655131	chr21	30396349	USP16:N_Shore:-:6+:I:CpG:FALSE:USP16:P1500_500:601
cg21844669	3.71323e-07	8.34719e-06	0.259344	0.870413	0.61107	chr12	119771135	CCDC60:N_Shore:-:1:II:CpG:FALSE:CCDC60:P1500_500:1382
cg14268020	3.71554e-07	8.35101e-06	0.202625	0.538507	0.335882	chr18	49865849	DCC:N_Shelf:-:1:II:CpG:FALSE:DCC:P1500_500:693
cg00014260	3.72964e-07	8.3743e-06	0.207519	0.677061	0.469541	chr8	10383071	PRSS55:-:-:1:II:CpG:FALSE:PRSS55:P1500_500:-16
cg20769842	3.74249e-07	8.39786e-06	0.272462	0.73454	0.462078	chr15	23810238	MKRN3:-:-:2:II:CpG:FALSE:MKRN3:P1500_500:216
cg26832666	3.74317e-07	8.39895e-06	0.258374	0.698829	0.440455	chr1	248005356	OR11L1:-:-:1:II:CpG:FALSE:OR11L1:P1500_500:102
cg14193121	3.76485e-07	8.4378e-06	0.108105	0.877752	0.769647	chr10	5542615	CALML5:S_Shore:-:1:II:CpG:FALSE:CALML5:P1500_500:1082
cg08670465	3.78094e-07	8.46425e-06	0.262937	0.426967	0.16403	chr5	169725100	LCP2:-:Promoter_Associated:1:II:CpG:FALSE:LCP2:P1500_500:-132
cg15081844	3.80583e-07	8.5037e-06	0.266959	0.812766	0.545807	chr3	133117569	BFSP2:-:-:1:II:CpG:FALSE:BFSP2:P1500_500:1270
cg15771200	3.81592e-07	8.51922e-06	0.223092	0.792397	0.569304	chr12	52761387	KRT85:S_Shore:-:2:II:CpG:FALSE:KRT85:P1500_500:122
cg23821329	3.83305e-07	8.54592e-06	0.273361	0.455857	0.182495	chr10	17269643	VIM:N_Shore:-:2:II:CpG:FALSE:VIM:P1500_500:615
cg12022621	3.84443e-07	8.56547e-06	0.159654	0.614113	0.454459	chr1	203734505	LAX1:-:Promoter_Associated:1:II:CpG:FALSE:LAX1:P1500_500:-202
cg19805160	3.84926e-07	8.56956e-06	0.107887	0.869589	0.761701	chr1	159870731	CCDC19:S_Shore:-:1:II:CpG:FALSE:CCDC19:P1500_500:778
cg09956747	3.85333e-07	8.57545e-06	0.16053	0.809295	0.648766	chr16	31538556	AHSP:-:-:1:II:CpG:FALSE:AHSP:P1500_500:629
cg00308185	3.85538e-07	8.57916e-06	0.145585	0.877533	0.731948	chr1	92414910	BRDT:Island:-:3:II:CpG:FALSE:BRDT:P1500_500:18
cg26226487	3.85638e-07	8.58058e-06	0.278076	0.923396	0.64532	chr4	80329486	GK2:-:-:5:I:CpG:FALSE:GK2:P1500_500:114
cg07668993	3.87513e-07	8.6169e-06	0.0486091	0.115381	0.0667719	chr20	43883307	SLPI:-:-:2:II:CpG:FALSE:SLPI:P1500_500:102
cg08837344	3.88648e-07	8.63102e-06	0.216507	0.751578	0.535072	chr8	107782632	ABRA:-:-:1:II:CpG:FALSE:ABRA:P1500_500:159
cg14547644	3.89205e-07	8.63865e-06	0.253251	0.212391	0.465642	chr6	28411285	ZSCAN23:-:Unclassified:4:I:CpG:FALSE:ZSCAN23:P1500_500:6
cg06173509	3.91446e-07	8.67557e-06	0.265158	0.694424	0.429266	chr7	3084077	CARD11:-:Promoter_Associated:2:II:CpG:FALSE:CARD11:P1500_500:498
cg19251719	3.92011e-07	8.68519e-06	0.131602	0.876737	0.745135	chr1	203055479	MYOG:-:-:2:II:CpG:FALSE:MYOG:P1500_500:315
cg08926571	3.94131e-07	8.71691e-06	0.192737	0.904249	0.711512	chr10	16565058	C1QL3:S_Shore:Unclassified_Cell_type_specific:1:II:CpG:FALSE:C1QL3:P1500_500:1054
cg12750151	3.9468e-07	8.72717e-06	0.173819	0.413421	0.239602	chr11	55586264	OR5D18:-:-:2:II:CpG:FALSE:OR5D18:P1500_500:822
cg11122968	3.95116e-07	8.73471e-06	0.220325	0.600231	0.379905	chr19	51727295	CD33:-:-:1:II:CpG:FALSE:CD33:P1500_500:1025
cg19091146	3.96178e-07	8.75235e-06	0.184529	0.749158	0.564629	chr22	17489193	GAB4:Island:-:2:II:CpG:FALSE:GAB4:P1500_500:81
cg07176692	3.9622e-07	8.75286e-06	0.294173	0.556755	0.262583	chr1	113500329	SLC16A1:S_Shore:Promoter_Associated:1:II:CpG:FALSE:SLC16A1:P1500_500:694
cg04487205	3.96867e-07	8.76272e-06	0.186513	0.543205	0.729719	chr17	36997563	C17orf98:Island:-:3:II:CpG:FALSE:C17orf98:P1500_500:-146
cg26500539	3.97125e-07	8.76614e-06	0.284367	0.770898	0.486531	chrX	149008905	MAGEA8:-:-:1:II:CpG:FALSE:MAGEA8:P1500_500:1036
cg22790835	3.98069e-07	8.78028e-06	0.247457	0.669068	0.421612	chr13	111522985	LINC00346:-:-:2:II:CpG:FALSE:LINC00346:P1500_500:823
cg11800608	3.98539e-07	8.78856e-06	0.23579	0.531969	0.296179	chr20	56724999	C20orf85:N_Shore:-:1:II:CpG:FALSE:C20orf85:P1500_500:961
cg00499248	3.98824e-07	8.79233e-06	0.158473	0.872212	0.713739	chr8	143780434	LY6K:N_Shore:-:1:II:CpG:FALSE:LY6K:P1500_500:1095
cg21117476	3.99324e-07	8.80166e-06	0.0777655	0.135855	0.0580899	chr19	41698918	CYP2S1:Island:Unclassified_Cell_type_specific:5:I:CpG:FALSE:CYP2S1:P1500_500:36
cg27188827	3.99634e-07	8.8064e-06	0.234628	0.632681	0.398053	chr19	56347847	-:-:-:1:II:CpG:FALSE:NLRP11:P1500_500:-320
cg14474811	4.00124e-07	8.81551e-06	0.233286	0.678993	0.445707	chr12	118500931	-:S_Shore:-:3:II:CpG:FALSE:WSB2:P1500_500:696
cg04386839	4.00171e-07	8.81604e-06	0.239846	0.702809	0.462963	chr1	158534143	OR6P1:-:-:1:II:CpG:FALSE:OR6P1:P1500_500:749
cg09359933	4.0109e-07	8.83114e-06	0.159688	0.316266	0.156578	chr19	4670669	C19orf10:S_Shore:Promoter_Associated:2:II:CpG:FALSE:C19orf10:P1500_500:287
cg16377367	4.02088e-07	8.84657e-06	0.134327	0.937822	0.803495	chr1	85743497	BCL10:S_Shore:-:2:II:CpG:FALSE:BCL10:P1500_500:724
cg24786671	4.02232e-07	8.8489e-06	0.220248	0.63352	0.413272	chr21	31722001	KRTAP23-1:-:-:1:II:CpG:FALSE:KRTAP23-1:P1500_500:1077
cg01421902	4.0226e-07	8.84908e-06	0.233283	0.881937	0.648654	chr19	53697534	ZNF665:S_Shore:-:3:II:CpG:FALSE:ZNF665:P1500_500:895
cg26264008	4.02823e-07	8.85937e-06	0.226469	0.787641	0.561172	chr3	44916102	TGM4:-:-:1:II:CpG:FALSE:TGM4:P1500_500:-3
cg13053563	4.02885e-07	8.8603e-06	0.240066	0.831158	0.591092	chr1	248568331	OR2T1:-:-:1:II:CpG:FALSE:OR2T1:P1500_500:965
cg12296772	4.04282e-07	8.88512e-06	0.431258	0.289008	0.720266	chr8	17271067	MTMR7:Island:-:4:I:CpG:FALSE:MTMR7:P1500_500:30
cg12412154	4.05238e-07	8.90232e-06	0.186738	0.685852	0.499115	chr18	61222064	SERPINB12:-:-:1:II:CpG:FALSE:SERPINB12:P1500_500:1329
cg20822579	4.0525e-07	8.90232e-06	0.220261	0.488203	0.708464	chr14	24809073	RIPK3:S_Shore:Promoter_Associated:3:II:CpG:FALSE:RIPK3:P1500_500:-179
cg27343222	4.06866e-07	8.92919e-06	0.235517	0.615643	0.380126	chr22	30115154	CABP7:N_Shore:-:1:II:CpG:FALSE:CABP7:P1500_500:919
cg22466653	4.07425e-07	8.93889e-06	0.286484	0.76879	0.482306	chr17	56232357	OR4D1:N_Shore:-:1:II:CpG:FALSE:OR4D1:P1500_500:137
cg15044270	4.0849e-07	8.95547e-06	0.225446	0.562599	0.337153	chr3	196065485	TM4SF19:-:-:2:II:CpG:FALSE:TM4SF19:P1500_500:111
cg07167114	4.0955e-07	8.97402e-06	0.246547	0.869459	0.622912	chr12	52828203	KRT75:-:-:2:II:CpG:FALSE:KRT75:P1500_500:-107
cg25060172	4.102e-07	8.98316e-06	0.163151	0.445155	0.608306	chr4	76555980	CDKL2:Island:Promoter_Associated:5:I:CpG:FALSE:CDKL2:P1500_500:80
cg16969368	4.12041e-07	9.01424e-06	0.326169	0.373592	0.699761	chr17	57642752	DHX40:Island:Unclassified:6+:I:CpG:FALSE:DHX40:P1500_500:134
cg16174196	4.14669e-07	9.0583e-06	0.118194	0.238533	0.120339	chr6	30687540	TUBB:N_Shore:-:1:II:CpG:FALSE:TUBB:P1500_500:438
cg04289880	4.17564e-07	9.10906e-06	0.277451	0.676465	0.399014	chr21	45937406	-:-:-:1:II:CpG:FALSE:C21orf90:P1500_500:-308
cg17691545	4.17911e-07	9.11362e-06	0.180387	0.830083	0.649696	chr4	87770586	SLC10A6:-:-:1:II:CpG:FALSE:SLC10A6:P1500_500:170
cg27005118	4.18476e-07	9.12251e-06	0.268081	0.577761	0.30968	chr17	13972210	COX10:N_Shore:-:2:II:CpG:FALSE:COX10:P1500_500:603
cg01584457	4.18622e-07	9.12423e-06	0.2505	0.77847	0.52797	chr3	141496998	GRK7:N_Shore:-:2:II:CpG:FALSE:GRK7:P1500_500:-9
cg13857382	4.19518e-07	9.13933e-06	0.0282371	0.117355	0.0891176	chr1	175162153	KIAA0040:Island:Promoter_Associated:2:II:CpG:FALSE:KIAA0040:P1500_500:18
cg25528121	4.19534e-07	9.13933e-06	0.321496	0.836433	0.514938	chr3	14860793	FGD5:-:-:5:I:CpG:FALSE:FGD5:P1500_500:-325
cg20944278	4.19747e-07	9.14115e-06	0.189844	0.775535	0.585691	chr2	197674875	C2orf66:-:-:2:II:CpG:FALSE:C2orf66:P1500_500:-126
cg01233744	4.21655e-07	9.17407e-06	0.22094	0.737469	0.516529	chr11	125648242	PATE2:-:-:1:II:CpG:FALSE:PATE2:P1500_500:-473
cg15345369	4.2186e-07	9.17762e-06	0.034388	0.0446275	0.0790155	chr2	10262827	RRM2:Island:Promoter_Associated:6+:I:CpG:FALSE:RRM2:P1500_500:-373
cg05632420	4.21974e-07	9.17885e-06	0.268475	0.64796	0.379485	chr7	130793732	-:N_Shore:-:1:II:CpG:FALSE:MKLN1:P1500_500:1123
cg11062046	4.22338e-07	9.18418e-06	0.0676882	0.206007	0.138319	chr7	64254701	ZNF138:Island:Promoter_Associated:1:II:CpG:FALSE:ZNF138:P1500_500:65
cg10375192	4.2386e-07	9.20762e-06	0.0737025	0.265082	0.191379	chr1	901799	PLEKHN1:Island:-:2:II:CpG:FALSE:PLEKHN1:P1500_500:78
cg02888699	4.27365e-07	9.26563e-06	0.220644	0.778736	0.558092	chr10	125700070	-:-:-:1:II:CpG:FALSE:CPXM2:P1500_500:287
cg13847640	4.32901e-07	9.35625e-06	0.14921	0.340771	0.19156	chr2	87035982	CD8A:N_Shore:Unclassified:2:II:CpG:FALSE:CD8A:P1500_500:463
cg23282442	4.34636e-07	9.3841e-06	0.189308	0.883231	0.693923	chr8	11225832	-:-:-:3:II:CpG:FALSE:C8orf12:P1500_500:79
cg21013206	4.35966e-07	9.40756e-06	0.217764	0.618805	0.401041	chr11	113347208	DRD2:S_Shore:-:1:II:CpG:FALSE:DRD2:P1500_500:795
cg22426627	4.36115e-07	9.40921e-06	0.0848558	0.213037	0.128181	chr4	88928481	PKD2:Island:Promoter_Associated:2:II:CpG:FALSE:PKD2:P1500_500:339
cg21644468	4.3859e-07	9.45272e-06	0.184989	0.817882	0.632893	chr11	2193293	TH:-:Unclassified_Cell_type_specific:1:II:CpG:FALSE:TH:P1500_500:186
cg06165982	4.38975e-07	9.45748e-06	0.262511	0.885933	0.623421	chr2	240499816	-:-:-:3:I:CpG:FALSE:AC079612.1:P1500_500:179
cg20181079	4.41112e-07	9.49115e-06	0.221173	0.80152	0.580348	chr11	59270409	OR4D11:-:-:1:II:CpG:FALSE:OR4D11:P1500_500:640
cg04237529	4.413e-07	9.49297e-06	0.255142	0.849994	0.594852	chr1	158671873	OR6K2:-:-:1:II:CpG:FALSE:OR6K2:P1500_500:1387
cg27583138	4.41647e-07	9.49956e-06	0.174157	0.404587	0.23043	chr6	24774877	GMNN:N_Shore:Promoter_Associated:3:II:CpG:FALSE:GMNN:P1500_500:282
cg22697517	4.43707e-07	9.53296e-06	0.234028	0.57093	0.336902	chr17	42785378	DBF4B:N_Shore:Promoter_Associated:1:II:CpG:FALSE:DBF4B:P1500_500:598
cg14067873	4.46141e-07	9.57618e-06	0.231506	0.507178	0.738684	chr12	81110706	MYF5:N_Shore:-:1:II:CpG:FALSE:MYF5:P1500_500:-16
cg10246520	4.47342e-07	9.59483e-06	0.137498	0.848319	0.710821	chr13	53601944	OLFM4:-:-:3:II:CpG:FALSE:OLFM4:P1500_500:950
cg26256104	4.48107e-07	9.60411e-06	0.27378	0.75535	0.48157	chr20	57765815	ZNF831:N_Shore:-:2:II:CpG:FALSE:ZNF831:P1500_500:260
cg24387542	4.48557e-07	9.61139e-06	0.160871	0.441803	0.280932	chr17	20370597	LGALS9B:-:-:1:II:CpG:FALSE:LGALS9B:P1500_500:-256
cg26600826	4.48902e-07	9.6167e-06	0.232911	0.814414	0.581502	chr11	56381677	-:-:-:1:II:CpG:FALSE:OR5M1:P1500_500:699
cg20719439	4.49066e-07	9.61888e-06	0.202833	0.687087	0.484255	chr6	97010071	FHL5:-:-:1:II:CpG:FALSE:FHL5:P1500_500:353
cg17204557	4.51005e-07	9.64835e-06	0.215098	0.741108	0.52601	chr2	121223909	LOC84931:-:-:3:II:CpG:FALSE:LINC01101:P1500_500:212
cg14794023	4.51136e-07	9.65071e-06	0.127043	0.895724	0.76868	chr7	53103576	POM121L12:Island:-:4:II:CpG:FALSE:POM121L12:P1500_500:-228
cg22374057	4.52393e-07	9.67357e-06	0.17102	0.273327	0.102307	chr18	11148682	PIEZO2:Island:-:4:I:CpG:FALSE:PIEZO2:P1500_500:95
cg09601923	4.54484e-07	9.70795e-06	0.238054	0.596101	0.358047	chr17	72270201	DNAI2:N_Shore:Unclassified_Cell_type_specific:4:II:CpG:FALSE:DNAI2:P1500_500:185
cg27452691	4.55067e-07	9.71637e-06	0.184975	0.724824	0.539849	chr10	81370291	SFTPA1:-:-:1:II:CpG:FALSE:SFTPA1:P1500_500:404
cg18828137	4.55703e-07	9.72635e-06	0.281312	0.830167	0.548854	chr12	52968145	KRT74:-:-:1:II:CpG:FALSE:KRT74:P1500_500:536
cg27631599	4.56414e-07	9.73501e-06	0.216894	0.690187	0.473293	chr1	1108820	TTLL10:N_Shore:Unclassified_Cell_type_specific:2:II:CpG:FALSE:TTLL10:P1500_500:444
cg15900248	4.57761e-07	9.75766e-06	0.0657326	0.17768	0.111947	chr1	60280812	HOOK1:Island:Unclassified:3:I:CpG:FALSE:HOOK1:P1500_500:-355
cg27385959	4.59232e-07	9.77821e-06	0.208167	0.761561	0.553395	chr19	51523889	KLK10:S_Shore:Unclassified:1:II:CpG:FALSE:KLK10:P1500_500:458
cg20618433	4.59487e-07	9.78117e-06	0.265941	0.685526	0.419585	chr19	11266919	SPC24:S_Shore:Promoter_Associated:2:II:CpG:FALSE:SPC24:P1500_500:435
cg08260959	4.61033e-07	9.80618e-06	0.361519	0.352327	0.713847	chr6	26240920	HIST1H4F:Island:Promoter_Associated_Cell_type_specific:4:II:CpG:FALSE:HIST1H4F:P1500_500:-360
cg20814503	4.62651e-07	9.83246e-06	0.233839	0.856423	0.622585	chr11	4390240	OR52B4:-:-:2:II:CpG:FALSE:OR52B4:P1500_500:624
cg18055394	4.6391e-07	9.84971e-06	0.221007	0.479987	0.258979	chr3	89156478	EPHA3:-:-:1:II:CpG:FALSE:EPHA3:P1500_500:196
cg01895124	4.65162e-07	9.87068e-06	0.159774	0.822438	0.662664	chr19	3584954	GIPC3:N_Shore:-:1:II:CpG:FALSE:GIPC3:P1500_500:597
cg05340438	4.70959e-07	9.96612e-06	0.219309	0.878716	0.659407	chr19	54825287	LILRA5:-:-:1:II:CpG:FALSE:LILRA5:P1500_500:878
cg25537993	4.72497e-07	9.98983e-06	0.367078	0.357519	0.724596	chr19	58545182	ZSCAN1:Island:-:6+:I:CpG:FALSE:ZSCAN1:P1500_500:218
cg06614206	4.75244e-07	1.00369e-05	0.116207	0.657596	0.541389	chr4	53270	-:Island:Unclassified:3:II:CpG:FALSE:ZNF595:P1500_500:-92
cg16931980	4.7568e-07	1.00438e-05	0.202308	0.873871	0.671564	chrX	35816452	MAGEB16:-:-:2:II:CpG:FALSE:MAGEB16:P1500_500:7
cg01261503	4.75812e-07	1.00457e-05	0.11748	0.234487	0.117007	chr17	62493599	POLG2:S_Shore:Promoter_Associated:2:II:CpG:FALSE:POLG2:P1500_500:445
cg03319638	4.76434e-07	1.0056e-05	0.184911	0.736346	0.551435	chr15	42387193	PLA2G4D:-:-:1:II:CpG:FALSE:PLA2G4D:P1500_500:441
cg03770907	4.79383e-07	1.01049e-05	0.305738	0.643639	0.3379	chr19	56443824	NLRP13:-:-:1:II:CpG:FALSE:NLRP13:P1500_500:122
cg13879495	4.80721e-07	1.01271e-05	0.183398	0.3495	0.166102	chr22	22005669	-:N_Shore:-:1:II:CpG:FALSE:PPIL2:P1500_500:890
cg12664795	4.80818e-07	1.01287e-05	0.179166	0.857069	0.677903	chr1	156270918	VHLL:-:-:2:II:CpG:FALSE:VHLL:P1500_500:1490
cg25546539	4.81137e-07	1.01345e-05	0.227019	0.747649	0.52063	chr11	6640996	TPP1:-:Promoter_Associated:1:II:CpG:FALSE:TPP1:P1500_500:304
cg00758374	4.81712e-07	1.01438e-05	0.156269	0.886053	0.729784	chr3	111804343	C3orf52:N_Shore:-:1:II:CpG:FALSE:C3orf52:P1500_500:839
cg24688348	4.81834e-07	1.01443e-05	0.210753	0.779042	0.56829	chr11	58277073	OR5B21:-:-:1:II:CpG:FALSE:OR5B21:P1500_500:1495
cg00647022	4.82161e-07	1.01478e-05	0.218908	0.751168	0.53226	chr19	17800467	UNC13A:S_Shore:-:1:II:CpG:FALSE:UNC13A:P1500_500:1066
cg10171347	4.85487e-07	1.02053e-05	0.264396	0.302869	0.567265	chr10	134600301	NKX6-2:Island:Unclassified_Cell_type_specific:2:II:CpG:FALSE:NKX6-2:P1500_500:745
cg07010146	4.85674e-07	1.02078e-05	0.229766	0.833976	0.60421	chr10	105239205	CALHM3:-:-:3:II:CpG:FALSE:CALHM3:P1500_500:208
cg06372962	4.85937e-07	1.02096e-05	0.28664	0.200377	0.487016	chr1	173638690	ANKRD45:Island:-:3:I:CpG:FALSE:ANKRD45:P1500_500:-312
cg26522894	4.86337e-07	1.02152e-05	0.210079	0.469914	0.259834	chr12	130389541	TMEM132D:S_Shore:-:1:II:CpG:FALSE:TMEM132D:P1500_500:1330
cg08548498	4.86399e-07	1.02156e-05	0.1462	0.320829	0.17463	chr20	43883546	SLPI:-:-:1:II:CpG:FALSE:SLPI:P1500_500:341
cg26993251	4.87477e-07	1.02289e-05	0.0404704	0.0901549	0.0496845	chr11	63934014	MACROD1:Island:Promoter_Associated:4:I:CpG:FALSE:MACROD1:P1500_500:436
cg25578773	4.88919e-07	1.02518e-05	0.213087	0.650154	0.437067	chr13	37247048	SERTM1:N_Shore:-:2:II:CpG:FALSE:SERTM1:P1500_500:1001
cg22848013	4.89869e-07	1.02684e-05	0.254438	0.827141	0.572703	chrX	152082879	ZNF185:-:-:1:II:CpG:FALSE:ZNF185:P1500_500:107
cg11465442	4.90158e-07	1.02731e-05	0.249363	0.681011	0.431648	chr8	11832261	DEFB136:-:-:1:II:CpG:FALSE:DEFB136:P1500_500:153
cg24024214	4.9086e-07	1.02855e-05	0.271747	0.694231	0.422484	chr5	180326142	BTNL8:-:-:1:II:CpG:FALSE:BTNL8:P1500_500:-66
cg26281051	4.95685e-07	1.03546e-05	0.196054	0.844403	0.648349	chr20	207803	DEFB129:-:-:1:II:CpG:FALSE:DEFB129:P1500_500:96
cg08335389	4.95858e-07	1.03573e-05	0.157304	0.408786	0.251482	chr12	109554302	-:-:-:1:II:CpG:FALSE:ACACB:P1500_500:98
cg14787477	4.96201e-07	1.03623e-05	0.174993	0.676938	0.501945	chr17	40687596	NAGLU:N_Shore:-:4:II:CpG:FALSE:NAGLU:P1500_500:594
cg22869944	4.96596e-07	1.03662e-05	0.278096	0.797335	0.519238	chr8	117949637	C8orf85:N_Shore:-:1:II:CpG:FALSE:AARD:P1500_500:801
cg05965387	4.98386e-07	1.0395e-05	0.206533	0.598931	0.805464	chr13	51418053	DLEU7:Island:-:4:II:CpG:FALSE:DLEU7:P1500_500:-23
cg14188840	4.98481e-07	1.03952e-05	0.236494	0.550992	0.787486	chr7	27220398	HOXA10:S_Shore:Unclassified:4:I:CpG:FALSE:HOXA10:P1500_500:518
cg02897824	4.9969e-07	1.04167e-05	0.186484	0.727396	0.540912	chr1	201159685	IGFN1:-:-:1:II:CpG:FALSE:IGFN1:P1500_500:268
cg11380748	5.00146e-07	1.04238e-05	0.246164	0.793881	0.547717	chr3	113957908	ZNF80:-:-:2:II:CpG:FALSE:ZNF80:P1500_500:1483
cg19927457	5.00555e-07	1.04309e-05	0.214376	0.661372	0.446996	chr2	49382265	FSHR:-:-:1:II:CpG:FALSE:FSHR:P1500_500:589
cg02956542	5.00639e-07	1.04313e-05	0.247003	0.454571	0.207568	chr1	153321421	PGLYRP4:-:-:1:II:CpG:FALSE:PGLYRP4:P1500_500:105
cg02988826	5.01456e-07	1.04446e-05	0.150359	0.393212	0.242853	chr3	155587661	GMPS:N_Shore:-:1:II:CpG:FALSE:GMPS:P1500_500:664
cg12547063	5.02199e-07	1.04548e-05	0.223667	0.858034	0.634368	chr19	3879687	ATCAY:N_Shore:-:1:II:CpG:FALSE:ATCAY:P1500_500:175
cg11182018	5.03006e-07	1.04641e-05	0.228095	0.560153	0.332058	chr5	140474062	PCDHB2:N_Shore:-:1:II:CpG:FALSE:PCDHB2:P1500_500:165
cg03623770	5.04067e-07	1.04815e-05	0.1234	0.284749	0.161349	chr10	82167774	C10orf58:N_Shore:Unclassified:2:II:CpG:FALSE:FAM213A:P1500_500:-190
cg06844661	5.04823e-07	1.04934e-05	0.223344	0.712926	0.489582	chr5	129083763	-:-:-:1:II:CpG:FALSE:KIAA1024L:P1500_500:9
cg05447916	5.06458e-07	1.05165e-05	0.0651483	0.180308	0.115159	chr6	31744831	VWA7:-:Unclassified:1:II:CpG:FALSE:VWA7:P1500_500:-278
cg26778477	5.0711e-07	1.05256e-05	0.0335498	0.0462163	0.0797661	chr19	46295880	DMWD:Island:Unclassified:6+:I:CpG:FALSE:DMWD:P1500_500:-181
cg19757422	5.07552e-07	1.05312e-05	0.237146	0.747505	0.510359	chr20	35973064	SRC:N_Shore:-:2:II:CpG:FALSE:SRC:P1500_500:24
cg16532262	5.07986e-07	1.05388e-05	0.240248	0.565579	0.325331	chr12	53190908	KRT3:-:-:1:II:CpG:FALSE:KRT3:P1500_500:1007
cg00626466	5.09943e-07	1.05708e-05	0.250345	0.662622	0.412277	chr12	65153982	GNS:S_Shore:-:2:II:CpG:FALSE:GNS:P1500_500:755
cg27051129	5.10342e-07	1.05767e-05	0.180523	0.650753	0.831276	chr13	51417977	DLEU7:Island:-:4:I:CpG:FALSE:DLEU7:P1500_500:-99
cg12533479	5.11274e-07	1.05908e-05	0.152339	0.833796	0.681457	chr10	127464762	MMP21:S_Shore:-:2:II:CpG:FALSE:MMP21:P1500_500:372
cg00228984	5.12396e-07	1.06089e-05	0.232065	0.641743	0.409678	chr20	1471884	SIRPB2:-:-:1:II:CpG:FALSE:SIRPB2:P1500_500:-350
cg04473405	5.12961e-07	1.06153e-05	0.224653	0.749671	0.525018	chr12	52762005	KRT85:S_Shore:-:1:II:CpG:FALSE:KRT85:P1500_500:740
cg05193162	5.14884e-07	1.06413e-05	0.295899	0.768504	0.472605	chr12	101604787	SLC5A8:S_Shore:-:1:II:CpG:FALSE:SLC5A8:P1500_500:602
cg11024522	5.16276e-07	1.06625e-05	0.170475	0.646359	0.475884	chr11	1074749	MUC2:-:-:2:II:CpG:FALSE:MUC2:P1500_500:126
cg12259537	5.17342e-07	1.06783e-05	0.244677	0.269176	0.513852	chr19	58514694	ZNF606:S_Shore:-:1:II:CpG:FALSE:ZNF606:P1500_500:-24
cg04743654	5.17895e-07	1.06868e-05	0.319158	0.403708	0.722867	chr3	50378292	RASSF1:Island:Promoter_Associated_Cell_type_specific:4:I:CpG:FALSE:RASSF1:P1500_500:-120
cg24353740	5.17909e-07	1.06868e-05	0.197585	0.564892	0.367307	chr10	118956998	KCNK18:-:-:2:I:CpG:FALSE:KCNK18:P1500_500:2
cg23386659	5.18612e-07	1.06973e-05	0.191542	0.499641	0.308099	chr19	840950	PRTN3:N_Shelf:-:2:II:CpG:FALSE:PRTN3:P1500_500:13
cg20670939	5.19884e-07	1.07159e-05	0.208305	0.588	0.379695	chr19	51513296	KLK9:-:-:1:II:CpG:FALSE:KLK9:P1500_500:406
cg07970874	5.21664e-07	1.07464e-05	0.206497	0.742105	0.535608	chr6	39290526	KCNK16:-:-:2:II:CpG:FALSE:KCNK16:P1500_500:-219
cg23050996	5.21716e-07	1.0747e-05	0.0546918	0.179999	0.234691	chr2	114514230	SLC35F5:Island:Promoter_Associated:6+:I:CpG:FALSE:SLC35F5:P1500_500:-171
cg15883716	5.23304e-07	1.07749e-05	0.313936	0.314511	0.628447	chr1	173638701	ANKRD45:Island:-:2:II:CpG:FALSE:ANKRD45:P1500_500:-301
cg06493994	5.23627e-07	1.07796e-05	0.102571	0.267818	0.165247	chr6	25652602	SCGN:Island:Unclassified_Cell_type_specific:3:II:CpG:FALSE:SCGN:P1500_500:-139
cg10201533	5.23927e-07	1.07839e-05	0.160835	0.510841	0.350006	chr1	917661	C1orf170:N_Shelf:-:3:I:CpG:FALSE:C1orf170:P1500_500:164
cg04963153	5.24866e-07	1.07984e-05	0.151608	0.911907	0.760299	chr15	78555966	DNAJA4:N_Shore:-:2:II:CpG:FALSE:DNAJA4:P1500_500:462
cg16427752	5.26098e-07	1.08185e-05	0.195655	0.664982	0.469327	chr1	76262302	MSH4:N_Shore:-:1:II:CpG:FALSE:MSH4:P1500_500:265
cg07265310	5.26244e-07	1.08205e-05	0.159127	0.57347	0.414343	chr12	53242922	KRT78:-:-:1:II:CpG:FALSE:KRT78:P1500_500:46
cg22773661	5.26962e-07	1.08333e-05	0.522462	0.211597	0.734059	chr4	48492225	ZAR1:Island:Unclassified_Cell_type_specific:6+:I:CpG:FALSE:ZAR1:P1500_500:44
cg15598802	5.2709e-07	1.08355e-05	0.188636	0.883858	0.695221	chr11	121987203	-:-:-:1:II:CpG:FALSE:BLID:P1500_500:280
cg12232118	5.27191e-07	1.08371e-05	0.14228	0.595126	0.452846	chr6	30131458	TRIM15:-:-:3:II:CpG:FALSE:TRIM15:P1500_500:-466
cg03151709	5.28025e-07	1.08513e-05	0.210277	0.824221	0.613944	chr6	30686511	MDC1:N_Shore:-:1:II:CpG:FALSE:MDC1:P1500_500:845
cg03537537	5.29567e-07	1.08778e-05	0.175952	0.980771	0.804818	chr8	88886262	DCAF4L2:Island:-:5:I:CpG:FALSE:DCAF4L2:P1500_500:-35
cg08539620	5.31101e-07	1.09014e-05	0.0750455	0.199902	0.124857	chr17	40118030	CNP:N_Shore:Promoter_Associated:1:II:CpG:FALSE:CNP:P1500_500:729
cg16592658	5.31311e-07	1.09048e-05	0.21433	0.622449	0.408119	chr19	4229887	EBI3:-:-:1:II:CpG:FALSE:EBI3:P1500_500:-393
cg24109790	5.31534e-07	1.09079e-05	0.196216	0.865862	0.669646	chr12	113575128	RASAL1:S_Shore:Unclassified_Cell_type_specific:1:II:CpG:FALSE:RASAL1:P1500_500:1084
cg18951352	5.32625e-07	1.09255e-05	0.319946	0.69751	0.377564	chr6	149806077	ZC3H12D:-:Promoter_Associated:2:II:CpG:FALSE:ZC3H12D:P1500_500:-121
cg06099971	5.33236e-07	1.09346e-05	0.147983	0.562029	0.414047	chr15	42386816	PLA2G4D:-:-:2:II:CpG:FALSE:PLA2G4D:P1500_500:64
cg00461311	5.3554e-07	1.09707e-05	0.270432	0.717412	0.44698	chr12	109460299	SVOP:-:-:1:II:CpG:FALSE:USP30:P1500_500:595
cg07737781	5.36764e-07	1.09907e-05	0.0880214	0.229189	0.141168	chr7	73038866	MLXIPL:Island:Unclassified:3:II:CpG:FALSE:MLXIPL:P1500_500:-8
cg01661247	5.37212e-07	1.09979e-05	0.204968	0.505908	0.30094	chr6	132128337	ENPP1:N_Shore:-:1:II:CpG:FALSE:ENPP1:P1500_500:819
cg03822198	5.37731e-07	1.10068e-05	0.255174	0.522425	0.267252	chr12	116997535	MAP1LC3B2:-:Unclassified:1:II:CpG:FALSE:MAP1LC3B2:P1500_500:-350
cg01731341	5.43097e-07	1.10906e-05	0.199776	0.738593	0.538817	chr12	4554295	FGF6:N_Shore:-:2:II:CpG:FALSE:FGF6:P1500_500:-486
cg18145810	5.43952e-07	1.11036e-05	0.273275	0.733897	0.460621	chr2	79252673	REG3G:-:-:1:II:CpG:FALSE:REG3G:P1500_500:139
cg01654820	5.45372e-07	1.11262e-05	0.200902	0.58168	0.380777	chr16	10675123	EMP2:S_Shore:-:2:I:CpG:FALSE:EMP2:P1500_500:568
cg08516817	5.45802e-07	1.11314e-05	0.0975914	0.812071	0.909662	chr3	113160623	WDR52:Island:-:5:I:CpG:FALSE:WDR52:P1500_500:166
cg21500064	5.50045e-07	1.11949e-05	0.219301	0.78678	0.567479	chr20	46415859	SULF2:S_Shore:Unclassified:1:II:CpG:FALSE:SULF2:P1500_500:499
cg05046272	5.51264e-07	1.12133e-05	0.200659	0.767896	0.567238	chr21	43619510	ABCG1:-:Unclassified_Cell_type_specific:1:II:CpG:FALSE:ABCG1:P1500_500:289
cg15993762	5.51273e-07	1.12133e-05	0.11799	0.324642	0.206653	chr2	170440699	PPIG:N_Shore:Unclassified:3:II:CpG:FALSE:PPIG:P1500_500:151
cg07836815	5.51944e-07	1.12247e-05	0.153288	0.460518	0.613806	chr17	61778515	LIMD2:Island:-:3:I:CpG:FALSE:LIMD2:P1500_500:-18
cg20265043	5.5257e-07	1.12351e-05	0.129667	0.254976	0.125309	chr7	23510089	IGF2BP3:S_Shore:Promoter_Associated:4:II:CpG:FALSE:IGF2BP3:P1500_500:3
cg20692181	5.54344e-07	1.12636e-05	0.223269	0.840161	0.616892	chr19	7733174	RETN:N_Shore:-:1:II:CpG:FALSE:RETN:P1500_500:756
cg25321462	5.54585e-07	1.1267e-05	0.225931	0.883853	0.657923	chr11	60282742	MS4A13:N_Shore:-:3:II:CpG:FALSE:MS4A13:P1500_500:144
cg06312469	5.54921e-07	1.12713e-05	0.226615	0.629894	0.403279	chr10	101088672	CNNM1:N_Shore:-:1:II:CpG:FALSE:CNNM1:P1500_500:184
cg22883332	5.55269e-07	1.12764e-05	0.174327	0.741867	0.56754	chr10	5566260	CALML3:N_Shore:-:1:II:CpG:FALSE:CALML3:P1500_500:664
cg08614097	5.57265e-07	1.1309e-05	0.114035	0.926289	0.812254	chr11	58275210	OR5B21:-:-:1:II:CpG:FALSE:OR5B21:P1500_500:-369
cg07128890	5.57554e-07	1.13134e-05	0.213296	0.86874	0.655444	chr11	59807164	PLAC1L:-:-:1:II:CpG:FALSE:OOSP2:P1500_500:584
cg12912293	5.57712e-07	1.13156e-05	0.249374	0.779417	0.530043	chr1	150849805	ARNT:S_Shore:Promoter_Associated:3:II:CpG:FALSE:ARNT:P1500_500:561
cg22576171	5.5781e-07	1.13164e-05	0.18086	0.840511	0.659651	chr22	44709614	KIAA1644:-:-:3:II:CpG:FALSE:KIAA1644:P1500_500:883
cg02124892	5.61792e-07	1.13799e-05	0.124111	0.218749	0.0946373	chr3	185270360	LIPH:-:-:1:II:CpG:FALSE:LIPH:P1500_500:-42
cg04675221	5.62078e-07	1.13832e-05	0.163681	0.80439	0.640709	chr16	88492868	ZNF469:N_Shelf:Unclassified_Cell_type_specific:1:II:CpG:FALSE:ZNF469:P1500_500:1011
cg26801943	5.64871e-07	1.14264e-05	0.241122	0.50462	0.263498	chr2	74880862	SEMA4F:N_Shore:Promoter_Associated:3:II:CpG:FALSE:SEMA4F:P1500_500:493
cg12260798	5.67182e-07	1.14659e-05	0.347578	0.334605	0.682183	chr6	26240519	HIST1H4F:N_Shore:Promoter_Associated_Cell_type_specific:2:II:CpG:FALSE:HIST1H4F:P1500_500:42
cg18174881	5.67464e-07	1.14707e-05	0.231381	0.81685	0.585468	chr14	45723353	MIS18BP1:S_Shore:Promoter_Associated:3:II:CpG:FALSE:MIS18BP1:P1500_500:610
cg05788138	5.67674e-07	1.14744e-05	0.19123	0.509226	0.317996	chr11	55577775	OR5L1:-:-:1:II:CpG:FALSE:OR5L1:P1500_500:1079
cg06646708	5.70939e-07	1.15303e-05	0.262959	0.7925	0.529542	chr6	18123224	NHLRC1:S_Shore:Promoter_Associated:2:II:CpG:FALSE:NHLRC1:P1500_500:373
cg06356454	5.71357e-07	1.15368e-05	0.190288	0.840955	0.650667	chr2	241631498	AQP12A:-:-:4:II:CpG:FALSE:AQP12A:P1500_500:-237
cg26432088	5.7263e-07	1.15563e-05	0.20879	0.770286	0.561496	chr5	156486840	HAVCR1:-:-:2:II:CpG:FALSE:HAVCR1:P1500_500:710
cg06565975	5.73116e-07	1.15647e-05	0.105684	0.954843	0.849159	chr8	143823917	SLURP1:S_Shelf:-:5:I:CpG:FALSE:SLURP1:P1500_500:88
cg17412560	5.75257e-07	1.15953e-05	0.205403	0.665029	0.459626	chr2	95963403	KCNIP3:-:-:2:II:CpG:FALSE:KCNIP3:P1500_500:-352
cg08268099	5.75304e-07	1.15957e-05	0.175891	0.613886	0.437995	chr9	137966584	OLFM1:N_Shore:-:3:II:CpG:FALSE:OLFM1:P1500_500:684
cg05025211	5.75962e-07	1.16064e-05	0.195155	0.548086	0.352931	chr9	138554641	LCN9:-:-:1:II:CpG:FALSE:LCN9:P1500_500:527
cg09069593	5.79134e-07	1.16572e-05	0.175583	0.54057	0.364986	chr16	57576285	GPR114:-:-:1:II:CpG:FALSE:GPR114:P1500_500:48
cg00563932	5.79355e-07	1.16601e-05	0.178981	0.802399	0.623418	chr9	139871049	PTGDS:N_Shore:Unclassified_Cell_type_specific:1:II:CpG:FALSE:PTGDS:P1500_500:907
cg00071887	5.79366e-07	1.16601e-05	0.157879	0.814237	0.656357	chr15	74218529	LOXL1:N_Shore:Unclassified_Cell_type_specific:2:II:CpG:FALSE:LOXL1:P1500_500:-200
cg26214742	5.79873e-07	1.16677e-05	0.16311	0.577414	0.740524	chr5	134735914	H2AFY:S_Shore:-:2:I:CpG:FALSE:H2AFY:P1500_500:310
cg16608407	5.80604e-07	1.16766e-05	0.247398	0.207371	0.454769	chr7	27225865	-:N_Shore:-:2:II:CpG:FALSE:HOXA11:P1500_500:1023
cg09427644	5.81866e-07	1.16933e-05	0.2518	0.684199	0.432399	chr11	125657662	PATE3:-:-:1:II:CpG:FALSE:PATE3:P1500_500:344
cg14353201	5.83216e-07	1.17123e-05	0.223974	0.669385	0.44541	chr11	67448395	ALDH3B2:-:-:1:II:CpG:FALSE:ALDH3B2:P1500_500:-277
cg24011307	5.84526e-07	1.1733e-05	0.214765	0.907475	0.692709	chr10	125700270	-:-:-:1:II:CpG:FALSE:CPXM2:P1500_500:487
cg22498453	5.84547e-07	1.1733e-05	0.111176	0.917551	0.806375	chr7	98805084	KPNA7:-:-:1:II:CpG:FALSE:KPNA7:P1500_500:-46
cg19882315	5.85186e-07	1.17422e-05	0.220141	0.814021	0.593879	chr8	11351846	BLK:-:-:2:II:CpG:FALSE:BLK:P1500_500:-337
cg14234213	5.8586e-07	1.17537e-05	0.198955	0.933048	0.734093	chr3	98216372	OR5K2:-:-:1:II:CpG:FALSE:OR5K2:P1500_500:76
cg16663497	5.91077e-07	1.18434e-05	0.22321	0.579884	0.356674	chr5	140472925	PCDHB2:N_Shelf:-:1:II:CpG:FALSE:PCDHB2:P1500_500:1302
cg06748584	5.92097e-07	1.18572e-05	0.208884	0.35972	0.150836	chr17	79520919	C17orf70:S_Shore:-:2:II:CpG:FALSE:C17orf70:P1500_500:-69
cg24180219	5.92869e-07	1.18706e-05	0.200645	0.616944	0.416299	chr10	105239190	CALHM3:-:-:3:II:CpG:FALSE:CALHM3:P1500_500:193
cg14086122	5.95576e-07	1.19165e-05	0.205262	0.493196	0.287934	chr12	123921793	RILPL2:S_Shore:Promoter_Associated:2:II:CpG:FALSE:RILPL2:P1500_500:529
cg04800490	5.96202e-07	1.19256e-05	0.201692	0.835967	0.634275	chr15	24920494	C15orf2:N_Shore:-:2:II:CpG:FALSE:NPAP1:P1500_500:47
cg11327039	5.96666e-07	1.19316e-05	0.151357	0.865771	0.714414	chr11	65478175	KAT5:N_Shore:-:1:II:CpG:FALSE:KAT5:P1500_500:1292
cg16377144	5.98332e-07	1.19536e-05	0.163466	0.785623	0.622157	chr10	101541726	ABCC2:-:-:1:II:CpG:FALSE:ABCC2:P1500_500:763
cg17677397	5.99044e-07	1.19642e-05	0.220358	0.834095	0.613737	chr17	72543519	CD300C:-:-:1:II:CpG:FALSE:CD300C:P1500_500:1237
cg19131313	6.00199e-07	1.19826e-05	0.255944	0.421914	0.165969	chr8	1704013	-:-:-:2:II:CpG:FALSE:CLN8:P1500_500:-70
cg17662083	6.00276e-07	1.19831e-05	0.210442	0.830954	0.620513	chr19	36004632	DMKN:-:-:1:II:CpG:FALSE:DMKN:P1500_500:72
cg09417640	6.0308e-07	1.2023e-05	0.123489	0.922222	0.798733	chr7	99723162	MBLAC1:N_Shore:-:1:II:CpG:FALSE:MBLAC1:P1500_500:1155
cg24493115	6.03248e-07	1.20243e-05	0.249262	0.869336	0.620074	chr1	110655091	UBL4B:-:-:1:II:CpG:FALSE:UBL4B:P1500_500:-30
cg11858305	6.05723e-07	1.20649e-05	0.200214	0.783905	0.58369	chr18	23713595	PSMA8:N_Shore:-:1:II:CpG:FALSE:PSMA8:P1500_500:221
cg19545258	6.06501e-07	1.20777e-05	0.0335048	0.0598241	0.0933288	chr7	73703601	CLIP2:Island:Promoter_Associated:6+:I:CpG:FALSE:CLIP2:P1500_500:204
cg01909378	6.06842e-07	1.20813e-05	0.188073	0.755255	0.567182	chrX	22291430	ZNF645:-:-:1:II:CpG:FALSE:ZNF645:P1500_500:-366
cg23868809	6.0922e-07	1.21172e-05	0.21654	0.448231	0.231692	chr8	94766196	TMEM67:N_Shore:-:1:II:CpG:FALSE:TMEM67:P1500_500:876
cg19526740	6.13322e-07	1.21757e-05	0.0503234	0.632913	0.582589	chr19	58142253	-:N_Shelf:-:3:I:CpG:FALSE:ZNF211:P1500_500:-493
cg05343512	6.17011e-07	1.22275e-05	0.201509	0.481353	0.279845	chr11	55736968	OR10AG1:-:-:1:II:CpG:FALSE:OR10AG1:P1500_500:978
cg23979458	6.17097e-07	1.22286e-05	0.427658	0.151391	0.579049	chr17	80291982	SECTM1:Island:-:6+:I:CpG:FALSE:SECTM1:P1500_500:32
cg06367655	6.20687e-07	1.22845e-05	0.237907	0.602813	0.364906	chr19	51644625	SIGLEC7:-:-:1:II:CpG:FALSE:SIGLEC7:P1500_500:931
cg20697519	6.21044e-07	1.2289e-05	0.129678	0.793183	0.663505	chr1	159795262	SLAMF8:-:-:1:II:CpG:FALSE:SLAMF8:P1500_500:1278
cg03803009	6.21204e-07	1.22916e-05	0.2714	0.770033	0.498633	chr17	72363634	GPR142:-:-:1:II:CpG:FALSE:GPR142:P1500_500:-89
cg21075900	6.22101e-07	1.23036e-05	0.18325	0.807517	0.624267	chr19	43774893	PSG9:-:Unclassified_Cell_type_specific:2:II:CpG:FALSE:PSG9:P1500_500:1211
cg24411043	6.2644e-07	1.23661e-05	0.134548	0.385079	0.250532	chr1	161008297	TSTD1:N_Shore:Promoter_Associated:1:II:CpG:FALSE:RP11-544M22.13:P1500_500:-456
cg00417757	6.27225e-07	1.23795e-05	0.0761787	0.34607	0.269891	chr7	105172974	RINT1:S_Shore:Promoter_Associated:2:II:CpG:FALSE:RINT1:P1500_500:-443
cg16408865	6.30071e-07	1.24208e-05	0.20823	0.380316	0.172086	chr12	69753119	YEATS4:N_Shore:Promoter_Associated:2:I:CpG:FALSE:YEATS4:P1500_500:364
cg09250199	6.31221e-07	1.24382e-05	0.275719	0.896324	0.620605	chr1	92415145	BRDT:S_Shore:-:4:I:CpG:FALSE:BRDT:P1500_500:-218
cg22683154	6.32319e-07	1.2455e-05	0.216776	0.666418	0.449642	chr1	23345188	KDM1A:N_Shore:-:2:II:CpG:FALSE:KDM1A:P1500_500:753
cg14366490	6.3351e-07	1.24748e-05	0.215667	0.642864	0.427197	chr19	17571825	NXNL1:-:-:1:II:CpG:FALSE:NXNL1:P1500_500:62
cg06569176	6.33518e-07	1.24748e-05	0.0273377	0.096364	0.0690263	chr6	143857744	-:Island:Promoter_Associated:2:II:CpG:FALSE:PHACTR2:P1500_500:238
cg03168749	6.34575e-07	1.24915e-05	0.197774	0.725243	0.527469	chr11	124413574	OR8B12:-:-:1:II:CpG:FALSE:OR8B12:P1500_500:-2
cg12002047	6.35158e-07	1.25008e-05	0.18073	0.72639	0.54566	chr19	7767279	FCER2:-:Unclassified_Cell_type_specific:1:II:CpG:FALSE:FCER2:P1500_500:247
cg13609505	6.35834e-07	1.25126e-05	0.0978616	0.178971	0.0811092	chr10	100206860	HPS1:-:Promoter_Associated_Cell_type_specific:1:II:CpG:FALSE:HPS1:P1500_500:176
cg02175308	6.38793e-07	1.25596e-05	0.196352	0.467422	0.271069	chr1	109941060	SORT1:S_Shore:-:2:II:CpG:FALSE:SORT1:P1500_500:487
cg00344380	6.40233e-07	1.25808e-05	0.265895	0.780635	0.514739	chr4	42155519	BEND4:S_Shore:-:1:II:CpG:FALSE:BEND4:P1500_500:624
cg14741153	6.42428e-07	1.26101e-05	0.170324	0.387872	0.217548	chr10	95753348	PLCE1:Island:-:1:II:CpG:FALSE:PLCE1:P1500_500:398
cg20630812	6.42666e-07	1.26127e-05	0.15017	0.582261	0.432091	chr8	87877422	CNBD1:-:-:1:II:CpG:FALSE:CNBD1:P1500_500:1248
cg07443748	6.47598e-07	1.26879e-05	0.1896	0.590202	0.400603	chr22	17073594	CCT8L2:-:-:1:II:CpG:FALSE:CCT8L2:P1500_500:-107
cg16893868	6.50841e-07	1.27367e-05	0.237177	0.494713	0.257535	chr19	55084269	LILRA2:-:Unclassified_Cell_type_specific:2:II:CpG:FALSE:LILRA2:P1500_500:118
cg23139887	6.5227e-07	1.27568e-05	0.222438	0.851141	0.628703	chr14	22131976	OR4E2:-:-:2:II:CpG:FALSE:OR4E2:P1500_500:1321
cg11574620	6.52926e-07	1.27663e-05	0.152586	0.619611	0.467025	chr4	80246899	NAA11:-:-:1:II:CpG:FALSE:NAA11:P1500_500:-306
cg16131766	6.5649e-07	1.28221e-05	0.247127	0.841745	0.594618	chr15	23810280	MKRN3:-:-:2:II:CpG:FALSE:MKRN3:P1500_500:174
cg01015871	6.56495e-07	1.28221e-05	0.185245	0.750832	0.565587	chr16	56599188	MT4:-:-:1:II:CpG:FALSE:MT4:P1500_500:-228
cg10084644	6.57633e-07	1.28384e-05	0.255978	0.264848	0.520826	chr7	99775521	-:Island:Promoter_Associated:6+:I:CpG:FALSE:STAG3:P1500_500:-336
cg09052548	6.57942e-07	1.28427e-05	0.267972	0.826366	0.558395	chr10	11047368	CELF2:-:-:2:II:CpG:FALSE:CELF2:P1500_500:-110
cg02037905	6.62921e-07	1.29126e-05	0.240172	0.825534	0.585363	chr11	62067909	SCGB1D4:-:-:2:II:CpG:FALSE:SCGB1D4:P1500_500:1373
cg06847168	6.64559e-07	1.2938e-05	0.214946	0.781864	0.566918	chr16	34256290	-:N_Shore:-:2:II:CpG:FALSE:CTD-2144E22.5:P1500_500:217
cg07752550	6.74525e-07	1.30857e-05	0.239061	0.771116	0.532055	chrX	35816656	MAGEB16:-:-:1:II:CpG:FALSE:MAGEB16:P1500_500:-198
cg19128082	6.74924e-07	1.30918e-05	0.209182	0.721935	0.512753	chr3	38537279	EXOG:N_Shore:Promoter_Associated:1:II:CpG:FALSE:EXOG:P1500_500:339
cg25177139	6.75016e-07	1.30931e-05	0.173663	0.927195	0.753532	chr4	87770089	SLC10A6:-:-:3:II:CpG:FALSE:SLC10A6:P1500_500:-328
cg13640414	6.75289e-07	1.30962e-05	0.17677	0.413795	0.237026	chr19	15530870	AKAP8L:S_Shore:-:1:II:CpG:FALSE:AKAP8L:P1500_500:918
cg21488289	6.7534e-07	1.30966e-05	0.18789	0.656033	0.468143	chr8	57233269	SDR16C5:S_Shore:-:3:II:CpG:FALSE:SDR16C5:P1500_500:-67
cg00686083	6.75917e-07	1.3104e-05	0.0844328	0.16717	0.0827373	chr6	33421476	ZBTB9:N_Shore:Promoter_Associated:2:II:CpG:FALSE:ZBTB9:P1500_500:880
cg18099058	6.76427e-07	1.31083e-05	0.214636	0.61357	0.398934	chr11	55737045	OR10AG1:-:-:1:II:CpG:FALSE:OR10AG1:P1500_500:1055
cg09417355	6.77118e-07	1.31164e-05	0.300049	0.792983	0.492934	chr1	152814273	LCE6A:-:-:1:II:CpG:FALSE:LCE6A:P1500_500:1071
cg20556951	6.79488e-07	1.31499e-05	0.148158	0.387352	0.239194	chr17	45934112	SP6:-:-:1:II:CpG:FALSE:SP6:P1500_500:872
cg24437311	6.79697e-07	1.31519e-05	0.219743	0.856017	0.636274	chr3	44753069	ZNF502:N_Shore:-:1:II:CpG:FALSE:ZNF502:P1500_500:1066
cg21966764	6.79809e-07	1.31535e-05	0.258242	0.737231	0.47899	chr11	6192512	OR52B2:-:-:1:II:CpG:FALSE:OR52B2:P1500_500:874
cg25596289	6.84592e-07	1.32267e-05	0.174724	0.628412	0.453688	chr17	10741383	PIRT:-:Unclassified_Cell_type_specific:1:II:CpG:FALSE:PIRT:P1500_500:-380
cg21607649	6.85131e-07	1.32343e-05	0.195746	0.513569	0.317823	chr10	134884177	-:N_Shore:-:1:II:CpG:FALSE:GPR123:P1500_500:256
cg03793368	6.86406e-07	1.32523e-05	0.227033	0.650642	0.423609	chrX	141293344	MAGEC2:-:-:2:II:CpG:FALSE:MAGEC2:P1500_500:268
cg15422147	6.87229e-07	1.32654e-05	0.190597	0.821629	0.631032	chr18	61144339	SERPINB5:-:-:1:II:CpG:FALSE:SERPINB5:P1500_500:-346
cg03688987	6.87982e-07	1.3275e-05	0.190329	0.59674	0.406411	chr19	54761178	LILRB5:-:-:1:II:CpG:FALSE:LILRB5:P1500_500:14
cg02764897	6.88329e-07	1.328e-05	0.276888	0.685932	0.409044	chr21	31768311	KRTAP13-1:-:-:2:II:CpG:FALSE:KRTAP13-1:P1500_500:81
cg14141514	6.89413e-07	1.32971e-05	0.208634	0.660866	0.452232	chr7	142829066	PIP:-:-:1:II:CpG:FALSE:PIP:P1500_500:104
cg27259633	6.90575e-07	1.33134e-05	0.191147	0.881829	0.690682	chr16	19534852	-:N_Shore:-:2:II:CpG:FALSE:CCP110:P1500_500:281
cg13463459	6.91954e-07	1.33322e-05	0.203461	0.561836	0.358375	chr19	695549	PRSS57:-:-:2:II:CpG:FALSE:PRSS57:P1500_500:89
cg07695566	6.92236e-07	1.3337e-05	0.196268	0.773456	0.577188	chr17	61525112	CYB561:S_Shore:-:3:I:CpG:FALSE:CYB561:P1500_500:1373
cg11363229	6.94207e-07	1.33634e-05	0.0973323	0.913007	0.815675	chr3	196065320	TM4SF19:-:-:4:II:CpG:FALSE:TM4SF19:P1500_500:-55
cg12108912	6.95036e-07	1.33754e-05	0.292478	0.763825	0.471347	chr2	120435949	TMEM177:N_Shore:-:3:II:CpG:FALSE:TMEM177:P1500_500:794
cg26042490	6.95514e-07	1.33824e-05	0.179728	0.789786	0.610057	chr8	143869328	LY6D:-:-:2:II:CpG:FALSE:LY6D:P1500_500:1320
cg04792712	6.95728e-07	1.33847e-05	0.257436	0.391001	0.648437	chr8	17271105	MTMR7:Island:-:2:II:CpG:FALSE:MTMR7:P1500_500:68
cg05946604	6.96778e-07	1.34006e-05	0.238842	0.746935	0.508093	chr17	3119329	OR1A1:-:-:1:II:CpG:FALSE:OR1A1:P1500_500:-415
cg00053261	6.99659e-07	1.34392e-05	0.177778	0.881639	0.703861	chr7	53103214	POM121L12:N_Shore:-:1:II:CpG:FALSE:POM121L12:P1500_500:135
cg18493326	7.02887e-07	1.34905e-05	0.235051	0.84133	0.606279	chr4	80329481	GK2:-:-:3:II:CpG:FALSE:GK2:P1500_500:109
cg25953672	7.07383e-07	1.35588e-05	0.200041	0.784251	0.58421	chr4	56458449	PDCL2:-:-:1:II:CpG:FALSE:PDCL2:P1500_500:70
cg12180123	7.08497e-07	1.35763e-05	0.0493153	0.112292	0.0629763	chr2	60983194	PAPOLG:Island:Promoter_Associated:4:II:CpG:FALSE:PAPOLG:P1500_500:171
cg22779330	7.09653e-07	1.35921e-05	0.174769	0.794303	0.619534	chr11	69061911	MYEOV:-:-:1:II:CpG:FALSE:MYEOV:P1500_500:-307
cg08576304	7.10894e-07	1.36081e-05	0.175259	0.497998	0.322739	chr2	71162693	ATP6V1B1:-:-:1:II:CpG:FALSE:ATP6V1B1:P1500_500:319
cg07814122	7.14384e-07	1.36625e-05	0.207412	0.813969	0.606557	chr12	13196942	KIAA1467:N_Shore:Promoter_Associated_Cell_type_specific:2:II:CpG:FALSE:KIAA1467:P1500_500:276
cg12833018	7.152e-07	1.36743e-05	0.203105	0.477576	0.27447	chr11	62037564	SCGB2A2:-:-:1:II:CpG:FALSE:SCGB2A2:P1500_500:63
cg07279321	7.15847e-07	1.36842e-05	0.270372	0.675378	0.405007	chr6	12717790	PHACTR1:-:-:1:II:CpG:FALSE:PHACTR1:P1500_500:103
cg11347139	7.16389e-07	1.36923e-05	0.212214	0.670915	0.4587	chr1	100502575	HIAT1:N_Shore:-:1:II:CpG:FALSE:HIAT1:P1500_500:1078
cg07145783	7.1744e-07	1.37062e-05	0.191787	0.505013	0.313226	chr1	160855077	ITLN1:-:-:1:II:CpG:FALSE:ITLN1:P1500_500:117
cg26870566	7.17986e-07	1.37155e-05	0.155729	0.847643	0.691914	chr1	157962475	KIRREL:N_Shore:Unclassified:1:II:CpG:FALSE:KIRREL:P1500_500:588
cg08274637	7.19771e-07	1.37405e-05	0.216448	0.515545	0.731993	chr13	51417923	DLEU7:Island:-:5:I:CpG:FALSE:DLEU7:P1500_500:-153
cg14175438	7.20298e-07	1.37483e-05	0.0767087	0.199548	0.12284	chr7	121036729	FAM3C:S_Shore:Promoter_Associated:1:II:CpG:FALSE:FAM3C:P1500_500:311
cg03818034	7.21587e-07	1.37678e-05	0.159708	0.432727	0.273019	chr7	99746088	C7orf59:N_Shore:Promoter_Associated:4:II:CpG:FALSE:LAMTOR4:P1500_500:442
cg11999488	7.22346e-07	1.37783e-05	0.0423226	0.127752	0.0854292	chr12	55413659	NEUROD4:-:-:3:II:CpG:FALSE:NEUROD4:P1500_500:70
cg19833679	7.23761e-07	1.37984e-05	0.147972	0.835989	0.688016	chr22	41636941	CHADL:S_Shelf:-:3:II:CpG:FALSE:CHADL:P1500_500:3
cg05222216	7.26275e-07	1.38321e-05	0.265182	0.829893	0.564711	chr19	9093098	MUC16:-:-:1:II:CpG:FALSE:MUC16:P1500_500:1080
cg07633435	7.26975e-07	1.38409e-05	0.271157	0.748417	0.47726	chr5	152869009	GRIA1:-:-:1:II:CpG:FALSE:GRIA1:P1500_500:166
cg15991309	7.27813e-07	1.38531e-05	0.401566	0.226382	0.627948	chr17	80291688	SECTM1:Island:-:2:II:CpG:FALSE:SECTM1:P1500_500:-263
cg14366598	7.28763e-07	1.38621e-05	0.257992	0.669131	0.41114	chr14	23841754	IL25:-:-:1:II:CpG:FALSE:IL25:P1500_500:264
cg20862119	7.2936e-07	1.38691e-05	0.16007	0.922683	0.762613	chr12	53171017	KRT76:-:-:1:II:CpG:FALSE:KRT76:P1500_500:-113
cg02196805	7.30192e-07	1.38805e-05	0.172931	0.846111	0.67318	chr5	131409637	CSF2:-:-:1:II:CpG:FALSE:CSF2:P1500_500:-155
cg06650659	7.30848e-07	1.38889e-05	0.275328	0.681779	0.40645	chr3	193096597	ATP13A5:-:-:1:II:CpG:FALSE:ATP13A5:P1500_500:-36
cg05626117	7.31153e-07	1.3893e-05	0.241177	0.822544	0.581367	chr19	7798327	CLEC4G:S_Shore:-:1:II:CpG:FALSE:CLEC4G:P1500_500:-466
cg14615195	7.3406e-07	1.39339e-05	0.221744	0.85106	0.629316	chr2	2335088	MYT1L:-:-:3:II:CpG:FALSE:MYT1L:P1500_500:56
cg11471401	7.34314e-07	1.39381e-05	0.261706	0.739974	0.478268	chr12	52888480	KRT6A:-:-:3:II:CpG:FALSE:KRT6A:P1500_500:1439
cg12529228	7.3505e-07	1.39492e-05	0.131392	0.913294	0.781902	chr1	160336994	NHLH1:N_Shelf:-:2:II:CpG:FALSE:NHLH1:P1500_500:-138
cg02049829	7.38378e-07	1.39991e-05	0.25582	0.84994	0.594121	chr1	110655000	UBL4B:-:-:1:II:CpG:FALSE:UBL4B:P1500_500:62
cg10459054	7.38773e-07	1.40034e-05	0.22179	0.837933	0.616143	chr20	57413436	-:N_Shore:-:2:II:CpG:FALSE:GNAS:P1500_500:1337
cg04572540	7.4149e-07	1.40484e-05	0.196949	0.702614	0.505665	chr6	30908739	DPCR1:-:-:3:II:CpG:FALSE:DPCR1:P1500_500:10
cg03196739	7.42147e-07	1.40562e-05	0.235257	0.882293	0.647036	chr22	48884463	FAM19A5:N_Shore:-:1:II:CpG:FALSE:FAM19A5:P1500_500:809
cg16871561	7.4222e-07	1.40562e-05	0.298782	0.600387	0.301605	chr12	98986887	SLC25A3:N_Shore:Promoter_Associated:3:I:CpG:FALSE:SLC25A3:P1500_500:482
cg19803984	7.43051e-07	1.40687e-05	0.156854	0.455972	0.299118	chr15	25068790	SNRPN:-:-:2:II:CpG:FALSE:SNRPN:P1500_500:4
cg03567760	7.46299e-07	1.41173e-05	0.102909	0.847213	0.744303	chr20	23341721	-:N_Shore:-:1:II:CpG:FALSE:GZF1:P1500_500:1066
cg21312148	7.47868e-07	1.41374e-05	0.328143	0.82343	0.495287	chr1	152636074	LCE2D:-:-:1:II:CpG:FALSE:LCE2D:P1500_500:-203
cg15729230	7.50006e-07	1.41639e-05	0.0418826	0.909501	0.951384	chr1	172628514	FASLG:-:-:4:I:CpG:FALSE:FASLG:P1500_500:-361
cg01558877	7.50644e-07	1.41731e-05	0.221295	0.663672	0.442377	chr22	32555310	C22orf42:-:-:1:II:CpG:FALSE:C22orf42:P1500_500:1
cg22732731	7.51437e-07	1.41822e-05	0.137415	0.502946	0.365531	chr2	220491907	SLC4A3:N_Shore:Unclassified_Cell_type_specific:1:II:CpG:TRUE:SLC4A3:P1500_500:142
cg15080119	7.51912e-07	1.419e-05	0.349688	0.260866	0.610554	chr6	26252265	-:S_Shore:-:3:II:CpG:FALSE:HIST1H2BH:P1500_500:-387
cg07307789	7.52106e-07	1.41925e-05	0.20568	0.812994	0.607314	chr12	4554809	FGF6:S_Shore:-:2:II:CpG:FALSE:FGF6:P1500_500:29
cg24832908	7.5373e-07	1.42191e-05	0.244926	0.85979	0.614863	chr11	57981245	OR1S1:-:-:2:II:CpG:FALSE:OR1S1:P1500_500:972
cg09759588	7.53819e-07	1.42195e-05	0.213999	0.828959	0.61496	chr11	57308609	SMTNL1:-:-:1:II:CpG:FALSE:SMTNL1:P1500_500:370
cg11237792	7.54111e-07	1.42229e-05	0.195526	0.530782	0.335255	chr2	178484058	TTC30A:S_Shore:Promoter_Associated:1:II:CpG:FALSE:TTC30A:P1500_500:364
cg08870893	7.54558e-07	1.42301e-05	0.225141	0.514221	0.28908	chr8	117949839	C8orf85:N_Shore:-:1:II:CpG:FALSE:AARD:P1500_500:599
cg09425926	7.57719e-07	1.42758e-05	0.204338	0.755048	0.550709	chr7	130124971	MEST:N_Shore:-:1:II:CpG:FALSE:MEST:P1500_500:1041
cg12639429	7.57778e-07	1.42763e-05	0.252459	0.587768	0.840227	chr18	21572622	TTC39C:-:Promoter_Associated_Cell_type_specific:1:II:CpG:FALSE:TTC39C:P1500_500:115
cg19772066	7.6021e-07	1.43081e-05	0.290411	0.684156	0.393746	chr19	44953982	ZNF229:S_Shore:-:1:II:CpG:FALSE:ZNF229:P1500_500:1216
cg09387970	7.6139e-07	1.43251e-05	0.204285	0.594317	0.390033	chr11	55433005	OR4C6:-:-:2:II:CpG:FALSE:OR4C6:P1500_500:-392
cg24055525	7.64083e-07	1.43617e-05	0.222712	0.686647	0.463935	chr20	35973042	SRC:N_Shore:-:2:II:CpG:FALSE:SRC:P1500_500:46
cg10469791	7.6508e-07	1.4374e-05	0.178661	0.410698	0.232037	chr4	42895240	GRXCR1:-:-:1:II:CpG:FALSE:GRXCR1:P1500_500:44
cg08375658	7.71385e-07	1.44661e-05	0.151631	0.433195	0.281565	chr19	51538653	KLK12:S_Shelf:-:1:II:CpG:FALSE:KLK12:P1500_500:167
cg12610744	7.7322e-07	1.44922e-05	0.213089	0.88969	0.676601	chr12	53208762	KRT4:-:-:1:II:CpG:FALSE:KRT4:P1500_500:427
cg17060964	7.74901e-07	1.45114e-05	0.200603	0.469657	0.269055	chr11	55796572	OR5AS1:-:-:1:II:CpG:FALSE:OR5AS1:P1500_500:1323
cg10791343	7.75213e-07	1.45137e-05	0.281634	0.871912	0.590278	chr7	53103287	POM121L12:Island:-:5:I:CpG:FALSE:POM121L12:P1500_500:62
cg13351583	7.76899e-07	1.45391e-05	0.22356	0.457223	0.233664	chr9	91793648	SHC3:S_Shore:-:1:II:CpG:FALSE:SHC3:P1500_500:-35
cg01329511	7.78194e-07	1.45551e-05	0.241873	0.767372	0.525499	chr2	73440431	SMYD5:N_Shore:Unclassified:1:II:CpG:FALSE:SMYD5:P1500_500:919
cg03462053	7.83198e-07	1.46224e-05	0.213857	0.902442	0.688585	chr12	52887263	KRT6A:-:-:1:II:CpG:FALSE:KRT6A:P1500_500:222
cg22161874	7.85209e-07	1.46552e-05	0.187188	0.879265	0.692077	chr9	77503042	TRPM6:S_Shore:-:2:II:CpG:FALSE:TRPM6:P1500_500:32
cg02989381	7.87205e-07	1.46806e-05	0.132405	0.326978	0.194573	chrX	13670524	TCEANC:N_Shore:-:2:II:CpG:FALSE:TCEANC:P1500_500:701
cg21178689	7.87558e-07	1.46854e-05	0.226	0.673573	0.447573	chr9	138594307	KCNT1:S_Shore:Unclassified:3:I:CpG:FALSE:KCNT1:P1500_500:-277
cg00239071	7.91932e-07	1.47491e-05	0.176625	0.683906	0.86053	chr14	100789737	SLC25A47:-:-:3:II:CpG:FALSE:SLC25A47:P1500_500:-64
cg23900936	7.92239e-07	1.47524e-05	0.268063	0.894049	0.625987	chr11	57996699	OR10Q1:-:-:2:I:CpG:FALSE:OR10Q1:P1500_500:309
cg21824162	7.93809e-07	1.47745e-05	0.092547	0.183898	0.0913515	chr17	41132169	-:N_Shore:Promoter_Associated:2:II:CpG:FALSE:PTGES3L-AARSD1:P1500_500:-377
cg18281418	7.95343e-07	1.47967e-05	0.203025	0.58257	0.379545	chr1	161193933	APOA2:-:-:2:II:CpG:FALSE:APOA2:P1500_500:512
cg08272835	7.96719e-07	1.48144e-05	0.26952	0.793279	0.523759	chr4	56458622	PDCL2:-:-:1:II:CpG:FALSE:PDCL2:P1500_500:243
cg09958470	7.99436e-07	1.48518e-05	0.196476	0.680419	0.483944	chr21	45431089	TRAPPC10:N_Shore:Unclassified_Cell_type_specific:1:II:CpG:FALSE:TRAPPC10:P1500_500:1111
cg07963854	7.99631e-07	1.48542e-05	0.308041	0.7253	0.417259	chr12	131202255	-:S_Shore:-:1:II:CpG:FALSE:RIMBP2:P1500_500:1429
cg21579147	8.00116e-07	1.48614e-05	0.175351	0.415567	0.240216	chr4	57688337	SPINK2:S_Shore:Unclassified_Cell_type_specific:2:II:CpG:FALSE:SPINK2:P1500_500:429
cg15148683	8.03967e-07	1.49162e-05	0.268687	0.367204	0.63589	chr19	36736872	-:Island:-:3:II:CpG:FALSE:ZNF565:P1500_500:-288
cg15117754	8.0517e-07	1.49325e-05	0.0972392	0.769912	0.867151	chr3	10150083	C3orf24:S_Shore:-:1:II:CpG:FALSE:FANCD2OS:P1500_500:168
[truncated: 94,865 more rows]

## Sheet: Promoter_Hyper_summary
Gene	T-N	#Diff_probe	#Probe	Diff_value
NKX6-2	+	18	32	0.435221|0.362789|0.285747|0.407382|0.418821|0.247595|0.41719|0.312061|0.249866|0.400203|0.264396|0.47215|0.30126|0.373478|0.274745|0.341516|0.380835|0.503165
TBX15	+	14	16	0.412305|0.280866|0.344093|0.28508|0.449622|0.492968|0.244103|0.366929|0.279173|0.407238|0.338197|0.448961|0.515349|0.302345
CDKL2	+	9	12	0.376921|0.370239|0.443439|0.469504|0.48971|0.471619|0.394446|0.452343|0.443257
NKAPL	+	7	9	0.402733|0.340443|0.265432|0.379276|0.357298|0.348926|0.296919
HIST1H4F	+	7	9	0.368115|0.304703|0.361519|0.335399|0.347578|0.410221|0.467466
GRHL2	+	6	12	0.345526|0.22978|0.455729|0.351664|0.238725|0.340554
EVX1	+	6	21	0.266395|0.383656|0.300869|0.219371|0.27622|0.208549
HIST1H3G	+	5	9	0.405392|0.437496|0.333226|0.37974|0.428124
ANKRD45	+	5	9	0.28664|0.309531|0.290294|0.313936|0.388027
TSPYL5	+	5	11	0.263414|0.31424|0.235454|0.367237|0.334016
AKR1B1	+	4	12	0.258809|0.344353|0.249343|0.289474
EPHX3	+	4	6	0.373237|0.27489|0.24169|0.42962
RASSF1	+	4	10	0.319158|0.217246|0.258234|0.268393
MTMR7	+	4	10	0.257436|0.381426|0.431258|0.302435
SHROOM4	+	4	8	0.420549|0.449377|0.52718|0.262654
DLEU7	+	4	11	0.206533|0.216448|0.200145|0.212852
ZSCAN23	+	4	11	0.328377|0.232947|0.253251|0.205943
ASCL2	+	4	41	0.246789|0.28826|0.425062|0.208527
TMEM240	+	4	9	0.474931|0.395777|0.444471|0.392268
GFRA3	+	4	10	0.29063|0.21618|0.250588|0.297719
STAG3	+	4	11	0.287568|0.255978|0.351537|0.210298
HIST1H2BH	+	3	3	0.265602|0.418174|0.349688
ISL2	+	3	12	0.461802|0.514544|0.457844
M1AP	+	3	10	0.299745|0.326683|0.27435
DHX40	+	3	11	0.293405|0.326169|0.223604
ZAR1	+	3	8	0.358799|0.374696|0.522462
TTC39C	+	3	3	0.252459|0.245569|0.242661
PRDM2	+	3	11	0.503463|0.32037|0.229151
MYF5	+	3	7	0.219799|0.231506|0.233357
ALDH1L2	+	3	11	0.307428|0.324373|0.203774
HOXA11	+	3	31	0.238645|0.247398|0.321266
ZSCAN1	+	3	11	0.23545|0.280353|0.367078
PFN3	+	3	7	0.268517|0.224235|0.214429
RCN3	+	2	4	0.253281|0.268606
ZNF132	+	2	11	0.239158|0.28653
SECTM1	+	2	6	0.401566|0.427658
HIST1H2BM	+	2	2	0.247681|0.556449
RNF212	+	2	9	0.315033|0.35137
SIM1	+	2	9	0.242755|0.326402
RSPH9	+	2	9	0.338798|0.289598
L1TD1	+	2	7	0.281869|0.255105
MYO15B	+	2	11	0.234523|0.288392
TDRD10	+	2	4	0.207406|0.257065
DUOXA1	+	2	9	0.401943|0.316556
NPLOC4	+	2	4	0.232109|0.291659
PTPRN2	+	2	8	0.239826|0.282034
IQSEC1	+	2	10	0.224325|0.21924
INA	+	2	8	0.306563|0.287385
SLC25A2	+	2	14	0.200462|0.202997
CRYGD	+	2	8	0.620546|0.368181
RIPK3	+	2	7	0.337094|0.220261
DKFZP779L1853	+	1	5	0.389657
NEFH	+	1	8	0.246587
RASL11B	+	1	9	0.36417
GSTM5	+	1	5	0.233541
HIST1H3F	+	1	6	0.406537
SLC25A36	+	1	11	0.325581
BARHL2	+	1	11	0.335886
LRRK1	+	1	6	0.330507
KCNK12	+	1	6	0.224697
ZNF565	+	1	1	0.268687
PRKCB	+	1	8	0.291689
ZNF540	+	1	8	0.30893
TCF24	+	1	6	0.313736
ECT2L	+	1	4	0.223086
FRRS1L	+	1	3	0.335058
SCT	+	1	7	0.371373
PKDREJ	+	1	6	0.395737
ZSCAN18	+	1	9	0.295858
RP11-113D6.10	+	1	9	0.214467
ULBP1	+	1	9	0.233609
DLX5	+	1	22	0.313133
TMPRSS12	+	1	5	0.265997
ZNF606	+	1	2	0.244677
CCNA1	+	1	32	0.398245
VIPR2	+	1	7	0.370863
GPR25	+	1	8	0.205707
PHYHD1	+	1	6	0.204871
SALL3	+	1	11	0.252382
DRD2	+	1	11	0.220313
SOX11	+	1	5	0.234548
HOXA9	+	1	2	0.359019
BOLL	+	1	5	0.344927
ZPBP2	+	1	6	0.251988
SLC6A7	+	1	8	0.224065
POU4F1	+	1	11	0.211692
MTHFD2	+	1	9	0.269096
PCBP3	+	1	9	0.362152
REC8	+	1	11	0.245842
IRX1	+	1	5	0.260167
PRDM14	+	1	11	0.207461
CRMP1	+	1	6	0.282035
LAMC2	+	1	11	0.307828
HOXA10	+	1	5	0.236494
