# Supplementary material for: Integrative molecular analysis of metastatic hepatocellular carcinoma
Source: BMC Med Genomics. 2019 Nov 13;12:164. doi: 10.1186/s12920-019-0586-4 (PMC6854708; doi:10.1186/s12920-019-0586-4)
Supplement: Supplementary file 6 — Additional file 6: Table S5. RNA sequencing analysis. [file 12920_2019_586_MOESM6_ESM.xlsx]

## Sheet: CN_driver
ID	EntrezID	Symbol	Spearman's correlation	Correlation z-score
ENSG00000110092	595	CCND1	0.809023	4.50207
ENSG00000175581	51642	MRPL48	0.777444	4.1604
ENSG00000198898	830	CAPZA2	0.765414	4.04139
ENSG00000164171	3673	ITGA2	0.744361	3.84528
ENSG00000163492	285025	CCDC141	0.730075	3.71993
ENSG00000152056	130340	AP1S3	0.727068	3.69426
ENSG00000125447	23163	GGA3	0.718797	3.62487
ENSG00000198131	27300	ZNF544	0.717293	3.61244
ENSG00000204519	90233	ZNF551	0.712782	3.57547
ENSG00000085733	2017	CTTN	0.709774	3.5511
ENSG00000112877	55722	CEP72	0.709398	3.54806
ENSG00000164466	94081	SFXN1	0.708647	3.54201
ENSG00000254415	100049587	SIGLEC14	0.707519	3.53295
ENSG00000067182	7132	TNFRSF1A	0.705263	3.51492
ENSG00000148481	80013	FAM188A	0.704511	3.50894
ENSG00000035928	5981	RFC1	0.701504	3.48512
ENSG00000105186	84079	ANKRD27	0.701504	3.48512
ENSG00000164597	10466	COG5	0.701504	3.48512
ENSG00000145494	4726	NDUFS6	0.700752	3.4792
ENSG00000144401	151194	METTL21A	0.7	3.47329
ENSG00000119041	9330	GTF3C3	0.7	3.47329
ENSG00000080511	50700	RDH8	0.69812	3.45857
ENSG00000153071	1601	DAB2	0.697744	3.45563
ENSG00000117616	57035	C1orf63	0.690226	3.39755
ENSG00000082213	55322	C5orf22	0.688722	3.38607
ENSG00000091651	23594	ORC6	0.684211	3.3519
ENSG00000134899	2073	ERCC5	0.683835	3.34907
ENSG00000135250	6733	SRPK2	0.682707	3.3406
ENSG00000164104	3148	HMGB2	0.682707	3.3406
ENSG00000124535	56897	WRNIP1	0.679699	3.31813
ENSG00000165102	138050	HGSNAT	0.678947	3.31253
ENSG00000229809	146542	ZNF688	0.678947	3.31253
ENSG00000086200	51194	IPO11	0.67594	3.29027
ENSG00000004766	55610	CCDC132	0.673684	3.27369
ENSG00000183856	128239	IQGAP3	0.673684	3.27369
ENSG00000163788	54861	SNRK	0.67218	3.26268
ENSG00000082014	6604	SMARCD3	0.671429	3.25719
ENSG00000184845	1812	DRD1	0.670677	3.25172
ENSG00000161547	6427	SRSF2	0.669925	3.24625
ENSG00000128534	51691	NAA38	0.665038	3.21095
ENSG00000176402	349149	GJC3	0.664662	3.20825
ENSG00000221946	53822	FXYD7	0.664662	3.20825
ENSG00000149257	871	SERPINH1	0.663158	3.19748
ENSG00000214102	494551	WEE2	0.66203	3.18943
ENSG00000235376	221692	RPEL1	0.661654	3.18675
ENSG00000117036	2117	ETV3	0.661654	3.18675
ENSG00000131626	8500	PPFIA1	0.661654	3.18675
ENSG00000161647	4356	MPP3	0.66015	3.17606
ENSG00000143228	83540	NUF2	0.659774	3.17339
ENSG00000113240	57396	CLK4	0.657143	3.15479
ENSG00000196754	6273	S100A2	0.655639	3.14421
ENSG00000109736	10227	MFSD10	0.655639	3.14421
ENSG00000135899	3431	SP110	0.654887	3.13893
ENSG00000079246	7520	XRCC5	0.654887	3.13893
ENSG00000109065	26151	NAT9	0.652632	3.12315
ENSG00000225828	100128071	FAM229A	0.652632	3.12315
ENSG00000152620	133686	NADK2	0.652632	3.12315
ENSG00000204947	155054	ZNF425	0.649624	3.10224
ENSG00000168040	8772	FADD	0.647368	3.08665
ENSG00000214113	57128	LYRM4	0.646992	3.08406
ENSG00000113851	51185	CRBN	0.644737	3.06857
ENSG00000214517	51400	PPME1	0.643609	3.06085
ENSG00000111641	4839	NOP2	0.643233	3.05828
ENSG00000010379	6540	SLC6A13	0.641353	3.04546
ENSG00000070495	23210	JMJD6	0.640602	3.04035
ENSG00000141759	10907	TXNL4A	0.640602	3.04035
ENSG00000065526	23013	SPEN	0.640226	3.0378
ENSG00000106536	11281	POU6F2	0.63985	3.03525
ENSG00000167772	51129	ANGPTL4	0.637594	3.01999
ENSG00000134901	79070	KDELC1	0.637594	3.01999
ENSG00000056097	51663	ZFR	0.63609	3.00986
ENSG00000197451	3182	HNRNPAB	0.634586	2.99976
ENSG00000173545	90441	ZNF622	0.633459	2.99221
ENSG00000165795	57447	NDRG2	0.631955	2.98217
ENSG00000168818	53407	STX18	0.631579	2.97966
ENSG00000047365	116984	ARAP2	0.631579	2.97966
ENSG00000069329	55737	VPS35	0.630075	2.96966
ENSG00000156966	93010	B3GNT7	0.630075	2.96966
ENSG00000143167	10223	GPA33	0.630075	2.96966
ENSG00000196290	60491	NIF3L1	0.629323	2.96467
ENSG00000077514	10714	POLD3	0.629323	2.96467
ENSG00000181220	155061	ZNF746	0.628571	2.95969
ENSG00000068976	5837	PYGM	0.628571	2.95969
ENSG00000196284	8464	SUPT3H	0.627444	2.95223
ENSG00000078237	57103	C12orf5	0.627068	2.94975
ENSG00000150510	220108	FAM124A	0.626316	2.94479
ENSG00000144962	83893	SPATA16	0.625188	2.93737
ENSG00000108883	9343	EFTUD2	0.623684	2.92749
ENSG00000177885	2885	GRB2	0.623308	2.92503
ENSG00000131467	10197	PSME3	0.622556	2.92011
ENSG00000166347	1528	CYB5A	0.621805	2.9152
ENSG00000138363	471	ATIC	0.621805	2.9152
ENSG00000105879	79872	CBLL1	0.619549	2.9005
ENSG00000124467	440533	PSG8	0.619549	2.9005
ENSG00000113360	29102	DROSHA	0.618797	2.89562
ENSG00000136153	4008	LMO7	0.618421	2.89318
ENSG00000185049	7469	NELFA	0.618045	2.89075
ENSG00000159111	124995	MRPL10	0.617293	2.88588
ENSG00000187010	6007	RHD	0.617293	2.88588
ENSG00000187912	388512	CLEC17A	0.616541	2.88102
ENSG00000151692	9781	RNF144A	0.616541	2.88102
ENSG00000183647	348327	ZNF530	0.615789	2.87616
ENSG00000153310	51571	FAM49B	0.615038	2.87132
ENSG00000099290	387680	FAM21A	0.615038	2.87132
ENSG00000106261	7586	ZKSCAN1	0.615038	2.87132
ENSG00000047621	57102	C12orf4	0.613534	2.86164
ENSG00000130813	55337	C19orf66	0.612782	2.85682
ENSG00000176919	733	C8G	0.610902	2.84479
ENSG00000128708	8520	HAT1	0.610526	2.84239
ENSG00000167863	10476	ATP5H	0.610526	2.84239
ENSG00000172331	669	BPGM	0.610526	2.84239
ENSG00000146828	56996	SLC12A9	0.609774	2.83759
ENSG00000145220	55646	LYAR	0.607519	2.82324
ENSG00000083123	594	BCKDHB	0.607519	2.82324
ENSG00000153015	10283	CWC27	0.607519	2.82324
ENSG00000108511	3216	HOXB6	0.606767	2.81847
ENSG00000138688	84162	KIAA1109	0.606015	2.81371
ENSG00000226479	79134	TMEM185B	0.606015	2.81371
ENSG00000138378	6775	STAT4	0.604511	2.80421
ENSG00000105185	9141	PDCD5	0.604511	2.80421
ENSG00000164463	153222	CREBRF	0.602632	2.79236
ENSG00000138376	580	BARD1	0.602632	2.79236
ENSG00000105821	27000	DNAJC2	0.602256	2.79
ENSG00000092009	1215	CMA1	0.601128	2.78292
ENSG00000108272	79154	DHRS11	0.600376	2.77821
ENSG00000071073	11320	MGAT4A	0.598496	2.76646
ENSG00000176401	126272	EID2B	0.598496	2.76646
ENSG00000175931	63893	UBE2O	0.598496	2.76646
ENSG00000125445	51081	MRPS7	0.597744	2.76177
ENSG00000157212	22976	PAXIP1	0.597368	2.75943
ENSG00000048162	51491	NOP16	0.596617	2.75475
ENSG00000174514	148808	MFSD4	0.596241	2.75241
ENSG00000140157	81614	NIPA2	0.596241	2.75241
ENSG00000197768	441476	C9orf173	0.595865	2.75008
ENSG00000146842	84928	TMEM209	0.595865	2.75008
ENSG00000064419	23534	TNPO3	0.595489	2.74775
ENSG00000061676	10787	NCKAP1	0.595489	2.74775
ENSG00000162344	9965	FGF19	0.595489	2.74775
ENSG00000178229	125919	ZNF543	0.595489	2.74775
ENSG00000144554	2177	FANCD2	0.594737	2.74308
ENSG00000178385	389072	PLEKHM3	0.593985	2.73843
ENSG00000180901	23510	KCTD2	0.593985	2.73843
ENSG00000156535	135228	CD109	0.592481	2.72914
ENSG00000126218	2159	F10	0.592481	2.72914
ENSG00000164151	23379	KIAA0947	0.590977	2.71987
ENSG00000106258	1577	CYP3A5	0.590226	2.71524
ENSG00000152078	148534	TMEM56	0.589474	2.71063
ENSG00000107249	169792	GLIS3	0.589474	2.71063
ENSG00000133119	5983	RFC3	0.588722	2.70602
ENSG00000161057	5701	PSMC2	0.588722	2.70602
ENSG00000185950	8660	IRS2	0.588722	2.70602
ENSG00000142733	9064	MAP3K6	0.588722	2.70602
ENSG00000179636	122664	TPPP2	0.588346	2.70371
ENSG00000108592	117246	FTSJ3	0.58797	2.70141
ENSG00000170619	28991	COMMD5	0.58797	2.70141
ENSG00000157379	115817	DHRS1	0.58797	2.70141
ENSG00000055163	26999	CYFIP2	0.586466	2.69222
ENSG00000183729	2831	NPBWR1	0.586466	2.69222
ENSG00000138382	29081	METTL5	0.586466	2.69222
ENSG00000169230	27166	PRELID1	0.586466	2.69222
ENSG00000187790	57697	FANCM	0.585714	2.68763
ENSG00000142513	93650	ACPT	0.585714	2.68763
ENSG00000178409	57673	BEND3	0.584962	2.68305
ENSG00000164105	8819	SAP30	0.584211	2.67848
ENSG00000178363	810	CALML3	0.584211	2.67848
ENSG00000177025	147685	C19orf18	0.584211	2.67848
ENSG00000143179	7371	UCK2	0.583459	2.67391
ENSG00000157227	4323	MMP14	0.583083	2.67163
ENSG00000174371	9156	EXO1	0.582707	2.66935
ENSG00000269404	6689	SPIB	0.581955	2.66479
ENSG00000116731	7799	PRDM2	0.581955	2.66479
ENSG00000168090	10980	COPS6	0.581955	2.66479
ENSG00000126460	5639	PRRG2	0.581203	2.66024
ENSG00000156011	23362	PSD3	0.580451	2.6557
ENSG00000178852	124989	EFCAB13	0.580451	2.6557
ENSG00000129562	1603	DAD1	0.580451	2.6557
ENSG00000171241	79801	SHCBP1	0.580075	2.65343
ENSG00000146776	222255	ATXN7L1	0.578195	2.6421
ENSG00000100823	328	APEX1	0.57782	2.63984
ENSG00000196417	91661	ZNF765	0.577444	2.63758
ENSG00000188672	6006	RHCE	0.577444	2.63758
ENSG00000159063	79053	ALG8	0.577444	2.63758
ENSG00000101544	22850	ADNP2	0.576692	2.63307
ENSG00000197081	3482	IGF2R	0.57594	2.62856
ENSG00000182481	3838	KPNA2	0.575188	2.62406
ENSG00000112799	9450	LY86	0.574436	2.61956
ENSG00000164885	1020	CDK5	0.574436	2.61956
ENSG00000132170	5468	PPARG	0.573684	2.61507
ENSG00000235750	9674	KIAA0040	0.573308	2.61282
ENSG00000197345	219927	MRPL21	0.572932	2.61058
ENSG00000125743	6633	SNRPD2	0.572932	2.61058
ENSG00000135913	57695	USP37	0.572932	2.61058
ENSG00000187672	26059	ERC2	0.57218	2.6061
ENSG00000150681	64407	RGS18	0.57218	2.6061
ENSG00000089327	53827	FXYD5	0.571429	2.60163
ENSG00000116147	7143	TNR	0.571053	2.59939
ENSG00000077238	3566	IL4R	0.570677	2.59716
ENSG00000134873	9071	CLDN10	0.570301	2.59493
ENSG00000267179	284390	ZNF763	0.569173	2.58824
ENSG00000127586	63922	CHTF18	0.569173	2.58824
ENSG00000163517	79885	HDAC11	0.569173	2.58824
ENSG00000013306	51629	SLC25A39	0.568421	2.58379
ENSG00000109452	8821	INPP4B	0.568045	2.58157
ENSG00000138152	118663	BTBD16	0.567669	2.57934
ENSG00000197121	80055	PGAP1	0.567669	2.57934
ENSG00000162775	64783	RBM15	0.567669	2.57934
ENSG00000164889	6522	SLC4A2	0.566917	2.5749
ENSG00000106617	51422	PRKAG2	0.566917	2.5749
ENSG00000164896	10922	FASTK	0.566917	2.5749
ENSG00000257446	729747	ZNF878	0.565789	2.56826
ENSG00000070950	56852	RAD18	0.565414	2.56604
ENSG00000068097	63897	HEATR6	0.565414	2.56604
ENSG00000117152	5999	RGS4	0.565414	2.56604
ENSG00000206013	387733	IFITM5	0.564286	2.55941
ENSG00000141552	51529	ANAPC11	0.562406	2.54838
ENSG00000129535	4901	NRL	0.562406	2.54838
ENSG00000163468	7203	CCT3	0.562406	2.54838
ENSG00000087111	94005	PIGS	0.56203	2.54618
ENSG00000198589	987	LRBA	0.561654	2.54398
ENSG00000160862	563	AZGP1	0.560902	2.53958
ENSG00000198952	23381	SMG5	0.560902	2.53958
ENSG00000128617	611	OPN1SW	0.560902	2.53958
ENSG00000006652	3475	IFRD1	0.559398	2.53081
ENSG00000160870	1551	CYP3A7	0.559398	2.53081
ENSG00000091732	51530	ZC3HC1	0.558271	2.52424
ENSG00000145740	64924	SLC30A5	0.557895	2.52205
ENSG00000163705	115795	FANCD2OS	0.557895	2.52205
ENSG00000136122	79866	BORA	0.557895	2.52205
ENSG00000071539	9319	TRIP13	0.557519	2.51987
ENSG00000179163	2517	FUCA1	0.557143	2.51769
ENSG00000143379	9869	SETDB1	0.556767	2.5155
ENSG00000154945	91369	ANKRD40	0.556391	2.51332
ENSG00000049246	8863	PER3	0.556391	2.51332
ENSG00000198055	2870	GRK6	0.556391	2.51332
ENSG00000145545	6715	SRD5A1	0.556015	2.51114
ENSG00000271079	441294	CTAGE15	0.556015	2.51114
ENSG00000204977	10206	TRIM13	0.555639	2.50896
ENSG00000178691	23512	SUZ12	0.554887	2.50461
ENSG00000180318	8092	ALX1	0.554887	2.50461
ENSG00000134551	5555	PRH2	0.554887	2.50461
ENSG00000181409	9625	AATK	0.554511	2.50243
ENSG00000204217	659	BMPR2	0.553759	2.49809
ENSG00000125449	79637	ARMC7	0.553383	2.49592
ENSG00000172809	6169	RPL38	0.553383	2.49592
ENSG00000134962	152831	KLB	0.55188	2.48725
ENSG00000137872	80031	SEMA6D	0.55188	2.48725
ENSG00000126231	8858	PROZ	0.55188	2.48725
ENSG00000163682	6133	RPL9	0.551128	2.48292
ENSG00000037241	51121	RPL26L1	0.550752	2.48076
ENSG00000179889	23042	PDXDC1	0.550752	2.48076
ENSG00000135249	60561	RINT1	0.550376	2.4786
ENSG00000254004	339324	ZNF260	0.549624	2.47428
ENSG00000141551	1453	CSNK1D	0.549624	2.47428
ENSG00000128563	79706	PRKRIP1	0.549624	2.47428
ENSG00000131355	84658	EMR3	0.549624	2.47428
ENSG00000196670	643836	ZFP62	0.548872	2.46997
ENSG00000002933	55365	TMEM176A	0.54812	2.46566
ENSG00000065989	5141	PDE4A	0.54812	2.46566
ENSG00000138658	55345	C4orf21	0.547368	2.46136
ENSG00000120332	63923	TNN	0.546241	2.45492
ENSG00000144228	339745	SPOPL	0.545489	2.45063
ENSG00000197713	6120	RPE	0.544361	2.44421
ENSG00000141564	57521	RPTOR	0.544361	2.44421
ENSG00000122778	57670	KIAA1549	0.543985	2.44207
ENSG00000111640	2597	GAPDH	0.543985	2.44207
ENSG00000174780	6731	SRP72	0.543609	2.43993
ENSG00000181038	124512	METTL23	0.543609	2.43993
ENSG00000113761	23567	ZNF346	0.543233	2.43779
ENSG00000149380	283208	P4HA3	0.542857	2.43566
ENSG00000177666	57104	PNPLA2	0.542105	2.43139
ENSG00000130726	10155	TRIM28	0.542105	2.43139
ENSG00000006453	55971	BAIAP2L1	0.542105	2.43139
ENSG00000172590	122704	MRPL52	0.541729	2.42926
ENSG00000162337	4041	LRP5	0.541729	2.42926
ENSG00000125046	51066	SSUH2	0.541353	2.42713
ENSG00000105865	11062	DUS4L	0.541353	2.42713
ENSG00000197465	2996	GYPE	0.541353	2.42713
ENSG00000125629	51141	INSIG2	0.541353	2.42713
ENSG00000160783	11243	PMF1	0.53985	2.41862
ENSG00000105173	898	CCNE1	0.53985	2.41862
ENSG00000106479	643641	ZNF862	0.53985	2.41862
ENSG00000183605	119559	SFXN4	0.53985	2.41862
ENSG00000120647	84318	CCDC77	0.539474	2.4165
ENSG00000005075	5439	POLR2J	0.539098	2.41437
ENSG00000108424	3837	KPNB1	0.539098	2.41437
ENSG00000092201	11198	SUPT16H	0.538722	2.41225
ENSG00000105642	3780	KCNN1	0.538346	2.41013
ENSG00000151702	2313	FLI1	0.538346	2.41013
ENSG00000106565	28959	TMEM176B	0.538346	2.41013
ENSG00000170485	4862	NPAS2	0.537594	2.40589
ENSG00000125454	60386	SLC25A19	0.536842	2.40166
ENSG00000112685	55770	EXOC2	0.536842	2.40166
ENSG00000160097	252995	FNDC5	0.536842	2.40166
ENSG00000121101	56155	TEX14	0.536842	2.40166
ENSG00000218336	55714	TENM3	0.53609	2.39743
ENSG00000178074	205327	C2orf69	0.535338	2.39321
ENSG00000164946	158326	FREM1	0.535338	2.39321
ENSG00000126261	10054	UBA2	0.535338	2.39321
ENSG00000169228	53917	RAB24	0.535338	2.39321
ENSG00000133321	5920	RARRES3	0.534586	2.38899
ENSG00000139793	10150	MBNL2	0.534211	2.38688
ENSG00000108666	64149	C17orf75	0.534211	2.38688
ENSG00000113763	90249	UNC5A	0.533835	2.38478
ENSG00000120334	91687	CENPL	0.533835	2.38478
ENSG00000168884	79155	TNIP2	0.533835	2.38478
ENSG00000115540	25843	MOB4	0.533835	2.38478
ENSG00000033050	10061	ABCF2	0.533083	2.38057
ENSG00000146006	26045	LRRTM2	0.532331	2.37637
ENSG00000143450	51686	OAZ3	0.532331	2.37637
ENSG00000130429	10095	ARPC1B	0.532331	2.37637
ENSG00000165821	6297	SALL2	0.531955	2.37427
ENSG00000174891	51319	RSRC1	0.530827	2.36797
ENSG00000033100	54480	CHPF2	0.530827	2.36797
ENSG00000087995	339175	METTL2A	0.530827	2.36797
ENSG00000183258	51428	DDX41	0.530827	2.36797
ENSG00000169258	114787	GPRIN1	0.529699	2.36169
ENSG00000184156	3786	KCNQ3	0.529323	2.3596
ENSG00000109738	2743	GLRB	0.529323	2.3596
ENSG00000109466	11275	KLHL2	0.529323	2.3596
ENSG00000186480	3638	INSIG1	0.528947	2.35751
ENSG00000165055	55798	METTL2B	0.52782	2.35124
ENSG00000026297	8635	RNASET2	0.527444	2.34915
ENSG00000131037	54869	EPS8L1	0.526316	2.3429
ENSG00000135914	3357	HTR2B	0.526316	2.3429
ENSG00000186230	388567	ZNF749	0.526316	2.3429
ENSG00000156136	1633	DCK	0.526316	2.3429
ENSG00000139117	144402	CPNE8	0.52594	2.34082
ENSG00000131844	64087	MCCC2	0.525564	2.33874
ENSG00000077380	1781	DYNC1I2	0.525564	2.33874
ENSG00000132182	23225	NUP210	0.524812	2.33458
ENSG00000013810	10460	TACC3	0.524812	2.33458
ENSG00000244045	147007	TMEM199	0.524812	2.33458
ENSG00000172171	79736	TEFM	0.523308	2.32628
ENSG00000132688	10763	NES	0.523308	2.32628
ENSG00000105738	23094	SIPA1L3	0.523308	2.32628
ENSG00000176399	63951	DMRTA1	0.521805	2.31799
ENSG00000169885	163688	CALML6	0.521805	2.31799
ENSG00000111605	11052	CPSF6	0.521805	2.31799
ENSG00000110492	4192	MDK	0.521805	2.31799
ENSG00000181045	284129	SLC26A11	0.521429	2.31593
ENSG00000198837	9909	DENND4B	0.521429	2.31593
ENSG00000172638	30008	EFEMP2	0.521053	2.31386
ENSG00000134061	4064	CD180	0.520301	2.30973
ENSG00000110104	79080	CCDC86	0.519549	2.3056
ENSG00000102879	11151	CORO1A	0.519549	2.3056
ENSG00000214530	10809	STARD10	0.518797	2.30148
ENSG00000107929	23185	LARP4B	0.518797	2.30148
ENSG00000063978	6047	RNF4	0.518045	2.29736
ENSG00000152430	66037	BOLL	0.517293	2.29325
ENSG00000174059	947	CD34	0.517293	2.29325
ENSG00000221869	1052	CEBPD	0.516541	2.28914
ENSG00000115568	7701	ZNF142	0.516541	2.28914
ENSG00000115514	10190	TXNDC9	0.515789	2.28503
ENSG00000110090	1374	CPT1A	0.515414	2.28298
ENSG00000048707	55187	VPS13D	0.515038	2.28093
ENSG00000134574	1643	DDB2	0.514286	2.27684
ENSG00000170584	134492	NUDCD2	0.514286	2.27684
ENSG00000185070	23768	FLRT2	0.514286	2.27684
ENSG00000125731	10045	SH2D3A	0.514286	2.27684
ENSG00000185436	163702	IFNLR1	0.513534	2.27275
ENSG00000175264	8534	CHST1	0.512782	2.26866
ENSG00000105887	136319	MTPN	0.512782	2.26866
ENSG00000143398	8394	PIP5K1A	0.51203	2.26458
ENSG00000214309	255374	MBLAC1	0.51203	2.26458
ENSG00000077232	54431	DNAJC10	0.51203	2.26458
ENSG00000130477	23025	UNC13A	0.511278	2.2605
ENSG00000137692	84259	DCUN1D5	0.511278	2.2605
ENSG00000124802	9521	EEF1E1	0.510526	2.25642
ENSG00000108773	2648	KAT2A	0.51015	2.25439
ENSG00000151893	143384	CACUL1	0.509774	2.25235
ENSG00000157985	116987	AGAP1	0.509774	2.25235
ENSG00000102763	23078	VWA8	0.509398	2.25032
ENSG00000111667	8078	USP5	0.509398	2.25032
ENSG00000027847	11285	B4GALT7	0.509023	2.24829
ENSG00000068831	10235	RASGRP2	0.509023	2.24829
ENSG00000163491	152110	NEK10	0.509023	2.24829
ENSG00000141232	10140	TOB1	0.508271	2.24422
ENSG00000118816	10983	CCNI	0.508271	2.24422
ENSG00000139797	140432	RNF113B	0.508271	2.24422
ENSG00000107798	10648	LIPA	0.508271	2.24422
ENSG00000073578	6389	SDHA	0.507143	2.23814
ENSG00000106344	55131	RBM28	0.506767	2.23611
ENSG00000173171	4580	MTX1	0.506767	2.23611
ENSG00000050767	91522	COL23A1	0.506767	2.23611
ENSG00000129353	57153	SLC44A2	0.506767	2.23611
ENSG00000113387	10923	SUB1	0.506015	2.23206
ENSG00000166206	2562	GABRB3	0.504511	2.22398
ENSG00000092931	79157	MFSD11	0.503759	2.21994
ENSG00000109220	26511	CHIC2	0.503759	2.21994
ENSG00000137491	11309	SLCO2B1	0.503759	2.21994
ENSG00000180329	124808	CCDC43	0.503383	2.21792
ENSG00000158710	8407	TAGLN2	0.503008	2.21591
ENSG00000197977	54898	ELOVL2	0.502256	2.21188
ENSG00000213928	10379	IRF9	0.501504	2.20785
ENSG00000144580	9125	RQCD1	0.501504	2.20785
ENSG00000187634	148398	SAMD11	0.501128	2.20584
ENSG00000117569	58155	PTBP2	0.501128	2.20584
ENSG00000124783	6745	SSR1	0.500752	2.20383
ENSG00000157870	127281	FAM213B	0.500752	2.20383
ENSG00000036448	9172	MYOM2	0.5	2.19981
ENSG00000187391	9863	MAGI2	0.5	2.19981
ENSG00000187531	51547	SIRT7	0.5	2.19981
ENSG00000259305	100533106	ZHX1-C8ORF76	0.499624	2.19781
ENSG00000136108	26586	CKAP2	0.499248	2.1958
ENSG00000196923	9260	PDLIM7	0.499248	2.1958
ENSG00000133069	9911	TMCC2	0.499248	2.1958
ENSG00000132694	9826	ARHGEF11	0.499248	2.1958
ENSG00000108578	642	BLMH	0.498872	2.1938
ENSG00000139160	254013	METTL20	0.498496	2.19179
ENSG00000163072	115677	NOSTRIN	0.497744	2.18779
ENSG00000132591	26284	ERAL1	0.497744	2.18779
ENSG00000187054	339967	TMPRSS11A	0.497368	2.18579
ENSG00000181013	284083	C17orf47	0.496992	2.18379
ENSG00000174705	285590	SH3PXD2B	0.495865	2.17779
ENSG00000141837	773	CACNA1A	0.495489	2.1758
ENSG00000113300	57472	CNOT6	0.494737	2.17181
ENSG00000152270	5140	PDE3B	0.494737	2.17181
ENSG00000163463	200185	KRTCAP2	0.494737	2.17181
ENSG00000105523	54854	FAM83E	0.494737	2.17181
ENSG00000120210	11172	INSL6	0.494737	2.17181
ENSG00000106028	6742	SSBP1	0.494361	2.16982
ENSG00000100448	1511	CTSG	0.493609	2.16583
ENSG00000109674	55247	NEIL3	0.493233	2.16384
ENSG00000027869	9047	SH2D2A	0.493233	2.16384
ENSG00000160813	221908	PPP1R35	0.493233	2.16384
ENSG00000117643	57134	MAN1C1	0.491729	2.15589
ENSG00000081052	1286	COL4A4	0.491729	2.15589
ENSG00000135218	948	CD36	0.491729	2.15589
ENSG00000198758	79574	EPS8L3	0.491729	2.15589
ENSG00000105492	946	SIGLEC6	0.491353	2.15391
ENSG00000153487	3621	ING1	0.491353	2.15391
ENSG00000117640	56181	MTFR1L	0.490977	2.15192
ENSG00000174989	26259	FBXW8	0.490226	2.14796
ENSG00000145919	91272	BOD1	0.48985	2.14598
ENSG00000114999	150465	TTL	0.489474	2.144
ENSG00000005882	5164	PDK2	0.488722	2.14004
ENSG00000088451	23483	TGDS	0.488722	2.14004
ENSG00000125650	5623	PSPN	0.488722	2.14004
ENSG00000158882	84134	TOMM40L	0.488722	2.14004
ENSG00000160710	103	ADAR	0.488722	2.14004
ENSG00000160746	55129	ANO10	0.488722	2.14004
ENSG00000115053	4691	NCL	0.488722	2.14004
ENSG00000105948	79989	TTC26	0.488346	2.13806
ENSG00000161692	80174	DBF4B	0.488346	2.13806
ENSG00000212123	163154	PRR22	0.48797	2.13608
ENSG00000139914	161247	FITM1	0.48797	2.13608
ENSG00000118946	27253	PCDH17	0.48797	2.13608
ENSG00000175216	9793	CKAP5	0.487594	2.13411
ENSG00000100804	5693	PSMB5	0.487594	2.13411
ENSG00000139044	283358	B4GALNT3	0.487594	2.13411
ENSG00000125450	79902	NUP85	0.487218	2.13213
ENSG00000130812	83854	ANGPTL6	0.487218	2.13213
ENSG00000180921	286077	FAM83H	0.487218	2.13213
ENSG00000112245	7803	PTP4A1	0.487218	2.13213
ENSG00000175538	10008	KCNE3	0.487218	2.13213
ENSG00000106367	1174	AP1S1	0.487218	2.13213
ENSG00000187800	375033	PEAR1	0.486842	2.13016
ENSG00000122133	5047	PAEP	0.486466	2.12819
ENSG00000189184	54510	PCDH18	0.486466	2.12819
ENSG00000243449	401115	C4orf48	0.485714	2.12424
ENSG00000004897	996	CDC27	0.485714	2.12424
ENSG00000165568	83592	AKR1E2	0.485714	2.12424
ENSG00000096968	3717	JAK2	0.484586	2.11834
ENSG00000131379	84077	C3orf20	0.484211	2.11637
ENSG00000049192	11174	ADAMTS6	0.484211	2.11637
ENSG00000181019	1728	NQO1	0.484211	2.11637
ENSG00000134057	891	CCNB1	0.483459	2.11244
ENSG00000070731	10610	ST6GALNAC2	0.482707	2.10851
ENSG00000196782	55534	MAML3	0.482331	2.10655
ENSG00000197448	373156	GSTK1	0.481579	2.10263
ENSG00000038382	7204	TRIO	0.481203	2.10067
ENSG00000117118	6390	SDHB	0.481203	2.10067
ENSG00000106333	5118	PCOLCE	0.481203	2.10067
ENSG00000117305	3155	HMGCL	0.481203	2.10067
ENSG00000183684	10189	ALYREF	0.481203	2.10067
ENSG00000185522	256329	C11orf35	0.480451	2.09675
ENSG00000139734	81624	DIAPH3	0.479699	2.09284
ENSG00000124784	83732	RIOK1	0.479699	2.09284
ENSG00000105339	22898	DENND3	0.479699	2.09284
ENSG00000122786	800	CALD1	0.479699	2.09284
ENSG00000198003	115948	CCDC151	0.479699	2.09284
ENSG00000100897	80344	DCAF11	0.478947	2.08893
ENSG00000177542	79751	SLC25A22	0.478947	2.08893
ENSG00000141568	3607	FOXK2	0.478195	2.08502
ENSG00000164715	22853	LMTK2	0.478195	2.08502
ENSG00000013441	1195	CLK1	0.478195	2.08502
ENSG00000073756	5743	PTGS2	0.478195	2.08502
ENSG00000109163	2798	GNRHR	0.47782	2.08307
ENSG00000060762	51660	MPC1	0.477068	2.07917
ENSG00000143420	2029	ENSA	0.476692	2.07722
ENSG00000158773	7391	USF1	0.476692	2.07722
ENSG00000189337	23254	KAZN	0.476692	2.07722
ENSG00000186222	55330	BLOC1S4	0.476692	2.07722
ENSG00000127022	821	CANX	0.476316	2.07528
ENSG00000152578	2893	GRIA4	0.47594	2.07333
ENSG00000169727	2873	GPS1	0.47594	2.07333
ENSG00000168924	3954	LETM1	0.475188	2.06944
ENSG00000172301	55352	COPRS	0.475188	2.06944
ENSG00000175544	57010	CABP4	0.475188	2.06944
ENSG00000163481	64320	RNF25	0.475188	2.06944
ENSG00000006042	26022	TMEM98	0.47406	2.06361
ENSG00000141556	6904	TBCD	0.473684	2.06167
ENSG00000125686	5469	MED1	0.473684	2.06167
ENSG00000127914	10142	AKAP9	0.473684	2.06167
ENSG00000118922	11278	KLF12	0.473684	2.06167
ENSG00000042832	7038	TG	0.473684	2.06167
ENSG00000104325	1666	DECR1	0.473684	2.06167
ENSG00000172037	3915	LAMB2	0.473684	2.06167
ENSG00000151276	9223	MAGI1	0.473308	2.05973
ENSG00000102796	79758	DHRS12	0.472932	2.05779
ENSG00000154767	7508	XPC	0.472932	2.05779
ENSG00000131944	91442	C19orf40	0.47218	2.05391
ENSG00000140688	64755	C16orf58	0.47218	2.05391
ENSG00000226761	259292	TAS2R46	0.47218	2.05391
ENSG00000169418	4881	NPR1	0.47218	2.05391
ENSG00000100918	9985	REC8	0.471429	2.05004
ENSG00000083544	81550	TDRD3	0.471429	2.05004
ENSG00000196526	60312	AFAP1	0.471429	2.05004
ENSG00000166387	8495	PPFIBP2	0.471429	2.05004
ENSG00000137478	9873	FCHSD2	0.471053	2.0481
ENSG00000113758	1627	DBN1	0.469173	2.03844
ENSG00000163467	128229	TSACC	0.469173	2.03844
ENSG00000151690	54842	MFSD6	0.469173	2.03844
ENSG00000037280	2324	FLT4	0.469173	2.03844
ENSG00000108671	5717	PSMD11	0.468797	2.03651
ENSG00000155666	79831	KDM8	0.468421	2.03458
ENSG00000142405	91662	NLRP12	0.468421	2.03458
ENSG00000152193	79596	RNF219	0.468421	2.03458
ENSG00000099341	5714	PSMD8	0.468421	2.03458
ENSG00000175711	146712	B3GNTL1	0.467669	2.03072
ENSG00000214022	29803	REPIN1	0.467669	2.03072
ENSG00000144369	165215	FAM171B	0.467669	2.03072
ENSG00000110721	1119	CHKA	0.467669	2.03072
ENSG00000187699	84281	C2orf88	0.467669	2.03072
ENSG00000137460	85462	FHDC1	0.467669	2.03072
ENSG00000134780	747	DAGLA	0.466917	2.02687
ENSG00000125319	78995	C17orf53	0.466541	2.02494
ENSG00000168062	116071	BATF2	0.466165	2.02302
ENSG00000171425	51545	ZNF581	0.466165	2.02302
ENSG00000187942	401944	LDLRAD2	0.466165	2.02302
ENSG00000213995	55739	CARKD	0.465789	2.0211
ENSG00000182983	389114	ZNF662	0.465414	2.01918
ENSG00000153802	9407	TMPRSS11D	0.465038	2.01725
ENSG00000171621	80176	SPSB1	0.463158	2.00766
ENSG00000122490	80148	PQLC1	0.463158	2.00766
ENSG00000128045	65997	RASL11B	0.463158	2.00766
ENSG00000213402	5790	PTPRCAP	0.463158	2.00766
ENSG00000198130	26275	HIBCH	0.463158	2.00766
ENSG00000145428	285533	RNF175	0.463158	2.00766
ENSG00000156042	118491	TTC18	0.463158	2.00766
ENSG00000244754	10443	N4BP2L2	0.463158	2.00766
ENSG00000204767	100131897	FAM196B	0.463158	2.00766
ENSG00000155657	7273	TTN	0.462782	2.00574
ENSG00000165125	55503	TRPV6	0.462782	2.00574
ENSG00000109685	7468	WHSC1	0.46203	2.00191
ENSG00000065970	55810	FOXJ2	0.46203	2.00191
ENSG00000119013	4709	NDUFB3	0.461654	2
ENSG00000132680	22889	KIAA0907	0.461654	2
ENSG00000133193	84923	FAM104A	0.461654	2
ENSG00000100439	63874	ABHD4	0.461654	2
ENSG00000053702	83714	NRIP2	0.461278	1.99809
ENSG00000178537	788	SLC25A20	0.460902	1.99618
ENSG00000108395	4591	TRIM37	0.460526	1.99426
ENSG00000138385	6741	SSB	0.46015	1.99235
ENSG00000164002	64789	EXO5	0.46015	1.99235
ENSG00000081803	93664	CADPS2	0.46015	1.99235
ENSG00000092200	57096	RPGRIP1	0.46015	1.99235
ENSG00000150753	22948	CCT5	0.46015	1.99235
ENSG00000130475	23149	FCHO1	0.459398	1.98854
ENSG00000183114	163933	FAM43B	0.459398	1.98854
ENSG00000131470	29893	PSMC3IP	0.459023	1.98663
ENSG00000090316	10296	MAEA	0.458647	1.98472
ENSG00000000971	3075	CFH	-0.458647	-1.98472
ENSG00000185359	9146	HGS	0.458647	1.98472
ENSG00000131849	7691	ZNF132	0.457895	1.98091
ENSG00000115866	1615	DARS	0.457895	1.98091
ENSG00000141526	9123	SLC16A3	0.457143	1.9771
ENSG00000139780	196541	METTL21C	0.457143	1.9771
ENSG00000169085	254778	C8orf46	0.457143	1.9771
ENSG00000136738	8027	STAM	0.457143	1.9771
ENSG00000114346	1894	ECT2	0.457143	1.9771
ENSG00000130876	56301	SLC7A10	0.456391	1.9733
ENSG00000121211	84057	MND1	0.455639	1.96949
ENSG00000203814	440689	HIST2H2BF	0.455639	1.96949
ENSG00000161682	284069	FAM171A2	0.455639	1.96949
ENSG00000116161	27101	CACYBP	0.455263	1.96759
ENSG00000258947	10381	TUBB3	0.454887	1.9657
ENSG00000159692	1487	CTBP1	0.454511	1.9638
ENSG00000139832	55647	RAB20	0.454135	1.9619
ENSG00000187260	349136	WDR86	0.453383	1.95811
ENSG00000121764	3061	HCRTR1	0.453383	1.95811
ENSG00000113263	3702	ITK	0.453383	1.95811
ENSG00000131941	85415	RHPN2	0.452632	1.95432
ENSG00000213088	2532	DARC	0.452256	1.95243
ENSG00000172493	4299	AFF1	0.45188	1.95054
ENSG00000183010	5831	PYCR1	0.451128	1.94675
ENSG00000177570	401474	SAMD12	0.451128	1.94675
ENSG00000145826	3950	LECT2	0.451128	1.94675
ENSG00000183615	84734	FAM167B	0.450376	1.94297
ENSG00000162722	25893	TRIM58	0.450376	1.94297
ENSG00000105366	27181	SIGLEC8	0.450376	1.94297
ENSG00000102921	9683	N4BP1	0.45	1.94109
ENSG00000092068	23428	SLC7A8	0.45	1.94109
ENSG00000128578	57464	STRIP2	0.45	1.94109
ENSG00000116194	9068	ANGPTL1	0.449624	1.9392
ENSG00000157423	54768	HYDIN	-0.449624	-1.9392
ENSG00000129810	151648	SGOL1	0.449624	1.9392
ENSG00000143452	84072	HORMAD1	0.449248	1.93731
ENSG00000182963	125111	GJC1	0.449248	1.93731
ENSG00000204237	339229	OXLD1	0.448872	1.93543
ENSG00000169139	7336	UBE2V2	0.448872	1.93543
ENSG00000151687	150709	ANKAR	0.448496	1.93354
ENSG00000110107	27339	PRPF19	0.44812	1.93166
ENSG00000136114	55901	THSD1	0.44812	1.93166
ENSG00000144057	84620	ST6GAL2	0.44812	1.93166
ENSG00000160753	23623	RUSC1	0.44812	1.93166
ENSG00000135245	29923	HILPDA	0.44812	1.93166
ENSG00000140479	5046	PCSK6	0.447368	1.92789
ENSG00000111679	5777	PTPN6	0.446992	1.92601
ENSG00000170779	55038	CDCA4	0.446617	1.92413
ENSG00000175414	285598	ARL10	0.446241	1.92225
ENSG00000121335	653247	PRB2	0.445865	1.92037
ENSG00000139971	145407	C14orf37	0.445865	1.92037
ENSG00000158865	115584	SLC5A11	0.445865	1.92037
ENSG00000121957	29899	GPSM2	0.445113	1.91661
ENSG00000145476	285440	CYP4V2	0.445113	1.91661
ENSG00000171509	59350	RXFP1	0.445113	1.91661
ENSG00000000460	55732	C1orf112	0.445113	1.91661
ENSG00000038295	7092	TLL1	0.444737	1.91473
ENSG00000168056	4054	LTBP3	0.444361	1.91286
ENSG00000185800	1762	DMWD	0.444361	1.91286
ENSG00000175084	1674	DES	0.444361	1.91286
ENSG00000157107	115548	FCHO2	0.443985	1.91098
ENSG00000109501	7466	WFS1	0.443609	1.90911
ENSG00000146802	64418	TMEM168	0.443609	1.90911
ENSG00000140691	79798	ARMC5	0.443609	1.90911
ENSG00000163808	56992	KIF15	0.442857	1.90536
ENSG00000184260	8338	HIST2H2AC	0.442481	1.90349
ENSG00000160803	56893	UBQLN4	0.442105	1.90162
ENSG00000175662	146691	TOM1L2	0.442105	1.90162
ENSG00000197312	84301	DDI2	0.442105	1.90162
ENSG00000091127	54517	PUS7	0.442105	1.90162
ENSG00000113716	22993	HMGXB3	0.442105	1.90162
ENSG00000142784	23038	WDTC1	0.442105	1.90162
ENSG00000123104	3709	ITPR2	0.441353	1.89788
ENSG00000076003	4175	MCM6	0.441353	1.89788
ENSG00000078246	7289	TULP3	0.440977	1.89601
ENSG00000177954	6232	RPS27	0.440602	1.89414
ENSG00000113649	10915	TCERG1	0.440602	1.89414
ENSG00000105697	57817	HAMP	0.440602	1.89414
ENSG00000182836	345557	PLCXD3	0.440602	1.89414
ENSG00000145912	55651	NHP2	0.440602	1.89414
ENSG00000180739	53637	S1PR5	0.440602	1.89414
ENSG00000184227	641371	ACOT1	0.440226	1.89227
ENSG00000138109	1559	CYP2C9	0.43985	1.8904
ENSG00000173110	3310	HSPA6	0.43985	1.8904
ENSG00000125656	8192	CLPP	0.43985	1.8904
ENSG00000196104	50859	SPOCK3	0.439474	1.88854
ENSG00000120645	440073	IQSEC3	0.439474	1.88854
ENSG00000139899	643866	CBLN3	0.439098	1.88667
ENSG00000071967	79901	CYBRD1	0.439098	1.88667
ENSG00000062822	5424	POLD1	0.439098	1.88667
ENSG00000152520	255967	PAN3	0.439098	1.88667
ENSG00000173581	29903	CCDC106	0.439098	1.88667
ENSG00000178031	92949	ADAMTSL1	0.439098	1.88667
ENSG00000107736	64072	CDH23	0.439098	1.88667
ENSG00000106688	6505	SLC1A1	0.438722	1.88481
ENSG00000142528	25888	ZNF473	0.438346	1.88294
ENSG00000167850	10871	CD300C	0.438346	1.88294
ENSG00000106246	26024	PTCD1	0.438346	1.88294
ENSG00000169718	64118	DUS1L	0.438346	1.88294
ENSG00000188015	6274	S100A3	0.437594	1.87922
ENSG00000159423	8659	ALDH4A1	0.437594	1.87922
ENSG00000166851	5347	PLK1	0.437594	1.87922
ENSG00000169692	10555	AGPAT2	0.437594	1.87922
ENSG00000034053	321	APBA2	0.437594	1.87922
ENSG00000185304	729857	RGPD2	0.437594	1.87922
ENSG00000171475	147179	WIPF2	0.437218	1.87735
ENSG00000006118	54972	TMEM132A	0.436842	1.87549
ENSG00000167747	84798	C19orf48	0.436842	1.87549
ENSG00000175874	200407	CREG2	0.43609	1.87177
ENSG00000198821	919	CD247	0.43609	1.87177
ENSG00000117091	962	CD48	0.43609	1.87177
ENSG00000081320	9262	STK17B	0.43609	1.87177
ENSG00000184925	286256	LCN12	0.435714	1.86992
ENSG00000140598	79631	EFTUD1	0.435338	1.86806
ENSG00000165496	140801	RPL10L	0.435338	1.86806
ENSG00000083838	55663	ZNF446	0.435338	1.86806
ENSG00000129484	10038	PARP2	0.434962	1.8662
ENSG00000093167	9209	LRRFIP2	0.434586	1.86434
ENSG00000173457	26472	PPP1R14B	0.434586	1.86434
ENSG00000003402	8837	CFLAR	0.434586	1.86434
ENSG00000111665	83461	CDCA3	0.433459	1.85878
ENSG00000127472	5322	PLA2G5	0.433083	1.85693
ENSG00000230657	5545	PRB4	0.433083	1.85693
ENSG00000122224	4063	LY9	0.432331	1.85322
ENSG00000177182	157807	CLVS1	0.432331	1.85322
ENSG00000119231	205564	SENP5	0.431579	1.84952
ENSG00000189409	8510	MMP23B	0.431579	1.84952
ENSG00000162591	1953	MEGF6	0.431579	1.84952
ENSG00000163348	90780	PYGO2	0.431579	1.84952
ENSG00000170265	8427	ZNF282	0.431579	1.84952
ENSG00000147576	137872	ADHFE1	0.431579	1.84952
ENSG00000139668	115825	WDFY2	0.431579	1.84952
ENSG00000132749	9633	MTL5	0.431203	1.84767
ENSG00000244607	152206	CCDC13	0.430827	1.84582
ENSG00000164188	202151	RANBP3L	0.430827	1.84582
ENSG00000108468	10951	CBX1	0.430827	1.84582
ENSG00000171962	83450	LRRC48	0.430827	1.84582
ENSG00000154035	256302	C17orf103	0.430075	1.84212
ENSG00000145703	10788	IQGAP2	0.430075	1.84212
ENSG00000177156	6888	TALDO1	0.430075	1.84212
ENSG00000156886	3681	ITGAD	0.430075	1.84212
ENSG00000145920	10814	CPLX2	0.430075	1.84212
ENSG00000197859	9719	ADAMTSL2	0.430075	1.84212
ENSG00000153044	64946	CENPH	0.429323	1.83843
ENSG00000151746	636	BICD1	0.429323	1.83843
ENSG00000187231	91404	SESTD1	0.429323	1.83843
ENSG00000111215	81607	PRR4	0.428571	1.83474
ENSG00000111863	84830	ADTRP	0.428571	1.83474
ENSG00000206150	440163	RNASE13	0.428571	1.83474
ENSG00000198797	57795	BRINP2	0.428195	1.8329
ENSG00000113643	5917	RARS	0.428195	1.8329
ENSG00000100842	10278	EFS	0.42782	1.83105
ENSG00000080166	1638	DCT	0.427068	1.82737
ENSG00000179094	93210	PER1	0.427068	1.82737
ENSG00000155926	6503	SLA	0.427068	1.82737
ENSG00000160868	1576	CYP3A4	0.427068	1.82737
ENSG00000162551	249	ALPL	0.427068	1.82737
ENSG00000196230	7280	TUBB	0.427068	1.82737
ENSG00000117906	5955	RCN2	0.427068	1.82737
ENSG00000198863	146923	RUNDC1	0.426692	1.82553
ENSG00000135338	167691	LCA5	0.426316	1.82369
ENSG00000148584	29974	A1CF	0.426316	1.82369
ENSG00000143621	3608	ILF2	0.425564	1.82001
ENSG00000164134	80155	NAA15	0.425564	1.82001
ENSG00000165556	1045	CDX2	0.424436	1.8145
ENSG00000184009	71	ACTG1	0.42406	1.81266
ENSG00000021461	64816	CYP3A43	0.42406	1.81266
ENSG00000179526	81858	SHARPIN	0.42406	1.81266
ENSG00000197093	79690	GAL3ST4	0.42406	1.81266
ENSG00000082996	11342	RNF13	0.423684	1.81083
ENSG00000180155	66004	LYNX1	0.423308	1.80899
ENSG00000124003	116255	MOGAT1	0.423308	1.80899
ENSG00000229314	5004	ORM1	0.423308	1.80899
ENSG00000121691	847	CAT	0.423308	1.80899
ENSG00000100884	9362	CPNE6	0.423308	1.80899
ENSG00000092096	51310	SLC22A17	0.423308	1.80899
ENSG00000258818	6038	RNASE4	0.422932	1.80716
ENSG00000130935	25926	NOL11	0.422556	1.80533
ENSG00000142583	6518	SLC2A5	0.422556	1.80533
ENSG00000172995	10777	ARPP21	0.422556	1.80533
ENSG00000173166	65059	RAPH1	0.421053	1.798
ENSG00000142748	8547	FCN3	0.421053	1.798
ENSG00000111186	81029	WNT5B	0.421053	1.798
ENSG00000079263	11262	SP140	0.421053	1.798
ENSG00000163950	7884	SLBP	0.421053	1.798
ENSG00000196932	219623	TMEM26	0.421053	1.798
ENSG00000125249	5911	RAP2A	0.421053	1.798
ENSG00000108010	10539	GLRX3	0.421053	1.798
ENSG00000099812	126353	MISP	0.421053	1.798
ENSG00000176601	80122	MAP3K19	0.421053	1.798
ENSG00000196169	124602	KIF19	0.421053	1.798
ENSG00000165659	1602	DACH1	0.421053	1.798
ENSG00000196774	84210	ANKRD20A1	0.420677	1.79617
ENSG00000188833	377841	ENTPD8	0.420677	1.79617
ENSG00000213281	4893	NRAS	0.420301	1.79434
ENSG00000153086	130013	ACMSD	0.420301	1.79434
ENSG00000118242	55686	MREG	0.420301	1.79434
ENSG00000091536	51168	MYO15A	0.420301	1.79434
ENSG00000179886	84948	TIGD5	0.420301	1.79434
ENSG00000100867	10202	DHRS2	0.420301	1.79434
ENSG00000092148	25831	HECTD1	0.419549	1.79069
ENSG00000083807	10998	SLC27A5	0.419549	1.79069
ENSG00000120093	3213	HOXB3	0.419549	1.79069
ENSG00000213347	83463	MXD3	0.419549	1.79069
ENSG00000072401	7321	UBE2D1	0.419173	1.78886
ENSG00000178502	55175	KLHL11	0.419173	1.78886
ENSG00000173826	81033	KCNH6	0.418797	1.78703
ENSG00000162482	22977	AKR7A3	0.418797	1.78703
ENSG00000173894	84733	CBX2	0.418045	1.78338
ENSG00000164932	115908	CTHRC1	0.417293	1.77974
ENSG00000241322	374286	CDRT1	0.417293	1.77974
ENSG00000175899	2	A2M	0.416541	1.77609
ENSG00000139618	675	BRCA2	0.416541	1.77609
ENSG00000173338	10089	KCNK7	0.416541	1.77609
ENSG00000186665	284018	C17orf58	0.415789	1.77245
ENSG00000223547	284391	ZNF844	0.415789	1.77245
ENSG00000172803	254122	SNX32	0.415038	1.76881
ENSG00000037042	27175	TUBG2	0.415038	1.76881
ENSG00000003987	9108	MTMR7	0.415038	1.76881
ENSG00000197177	84435	GPR123	0.415038	1.76881
ENSG00000198765	6847	SYCP1	0.415038	1.76881
ENSG00000065135	2773	GNAI3	0.415038	1.76881
ENSG00000131398	3748	KCNC3	0.414286	1.76517
ENSG00000105205	23529	CLC	0.41391	1.76336
ENSG00000165458	3636	INPPL1	0.41391	1.76336
ENSG00000155465	9056	SLC7A7	0.413534	1.76154
ENSG00000224051	80772	GLTPD1	0.413534	1.76154
ENSG00000160789	4000	LMNA	0.413534	1.76154
ENSG00000108651	55813	UTP6	0.413534	1.76154
ENSG00000060982	586	BCAT1	0.413158	1.75972
ENSG00000166523	26253	CLEC4E	0.413158	1.75972
ENSG00000131469	6155	RPL27	0.412406	1.75609
ENSG00000145936	3779	KCNMB1	0.41203	1.75428
ENSG00000107186	8777	MPDZ	0.41203	1.75428
ENSG00000213160	151230	KLHL23	0.41203	1.75428
ENSG00000080345	55183	RIF1	0.41203	1.75428
ENSG00000170542	5272	SERPINB9	0.41203	1.75428
ENSG00000129993	863	CBFA2T3	0.41203	1.75428
ENSG00000079689	10590	SCGN	0.411278	1.75066
ENSG00000110046	23130	ATG2A	0.411278	1.75066
ENSG00000117360	9129	PRPF3	0.410902	1.74884
ENSG00000171246	4884	NPTX1	0.410902	1.74884
ENSG00000272658	56413	LTB4R2	0.410526	1.74703
ENSG00000182446	55666	NPLOC4	0.410526	1.74703
ENSG00000173114	54674	LRRN3	0.410526	1.74703
ENSG00000141577	22994	AZI1	0.410526	1.74703
ENSG00000167291	125058	TBC1D16	0.410526	1.74703
ENSG00000169744	9079	LDB2	0.410526	1.74703
ENSG00000102893	5257	PHKB	0.410526	1.74703
ENSG00000105483	22900	CARD8	0.409774	1.74341
ENSG00000151117	144110	TMEM86A	0.409023	1.7398
ENSG00000196081	440519	ZNF724P	0.409023	1.7398
ENSG00000122783	78996	C7orf49	0.409023	1.7398
ENSG00000082805	23085	ERC1	0.409023	1.7398
ENSG00000074047	2736	GLI2	0.408271	1.73618
ENSG00000091138	1811	SLC26A3	0.408271	1.73618
ENSG00000266733	26083	TBC1D29	0.407895	1.73437
ENSG00000205744	79958	DENND1C	0.407519	1.73257
ENSG00000105501	8778	SIGLEC5	-0.407519	-1.73257
ENSG00000187609	54932	EXD3	0.407143	1.73076
ENSG00000077152	29089	UBE2T	0.406767	1.72896
ENSG00000142677	58985	IL22RA1	0.406767	1.72896
ENSG00000161544	114757	CYGB	0.406767	1.72896
ENSG00000100462	10419	PRMT5	0.406391	1.72716
ENSG00000122188	54900	LAX1	0.406015	1.72535
ENSG00000227345	8505	PARG	0.406015	1.72535
ENSG00000172116	926	CD8B	0.405263	1.72175
ENSG00000132465	3512	IGJ	0.405263	1.72175
ENSG00000141698	115024	NT5C3B	0.404887	1.71995
ENSG00000166123	84706	GPT2	0.404511	1.71815
ENSG00000188610	653820	FAM72B	0.404511	1.71815
ENSG00000163069	6443	SGCB	0.404511	1.71815
ENSG00000182004	6635	SNRPE	0.404511	1.71815
ENSG00000168209	54541	DDIT4	0.403759	1.71455
ENSG00000198719	28514	DLL1	0.403383	1.71275
ENSG00000128059	5471	PPAT	0.403008	1.71095
ENSG00000120075	3215	HOXB5	0.403008	1.71095
ENSG00000113594	3977	LIFR	0.403008	1.71095
ENSG00000092051	84502	JPH4	0.402256	1.70736
ENSG00000131188	80758	PRR7	0.402256	1.70736
ENSG00000171951	7857	SCG2	0.401504	1.70377
ENSG00000161011	8878	SQSTM1	0.401504	1.70377
ENSG00000125245	2841	GPR18	0.401504	1.70377
ENSG00000106538	5919	RARRES2	0.401504	1.70377
ENSG00000166016	25841	ABTB2	0.401504	1.70377
ENSG00000182621	23236	PLCB1	0.401504	1.70377
ENSG00000225830	2074	ERCC6	0.400752	1.70018
ENSG00000177200	80205	CHD9	0.400376	1.69839
ENSG00000164344	3818	KLKB1	0.4	1.69659

## Sheet: CN_driver_DAVID
Category	Term	Count	%	PValue	Genes	List Total	Pop Hits	Pop Total	Fold Enrichment	Bonferroni	Benjamini	FDR
GOTERM_BP_FAT	GO:0000279~M phase	32	3.72526	0.000163451	10460, 9319, 84072, 9985, 1762, 51530, 6847, 79866, 10381, 84057, 5347, 83461, 29893, 7273, 2177, 9793, 51529, 56992, 675, 7280, 11243, 51547, 3838, 494551, 151648, 10907, 996, 91272, 83540, 891, 66037, 9156	633	329	13528	2.07866	0.33383	0.33383	0.287757
GOTERM_BP_FAT	GO:0022403~cell cycle phase	37	4.30733	0.000246896	10460, 9319, 84072, 9985, 1762, 51530, 6847, 79866, 10381, 84057, 5347, 83461, 29893, 7273, 2177, 9793, 51529, 595, 56992, 675, 7280, 5424, 11243, 51547, 3838, 494551, 151648, 10907, 996, 91272, 83540, 891, 586, 898, 27000, 66037, 9156	633	414	13528	1.90999	0.458608	0.264206	0.434359
GOTERM_BP_FAT	GO:0007049~cell cycle	58	6.75204	0.000429904	84072, 1762, 3621, 63922, 51530, 55183, 10296, 10381, 10197, 29893, 7803, 9793, 51529, 56992, 7280, 675, 580, 11243, 5693, 5701, 10907, 80174, 339967, 586, 9156, 10460, 5717, 9319, 9985, 205564, 6847, 5714, 79866, 55722, 2873, 84057, 83461, 5347, 7273, 2177, 595, 4175, 5424, 51547, 3838, 494551, 151648, 26586, 996, 60561, 1020, 7321, 91272, 83540, 891, 898, 66037, 27000	633	776	13528	1.59734	0.656491	0.299654	0.755174
GOTERM_BP_FAT	GO:0022402~cell cycle process	45	5.23865	0.000602595	5717, 10460, 9319, 84072, 9985, 1762, 51530, 6847, 5714, 55722, 79866, 10381, 84057, 10197, 5347, 83461, 29893, 7273, 2177, 9793, 51529, 595, 56992, 7280, 675, 580, 5424, 11243, 51547, 3838, 494551, 5693, 5701, 151648, 10907, 996, 7321, 91272, 83540, 891, 586, 898, 27000, 66037, 9156	633	565	13528	1.70213	0.776401	0.31235	1.05701
GOTERM_BP_FAT	GO:0006289~nucleotide-excision repair	10	1.16414	0.00092656	675, 5424, 55247, 5981, 1643, 10714, 2074, 5983, 2073, 7508	633	55	13528	3.88568	0.900098	0.369167	1.62091
GOTERM_BP_FAT	GO:0000278~mitotic cell cycle	32	3.72526	0.00121131	5717, 84072, 51530, 5714, 79866, 10381, 5347, 83461, 10197, 7273, 9793, 51529, 595, 56992, 7280, 5424, 11243, 51547, 3838, 494551, 5693, 151648, 5701, 10907, 996, 7321, 91272, 83540, 891, 586, 898, 27000	633	370	13528	1.84832	0.950803	0.394674	2.11404
GOTERM_BP_FAT	GO:0009411~response to UV	10	1.16414	0.00155139	595, 7391, 10381, 675, 5424, 1643, 2074, 2073, 847, 7508	633	59	13528	3.62225	0.978894	0.423725	2.69994
GOTERM_BP_FAT	GO:0006281~DNA repair	26	3.02678	0.00179313	9319, 1453, 3148, 2074, 2073, 57697, 11198, 27339, 7336, 1643, 7520, 10714, 2177, 10038, 675, 580, 328, 5424, 55247, 5981, 5983, 56852, 7508, 56897, 91442, 9156	633	284	13528	1.95652	0.988437	0.427356	3.11441
GOTERM_BP_FAT	GO:0006259~DNA metabolic process	39	4.54016	0.00265848	9319, 3148, 1453, 9985, 63922, 2074, 2073, 6847, 57697, 11198, 27339, 84057, 7336, 29893, 7520, 1643, 10714, 2177, 23594, 10038, 4175, 675, 580, 5424, 328, 3838, 5981, 55247, 5983, 56852, 8495, 7508, 5469, 56897, 29803, 6742, 91442, 27000, 9156	633	506	13528	1.64719	0.99866	0.520501	4.58446
GOTERM_BP_FAT	GO:0033554~cellular response to stress	42	4.88941	0.00353274	9319, 3148, 1453, 10045, 2074, 55183, 2073, 847, 57697, 10202, 11198, 27339, 2873, 3638, 7336, 7520, 1643, 10714, 2177, 595, 659, 10038, 8505, 675, 580, 5424, 328, 51547, 5981, 55247, 5983, 56852, 7466, 7508, 9064, 3717, 5831, 60561, 56897, 91442, 51141, 9156	633	566	13528	1.58585	0.999848	0.584985	6.04825
GOTERM_BP_FAT	GO:0051437~positive regulation of ubiquitin-protein ligase activity during mitotic cell cycle	10	1.16414	0.00419598	996, 5717, 7321, 5347, 10197, 891, 5693, 51529, 5701, 5714	633	68	13528	3.14283	0.999971	0.613222	7.14456
GOTERM_BP_FAT	GO:0006974~response to DNA damage stimulus	30	3.49243	0.00506659	9319, 3148, 1453, 2074, 55183, 2073, 57697, 11198, 27339, 7336, 1643, 7520, 10714, 2177, 595, 8505, 10038, 675, 580, 328, 5424, 55247, 5981, 5983, 56852, 7508, 60561, 56897, 91442, 9156	633	373	13528	1.71887	0.999997	0.650717	8.56536
GOTERM_BP_FAT	GO:0051443~positive regulation of ubiquitin-protein ligase activity	10	1.16414	0.00509984	996, 5717, 7321, 5347, 10197, 891, 5693, 51529, 5701, 5714	633	70	13528	3.05304	0.999997	0.623692	8.61921
GOTERM_BP_FAT	GO:0009416~response to light stimulus	15	1.74622	0.00515532	595, 675, 57010, 5424, 2074, 2073, 847, 7508, 1020, 7391, 10381, 4893, 611, 1812, 1643	633	138	13528	2.32296	0.999997	0.600458	8.70901
GOTERM_BP_FAT	GO:0051439~regulation of ubiquitin-protein ligase activity during mitotic cell cycle	10	1.16414	0.00560491	996, 5717, 7321, 5347, 10197, 891, 5693, 51529, 5701, 5714	633	71	13528	3.01003	0.999999	0.605903	9.43357
GOTERM_BP_FAT	GO:0007126~meiosis	12	1.39697	0.00593317	9319, 675, 9985, 84057, 1762, 5347, 29893, 2177, 151648, 6847, 66037, 9156	633	98	13528	2.61689	1	0.603167	9.95919
GOTERM_BP_FAT	GO:0051327~M phase of meiotic cell cycle	12	1.39697	0.00593317	9319, 675, 9985, 84057, 1762, 5347, 29893, 2177, 151648, 6847, 66037, 9156	633	98	13528	2.61689	1	0.603167	9.95919
GOTERM_BP_FAT	GO:0051351~positive regulation of ligase activity	10	1.16414	0.00673019	996, 5717, 7321, 5347, 10197, 891, 5693, 51529, 5701, 5714	633	73	13528	2.92757	1	0.627352	11.2234
GOTERM_BP_FAT	GO:0051321~meiotic cell cycle	12	1.39697	0.00689937	9319, 675, 9985, 84057, 1762, 5347, 29893, 2177, 151648, 6847, 66037, 9156	633	100	13528	2.56455	1	0.615495	11.4896
GOTERM_BP_FAT	GO:0000731~DNA synthesis during DNA repair	4	0.465658	0.00689937	56897, 5424, 10714, 5983	633	9	13528	9.49833	1	0.595657	11.4896
GOTERM_BP_FAT	GO:0006284~base-excision repair	6	0.698487	0.00751689	10038, 3148, 5424, 328, 55247, 2074	633	27	13528	4.74917	1	0.608395	12.4548
GOTERM_BP_FAT	GO:0000087~M phase of mitotic cell cycle	20	2.32829	0.00886826	56992, 84072, 7280, 51547, 11243, 494551, 51530, 151648, 79866, 10907, 996, 91272, 10381, 83540, 83461, 5347, 891, 7273, 51529, 9793	633	224	13528	1.90815	1	0.651491	14.5326
GOTERM_BP_FAT	GO:0051438~regulation of ubiquitin-protein ligase activity	10	1.16414	0.0103001	996, 5717, 7321, 5347, 10197, 891, 5693, 51529, 5701, 5714	633	78	13528	2.7399	1	0.689469	16.6833
GOTERM_BP_FAT	GO:0031145~anaphase-promoting complex-dependent proteasomal ubiquitin-dependent protein catabolic process	9	1.04773	0.0104641	996, 5717, 7321, 10197, 891, 5693, 51529, 5701, 5714	633	65	13528	2.9591	1	0.679069	16.9263
GOTERM_BP_FAT	GO:0009083~branched chain family amino acid catabolic process	4	0.465658	0.0126377	594, 26275, 64087, 586	633	11	13528	7.77136	1	0.732026	20.0852
GOTERM_BP_FAT	GO:0051340~regulation of ligase activity	10	1.16414	0.0130347	996, 5717, 7321, 5347, 10197, 891, 5693, 51529, 5701, 5714	633	81	13528	2.63843	1	0.728601	20.6498
GOTERM_BP_FAT	GO:0000280~nuclear division	19	2.21187	0.0150357	56992, 84072, 7280, 11243, 494551, 51530, 151648, 79866, 10907, 996, 91272, 10381, 83540, 83461, 5347, 891, 7273, 51529, 9793	633	220	13528	1.8457	1	0.764956	23.4386
GOTERM_BP_FAT	GO:0007067~mitosis	19	2.21187	0.0150357	56992, 84072, 7280, 11243, 494551, 51530, 151648, 79866, 10907, 996, 91272, 10381, 83540, 83461, 5347, 891, 7273, 51529, 9793	633	220	13528	1.8457	1	0.764956	23.4386
GOTERM_BP_FAT	GO:0031398~positive regulation of protein ubiquitination	10	1.16414	0.0162747	996, 5717, 7321, 5347, 10197, 891, 5693, 51529, 5701, 5714	633	84	13528	2.5442	1	0.779133	25.1187
GOTERM_BP_FAT	GO:0031396~regulation of protein ubiquitination	11	1.28056	0.0182784	996, 5717, 7321, 1020, 5347, 10197, 891, 5693, 51529, 5701, 5714	633	100	13528	2.35084	1	0.805479	27.7624
GOTERM_BP_FAT	GO:0051247~positive regulation of protein metabolic process	20	2.32829	0.0198223	659, 595, 5717, 3673, 580, 5693, 7466, 3818, 23529, 5714, 5701, 3717, 996, 7321, 5347, 10197, 891, 51422, 51529, 66037	633	243	13528	1.75895	1	0.820149	29.7393
GOTERM_BP_FAT	GO:0001556~oocyte maturation	4	0.465658	0.0204343	9319, 675, 9985, 891	633	13	13528	6.57577	1	0.819165	30.5086
GOTERM_BP_FAT	GO:0048285~organelle fission	19	2.21187	0.0217344	56992, 84072, 7280, 11243, 494551, 51530, 151648, 79866, 10907, 996, 91272, 10381, 83540, 83461, 5347, 891, 7273, 51529, 9793	633	229	13528	1.77316	1	0.828207	32.1166
GOTERM_BP_FAT	GO:0031397~negative regulation of protein ubiquitination	9	1.04773	0.0217364	996, 5717, 7321, 1020, 10197, 5693, 51529, 5701, 5714	633	74	13528	2.59921	1	0.818515	32.1191
GOTERM_BP_FAT	GO:0050727~regulation of inflammatory response	9	1.04773	0.0250965	2, 1215, 91662, 3673, 5743, 3818, 5468, 7132, 3717	633	76	13528	2.53081	1	0.852505	36.1141
GOTERM_BP_FAT	GO:0009314~response to radiation	17	1.97905	0.0253766	595, 675, 5424, 57010, 2074, 2073, 847, 7508, 1020, 7391, 10381, 4893, 611, 1812, 1643, 2177, 10763	633	200	13528	1.81656	1	0.847207	36.4369
GOTERM_BP_FAT	GO:0007584~response to nutrient	13	1.51339	0.0309495	595, 2, 7391, 594, 3673, 675, 5743, 11243, 249, 2029, 5468, 898, 1603	633	140	13528	1.98447	1	0.892701	42.5485
GOTERM_BP_FAT	GO:0031100~organ regeneration	5	0.582072	0.0311373	595, 471, 3977, 5468, 898	633	26	13528	4.10986	1	0.887355	42.7445
GOTERM_BP_FAT	GO:0051436~negative regulation of ubiquitin-protein ligase activity during mitotic cell cycle	8	0.931315	0.0313862	996, 5717, 7321, 10197, 5693, 51529, 5701, 5714	633	65	13528	2.63031	1	0.882551	43.0032
GOTERM_BP_FAT	GO:0021696~cerebellar cortex morphogenesis	4	0.465658	0.036074	136319, 1020, 773, 2736	633	16	13528	5.34281	1	0.909522	47.6752
GOTERM_BP_FAT	GO:0009081~branched chain family amino acid metabolic process	4	0.465658	0.036074	594, 26275, 64087, 586	633	16	13528	5.34281	1	0.909522	47.6752
GOTERM_BP_FAT	GO:0051352~negative regulation of ligase activity	8	0.931315	0.0362361	996, 5717, 7321, 10197, 5693, 51529, 5701, 5714	633	67	13528	2.55179	1	0.904799	47.8302
GOTERM_BP_FAT	GO:0051444~negative regulation of ubiquitin-protein ligase activity	8	0.931315	0.0362361	996, 5717, 7321, 10197, 5693, 51529, 5701, 5714	633	67	13528	2.55179	1	0.904799	47.8302
GOTERM_BP_FAT	GO:0051968~positive regulation of synaptic transmission, glutamatergic	3	0.349243	0.039137	2893, 5743, 1812	633	7	13528	9.15911	1	0.916277	50.5303
GOTERM_BP_FAT	GO:0006561~proline biosynthetic process	3	0.349243	0.039137	5831, 8659, 51547	633	7	13528	9.15911	1	0.916277	50.5303
GOTERM_BP_FAT	GO:0031099~regeneration	8	0.931315	0.0415563	136319, 595, 471, 3977, 891, 5468, 898, 3717	633	69	13528	2.47783	1	0.923659	52.6807
GOTERM_BP_FAT	GO:0006297~nucleotide-excision repair, DNA gap filling	4	0.465658	0.0423252	5424, 5981, 10714, 5983	633	17	13528	5.02853	1	0.922601	53.3455
GOTERM_BP_FAT	GO:0031667~response to nutrient levels	16	1.86263	0.04313	595, 659, 594, 3673, 675, 5743, 11243, 57521, 5468, 1603, 2, 7391, 249, 2029, 898, 10763	633	197	13528	1.73574	1	0.921751	54.0319
GOTERM_BP_FAT	GO:0032270~positive regulation of cellular protein metabolic process	18	2.09546	0.0462666	595, 5717, 659, 3673, 5693, 3818, 23529, 5714, 5701, 3717, 996, 7321, 5347, 10197, 891, 51422, 51529, 66037	633	233	13528	1.651	1	0.93112	56.617
GOTERM_BP_FAT	GO:0021700~developmental maturation	10	1.16414	0.0463794	9319, 773, 10296, 675, 9985, 5743, 55686, 891, 5468, 284083	633	101	13528	2.11597	1	0.927377	56.7074
GOTERM_BP_FAT	GO:0006366~transcription from RNA polymerase II promoter	18	2.09546	0.047813	659, 9319, 328, 11243, 5439, 2074, 1045, 10379, 8092, 2648, 5469, 11198, 10915, 7391, 4901, 11281, 1052, 8464	633	234	13528	1.64394	1	0.929118	57.8405
GOTERM_BP_FAT	GO:0040007~growth	15	1.74622	0.0479393	136319, 773, 27339, 90780, 675, 5743, 55686, 63923, 23038, 891, 2073, 2736, 898, 321, 84620	633	183	13528	1.75174	1	0.925536	57.939
GOTERM_BP_FAT	GO:0007162~negative regulation of cell adhesion	6	0.698487	0.0488418	5140, 7143, 53827, 79872, 4323, 3717	633	43	13528	2.98203	1	0.925161	58.6364
GOTERM_BP_FAT	GO:0043161~proteasomal ubiquitin-dependent protein catabolic process	10	1.16414	0.0488626	996, 5717, 7321, 10197, 55666, 891, 5693, 51529, 5701, 5714	633	102	13528	2.09522	1	0.921183	58.6523
GOTERM_BP_FAT	GO:0010498~proteasomal protein catabolic process	10	1.16414	0.0488626	996, 5717, 7321, 10197, 55666, 891, 5693, 51529, 5701, 5714	633	102	13528	2.09522	1	0.921183	58.6523
GOTERM_BP_FAT	GO:0021695~cerebellar cortex development	4	0.465658	0.0490802	136319, 1020, 773, 2736	633	18	13528	4.74917	1	0.918012	58.8188
GOTERM_BP_FAT	GO:0048589~developmental growth	9	1.04773	0.0501358	136319, 90780, 27339, 675, 5743, 55686, 891, 2736, 898	633	87	13528	2.21082	1	0.918427	59.6172
GOTERM_BP_FAT	GO:0006261~DNA-dependent DNA replication	7	0.814901	0.0526904	4175, 675, 3148, 5424, 5981, 10714, 5983	633	58	13528	2.57929	1	0.924736	61.4897
GOTERM_BP_FAT	GO:0007270~nerve-nerve synaptic transmission	5	0.582072	0.0546634	2562, 1020, 773, 1812, 2743	633	31	13528	3.44698	1	0.928332	62.8794
GOTERM_BP_FAT	GO:0031401~positive regulation of protein modification process	15	1.74622	0.0555512	595, 5717, 659, 5693, 23529, 5714, 5701, 3717, 996, 7321, 10197, 5347, 891, 51422, 51529	633	187	13528	1.71427	1	0.927931	63.4892
GOTERM_BP_FAT	GO:0021587~cerebellum morphogenesis	4	0.465658	0.0563257	136319, 1020, 773, 2736	633	19	13528	4.49921	1	0.927152	64.0135
GOTERM_BP_FAT	GO:0000038~very-long-chain fatty acid metabolic process	4	0.465658	0.0563257	10998, 5743, 641371, 54898	633	19	13528	4.49921	1	0.927152	64.0135
GOTERM_BP_FAT	GO:0010604~positive regulation of macromolecule metabolic process	51	5.93714	0.060455	3148, 3621, 1045, 9826, 7391, 10197, 8878, 29893, 51422, 55810, 10155, 51529, 580, 64783, 5693, 3818, 5701, 7132, 3717, 4299, 3182, 6604, 5717, 60491, 11278, 3608, 2074, 8092, 5714, 4901, 6047, 5347, 595, 659, 4862, 3673, 51547, 7466, 8660, 5468, 2736, 23529, 169792, 5469, 996, 7321, 55534, 891, 898, 80155, 66037	633	857	13528	1.2718	1	0.937163	66.6907
GOTERM_BP_FAT	GO:0051301~cell division	21	2.4447	0.0612335	595, 675, 11243, 205564, 51530, 64946, 151648, 6847, 79866, 9826, 10907, 1020, 10296, 91272, 83540, 83461, 5347, 891, 898, 51529, 9793	633	295	13528	1.52134	1	0.936378	67.1739
GOTERM_BP_FAT	GO:0006260~DNA replication	15	1.74622	0.0617756	23594, 4175, 675, 3148, 5424, 5981, 63922, 5983, 5469, 11198, 56897, 29803, 10714, 6742, 27000	633	190	13528	1.6872	1	0.934914	67.5065
GOTERM_BP_FAT	GO:0043122~regulation of I-kappaB kinase/NF-kappaB cascade	10	1.16414	0.0625881	57153, 1894, 91662, 10206, 8772, 3357, 8837, 22900, 8878, 7132	633	107	13528	1.99731	1	0.934272	67.999
GOTERM_BP_FAT	GO:0060004~reflex	3	0.349243	0.0630792	773, 64072, 2743	633	9	13528	7.12375	1	0.932698	68.2933
GOTERM_BP_FAT	GO:0017158~regulation of calcium ion-dependent exocytosis	3	0.349243	0.0630792	1020, 773, 55503	633	9	13528	7.12375	1	0.932698	68.2933
GOTERM_BP_FAT	GO:0007141~male meiosis I	3	0.349243	0.0630792	9319, 675, 9985	633	9	13528	7.12375	1	0.932698	68.2933
GOTERM_BP_FAT	GO:0016071~mRNA metabolic process	25	2.91036	0.0656267	11052, 6733, 9343, 6635, 23210, 6633, 5439, 10419, 10907, 51691, 255967, 7884, 27339, 6038, 51319, 9129, 55131, 10189, 103, 58155, 6741, 51428, 29974, 23381, 6427	633	370	13528	1.444	1	0.937039	69.7792
GOTERM_BP_FAT	GO:0015909~long-chain fatty acid transport	4	0.465658	0.0722259	5322, 788, 5468, 948	633	21	13528	4.07071	1	0.950448	73.3289
GOTERM_BP_FAT	GO:0048599~oocyte development	4	0.465658	0.0722259	9319, 675, 9985, 891	633	21	13528	4.07071	1	0.950448	73.3289
GOTERM_BP_FAT	GO:0006397~mRNA processing	22	2.56112	0.0754267	11052, 6733, 9343, 23210, 6635, 6633, 5439, 10419, 10907, 51691, 7884, 27339, 6038, 51319, 9129, 55131, 103, 10189, 58155, 29974, 51428, 6427	633	321	13528	1.4647	1	0.95465	74.9053
GOTERM_BP_FAT	GO:0010627~regulation of protein kinase cascade	18	2.09546	0.0759282	2159, 1894, 57153, 91662, 10206, 2074, 847, 23529, 9064, 3717, 7132, 8772, 3357, 8837, 22900, 8878, 9965, 9146	633	249	13528	1.54491	1	0.953397	75.1442
GOTERM_BP_FAT	GO:0006560~proline metabolic process	3	0.349243	0.0764696	5831, 8659, 51547	633	10	13528	6.41137	1	0.952228	75.3997
GOTERM_BP_FAT	GO:0046486~glycerolipid metabolic process	13	1.51339	0.0771218	1119, 23236, 5322, 847, 94005, 8394, 80055, 57104, 93210, 10555, 1812, 116255, 80031	633	162	13528	1.71498	1	0.951288	75.7042
GOTERM_BP_FAT	GO:0045017~glycerolipid biosynthetic process	8	0.931315	0.079648	1119, 80055, 10555, 93210, 5322, 116255, 80031, 94005	633	80	13528	2.13712	1	0.953967	76.8503
GOTERM_BP_FAT	GO:0009994~oocyte differentiation	4	0.465658	0.0808452	9319, 675, 9985, 891	633	22	13528	3.88568	1	0.954073	77.3754
GOTERM_BP_FAT	GO:0033273~response to vitamin	7	0.814901	0.0871469	595, 3673, 5743, 11243, 249, 5468, 898	633	66	13528	2.26665	1	0.962515	79.9595
GOTERM_BP_FAT	GO:0031589~cell-substrate adhesion	9	1.04773	0.0874293	1020, 3673, 11151, 3915, 8500, 63923, 158326, 65059, 3681	633	98	13528	1.96267	1	0.961144	80.0685
GOTERM_BP_FAT	GO:0040017~positive regulation of locomotion	9	1.04773	0.0874293	2159, 3673, 7857, 11151, 1812, 7803, 79872, 8660, 3717	633	98	13528	1.96267	1	0.961144	80.0685
GOTERM_BP_FAT	GO:0035264~multicellular organism growth	4	0.465658	0.0898848	675, 23038, 2073, 321	633	23	13528	3.71674	1	0.962985	80.9931
GOTERM_BP_FAT	GO:0021575~hindbrain morphogenesis	4	0.465658	0.0898848	136319, 1020, 773, 2736	633	23	13528	3.71674	1	0.962985	80.9931
GOTERM_BP_FAT	GO:0009650~UV protection	3	0.349243	0.0906545	10381, 2073, 847	633	11	13528	5.82852	1	0.962367	81.2745
GOTERM_BP_FAT	GO:0043985~histone H4-R3 methylation	2	0.232829	0.0912566	10419, 55352	633	2	13528	21.3712	1	0.961515	81.4918
GOTERM_BP_FAT	GO:0046826~negative regulation of protein export from nucleus	2	0.232829	0.0912566	1020, 580	633	2	13528	21.3712	1	0.961515	81.4918
GOTERM_BP_FAT	GO:0033197~response to vitamin E	2	0.232829	0.0912566	595, 898	633	2	13528	21.3712	1	0.961515	81.4918
GOTERM_BP_FAT	GO:0006351~transcription, DNA-dependent	20	2.32829	0.0912589	659, 9319, 328, 51547, 11243, 5439, 2074, 10379, 1045, 8092, 2648, 5469, 11198, 10915, 7391, 4901, 11281, 1052, 8464, 9330	633	292	13528	1.46378	1	0.959786	81.4927
GOTERM_BP_FAT	GO:0009991~response to extracellular stimulus	16	1.86263	0.0918308	595, 659, 594, 3673, 675, 5743, 11243, 57521, 5468, 1603, 2, 7391, 249, 2029, 898, 10763	633	220	13528	1.55427	1	0.958892	81.6969
GOTERM_BP_FAT	GO:0051971~positive regulation of transmission of nerve impulse	5	0.582072	0.092522	3673, 2893, 5743, 1286, 1812	633	37	13528	2.88801	1	0.958183	81.941
GOTERM_BP_FAT	GO:0046474~glycerophospholipid biosynthetic process	7	0.814901	0.0973143	1119, 80055, 10555, 93210, 5322, 80031, 94005	633	68	13528	2.19998	1	0.963268	83.5504
GOTERM_BP_FAT	GO:0032869~cellular response to insulin stimulus	7	0.814901	0.0973143	7391, 5140, 2885, 1812, 23038, 8660, 5468	633	68	13528	2.19998	1	0.963268	83.5504

## Sheet: ME_driver
Promoter_probe	ID	EntrezID	Symbol	Spearman's correlation	Correlation z-score
cg11100640	ENSG00000179455	7681	MKRN3	-0.803383	-4.43755
cg16955726	ENSG00000184785	644538	SMIM10	-0.803008	-4.43331
cg24831862	ENSG00000170516	170712	COX7B2	-0.797744	-4.37466
cg25934064	ENSG00000168268	64943	NT5DC2	-0.792481	-4.31735
cg11188031	ENSG00000113249	26762	HAVCR1	-0.769925	-4.08538
cg02992588	ENSG00000170099	866	SERPINA6	-0.760902	-3.99812
cg13968390	ENSG00000198075	27233	SULT1C4	-0.741353	-3.81841
cg13103485	ENSG00000158528	55607	PPP1R9A	-0.741353	-3.81841
cg18543993	ENSG00000176566	138009	DCAF4L2	-0.73985	-3.80507
cg23016129	ENSG00000077327	9576	SPAG6	-0.736842	-3.77859
cg27299949	ENSG00000170516	170712	COX7B2	-0.73609	-3.77201
cg19937039	ENSG00000140093	51156	SERPINA10	-0.724812	-3.67516
cg20792895	ENSG00000179455	7681	MKRN3	-0.720677	-3.64049
cg21643403	ENSG00000164932	115908	CTHRC1	-0.720301	-3.63736
cg17330303	ENSG00000175793	2810	SFN	-0.720301	-3.63736
cg21950166	ENSG00000175793	2810	SFN	-0.720301	-3.63736
cg24387864	ENSG00000110092	595	CCND1	-0.714286	-3.58774
cg06720467	ENSG00000175793	2810	SFN	-0.712782	-3.57547
cg05330754	ENSG00000170516	170712	COX7B2	-0.708271	-3.53899
cg04012600	ENSG00000221986	343263	MYBPHL	-0.703759	-3.50296
cg13466284	ENSG00000175793	2810	SFN	-0.693233	-3.42064
cg02762546	ENSG00000163517	79885	HDAC11	-0.693233	-3.42064
cg26636590	ENSG00000170516	170712	COX7B2	-0.690977	-3.4033
cg09318122	ENSG00000170099	866	SERPINA6	-0.688722	-3.38607
cg20535723	ENSG00000138182	9585	KIF20B	-0.687218	-3.37463
cg06150828	ENSG00000156269	84779	NAA11	-0.687218	-3.37463
cg04219247	ENSG00000164932	115908	CTHRC1	-0.684211	-3.3519
cg16131766	ENSG00000179455	7681	MKRN3	-0.682331	-3.33778
cg12758147	ENSG00000227458	135644	TRIM40	-0.681579	-3.33215
cg20599748	ENSG00000140093	51156	SERPINA10	-0.681203	-3.32934
cg07196577	ENSG00000221986	343263	MYBPHL	-0.670677	-3.25172
cg15460348	ENSG00000118785	6696	SPP1	-0.670677	-3.25172
cg18063278	ENSG00000132170	5468	PPARG	-0.667669	-3.2299
cg21246665	ENSG00000140093	51156	SERPINA10	-0.667669	-3.2299
cg26661623	ENSG00000161944	433	ASGR2	-0.664662	-3.20825
cg18247055	ENSG00000077327	9576	SPAG6	-0.663158	-3.19748
cg23813564	ENSG00000046774	51438	MAGEC2	-0.662406	-3.19211
cg07961715	ENSG00000242498	348110	C15orf38	-0.658647	-3.1654
cg11348165	ENSG00000175793	2810	SFN	-0.657143	-3.15479
cg08234618	ENSG00000091513	7018	TF	-0.655639	-3.14421
cg16144843	ENSG00000149639	140710	SOGA1	-0.654135	-3.13366
cg12377139	ENSG00000077327	9576	SPAG6	-0.654135	-3.13366
cg17093867	ENSG00000251258	442247	RFPL4B	-0.653759	-3.13103
cg02571534	ENSG00000188501	197021	LCTL	-0.652632	-3.12315
cg02515422	ENSG00000136869	7099	TLR4	-0.652632	-3.12315
cg20261167	ENSG00000118785	6696	SPP1	-0.651128	-3.11268
cg05221167	ENSG00000198028	147741	ZNF560	-0.649624	-3.10224
cg16648062	ENSG00000176406	9699	RIMS2	-0.64812	-3.09184
cg07622404	ENSG00000144815	91775	NXPE3	-0.646617	-3.08148
cg13374701	ENSG00000175793	2810	SFN	-0.646617	-3.08148
cg26952662	ENSG00000164932	115908	CTHRC1	-0.645113	-3.07114
cg10025865	ENSG00000170099	866	SERPINA6	-0.643609	-3.06085
cg07786675	ENSG00000175793	2810	SFN	-0.643609	-3.06085
cg12610471	ENSG00000077327	9576	SPAG6	-0.640602	-3.04035
cg24266651	ENSG00000183801	283298	OLFML1	-0.640602	-3.04035
cg05952543	ENSG00000179455	7681	MKRN3	-0.63797	-3.02253
cg09147827	ENSG00000170099	866	SERPINA6	-0.63609	-3.00986
cg23851011	ENSG00000188643	140576	S100A16	-0.634586	-2.99976
cg17782954	ENSG00000134463	79746	ECHDC3	-0.633083	-2.9897
cg08461772	ENSG00000105852	5446	PON3	-0.633083	-2.9897
cg23531285	ENSG00000198062	23784	POTEH	-0.631579	-2.97966
cg25263238	ENSG00000262509	29760	BLNK	-0.627068	-2.94975
cg14603345	ENSG00000132640	22903	BTBD3	-0.625564	-2.93984
cg07086592	ENSG00000176566	138009	DCAF4L2	-0.62406	-2.92996
cg20713492	ENSG00000143595	89872	AQP10	-0.622556	-2.92011
cg11342437	ENSG00000136141	23143	LRCH1	-0.622556	-2.92011
cg15457079	ENSG00000120054	1584	CPN1	-0.621053	-2.91029
cg25770176	ENSG00000152782	53354	PANK1	-0.621053	-2.91029
cg03537537	ENSG00000176566	138009	DCAF4L2	-0.621053	-2.91029
cg03421300	ENSG00000175793	2810	SFN	-0.619549	-2.9005
cg26538442	ENSG00000172828	23491	CES3	-0.610526	-2.84239
cg06181069	ENSG00000143595	89872	AQP10	-0.610526	-2.84239
cg10352003	ENSG00000134086	7428	VHL	-0.606015	-2.81371
cg18286850	ENSG00000091513	7018	TF	-0.606015	-2.81371
cg17330765	ENSG00000142675	10256	CNKSR1	-0.606015	-2.81371
cg08832906	ENSG00000236279	154790	CLEC2L	-0.602256	-2.79
cg23944804	ENSG00000132640	22903	BTBD3	-0.6	-2.77586
cg06151718	ENSG00000144045	165545	DQX1	-0.6	-2.77586
cg08124867	ENSG00000156269	84779	NAA11	-0.596992	-2.75709
cg21155316	ENSG00000265823	1939	EIF2D	-0.596992	-2.75709
cg10999598	ENSG00000164902	51808	PHAX	-0.596992	-2.75709
cg06073471	ENSG00000144815	91775	NXPE3	-0.596992	-2.75709
cg01141645	ENSG00000198363	444	ASPH	-0.596992	-2.75709
cg20102877	ENSG00000157992	200634	KRTCAP3	-0.584962	-2.68305
cg00314240	ENSG00000172031	253152	EPHX4	-0.583459	-2.67391
cg18868540	ENSG00000180210	2147	F2	-0.581955	-2.66479
cg26702670	ENSG00000242498	348110	C15orf38	-0.581955	-2.66479
cg03922748	ENSG00000127824	7277	TUBA4A	-0.581955	-2.66479
cg05729480	ENSG00000261843	10801	2015-09-09	-0.580451	-2.6557
cg11618577	ENSG00000157992	200634	KRTCAP3	-0.578947	-2.64663
cg23713742	ENSG00000061656	6676	SPAG4	-0.57594	-2.62856
cg05919685	ENSG00000132703	325	APCS	-0.574436	-2.61956
cg24269657	ENSG00000057593	2155	F7	-0.574436	-2.61956
cg03423123	ENSG00000184785	644538	SMIM10	-0.572932	-2.61058
cg20129213	ENSG00000176406	9699	RIMS2	-0.572932	-2.61058
cg16097772	ENSG00000090382	4069	LYZ	-0.569925	-2.5927
cg16587265	ENSG00000167701	2875	GPT	-0.569925	-2.5927
cg17158414	ENSG00000157992	200634	KRTCAP3	-0.568421	-2.58379
cg19875375	ENSG00000180210	2147	F2	-0.566917	-2.5749
cg23080769	ENSG00000010932	2326	FMO1	-0.566917	-2.5749
cg19254119	ENSG00000198028	147741	ZNF560	-0.566917	-2.5749
cg21583668	ENSG00000164077	84315	MON1A	-0.56391	-2.5572
cg18970338	ENSG00000127831	7429	VIL1	-0.56391	-2.5572
cg18241308	ENSG00000105852	5446	PON3	-0.56391	-2.5572
cg10917153	ENSG00000168907	255189	PLA2G4F	-0.563158	-2.55279
cg23793500	ENSG00000167701	2875	GPT	-0.562406	-2.54838
cg11398323	ENSG00000110092	595	CCND1	-0.562406	-2.54838
cg03005293	ENSG00000143365	6097	RORC	-0.560902	-2.53958
cg01772980	ENSG00000168515	10648	SCGB1D1	-0.560902	-2.53958
cg13966771	ENSG00000129932	83475	DOHH	-0.559398	-2.53081
cg17330652	ENSG00000117601	462	SERPINC1	-0.559398	-2.53081
cg19544372	ENSG00000198028	147741	ZNF560	-0.557895	-2.52205
cg15544721	ENSG00000158528	55607	PPP1R9A	-0.556391	-2.51332
cg00280345	ENSG00000167701	2875	GPT	-0.556391	-2.51332
cg08872703	ENSG00000221986	343263	MYBPHL	-0.556391	-2.51332
cg14115346	ENSG00000137274	670	BPHL	-0.554887	-2.50461
cg08572214	ENSG00000163626	285521	COX18	-0.553383	-2.49592
cg27560555	ENSG00000186222	55330	BLOC1S4	-0.553383	-2.49592
cg26044340	ENSG00000123838	722	C4BPA	-0.553383	-2.49592
cg10594090	ENSG00000124440	64344	HIF3A	-0.55188	-2.48725
cg26457160	ENSG00000105852	5446	PON3	-0.550376	-2.4786
cg19352605	ENSG00000167701	2875	GPT	-0.548872	-2.46997
cg23772843	ENSG00000057593	2155	F7	-0.547368	-2.46136
cg26767897	ENSG00000158125	7498	XDH	-0.545865	-2.45277
cg03509671	ENSG00000144815	91775	NXPE3	-0.544361	-2.44421
cg02460314	ENSG00000120054	1584	CPN1	-0.544361	-2.44421
cg25112191	ENSG00000143365	6097	RORC	-0.542857	-2.43566
cg00371195	ENSG00000180210	2147	F2	-0.542857	-2.43566
cg02449202	ENSG00000112818	4224	MEP1A	-0.542857	-2.43566
cg20329620	ENSG00000057593	2155	F7	-0.541353	-2.42713
cg25256723	ENSG00000198734	2153	F5	-0.541353	-2.42713
cg18198550	ENSG00000096063	6732	SRPK1	-0.53985	-2.41862
cg24750391	ENSG00000105852	5446	PON3	-0.53985	-2.41862
cg05490029	ENSG00000104432	3574	IL7	-0.53985	-2.41862
cg13547474	ENSG00000156269	84779	NAA11	-0.53985	-2.41862
cg01329511	ENSG00000135632	10322	SMYD5	-0.536842	-2.40166
cg09651136	ENSG00000067225	5315	PKM	-0.536842	-2.40166
cg14906103	ENSG00000109133	55161	TMEM33	-0.535338	-2.39321
cg01205267	ENSG00000136141	23143	LRCH1	-0.535338	-2.39321
cg18568589	ENSG00000198028	147741	ZNF560	-0.534586	-2.38899
cg06224510	ENSG00000151655	3698	ITIH2	-0.533835	-2.38478
cg03665605	ENSG00000241468	9551	ATP5J2	-0.532331	-2.37637
cg26492368	ENSG00000077327	9576	SPAG6	-0.532331	-2.37637
cg18515587	ENSG00000143416	8991	SELENBP1	-0.532331	-2.37637
cg20985067	ENSG00000105852	5446	PON3	-0.532331	-2.37637
cg05331340	ENSG00000141505	432	ASGR1	-0.530827	-2.36797
cg20188621	ENSG00000148835	6877	TAF5	-0.530827	-2.36797
cg01667892	ENSG00000164256	56979	PRDM9	-0.530827	-2.36797
cg20199333	ENSG00000180210	2147	F2	-0.529323	-2.3596
cg05241828	ENSG00000167701	2875	GPT	-0.529323	-2.3596
cg23701865	ENSG00000176566	138009	DCAF4L2	-0.529323	-2.3596
cg27294796	ENSG00000242498	348110	C15orf38	-0.529323	-2.3596
cg16988986	ENSG00000134243	6272	SORT1	-0.529323	-2.3596
cg16019620	ENSG00000112818	4224	MEP1A	-0.529323	-2.3596
cg14931071	ENSG00000235376	221692	RPEL1	-0.52782	-2.35124
cg14457256	ENSG00000068366	2182	ACSL4	-0.526316	-2.3429
cg05337441	ENSG00000084674	338	APOB	-0.526316	-2.3429
cg25882380	ENSG00000159189	714	C1QC	-0.526316	-2.3429
cg20399252	ENSG00000123179	84650	EBPL	-0.521805	-2.31799
cg22958104	ENSG00000101076	3172	HNF4A	-0.518797	-2.30148
cg23688868	ENSG00000147536	84296	GINS4	-0.517293	-2.29325
cg18027903	ENSG00000187546	392636	AGMO	-0.517293	-2.29325
cg07560922	ENSG00000075651	5337	PLD1	-0.515789	-2.28503
cg22883889	ENSG00000101194	63910	SLC17A9	-0.515789	-2.28503
cg22079902	ENSG00000164256	56979	PRDM9	-0.514286	-2.27684
cg03817621	ENSG00000148584	29974	A1CF	-0.514286	-2.27684
cg12894649	ENSG00000132640	22903	BTBD3	-0.512782	-2.26866
cg01770400	ENSG00000117601	462	SERPINC1	-0.512782	-2.26866
cg21552300	ENSG00000138435	1134	CHRNA1	-0.512782	-2.26866
cg03116258	ENSG00000105991	3198	HOXA1	-0.511278	-2.2605
cg14453790	ENSG00000260355	441234	ZNF716	-0.511278	-2.2605
cg24084358	ENSG00000101076	3172	HNF4A	-0.509774	-2.25235
cg20546263	ENSG00000174928	285315	C3orf33	-0.509774	-2.25235
cg26572973	ENSG00000167701	2875	GPT	-0.508271	-2.24422
cg09957864	ENSG00000167701	2875	GPT	-0.508271	-2.24422
cg00411697	ENSG00000110243	116519	APOA5	-0.508271	-2.24422
cg23325384	ENSG00000123983	2181	ACSL3	-0.506767	-2.23611
cg15238224	ENSG00000233573	11074	TRIM31	-0.506767	-2.23611
cg05186455	ENSG00000100665	5267	SERPINA4	-0.506767	-2.23611
cg16862361	ENSG00000158125	7498	XDH	-0.506767	-2.23611
cg08534147	ENSG00000164050	5364	PLXNB1	-0.506767	-2.23611
cg05498681	ENSG00000197122	6714	SRC	-0.505263	-2.22802
cg09539538	ENSG00000101311	55612	FERMT1	-0.505263	-2.22802
cg07068756	ENSG00000154277	7345	UCHL1	-0.505263	-2.22802
cg26432088	ENSG00000113249	26762	HAVCR1	-0.505263	-2.22802
cg20980592	ENSG00000112818	4224	MEP1A	-0.505263	-2.22802
cg01109535	ENSG00000158865	115584	SLC5A11	-0.505263	-2.22802
cg14244674	ENSG00000188986	25920	NELFB	-0.505263	-2.22802
cg27596068	ENSG00000149257	871	SERPINH1	-0.505263	-2.22802
cg16582889	ENSG00000167701	2875	GPT	-0.503759	-2.21994
cg00040419	ENSG00000176896	170082	TCEANC	-0.502256	-2.21188
cg04347624	ENSG00000144815	91775	NXPE3	-0.502256	-2.21188
cg18708233	ENSG00000156026	90550	MCU	-0.500752	-2.20383
cg20644952	ENSG00000186222	55330	BLOC1S4	-0.500752	-2.20383
cg08287220	ENSG00000160870	1551	CYP3A7	-0.500752	-2.20383
cg19974994	ENSG00000269010	203413	CT83	-0.499248	-2.1958
cg12397274	ENSG00000137251	27283	TINAG	-0.499248	-2.1958
cg14279528	ENSG00000165304	9833	MELK	-0.499248	-2.1958
cg00938429	ENSG00000173157	80070	ADAMTS20	-0.499248	-2.1958
cg23834593	ENSG00000101076	3172	HNF4A	-0.497744	-2.18779
cg18200143	ENSG00000100722	79882	ZC3H14	-0.497744	-2.18779
cg16121136	ENSG00000101076	3172	HNF4A	-0.497744	-2.18779
cg25352134	ENSG00000196172	148213	ZNF681	-0.497744	-2.18779
cg19038230	ENSG00000136141	23143	LRCH1	-0.497744	-2.18779
cg16408970	ENSG00000095739	25805	BAMBI	-0.494737	-2.17181
cg16262614	ENSG00000091513	7018	TF	-0.494737	-2.17181
cg18599155	ENSG00000134108	55207	ARL8B	-0.494737	-2.17181
cg15554898	ENSG00000144815	91775	NXPE3	-0.494737	-2.17181
cg24321706	ENSG00000163513	7048	TGFBR2	-0.493233	-2.16384
cg19378537	ENSG00000272687	7086	TKT	-0.493233	-2.16384
cg12468786	ENSG00000100253	55586	MIOX	-0.490226	-2.14796
cg12408494	ENSG00000075420	64778	FNDC3B	-0.490226	-2.14796
cg06352803	ENSG00000160752	2224	FDPS	-0.488722	-2.14004
cg20800509	ENSG00000176406	9699	RIMS2	-0.488722	-2.14004
cg00926400	ENSG00000152430	66037	BOLL	-0.488722	-2.14004
cg00547077	ENSG00000131849	7691	ZNF132	-0.487218	-2.13213
cg21081369	ENSG00000101076	3172	HNF4A	-0.485714	-2.12424
cg08603125	ENSG00000096063	6732	SRPK1	-0.485714	-2.12424
cg27090087	ENSG00000137251	27283	TINAG	-0.485714	-2.12424
cg07918978	ENSG00000272687	7086	TKT	-0.484211	-2.11637
cg15514848	ENSG00000010932	2326	FMO1	-0.482707	-2.10851
cg21978251	ENSG00000154040	26256	CABYR	-0.482707	-2.10851
cg24309555	ENSG00000084674	338	APOB	-0.481203	-2.10067
cg00673290	ENSG00000084674	338	APOB	-0.479699	-2.09284
cg06271561	ENSG00000136383	57538	ALPK3	-0.478195	-2.08502
cg16631199	ENSG00000120054	1584	CPN1	-0.476692	-2.07722
cg16306978	ENSG00000084674	338	APOB	-0.475188	-2.06944
cg18003659	ENSG00000138435	1134	CHRNA1	-0.475188	-2.06944
cg21989299	ENSG00000116005	51449	PCYOX1	-0.475188	-2.06944
cg07361385	ENSG00000145192	197	AHSG	-0.475188	-2.06944
cg00817367	ENSG00000161835	160622	GRASP	-0.475188	-2.06944
cg05429895	ENSG00000136869	7099	TLR4	-0.475188	-2.06944
cg08314996	ENSG00000101076	3172	HNF4A	-0.473684	-2.06167
cg03655142	ENSG00000143543	10899	JTB	-0.473684	-2.06167
cg23869158	ENSG00000136141	23143	LRCH1	-0.473684	-2.06167
cg03870138	ENSG00000051523	1535	CYBA	-0.473684	-2.06167
cg06979924	ENSG00000160752	2224	FDPS	-0.47218	-2.05391
cg01587454	ENSG00000176566	138009	DCAF4L2	-0.47218	-2.05391
cg16723488	ENSG00000084674	338	APOB	-0.47218	-2.05391
cg16757984	ENSG00000126368	9572	NR1D1	-0.470677	-2.04617
cg22701032	ENSG00000116005	51449	PCYOX1	-0.470677	-2.04617
cg16732469	ENSG00000180787	124961	ZFP3	-0.469173	-2.03844
cg22585927	ENSG00000163702	84818	IL17RC	-0.469173	-2.03844
cg25600446	ENSG00000167701	2875	GPT	-0.467669	-2.03072
cg14980165	ENSG00000168515	10648	SCGB1D1	-0.467669	-2.03072
cg14088357	ENSG00000124440	64344	HIF3A	-0.467669	-2.03072
cg06024295	ENSG00000120054	1584	CPN1	-0.466165	-2.02302
cg15095917	ENSG00000129226	968	CD68	-0.466165	-2.02302
cg02161115	ENSG00000057468	4438	MSH4	-0.464662	-2.01533
cg02256576	ENSG00000172828	23491	CES3	-0.464662	-2.01533
cg27505627	ENSG00000128298	80115	BAIAP2L2	-0.463158	-2.00766
cg09772831	ENSG00000223547	284391	ZNF844	-0.463158	-2.00766
cg02605760	ENSG00000262589	55695	NSUN5	-0.463158	-2.00766
cg03992063	ENSG00000035687	159	ADSS	-0.461654	-2
cg24128316	ENSG00000101605	8736	MYOM1	-0.461654	-2
cg23924737	ENSG00000181610	51649	MRPS23	-0.461654	-2
cg16920001	ENSG00000168907	255189	PLA2G4F	-0.460902	-1.99618
cg10507028	ENSG00000180787	124961	ZFP3	-0.46015	-1.99235
cg12850242	ENSG00000116005	51449	PCYOX1	-0.46015	-1.99235
cg04617914	ENSG00000137166	116113	FOXP4	-0.46015	-1.99235
cg26467949	ENSG00000135632	10322	SMYD5	-0.458647	-1.98472
cg15445000	ENSG00000125686	5469	MED1	-0.458647	-1.98472
cg10343787	ENSG00000102934	51090	PLLP	-0.458647	-1.98472
cg24867501	ENSG00000100253	55586	MIOX	-0.457143	-1.9771
cg13257485	ENSG00000101888	55916	NXT2	-0.457143	-1.9771
cg01716224	ENSG00000133477	113828	FAM83F	-0.457143	-1.9771
cg08266168	ENSG00000057593	2155	F7	-0.457143	-1.9771
cg00433296	ENSG00000104635	23516	SLC39A14	-0.457143	-1.9771
cg06126829	ENSG00000101076	3172	HNF4A	-0.455639	-1.96949
cg14022913	ENSG00000109674	55247	NEIL3	-0.455639	-1.96949
cg24589459	ENSG00000152430	66037	BOLL	-0.455639	-1.96949
cg19865133	ENSG00000178053	4291	MLF1	-0.454135	-1.9619
cg09895653	ENSG00000100253	55586	MIOX	-0.454135	-1.9619
cg01588224	ENSG00000143543	10899	JTB	-0.452632	-1.95432
cg00707777	ENSG00000272687	7086	TKT	-0.452632	-1.95432
cg26112457	ENSG00000084674	338	APOB	-0.452632	-1.95432
cg20073882	ENSG00000156269	84779	NAA11	-0.452632	-1.95432
cg11498870	ENSG00000176566	138009	DCAF4L2	-0.452632	-1.95432
cg18858144	ENSG00000197122	6714	SRC	-0.451128	-1.94675
cg01089602	ENSG00000057593	2155	F7	-0.451128	-1.94675
cg21090033	ENSG00000145107	116211	TM4SF19	-0.451128	-1.94675
cg06440087	ENSG00000151655	3698	ITIH2	-0.451128	-1.94675
cg00161955	ENSG00000253598	347051	SLC10A5	-0.451128	-1.94675
cg18061255	ENSG00000151655	3698	ITIH2	-0.451128	-1.94675
cg21181391	ENSG00000176566	138009	DCAF4L2	-0.451128	-1.94675
cg16551483	ENSG00000180787	124961	ZFP3	-0.449624	-1.9392
cg16054275	ENSG00000198734	2153	F5	-0.449624	-1.9392
cg06860721	ENSG00000266412	8031	NCOA4	-0.449624	-1.9392
cg07473553	ENSG00000189366	200810	ALG1L	-0.449624	-1.9392
cg22020227	ENSG00000116774	56944	OLFML3	-0.449624	-1.9392
cg00946753	ENSG00000140107	283600	SLC25A47	-0.449624	-1.9392
cg23792485	ENSG00000101076	3172	HNF4A	-0.44812	-1.93166
cg11800794	ENSG00000101367	22919	MAPRE1	-0.44812	-1.93166
cg24302646	ENSG00000120054	1584	CPN1	-0.44812	-1.93166
cg03957108	ENSG00000115507	5013	OTX1	-0.44812	-1.93166
cg10219425	ENSG00000151655	3698	ITIH2	-0.446617	-1.92413
cg14387743	ENSG00000093134	55350	VNN3	-0.446617	-1.92413
cg03084710	ENSG00000143420	2029	ENSA	-0.445113	-1.91661
cg11037787	ENSG00000188257	5320	PLA2G2A	-0.445113	-1.91661
cg06959135	ENSG00000145192	197	AHSG	-0.443609	-1.90911
cg07418892	ENSG00000112118	4172	MCM3	-0.443609	-1.90911
cg25064910	ENSG00000134962	152831	KLB	-0.442105	-1.90162
cg08939418	ENSG00000136231	10643	IGF2BP3	-0.442105	-1.90162
cg20227860	ENSG00000035928	5981	RFC1	-0.442105	-1.90162
cg00084643	ENSG00000164902	51808	PHAX	-0.440602	-1.89414
cg04139820	ENSG00000147257	2719	GPC3	-0.440602	-1.89414
cg26859666	ENSG00000143199	55811	ADCY10	-0.440602	-1.89414
cg01733438	ENSG00000261843	10801	2015-09-09	-0.440602	-1.89414
cg24613956	ENSG00000048544	55173	MRPS10	-0.439098	-1.88667
cg08158952	ENSG00000127903	90485	ZNF835	-0.439098	-1.88667
cg26062037	ENSG00000158528	55607	PPP1R9A	-0.437594	-1.87922
cg01313363	ENSG00000164050	5364	PLXNB1	-0.437594	-1.87922
cg08645278	ENSG00000100253	55586	MIOX	-0.43609	-1.87177
cg24506216	ENSG00000143543	10899	JTB	-0.43609	-1.87177
cg22618219	ENSG00000112299	8876	VNN1	-0.43609	-1.87177
cg05252264	ENSG00000262806	2204	FCAR	-0.434962	-1.8662
cg02979520	ENSG00000164050	5364	PLXNB1	-0.434586	-1.86434
cg18348690	ENSG00000197747	6281	S100A10	-0.434586	-1.86434
cg26937434	ENSG00000175311	257629	ANKS4B	-0.434586	-1.86434
cg16427752	ENSG00000057468	4438	MSH4	-0.433083	-1.85693
cg13461273	ENSG00000177842	253639	ZNF620	-0.433083	-1.85693
cg11132204	ENSG00000205339	10527	IPO7	-0.433083	-1.85693
cg14018648	ENSG00000141505	432	ASGR1	-0.433083	-1.85693
cg08088989	ENSG00000169548	129025	ZNF280A	-0.431579	-1.84952
cg12699145	ENSG00000170537	79905	TMC7	-0.431579	-1.84952
cg11122795	ENSG00000179142	1585	CYP11B2	-0.431579	-1.84952
cg06944257	ENSG00000180787	124961	ZFP3	-0.431579	-1.84952
cg00585621	ENSG00000164031	79982	DNAJB14	-0.431579	-1.84952
cg16409039	ENSG00000120054	1584	CPN1	-0.431579	-1.84952
cg17024257	ENSG00000075651	5337	PLD1	-0.430075	-1.84212
cg22820233	ENSG00000262806	2204	FCAR	-0.429699	-1.84028
cg09035101	ENSG00000143622	6016	RIT1	-0.428571	-1.83474
cg21629895	ENSG00000119772	1788	DNMT3A	-0.428571	-1.83474
cg05249988	ENSG00000131849	7691	ZNF132	-0.428571	-1.83474
cg12820481	ENSG00000117650	4751	NEK2	-0.428571	-1.83474
cg24413879	ENSG00000100281	10042	HMGXB4	-0.427068	-1.82737
cg27623334	ENSG00000269010	203413	CT83	-0.427068	-1.82737
cg04362002	ENSG00000164256	56979	PRDM9	-0.427068	-1.82737
cg22534105	ENSG00000116691	60672	MIIP	-0.427068	-1.82737
cg00035630	ENSG00000121690	91614	DEPDC7	-0.425564	-1.82001
cg24751129	ENSG00000124713	27232	GNMT	-0.425564	-1.82001
cg19868577	ENSG00000174010	80311	KLHL15	-0.425564	-1.82001
cg25123895	ENSG00000084674	338	APOB	-0.42406	-1.81266
cg13726507	ENSG00000269592	30848	CTAG2	-0.42406	-1.81266
cg01189606	ENSG00000164050	5364	PLXNB1	-0.42406	-1.81266
cg25016070	ENSG00000067225	5315	PKM	-0.422556	-1.80533
cg18628371	ENSG00000100918	9985	REC8	-0.422556	-1.80533
cg06800962	ENSG00000169908	4071	TM4SF1	-0.422556	-1.80533
cg04413226	ENSG00000010932	2326	FMO1	-0.422556	-1.80533
cg26376346	ENSG00000163513	7048	TGFBR2	-0.422556	-1.80533
cg02555579	ENSG00000182902	83733	SLC25A18	-0.421053	-1.798
cg12127196	ENSG00000186094	84871	AGBL4	-0.420301	-1.79434
cg07636176	ENSG00000084674	338	APOB	-0.419549	-1.79069
cg06640637	ENSG00000101076	3172	HNF4A	-0.418045	-1.78338
cg18197594	ENSG00000119912	3416	IDE	-0.416541	-1.77609
cg14586373	ENSG00000100379	79734	KCTD17	-0.416541	-1.77609
cg11110686	ENSG00000155495	9947	MAGEC1	-0.416541	-1.77609
cg21923525	ENSG00000017797	10928	RALBP1	-0.416541	-1.77609
cg22332037	ENSG00000143543	10899	JTB	-0.416541	-1.77609
cg19125606	ENSG00000172482	189	AGXT	-0.416541	-1.77609
cg19311153	ENSG00000140832	91862	MARVELD3	-0.416541	-1.77609
cg27633342	ENSG00000128833	55930	MYO5C	-0.416541	-1.77609
cg07878486	ENSG00000131849	7691	ZNF132	-0.415038	-1.76881
cg21122774	ENSG00000123453	1757	SARDH	-0.415038	-1.76881
cg04906242	ENSG00000166816	197257	LDHD	-0.415038	-1.76881
cg19776201	ENSG00000131849	7691	ZNF132	-0.415038	-1.76881
cg21878514	ENSG00000105516	3295	DBP	-0.415038	-1.76881
cg27117982	ENSG00000008394	4257	MGST1	-0.413534	-1.76154
cg03298312	ENSG00000260355	441234	ZNF716	-0.413534	-1.76154
cg01266338	ENSG00000148057	414328	IDNK	-0.413534	-1.76154
cg26065909	ENSG00000143416	8991	SELENBP1	-0.413534	-1.76154
cg20822579	ENSG00000129465	11035	RIPK3	-0.41203	-1.75428
cg13810644	ENSG00000136271	54606	DDX56	-0.41203	-1.75428
cg24474852	ENSG00000172482	189	AGXT	-0.41203	-1.75428
cg12940993	ENSG00000129538	6035	RNASE1	-0.41203	-1.75428
cg02310286	ENSG00000176566	138009	DCAF4L2	-0.410526	-1.74703
cg20769842	ENSG00000179455	7681	MKRN3	-0.409398	-1.7416
cg20446143	ENSG00000166959	83661	MS4A8	-0.409023	-1.7398
cg12262564	ENSG00000183856	128239	IQGAP3	-0.409023	-1.7398
cg09332604	ENSG00000113889	3827	KNG1	-0.409023	-1.7398
cg01654820	ENSG00000213853	2013	EMP2	-0.409023	-1.7398
cg02398682	ENSG00000175130	65108	MARCKSL1	-0.407519	-1.73257
cg27563423	ENSG00000099260	54873	PALMD	-0.407519	-1.73257
cg10910512	ENSG00000263699	3910	LAMA4	-0.407519	-1.73257
cg05093315	ENSG00000166788	113174	SAAL1	-0.406015	-1.72535
cg23375068	ENSG00000100253	55586	MIOX	-0.406015	-1.72535
cg25035485	ENSG00000084674	338	APOB	-0.406015	-1.72535
cg10143731	ENSG00000117523	23215	PRRC2C	-0.406015	-1.72535
cg04770550	ENSG00000141968	7409	VAV1	-0.404511	-1.71815
cg03688987	ENSG00000263021	10990	LILRB5	-0.404511	-1.71815
cg09486093	ENSG00000105516	3295	DBP	-0.404511	-1.71815
cg13003878	ENSG00000106927	259	AMBP	-0.403008	-1.71095
cg25472530	ENSG00000164256	56979	PRDM9	-0.403008	-1.71095
cg12175729	ENSG00000169427	51305	KCNK9	-0.401504	-1.70377
cg10091775	ENSG00000074410	771	CA12	-0.401504	-1.70377
cg23616212	ENSG00000134243	6272	SORT1	-0.401504	-1.70377
cg14741143	ENSG00000114850	6747	SSR3	-0.4	-1.69659
cg03533256	ENSG00000186407	342510	CD300E	-0.4	-1.69659
cg14438208	ENSG00000186407	342510	CD300E	-0.4	-1.69659
cg04075827	ENSG00000133134	84707	BEX2	-0.4	-1.69659
cg16531903	ENSG00000148584	29974	A1CF	-0.4	-1.69659
cg17546721	ENSG00000163513	7048	TGFBR2	-0.4	-1.69659

## Sheet: ME_driver_DAVID
Category	Term	Count	%	PValue	Genes	List Total	Pop Hits	Pop Total	Fold Enrichment	Bonferroni	Benjamini	FDR
GOTERM_BP_FAT	GO:0009611~response to wounding	22	9.44206	3.40552e-06	2147, 29760, 8876, 116519, 51090, 3827, 325, 197, 113174, 462, 3172, 7099, 6696, 714, 722, 7018, 51156, 7048, 1535, 2153, 4069, 2155	172	530	13528	3.26477	0.00525449	0.00525449	0.00567935
GOTERM_BP_FAT	GO:0002526~acute inflammatory response	9	3.86266	3.31175e-05	2147, 8876, 7099, 714, 722, 7018, 197, 325, 113174	172	98	13528	7.22307	0.0499432	0.0252915	0.0552169
GOTERM_BP_FAT	GO:0032101~regulation of response to external stimulus	10	4.29185	0.000187664	462, 2147, 5320, 6696, 7099, 3827, 197, 7048, 5468, 2155	172	159	13528	4.94661	0.251994	0.0922455	0.312515
GOTERM_BP_FAT	GO:0006954~inflammatory response	14	6.00858	0.000249664	2147, 29760, 8876, 3827, 325, 197, 113174, 6696, 7099, 714, 722, 7018, 1535, 4069	172	325	13528	3.38805	0.320419	0.0920534	0.41556
GOTERM_BP_FAT	GO:0006953~acute-phase response	5	2.14592	0.00157971	2147, 7018, 197, 325, 113174	172	40	13528	9.8314	0.913339	0.386853	2.60218
GOTERM_BP_FAT	GO:0006952~defense response	18	7.72532	0.00202963	2147, 29760, 5320, 8876, 3827, 10990, 325, 197, 5468, 113174, 6696, 7099, 5337, 714, 722, 7018, 1535, 4069	172	615	13528	2.30199	0.956848	0.407757	3.33156
GOTERM_BP_FAT	GO:0045597~positive regulation of cell differentiation	10	4.29185	0.0025371	338, 5320, 8876, 3574, 80070, 7428, 7048, 64778, 5468, 5364	172	229	13528	3.43455	0.980354	0.429597	4.1481
GOTERM_BP_FAT	GO:0042060~wound healing	9	3.86266	0.00295453	462, 3172, 2147, 116519, 3827, 51156, 7048, 2153, 2155	172	191	13528	3.70608	0.989719	0.435705	4.81489
GOTERM_BP_FAT	GO:0055088~lipid homeostasis	5	2.14592	0.00387928	338, 433, 3172, 116519, 5468	172	51	13528	7.7109	0.997553	0.487319	6.27657
GOTERM_BP_FAT	GO:0008584~male gonad development	5	2.14592	0.00416178	595, 8031, 3295, 197, 4257	172	52	13528	7.56261	0.998422	0.475427	6.71886
GOTERM_BP_FAT	GO:0003006~reproductive developmental process	10	4.29185	0.00612117	595, 9985, 6696, 8031, 3295, 3416, 197, 9576, 4257, 4438	172	262	13528	3.00195	0.999925	0.578318	9.73304
GOTERM_BP_FAT	GO:0008211~glucocorticoid metabolic process	3	1.28755	0.00668749	866, 1585, 1584	172	10	13528	23.5953	0.999969	0.578959	10.587
GOTERM_BP_FAT	GO:0051094~positive regulation of developmental process	10	4.29185	0.00887382	338, 5320, 8876, 3574, 80070, 7428, 7048, 64778, 5468, 5364	172	278	13528	2.82918	0.999999	0.653786	13.8131
GOTERM_BP_FAT	GO:0050878~regulation of body fluid levels	7	3.00429	0.00900975	462, 3172, 2147, 3827, 2153, 1585, 2155	172	141	13528	3.90467	0.999999	0.632153	14.0101
GOTERM_BP_FAT	GO:0046546~development of primary male sexual characteristics	5	2.14592	0.00917224	595, 8031, 3295, 197, 4257	172	65	13528	6.05009	0.999999	0.613386	14.2449
GOTERM_BP_FAT	GO:0050817~coagulation	6	2.57511	0.00946877	462, 3172, 2147, 3827, 2153, 2155	172	102	13528	4.62654	1	0.601431	14.6719
GOTERM_BP_FAT	GO:0007596~blood coagulation	6	2.57511	0.00946877	462, 3172, 2147, 3827, 2153, 2155	172	102	13528	4.62654	1	0.601431	14.6719
GOTERM_BP_FAT	GO:0007599~hemostasis	6	2.57511	0.0119337	462, 3172, 2147, 3827, 2153, 2155	172	108	13528	4.36951	1	0.664622	18.1449
GOTERM_BP_FAT	GO:0007548~sex differentiation	7	3.00429	0.0123663	595, 8031, 3295, 3416, 197, 4257, 4438	172	151	13528	3.64608	1	0.656798	18.7405
GOTERM_BP_FAT	GO:0046661~male sex differentiation	5	2.14592	0.0136469	595, 8031, 3295, 197, 4257	172	73	13528	5.38707	1	0.673328	20.48
GOTERM_BP_FAT	GO:0008406~gonad development	6	2.57511	0.0137996	595, 8031, 3295, 197, 4257, 4438	172	112	13528	4.21346	1	0.658646	20.6851
GOTERM_BP_FAT	GO:0044242~cellular lipid catabolic process	5	2.14592	0.0156269	338, 5337, 116519, 3295, 255189	172	76	13528	5.17442	1	0.686599	23.1007
GOTERM_BP_FAT	GO:0050727~regulation of inflammatory response	5	2.14592	0.0156269	462, 5320, 7099, 197, 5468	172	76	13528	5.17442	1	0.686599	23.1007
GOTERM_BP_FAT	GO:0043933~macromolecular complex subunit organization	17	7.29614	0.0178992	10527, 338, 6714, 5320, 116519, 7428, 325, 27232, 7429, 5469, 51808, 7277, 6877, 285521, 3416, 1535, 10801	172	710	13528	1.8832	1	0.719179	26.0081
GOTERM_BP_FAT	GO:0010033~response to organic substance	17	7.29614	0.0203594	595, 338, 6714, 325, 197, 189, 6272, 5468, 4257, 3172, 55811, 6696, 7099, 5337, 7018, 7048, 871	172	721	13528	1.85447	1	0.749306	29.0394
GOTERM_BP_FAT	GO:0048608~reproductive structure development	6	2.57511	0.021852	595, 8031, 3295, 197, 4257, 4438	172	126	13528	3.74529	1	0.75929	30.8211
GOTERM_BP_FAT	GO:0045137~development of primary sexual characteristics	6	2.57511	0.0225227	595, 8031, 3295, 197, 4257, 4438	172	127	13528	3.7158	1	0.755768	31.6079
GOTERM_BP_FAT	GO:0034651~cortisol biosynthetic process	2	0.858369	0.025122	1585, 1584	172	2	13528	78.6512	1	0.779941	34.5787
GOTERM_BP_FAT	GO:0008212~mineralocorticoid metabolic process	2	0.858369	0.025122	1585, 1584	172	2	13528	78.6512	1	0.779941	34.5787
GOTERM_BP_FAT	GO:0032341~aldosterone metabolic process	2	0.858369	0.025122	1585, 1584	172	2	13528	78.6512	1	0.779941	34.5787
GOTERM_BP_FAT	GO:0034650~cortisol metabolic process	2	0.858369	0.025122	1585, 1584	172	2	13528	78.6512	1	0.779941	34.5787
GOTERM_BP_FAT	GO:0032342~aldosterone biosynthetic process	2	0.858369	0.025122	1585, 1584	172	2	13528	78.6512	1	0.779941	34.5787
GOTERM_BP_FAT	GO:0006705~mineralocorticoid biosynthetic process	2	0.858369	0.025122	1585, 1584	172	2	13528	78.6512	1	0.779941	34.5787
GOTERM_BP_FAT	GO:0034369~plasma lipoprotein particle remodeling	3	1.28755	0.0259978	338, 5320, 116519	172	20	13528	11.7977	1	0.778932	35.5519
GOTERM_BP_FAT	GO:0034367~macromolecular complex remodeling	3	1.28755	0.0259978	338, 5320, 116519	172	20	13528	11.7977	1	0.778932	35.5519
GOTERM_BP_FAT	GO:0034368~protein-lipid complex remodeling	3	1.28755	0.0259978	338, 5320, 116519	172	20	13528	11.7977	1	0.778932	35.5519
GOTERM_BP_FAT	GO:0070271~protein complex biogenesis	13	5.5794	0.0267331	6714, 10527, 7277, 6877, 7428, 3416, 285521, 325, 1535, 10801, 7429, 27232, 5469	172	505	13528	2.02468	1	0.776224	36.3586
GOTERM_BP_FAT	GO:0006461~protein complex assembly	13	5.5794	0.0267331	6714, 10527, 7277, 6877, 7428, 3416, 285521, 325, 1535, 10801, 7429, 27232, 5469	172	505	13528	2.02468	1	0.776224	36.3586
GOTERM_BP_FAT	GO:0045923~positive regulation of fatty acid metabolic process	3	1.28755	0.0284994	3172, 116519, 5468	172	21	13528	11.2359	1	0.786129	38.2576
GOTERM_BP_FAT	GO:0048878~chemical homeostasis	13	5.5794	0.0293056	338, 2147, 1134, 116519, 3827, 51090, 5468, 1585, 1584, 84315, 433, 3172, 7018	172	512	13528	1.997	1	0.784281	39.1065
GOTERM_BP_FAT	GO:0045444~fat cell differentiation	4	1.71674	0.0293185	595, 3910, 5468, 5469	172	53	13528	5.93594	1	0.773489	39.12
GOTERM_BP_FAT	GO:0045087~innate immune response	6	2.57511	0.0307907	8876, 7099, 714, 722, 1535, 5468	172	138	13528	3.41962	1	0.779518	40.6418
GOTERM_BP_FAT	GO:0055114~oxidation reduction	15	6.43777	0.0319837	392636, 7498, 3295, 55586, 2326, 1585, 1584, 1757, 444, 51449, 197257, 83475, 1535, 2153, 1551	172	639	13528	1.84627	1	0.78213	41.8486
GOTERM_BP_FAT	GO:0007584~response to nutrient	6	2.57511	0.0324737	595, 462, 6696, 7048, 2029, 5468	172	140	13528	3.37076	1	0.777333	42.3376
GOTERM_BP_FAT	GO:0009719~response to endogenous stimulus	11	4.72103	0.0331011	595, 6714, 55811, 6696, 5337, 197, 7048, 189, 6272, 5468, 4257	172	405	13528	2.1362	1	0.774138	42.958
GOTERM_BP_FAT	GO:0051327~M phase of meiotic cell cycle	5	2.14592	0.0356209	9985, 4751, 56979, 4438, 66037	172	98	13528	4.01281	1	0.789577	45.3872
GOTERM_BP_FAT	GO:0007126~meiosis	5	2.14592	0.0356209	9985, 4751, 56979, 4438, 66037	172	98	13528	4.01281	1	0.789577	45.3872
GOTERM_BP_FAT	GO:0015939~pantothenate metabolic process	2	0.858369	0.0374468	55350, 8876	172	3	13528	52.4341	1	0.797243	47.0862
GOTERM_BP_FAT	GO:0048585~negative regulation of response to stimulus	5	2.14592	0.0379361	462, 6696, 197, 259, 5468	172	100	13528	3.93256	1	0.79288	47.5331
GOTERM_BP_FAT	GO:0051321~meiotic cell cycle	5	2.14592	0.0379361	9985, 4751, 56979, 4438, 66037	172	100	13528	3.93256	1	0.79288	47.5331
GOTERM_BP_FAT	GO:0010743~regulation of foam cell differentiation	3	1.28755	0.0394013	338, 5320, 5468	172	25	13528	9.43814	1	0.796999	48.8499
GOTERM_BP_FAT	GO:0065003~macromolecular complex assembly	15	6.43777	0.0424545	6714, 338, 10527, 51808, 7277, 6877, 7428, 3416, 285521, 325, 1535, 10801, 7429, 27232, 5469	172	665	13528	1.77409	1	0.813216	51.4947
GOTERM_BP_FAT	GO:0009725~response to hormone stimulus	10	4.29185	0.0436177	595, 6714, 55811, 6696, 5337, 197, 7048, 189, 6272, 5468	172	367	13528	2.14308	1	0.814136	52.4681
GOTERM_BP_FAT	GO:0042445~hormone metabolic process	5	2.14592	0.0453894	3416, 866, 1585, 5469, 1584	172	106	13528	3.70996	1	0.819311	53.9155
GOTERM_BP_FAT	GO:0045926~negative regulation of growth	5	2.14592	0.0507811	3172, 6696, 3574, 5468, 2719	172	110	13528	3.57505	1	0.846639	58.0694
GOTERM_BP_FAT	GO:0042592~homeostatic process	16	6.86695	0.0532398	338, 2147, 1134, 7498, 3574, 116519, 51090, 5981, 3827, 5468, 1585, 1584, 84315, 433, 3172, 7018	172	751	13528	1.67566	1	0.85391	59.8445
GOTERM_BP_FAT	GO:0043623~cellular protein complex assembly	6	2.57511	0.0548203	6714, 10527, 7277, 285521, 325, 1535	172	162	13528	2.91301	1	0.856041	60.9479
GOTERM_BP_FAT	GO:0031099~regeneration	4	1.71674	0.0567518	595, 116519, 51156, 5468	172	69	13528	4.55949	1	0.859828	62.2577
GOTERM_BP_FAT	GO:0006575~cellular amino acid derivative metabolic process	6	2.57511	0.0596478	51449, 55350, 8876, 83475, 4257, 27232	172	166	13528	2.84281	1	0.867913	64.1444
GOTERM_BP_FAT	GO:0009991~response to extracellular stimulus	7	3.00429	0.0607417	595, 462, 6696, 432, 7048, 2029, 5468	172	220	13528	2.50254	1	0.867296	64.8338
GOTERM_BP_FAT	GO:0045582~positive regulation of T cell differentiation	3	1.28755	0.0615346	8876, 3574, 7048	172	32	13528	7.37355	1	0.86535	65.3256
GOTERM_BP_FAT	GO:0045780~positive regulation of bone resorption	2	0.858369	0.0616334	6696, 197	172	5	13528	31.4605	1	0.860297	65.3864
GOTERM_BP_FAT	GO:0006704~glucocorticoid biosynthetic process	2	0.858369	0.0616334	1585, 1584	172	5	13528	31.4605	1	0.860297	65.3864
GOTERM_BP_FAT	GO:0046852~positive regulation of bone remodeling	2	0.858369	0.0616334	6696, 197	172	5	13528	31.4605	1	0.860297	65.3864
GOTERM_BP_FAT	GO:0016042~lipid catabolic process	6	2.57511	0.0685961	338, 5320, 5337, 116519, 3295, 255189	172	173	13528	2.72779	1	0.884161	69.4294
GOTERM_BP_FAT	GO:0045621~positive regulation of lymphocyte differentiation	3	1.28755	0.072045	8876, 3574, 7048	172	35	13528	6.74153	1	0.891875	71.2635
GOTERM_BP_FAT	GO:0045600~positive regulation of fat cell differentiation	2	0.858369	0.0734992	64778, 5468	172	6	13528	26.2171	1	0.892286	72.0053
GOTERM_BP_FAT	GO:0030193~regulation of blood coagulation	3	1.28755	0.0756691	2147, 7099, 3827	172	36	13528	6.55426	1	0.895041	73.0789
GOTERM_BP_FAT	GO:0006959~humoral immune response	4	1.71674	0.078324	29760, 3574, 714, 722	172	79	13528	3.98234	1	0.899148	74.3399
GOTERM_BP_FAT	GO:0002684~positive regulation of immune system process	7	3.00429	0.0817243	8876, 7099, 3574, 714, 722, 7048, 2155	172	238	13528	2.31327	1	0.905129	75.8738
GOTERM_BP_FAT	GO:0007059~chromosome segregation	4	1.71674	0.0830127	6732, 9985, 4751, 55207	172	81	13528	3.88401	1	0.904824	76.4322
GOTERM_BP_FAT	GO:0046473~phosphatidic acid metabolic process	2	0.858369	0.0852157	5320, 5337	172	7	13528	22.4718	1	0.907044	77.3589
GOTERM_BP_FAT	GO:0006700~C21-steroid hormone biosynthetic process	2	0.858369	0.0852157	1585, 1584	172	7	13528	22.4718	1	0.907044	77.3589
GOTERM_BP_FAT	GO:0034105~positive regulation of tissue remodeling	2	0.858369	0.0852157	6696, 197	172	7	13528	22.4718	1	0.907044	77.3589
GOTERM_BP_FAT	GO:0033327~Leydig cell differentiation	2	0.858369	0.0852157	595, 4257	172	7	13528	22.4718	1	0.907044	77.3589
GOTERM_BP_FAT	GO:0008015~blood circulation	6	2.57511	0.0871612	3827, 1535, 5468, 2153, 1585, 1584	172	186	13528	2.53713	1	0.908479	78.1487
GOTERM_BP_FAT	GO:0003013~circulatory system process	6	2.57511	0.0871612	3827, 1535, 5468, 2153, 1585, 1584	172	186	13528	2.53713	1	0.908479	78.1487
GOTERM_BP_FAT	GO:0032846~positive regulation of homeostatic process	3	1.28755	0.0907141	2147, 6696, 197	172	40	13528	5.89884	1	0.913869	79.5246
GOTERM_BP_FAT	GO:0050818~regulation of coagulation	3	1.28755	0.0946028	2147, 7099, 3827	172	41	13528	5.75496	1	0.919571	80.937
GOTERM_BP_FAT	GO:0030155~regulation of cell adhesion	5	2.14592	0.0957571	6714, 6696, 7409, 3827, 3910	172	137	13528	2.87048	1	0.918859	81.3383
GOTERM_BP_FAT	GO:0007283~spermatogenesis	8	3.43348	0.096127	338, 6676, 9985, 55811, 9576, 1788, 4438, 66037	172	308	13528	2.04289	1	0.916402	81.4652
GOTERM_BP_FAT	GO:0048232~male gamete generation	8	3.43348	0.096127	338, 6676, 9985, 55811, 9576, 1788, 4438, 66037	172	308	13528	2.04289	1	0.916402	81.4652
GOTERM_BP_FAT	GO:0048545~response to steroid hormone stimulus	6	2.57511	0.0967403	595, 6714, 6696, 7048, 189, 5468	172	192	13528	2.45785	1	0.914511	81.6739
GOTERM_BP_FAT	GO:0019433~triglyceride catabolic process	2	0.858369	0.096785	338, 116519	172	8	13528	19.6628	1	0.911319	81.689
GOTERM_BP_FAT	GO:0048011~nerve growth factor receptor signaling pathway	2	0.858369	0.096785	6714, 6272	172	8	13528	19.6628	1	0.911319	81.689
GOTERM_BP_FAT	GO:0006955~immune response	14	6.00858	0.0978967	29760, 8876, 3574, 7409, 10990, 5468, 342510, 1584, 27283, 7099, 714, 722, 2204, 1535	172	690	13528	1.59582	1	0.910621	82.0612
GOTERM_BP_FAT	GO:0031647~regulation of protein stability	3	1.28755	0.0985388	433, 7428, 29974	172	42	13528	5.61794	1	0.908852	82.273
