# Supplementary material for: Integrative molecular analysis of metastatic hepatocellular carcinoma
Source: BMC Med Genomics. 2019 Nov 13;12:164. doi: 10.1186/s12920-019-0586-4 (PMC6854708; doi:10.1186/s12920-019-0586-4)
Supplement: Supplementary file 7 — Additional file 7: Table S6. Integrative analysis with RNA-seq. [file 12920_2019_586_MOESM7_ESM.xlsx]

## Sheet: Mapping
Patient	sample	#read	#mapped	%mapped		Patient	sample	#read	#mapped	%mapped		Patient	sample	#read	#mapped	%mapped
3	N3	68347490	57866256	0.846648		3	T3	74942068	62317066	0.831537		3	P3	81636233	67474510	0.826527
6	N6	79055981	65441412	0.827786		6	T6	75341969	62099944	0.824241		6	P6	90010082	75196653	0.835425
7	N7	68393126	56739634	0.82961		7	T7	71141418	58362320	0.82037		7	P7	59791162	45100198	0.754295
8	N8	64597173	52829566	0.817831		8	T8	80952034	67710596	0.836429		8	P8	71675539	58952859	0.822496
10	N10	69503493	57403404	0.825907		10	T10	81622596	68667335	0.841278		10	P10	82021028	68169098	0.831117
11	N11	126622529	112371975	0.887456		11	T11	50788860	44466481	0.875516		11	P11	57106402	49033967	0.858642
12	N12	58203893	51410815	0.883288		12	T12	108899574	94510551	0.867869		12	P12	78297721	67739780	0.865156
13	N13	93542131	81472922	0.870976		13	T13	66270512	56286728	0.849348		13	P13	77807948	67442996	0.866788
15	N15	80007352	70357216	0.879384		15	T15	69906826	61014641	0.872799		15	P15	68225119	59979914	0.879147
16	N16	148059371	132050144	0.891873		16	T16	60318459	52267657	0.866528		16	P16	95761157	83040904	0.867167
17	N17	133433316	117422226	0.880007		17	T17	89023063	78448477	0.881215		17	P17	82842239	71414461	0.862054
18	N18	79906595	63971055	0.800573		18	T18	63607424	53394293	0.839435		18	P18	85822961	70110023	0.816915
19	N19	76248680	62505750	0.819762		19	T19	85373955	71898244	0.842157		19	P19	97819428	79016883	0.807783
20	N20	77724551	63757531	0.820301		20	T20	87859731	73829018	0.840306		20	P20	57064171	47320584	0.829252
21	N21	81804162	57687623	0.705192		21	T21	74289741	62925317	0.847026		21	P21	69296474	58776320	0.848186
22	N22	81309658	64691404	0.795618		22	T22	83693565	71044847	0.848869		22	P22	118190136	98054628	0.829635
24	N24	78372842	68963017	0.879935		24	T24	83079306	71397201	0.859386		24	P24	75398515	65965312	0.874889
25	N25	60480074	52595997	0.869642		25	T25	70652027	62665723	0.886963		25	P25	75521776	66764315	0.884041
26	N26	83793127	73164051	0.873151		26	T26	89858171	78623348	0.874972		26	P26	94908476	83040327	0.874952

## Sheet: edgeR_TvN
ENSEMBL Gene ID	p.value	dispersion	FC	qvalue_bh
ENSG00000182566	9.59376e-75	0.402723	-7.54906	1.64264e-70
ENSG00000104938	3.55115e-71	0.498506	-8.65605	3.04014e-67
ENSG00000145708	7.18896e-66	0.35066	-6.21688	4.10298e-62
ENSG00000136011	9.18297e-55	0.358455	-5.55052	3.93077e-51
ENSG00000175003	4.86175e-50	0.463479	-6.21272	1.66486e-46
ENSG00000160323	1.09384e-49	0.186784	-3.38368	3.12145e-46
ENSG00000163687	1.69374e-49	0.395884	-5.5542	4.14288e-46
ENSG00000222040	5.79308e-49	0.25876	-4.19009	1.23986e-45
ENSG00000172425	4.62102e-48	0.473971	-6.23238	8.04095e-45
ENSG00000138315	4.69627e-48	0.212125	-3.56472	8.04095e-45
ENSG00000160339	7.63033e-48	0.637831	-7.74653	1.1877e-44
ENSG00000188517	1.13707e-46	0.340022	-4.90226	1.6224e-43
ENSG00000162365	3.38879e-46	0.342827	-4.79185	4.4633e-43
ENSG00000160801	9.40486e-46	0.316407	-4.50778	1.15021e-42
ENSG00000142748	1.31764e-45	0.51059	-6.41242	1.50404e-42
ENSG00000114812	1.42481e-45	0.395042	-5.32736	1.52473e-42
ENSG00000164100	1.56644e-45	0.43712	-5.73037	1.57768e-42
ENSG00000083807	2.52835e-45	0.337958	-4.70749	2.40502e-42
ENSG00000165682	7.69434e-45	0.51736	-6.35934	6.93382e-42
ENSG00000135423	1.1398e-43	0.316075	-4.3862	9.75784e-41
ENSG00000087237	1.63807e-43	0.264298	-3.90001	1.33557e-40
ENSG00000156886	8.19465e-43	0.227414	-3.50952	6.37767e-40
ENSG00000110243	4.74506e-42	0.325649	-4.37861	3.53239e-39
ENSG00000042062	8.19216e-42	0.255652	-3.72562	5.84442e-39
ENSG00000101204	1.55317e-41	0.490955	-5.87098	1.06374e-38
ENSG00000091622	2.66241e-41	0.282142	-3.97478	1.7533e-38
ENSG00000164188	2.5516e-40	0.261221	-3.67002	1.61809e-37
ENSG00000126759	3.57923e-40	0.355205	-4.52407	2.1887e-37
ENSG00000124253	1.47816e-39	0.543539	-6.07548	8.72725e-37
ENSG00000165478	2.35966e-39	0.6494	-7.02142	1.34673e-36
ENSG00000130812	2.62871e-39	0.201973	-3.09806	1.45189e-36
ENSG00000170743	7.77313e-39	0.335051	-4.21429	4.15911e-36
ENSG00000175336	9.76116e-39	0.501389	-5.55149	5.06456e-36
ENSG00000077152	1.08845e-38	0.24576	3.48062	5.4813e-36
ENSG00000124713	2.08009e-38	0.369591	-4.52071	1.01758e-35
ENSG00000140505	2.8531e-38	0.777809	-7.80662	1.35696e-35
ENSG00000184374	6.03447e-38	0.5682	-6.11592	2.79249e-35
ENSG00000153165	1.30073e-37	0.220983	-3.2204	5.86084e-35
ENSG00000182481	1.76448e-37	0.177285	2.7645	7.74653e-35
ENSG00000163815	2.58978e-37	0.256035	-3.51706	1.10856e-34
ENSG00000091831	4.30359e-37	0.326285	-4.06118	1.79722e-34
ENSG00000179636	5.62579e-37	0.327249	-4.08703	2.29345e-34
ENSG00000156049	8.81763e-37	0.237546	-3.28852	3.51106e-34
ENSG00000198374	1.18754e-36	0.192746	2.89311	4.62114e-34
ENSG00000163217	7.77043e-36	0.73681	-7.12635	2.95656e-33
ENSG00000182572	8.1971e-36	0.173178	2.66929	3.04087e-33
ENSG00000183154	8.3472e-36	0.213097	-3.19524	3.04087e-33
ENSG00000161649	2.08552e-35	0.343031	-4.31173	7.43923e-33
ENSG00000155666	2.24932e-35	0.195113	-2.83387	7.85976e-33
ENSG00000129965	3.5062e-35	0.543405	-5.99935	1.20066e-32
ENSG00000111275	4.10615e-35	0.159127	-2.48487	1.37854e-32
ENSG00000143369	6.27517e-35	0.228733	-3.10316	2.06622e-32
ENSG00000117399	7.11487e-35	0.286997	3.61967	2.29851e-32
ENSG00000166183	1.08615e-34	0.450709	-4.87685	3.44389e-32
ENSG00000147206	1.35475e-34	0.311693	-3.85089	4.21746e-32
ENSG00000189320	1.68458e-34	0.523342	-5.42724	5.15061e-32
ENSG00000122223	1.81114e-34	0.211406	-2.95727	5.4404e-32
ENSG00000004799	2.32178e-34	0.170767	-2.56574	6.85405e-32
ENSG00000196747	6.25202e-34	0.258207	3.30095	1.81436e-31
ENSG00000115163	6.57621e-34	0.314675	3.78199	1.87663e-31
ENSG00000138115	7.39201e-34	0.511802	-5.1697	2.07485e-31
ENSG00000168874	7.79805e-34	0.365283	-4.16296	2.15352e-31
ENSG00000213398	1.1194e-33	0.206444	-2.86021	3.04229e-31
ENSG00000160097	1.24446e-33	0.283734	-3.49921	3.32933e-31
ENSG00000105609	1.31794e-33	0.223746	-2.98938	3.47166e-31
ENSG00000187048	1.9414e-33	0.462833	-4.76106	5.03645e-31
ENSG00000188676	6.60211e-33	0.615903	-5.8646	1.68718e-30
ENSG00000184601	7.25237e-33	0.654681	-6.22529	1.82611e-30
ENSG00000186642	7.51585e-33	0.263173	-3.27019	1.86502e-30
ENSG00000198670	9.64853e-33	0.384168	-4.17157	2.36003e-30
ENSG00000134690	1.03557e-32	0.26296	3.29807	2.49733e-30
ENSG00000138180	1.23656e-32	0.266263	3.28247	2.94062e-30
ENSG00000185010	1.41491e-32	0.197443	-2.71879	3.2646e-30
ENSG00000019169	1.41799e-32	0.708128	-6.39769	3.2646e-30
ENSG00000171241	1.43e-32	0.228387	2.99426	3.2646e-30
ENSG00000164619	1.47484e-32	0.59737	-5.70742	3.32267e-30
ENSG00000180176	1.80961e-32	0.759899	-7.05437	4.02392e-30
ENSG00000114346	2.39669e-32	0.235592	3.02729	5.26105e-30
ENSG00000161800	2.62216e-32	0.188588	2.64123	5.68311e-30
ENSG00000100652	3.33789e-32	0.450282	-4.66458	7.14393e-30
ENSG00000134222	4.11398e-32	0.159951	2.41619	8.69624e-30
ENSG00000187193	5.86972e-32	0.369789	-4.01515	1.22563e-29
ENSG00000185130	6.80209e-32	0.222073	2.90232	1.4032e-29
ENSG00000139547	8.82688e-32	0.491475	-4.79291	1.79921e-29
ENSG00000198077	9.69008e-32	0.525665	-5.1278	1.95192e-29
ENSG00000189337	1.00916e-31	0.241524	-3.05367	1.98904e-29
ENSG00000133800	1.01067e-31	0.393602	-4.20462	1.98904e-29
ENSG00000140297	1.09259e-31	0.437269	4.52958	2.12583e-29
ENSG00000068489	1.30946e-31	0.179295	2.54085	2.51917e-29
ENSG00000198203	1.40121e-31	0.393826	4.18259	2.66573e-29
ENSG00000118193	1.68435e-31	0.305589	3.53415	3.16916e-29
ENSG00000100714	2.65989e-31	0.165576	-2.38957	4.95028e-29
ENSG00000117724	3.0792e-31	0.341196	3.7805	5.66905e-29
ENSG00000101057	3.15278e-31	0.34916	3.83498	5.74276e-29
ENSG00000205143	3.46829e-31	0.350073	-3.81809	6.25096e-29
ENSG00000130988	3.83155e-31	0.15535	-2.29406	6.83373e-29
ENSG00000095596	4.0488e-31	0.580342	-5.52599	7.14675e-29
ENSG00000185480	5.38202e-31	0.218039	2.83089	9.40315e-29
ENSG00000100526	7.75801e-31	0.277401	3.27633	1.34174e-28
ENSG00000125148	1.35641e-30	0.362135	-3.86947	2.32244e-28
ENSG00000102384	1.38987e-30	0.26023	3.144	2.35617e-28
ENSG00000142945	1.58775e-30	0.315968	3.5495	2.65578e-28
ENSG00000120334	1.59762e-30	0.177381	2.46836	2.65578e-28
ENSG00000157131	1.88559e-30	0.303516	-3.38754	3.10433e-28
ENSG00000091651	2.09348e-30	0.204774	2.69888	3.41376e-28
ENSG00000145850	2.18287e-30	0.464694	-4.55597	3.52596e-28
ENSG00000165795	2.23045e-30	0.152988	-2.23527	3.56914e-28
ENSG00000124693	2.28014e-30	0.307721	3.46249	3.61487e-28
ENSG00000255974	2.83118e-30	0.589962	-5.4774	4.44729e-28
ENSG00000137309	3.73479e-30	0.149442	2.20465	5.81337e-28
ENSG00000080709	4.49616e-30	0.330008	-3.62815	6.93543e-28
ENSG00000196331	5.42368e-30	0.288209	3.29748	8.29145e-28
ENSG00000243710	5.77061e-30	0.414405	-4.18892	8.74374e-28
ENSG00000184357	6.53366e-30	0.265079	3.11264	9.8131e-28
ENSG00000138160	8.81534e-30	0.197901	2.5948	1.31249e-27
ENSG00000094804	9.36406e-30	0.340606	3.66743	1.38217e-27
ENSG00000120586	1.12037e-29	0.239818	-2.96418	1.63957e-27
ENSG00000105697	1.19687e-29	0.757249	-6.54869	1.73667e-27
ENSG00000134057	1.38676e-29	0.324141	3.52573	1.99531e-27
ENSG00000075218	1.40474e-29	0.311184	3.44749	2.00434e-27
ENSG00000184661	1.79307e-29	0.312743	3.45732	2.53726e-27
ENSG00000166391	1.89895e-29	0.689217	-5.98028	2.66506e-27
ENSG00000143228	2.19261e-29	0.356976	3.7594	3.05218e-27
ENSG00000183748	2.35305e-29	0.198481	-2.56718	3.2491e-27
ENSG00000107864	2.68805e-29	0.141761	-2.1012	3.68199e-27
ENSG00000089685	3.44378e-29	0.355096	3.75509	4.67972e-27
ENSG00000092853	3.49719e-29	0.254926	2.99897	4.71488e-27
ENSG00000164611	3.81643e-29	0.29659	3.30575	5.10507e-27
ENSG00000169313	3.89502e-29	0.234775	-2.86922	5.16981e-27
ENSG00000225968	3.99511e-29	0.309373	-3.37385	5.26187e-27
ENSG00000090889	4.21107e-29	0.388902	3.95807	5.50397e-27
ENSG00000145476	5.7682e-29	0.148352	-2.14095	7.48205e-27
ENSG00000214274	6.59992e-29	0.303886	-3.33682	8.49653e-27
ENSG00000163507	6.6734e-29	0.175745	2.3739	8.52701e-27
ENSG00000196584	7.45515e-29	0.290323	3.25007	9.45534e-27
ENSG00000121621	8.8754e-29	0.277381	3.15278	1.11739e-26
ENSG00000163535	1.09325e-28	0.167207	2.29721	1.36194e-26
ENSG00000186185	1.0977e-28	0.376427	3.82747	1.36194e-26
ENSG00000170345	1.1152e-28	0.436524	-4.2751	1.3737e-26
ENSG00000233822	1.41033e-28	0.143677	2.09704	1.72483e-26
ENSG00000112742	1.82828e-28	0.385077	3.89558	2.22012e-26
ENSG00000196532	1.84213e-28	0.269185	3.05974	2.2212e-26
ENSG00000135437	2.34847e-28	0.146802	-2.12806	2.81192e-26
ENSG00000145824	2.46415e-28	0.76785	-6.2094	2.92994e-26
ENSG00000154839	2.5796e-28	0.466147	4.42661	3.04606e-26
ENSG00000115107	2.83e-28	0.16467	-2.24157	3.31885e-26
ENSG00000143179	3.41953e-28	0.123355	1.89882	3.98294e-26
ENSG00000166851	4.5355e-28	0.218319	2.67009	5.24709e-26
ENSG00000117650	4.69895e-28	0.469916	4.40213	5.3997e-26
ENSG00000156970	4.95143e-28	0.37558	3.76739	5.65189e-26
ENSG00000177807	5.11711e-28	0.249779	-2.90253	5.80233e-26
ENSG00000157456	5.30195e-28	0.325252	3.43363	5.97236e-26
ENSG00000145386	5.41728e-28	0.248278	2.87617	6.0624e-26
ENSG00000120738	5.61417e-28	0.405962	-3.97421	6.21469e-26
ENSG00000146410	5.62596e-28	0.205385	2.62712	6.21469e-26
ENSG00000163808	5.83765e-28	0.269214	3.02378	6.4072e-26
ENSG00000110975	6.42431e-28	0.678584	-5.73908	7.00618e-26
ENSG00000197177	6.7431e-28	0.395956	-4.45428	7.3073e-26
ENSG00000071539	6.97275e-28	0.342202	3.55427	7.50864e-26
ENSG00000198758	7.41923e-28	0.477323	4.41574	7.93951e-26
ENSG00000181631	7.83503e-28	0.24938	-2.87224	8.33239e-26
ENSG00000169607	8.53705e-28	0.36002	3.64771	9.02292e-26
ENSG00000005187	9.09945e-28	0.255795	-2.89517	9.55833e-26
ENSG00000268162	9.5267e-28	0.250254	-3.0767	9.9461e-26
ENSG00000110492	9.88162e-28	0.300491	3.21045	1.02541e-25
ENSG00000075702	1.03403e-27	0.216452	2.63365	1.06655e-25
ENSG00000169679	1.04667e-27	0.345581	3.52737	1.07312e-25
ENSG00000158402	1.24012e-27	0.382286	3.81139	1.26389e-25
ENSG00000174371	1.34112e-27	0.383657	3.80182	1.35874e-25
ENSG00000161888	1.41003e-27	0.28038	3.09279	1.42015e-25
ENSG00000080986	1.44517e-27	0.329361	3.42594	1.44703e-25
ENSG00000198650	1.49111e-27	0.628838	-5.35474	1.48434e-25
ENSG00000162482	1.73786e-27	0.296667	-3.16941	1.71998e-25
ENSG00000138778	1.9775e-27	0.224336	2.66366	1.94591e-25
ENSG00000162769	2.0339e-27	0.173782	2.28262	1.98997e-25
ENSG00000093009	2.1897e-27	0.313307	3.31692	2.13023e-25
ENSG00000126787	2.34535e-27	0.344677	3.50128	2.26876e-25
ENSG00000087586	2.54083e-27	0.245112	2.81813	2.44405e-25
ENSG00000175445	2.66636e-27	0.333359	3.43996	2.55047e-25
ENSG00000143061	2.74043e-27	0.283581	3.06626	2.60676e-25
ENSG00000203813	2.83858e-27	0.199358	2.47225	2.6852e-25
ENSG00000164344	3.25417e-27	0.28029	-3.02863	3.06142e-25
ENSG00000203760	4.14106e-27	0.27967	3.06251	3.87449e-25
ENSG00000109805	4.17047e-27	0.370987	3.64567	3.88081e-25
ENSG00000011426	4.85526e-27	0.411465	3.90021	4.4936e-25
ENSG00000127564	5.00581e-27	0.174718	2.33362	4.60804e-25
ENSG00000065054	5.15708e-27	0.162481	-2.17262	4.7219e-25
ENSG00000126838	5.31139e-27	0.375467	-3.66089	4.8227e-25
ENSG00000128802	5.3235e-27	1.07176	-8.02034	4.8227e-25
ENSG00000197580	5.62292e-27	0.480459	-4.41163	5.06713e-25
ENSG00000121152	5.78272e-27	0.278452	3.03366	5.18386e-25
ENSG00000066279	7.63931e-27	0.382627	3.71776	6.81251e-25
ENSG00000129810	8.47069e-27	0.210451	2.5431	7.51478e-25
ENSG00000168389	9.6568e-27	0.529467	-4.56821	8.52288e-25
ENSG00000178999	1.07978e-26	0.318492	3.29576	9.48098e-25
ENSG00000110436	1.12909e-26	0.547502	-4.71123	9.86338e-25
ENSG00000166856	1.17423e-26	0.37082	-3.62338	1.02057e-24
ENSG00000139914	1.34707e-26	0.230202	-2.7665	1.16487e-24
ENSG00000024526	1.49562e-26	0.441582	4.08103	1.28684e-24
ENSG00000147614	1.60632e-26	0.484119	4.48132	1.37517e-24
ENSG00000168078	1.68128e-26	0.428343	3.987	1.43218e-24
ENSG00000137106	1.83031e-26	0.150874	-2.05362	1.55141e-24
ENSG00000112984	1.86637e-26	0.332139	3.35031	1.57418e-24
ENSG00000110169	2.0009e-26	0.34979	-3.35542	1.67938e-24
ENSG00000073754	2.1853e-26	0.729269	-5.86316	1.82521e-24
ENSG00000160868	2.3428e-26	0.838989	-6.54943	1.94725e-24
ENSG00000159650	2.47132e-26	0.664017	-5.37998	2.04416e-24
ENSG00000237649	2.5014e-26	0.339344	3.39119	2.05908e-24
ENSG00000154258	2.57848e-26	0.272565	-2.91295	2.11238e-24
ENSG00000163071	2.60669e-26	0.308357	-3.16888	2.12532e-24
ENSG00000111206	2.74205e-26	0.25536	2.8367	2.22509e-24
ENSG00000165140	2.75686e-26	0.323571	-3.25819	2.22655e-24
ENSG00000051341	2.96058e-26	0.300534	3.12644	2.37986e-24
ENSG00000205683	3.01469e-26	0.354254	-3.48617	2.41203e-24
ENSG00000133027	3.35275e-26	0.201546	-2.43147	2.67004e-24
ENSG00000072571	4.04375e-26	0.318723	3.23836	3.20542e-24
ENSG00000154380	4.07168e-26	0.170199	2.18771	3.21269e-24
ENSG00000145555	4.28343e-26	0.19962	-2.39508	3.36426e-24
ENSG00000069011	4.33428e-26	0.511378	4.58728	3.38866e-24
ENSG00000065328	4.76405e-26	0.370069	3.57975	3.70773e-24
ENSG00000123485	4.99308e-26	0.405297	3.75967	3.86839e-24
ENSG00000150625	5.33052e-26	0.69248	-5.55334	4.11122e-24
ENSG00000187758	5.41438e-26	0.535829	-4.50797	4.15717e-24
ENSG00000198901	5.63843e-26	0.329177	3.30405	4.30988e-24
ENSG00000226650	5.82661e-26	0.333901	3.3565	4.43392e-24
ENSG00000006638	7.14155e-26	0.233141	-2.66662	5.41051e-24
ENSG00000196932	7.80825e-26	0.207741	-2.45372	5.8674e-24
ENSG00000170312	7.81552e-26	0.39266	3.67185	5.8674e-24
ENSG00000036448	7.84742e-26	0.323001	-3.26174	5.8674e-24
ENSG00000131747	7.95015e-26	0.424674	3.88576	5.91837e-24
ENSG00000183763	8.22693e-26	0.249257	2.76528	6.0979e-24
ENSG00000167701	1.01083e-25	0.251356	-2.73923	7.4601e-24
ENSG00000127954	1.18738e-25	0.497913	-4.33961	8.72547e-24
ENSG00000043355	1.26404e-25	0.51116	4.56546	9.24912e-24
ENSG00000205364	1.32967e-25	0.553796	-4.67273	9.68791e-24
ENSG00000167236	1.48e-25	0.247675	-2.82978	1.06981e-23
ENSG00000108106	1.48081e-25	0.189941	2.33672	1.06981e-23
ENSG00000113594	1.59243e-25	0.423629	-3.82276	1.14561e-23
ENSG00000117009	1.95737e-25	0.305842	-3.06448	1.40226e-23
ENSG00000171054	2.04344e-25	0.288464	4.72049	1.45782e-23
ENSG00000150656	2.11113e-25	0.691998	-5.44997	1.49986e-23
ENSG00000180974	2.25375e-25	0.20669	4.53171	1.59457e-23
ENSG00000123975	2.43815e-25	0.214258	2.47764	1.71794e-23
ENSG00000198826	3.01985e-25	0.273805	2.87807	2.11909e-23
ENSG00000127329	3.09338e-25	0.203867	-2.38654	2.16183e-23
ENSG00000109511	3.45861e-25	0.415221	-3.68659	2.40725e-23
ENSG00000139597	3.75809e-25	0.166625	-2.11253	2.6051e-23
ENSG00000167014	3.7972e-25	0.347819	-3.7693	2.6216e-23
ENSG00000198558	3.95131e-25	0.212902	2.45903	2.71704e-23
ENSG00000149554	4.34386e-25	0.216798	2.483	2.97502e-23
ENSG00000196176	4.51253e-25	0.239229	2.64083	3.07823e-23
ENSG00000135119	5.14623e-25	0.215723	2.49992	3.49658e-23
ENSG00000196616	5.3348e-25	0.739216	-5.63388	3.61038e-23
ENSG00000239672	5.45569e-25	0.107546	1.64961	3.67765e-23
ENSG00000164283	5.7969e-25	0.455161	3.979	3.87997e-23
ENSG00000085840	5.80114e-25	0.268712	2.82315	3.87997e-23
ENSG00000189159	6.34397e-25	0.141244	1.91364	4.22651e-23
ENSG00000170509	7.09993e-25	0.693753	-5.35973	4.71182e-23
ENSG00000111713	7.60942e-25	0.567902	-4.53528	5.01181e-23
ENSG00000167553	7.61051e-25	0.124583	1.77654	5.01181e-23
ENSG00000175063	8.00048e-25	0.458758	3.9906	5.24844e-23
ENSG00000035499	9.72165e-25	0.313819	3.1016	6.35321e-23
ENSG00000165304	9.82473e-25	0.414088	3.71901	6.39616e-23
ENSG00000198554	1.04824e-24	0.16307	2.0747	6.79847e-23
ENSG00000142731	1.28447e-24	0.157585	2.03845	8.29914e-23
ENSG00000123473	1.31336e-24	0.206459	2.38664	8.45387e-23
ENSG00000138744	1.3581e-24	0.103519	-1.59743	8.69041e-23
ENSG00000134760	1.36026e-24	0.423925	-3.75296	8.69041e-23
ENSG00000269305	1.40507e-24	0.311463	-3.16288	8.94336e-23
ENSG00000088926	1.56307e-24	0.318751	-3.07999	9.91219e-23
ENSG00000164128	1.65433e-24	0.534249	-4.41169	1.04522e-22
ENSG00000152078	1.70633e-24	0.138761	-1.87338	1.07411e-22
ENSG00000183287	1.76756e-24	0.680981	-5.10357	1.10858e-22
ENSG00000156509	1.83189e-24	0.281135	2.93456	1.14473e-22
ENSG00000144668	2.10523e-24	0.245872	-2.62206	1.31075e-22
ENSG00000198099	2.1403e-24	0.911675	-6.63668	1.32776e-22
ENSG00000148488	2.17495e-24	0.336673	-3.25723	1.34439e-22
ENSG00000100162	2.19579e-24	0.364741	3.43797	1.35238e-22
ENSG00000135451	2.22324e-24	0.42166	3.76655	1.36438e-22
ENSG00000105607	2.27448e-24	0.176727	-2.15317	1.39084e-22
ENSG00000067225	2.551e-24	0.148549	1.94006	1.55438e-22
ENSG00000137807	2.62459e-24	0.369578	3.41306	1.59355e-22
ENSG00000143476	2.88584e-24	0.356891	3.33187	1.74599e-22
ENSG00000101412	3.09223e-24	0.363315	3.37659	1.86427e-22
ENSG00000131462	3.37084e-24	0.104907	1.59965	2.02511e-22
ENSG00000113739	3.74826e-24	0.468374	3.99243	2.24398e-22
ENSG00000105011	4.38883e-24	0.241341	2.60269	2.61831e-22
ENSG00000122952	4.43169e-24	0.325664	3.12955	2.6347e-22
ENSG00000086205	4.59794e-24	0.15989	-2.01571	2.72408e-22
ENSG00000089847	4.8582e-24	0.197608	-2.30305	2.86835e-22
ENSG00000148773	5.10039e-24	0.314848	3.0407	3.00099e-22
ENSG00000196990	5.19925e-24	0.706163	-5.41915	3.04868e-22
ENSG00000175793	5.35419e-24	0.56511	4.61129	3.12882e-22
ENSG00000121410	5.7133e-24	0.374471	-3.34815	3.32731e-22
ENSG00000171509	7.05658e-24	0.205054	-2.36513	4.09569e-22
ENSG00000138109	7.1555e-24	0.506169	-4.14622	4.12526e-22
ENSG00000117643	7.15573e-24	0.237642	-2.5389	4.12526e-22
ENSG00000168496	7.64528e-24	0.202115	2.30795	4.3927e-22
ENSG00000164109	8.66912e-24	0.242467	2.57804	4.9643e-22
ENSG00000213494	9.20842e-24	0.205697	-2.3603	5.25555e-22
ENSG00000087258	9.32016e-24	0.551682	-4.48821	5.30165e-22
ENSG00000095932	1.0606e-23	0.691968	-5.33419	6.01313e-22
ENSG00000165480	1.29627e-23	0.309154	2.98875	7.32497e-22
ENSG00000121207	1.38136e-23	0.411665	-3.53288	7.78015e-22
ENSG00000146670	1.44078e-23	0.348563	3.23191	8.08821e-22
ENSG00000101003	1.45022e-23	0.324839	3.08368	8.08848e-22
ENSG00000137259	1.45028e-23	0.292696	2.892	8.08848e-22
ENSG00000107562	1.57071e-23	0.512144	-4.19955	8.73173e-22
ENSG00000111247	1.70097e-23	0.246983	2.59931	9.42526e-22
ENSG00000159217	1.72959e-23	0.573385	4.53329	9.5529e-22
ENSG00000123454	1.76082e-23	0.296197	-2.87337	9.69413e-22
ENSG00000159200	1.85039e-23	0.201134	-2.26281	1.01546e-21
ENSG00000183598	1.97539e-23	0.274266	2.77592	1.0806e-21
ENSG00000206384	1.98495e-23	0.214257	-2.37377	1.08237e-21
ENSG00000196611	2.04652e-23	0.444035	3.84953	1.1124e-21
ENSG00000171388	2.07876e-23	0.402692	3.55032	1.12634e-21
ENSG00000197408	2.12218e-23	0.641094	-4.79912	1.14624e-21
ENSG00000196169	2.2412e-23	0.319373	-3.05593	1.20673e-21
ENSG00000169085	2.41794e-23	0.339298	-3.11998	1.2978e-21
ENSG00000123219	2.49397e-23	0.180622	2.13889	1.33443e-21
ENSG00000205971	2.6516e-23	0.305624	-3.39743	1.41435e-21
ENSG00000088325	2.79773e-23	0.28269	2.78718	1.48767e-21
ENSG00000168274	3.04628e-23	0.176412	2.09077	1.61481e-21
ENSG00000100003	3.06284e-23	0.243079	-2.53386	1.61858e-21
ENSG00000166840	3.22107e-23	0.447481	-3.67572	1.69696e-21
ENSG00000176595	3.39001e-23	0.437846	-3.74767	1.78048e-21
ENSG00000162407	3.41592e-23	0.107889	-1.5772	1.78861e-21
ENSG00000172955	3.48175e-23	0.350919	-3.16806	1.81752e-21
ENSG00000145287	4.01702e-23	0.451724	-3.77293	2.09056e-21
ENSG00000132541	4.17639e-23	0.23838	-2.49085	2.16691e-21
ENSG00000139800	4.61497e-23	0.727742	5.65862	2.38724e-21
ENSG00000102468	4.70317e-23	0.34874	-3.20204	2.42553e-21
ENSG00000140107	4.77955e-23	0.99982	-6.52401	2.45752e-21
ENSG00000110245	4.91155e-23	0.277605	-2.73218	2.51783e-21
ENSG00000203668	5.06133e-23	0.168048	2.02307	2.58687e-21
ENSG00000183856	5.78973e-23	0.437318	3.63016	2.95035e-21
ENSG00000159450	6.14842e-23	0.232159	-2.50978	3.12383e-21
ENSG00000161640	6.55424e-23	0.322811	-3.01664	3.32017e-21
ENSG00000136982	7.25986e-23	0.194832	2.21506	3.66676e-21
ENSG00000012048	7.93142e-23	0.171593	2.04012	3.99417e-21
ENSG00000132837	8.07207e-23	0.285778	-2.741	4.05308e-21
ENSG00000157950	8.22673e-23	0.208105	6.73926	4.11866e-21
ENSG00000072080	8.58404e-23	0.793261	-5.6733	4.28501e-21
ENSG00000197838	8.91258e-23	0.639778	-4.77671	4.43608e-21
ENSG00000163918	9.83129e-23	0.190434	2.16274	4.87917e-21
ENSG00000241399	1.03961e-22	0.121298	-1.66325	5.14456e-21
ENSG00000204653	1.1456e-22	0.424142	-3.53779	5.65274e-21
ENSG00000244474	1.33975e-22	0.540483	-4.15319	6.59171e-21
ENSG00000153044	1.35981e-22	0.185675	2.14273	6.66732e-21
ENSG00000203814	1.3629e-22	0.178092	2.07192	6.66732e-21
ENSG00000168477	1.39889e-22	0.362214	-3.19555	6.82385e-21
ENSG00000196226	1.49567e-22	0.300673	2.85449	7.26194e-21
ENSG00000085831	1.49718e-22	0.33732	3.08941	7.26194e-21
ENSG00000186871	1.62046e-22	0.212665	2.3112	7.83771e-21
ENSG00000159259	1.74372e-22	0.223329	2.37534	8.41016e-21
ENSG00000116761	1.87127e-22	0.293886	-2.79639	8.99997e-21
ENSG00000060971	1.96798e-22	0.187373	-2.11681	9.43858e-21
ENSG00000164045	2.02293e-22	0.298301	2.82697	9.67505e-21
ENSG00000118137	2.06652e-22	0.461513	-3.70785	9.85597e-21
ENSG00000183747	2.08126e-22	0.373333	-3.24766	9.89872e-21
ENSG00000171848	2.33136e-22	0.3293	3.00328	1.10575e-20
ENSG00000106462	2.34598e-22	0.163779	1.96195	1.10961e-20
ENSG00000120158	2.36562e-22	0.155812	-1.901	1.11582e-20
ENSG00000128165	2.53468e-22	0.22379	2.36953	1.19227e-20
ENSG00000116194	2.84529e-22	0.19686	-2.18269	1.33472e-20
ENSG00000128578	2.89011e-22	0.239491	2.4737	1.35203e-20
ENSG00000164161	3.54858e-22	0.627542	-4.58589	1.65555e-20
ENSG00000106991	4.33318e-22	0.232365	-2.39279	2.01611e-20
ENSG00000168497	5.06839e-22	0.243138	-2.45714	2.35179e-20
ENSG00000169715	5.08615e-22	0.494623	-3.88034	2.35365e-20
ENSG00000158104	5.7964e-22	0.781447	-5.3163	2.67509e-20
ENSG00000177602	5.9313e-22	0.2789	2.69461	2.72999e-20
ENSG00000188095	6.40113e-22	0.286921	2.96392	2.93834e-20
ENSG00000105852	6.6977e-22	0.305273	-2.80868	3.06626e-20
ENSG00000129173	7.11042e-22	0.385628	3.29237	3.24652e-20
ENSG00000121361	7.19081e-22	0.14977	-1.83555	3.27449e-20
ENSG00000152580	7.40996e-22	0.427852	-3.55127	3.36534e-20
ENSG00000099769	7.4969e-22	0.586825	-4.45694	3.39582e-20
ENSG00000147100	7.53392e-22	0.229877	-2.36335	3.40358e-20
ENSG00000154920	8.20808e-22	0.219266	2.32729	3.69839e-20
ENSG00000184825	8.97776e-22	0.344814	3.06143	4.03457e-20
ENSG00000167513	9.19436e-22	0.226493	2.35839	4.12109e-20
ENSG00000162882	9.40066e-22	0.232746	-2.37345	4.20256e-20
ENSG00000218819	9.5968e-22	0.303446	-2.7934	4.27907e-20
ENSG00000013016	1.01234e-21	0.243845	-2.43727	4.50214e-20
ENSG00000073111	1.03156e-21	0.299901	2.77769	4.57577e-20
ENSG00000109758	1.18283e-21	0.673055	-4.6812	5.23318e-20
ENSG00000074276	1.24814e-21	0.635489	-4.61439	5.5079e-20
ENSG00000211454	1.2517e-21	0.201996	-2.18111	5.5094e-20
ENSG00000111665	1.53337e-21	0.281303	2.68331	6.73187e-20
ENSG00000197646	1.54911e-21	0.21378	-2.25355	6.78358e-20
ENSG00000167601	1.58625e-21	0.176128	-1.99851	6.92852e-20
ENSG00000227729	1.59412e-21	0.583901	-4.84268	6.94518e-20
ENSG00000131018	1.75532e-21	0.142918	-1.76873	7.62805e-20
ENSG00000104883	1.87598e-21	0.178645	-2.03165	8.13177e-20
ENSG00000150637	1.91478e-21	0.278079	-2.64364	8.27902e-20
ENSG00000180432	1.92224e-21	0.799077	-5.554	8.29032e-20
ENSG00000215784	1.95669e-21	0.32424	2.9747	8.41771e-20
ENSG00000196550	1.96527e-21	0.157193	1.9214	8.43344e-20
ENSG00000149131	2.07388e-21	0.260936	-2.51371	8.87723e-20
ENSG00000009724	2.10981e-21	0.371303	-3.17229	9.00852e-20
ENSG00000106034	2.13658e-21	0.35351	-3.07963	9.10013e-20
ENSG00000188610	2.18671e-21	0.17342	2.04072	9.29052e-20
ENSG00000165659	2.19319e-21	0.328552	-2.9423	9.29501e-20
ENSG00000091409	2.26014e-21	0.12457	1.6306	9.55511e-20
ENSG00000183908	2.29546e-21	0.591372	-4.26538	9.67121e-20
ENSG00000007968	2.30236e-21	0.295539	2.75372	9.67121e-20
ENSG00000162063	2.30455e-21	0.178365	2.01329	9.67121e-20
ENSG00000116882	2.31432e-21	0.749403	-5.21502	9.68847e-20
ENSG00000181544	2.41112e-21	0.216035	2.26485	1.00691e-19
ENSG00000149090	2.6895e-21	0.369706	-3.14247	1.12043e-19
ENSG00000171320	2.73788e-21	0.255159	2.48635	1.13782e-19
ENSG00000183044	2.80774e-21	0.318332	-2.85802	1.16161e-19
ENSG00000008226	2.80871e-21	0.196168	-2.13787	1.16161e-19
ENSG00000186910	2.82483e-21	0.50918	-3.951	1.16546e-19
ENSG00000112530	2.99136e-21	0.254684	-2.53183	1.2312e-19
ENSG00000129993	3.1955e-21	0.444649	-3.60046	1.31207e-19
ENSG00000248050	3.30248e-21	0.431154	-3.58276	1.35012e-19
ENSG00000119711	3.30394e-21	0.264445	-2.52883	1.35012e-19
ENSG00000215186	3.57889e-21	0.464119	-3.78905	1.45899e-19
ENSG00000130707	3.6082e-21	0.340632	-2.96352	1.46745e-19
ENSG00000183549	3.95673e-21	0.48238	-3.74374	1.60538e-19
ENSG00000187730	4.8452e-21	0.422851	3.49277	1.96122e-19
ENSG00000006634	5.2632e-21	0.136945	1.71245	2.12539e-19
ENSG00000268537	5.78684e-21	0.363568	-3.40903	2.33135e-19
ENSG00000134539	5.99119e-21	0.294601	-2.70971	2.40801e-19
ENSG00000139209	6.08389e-21	0.276885	-2.56976	2.43954e-19
ENSG00000125740	6.88933e-21	0.817822	-5.62043	2.75605e-19
ENSG00000139344	6.99615e-21	0.238014	-2.35902	2.79226e-19
ENSG00000109927	7.21826e-21	0.274042	-2.5717	2.87421e-19
ENSG00000164266	7.77863e-21	0.725236	4.97137	3.09016e-19
ENSG00000172322	8.27284e-21	0.323133	-2.86049	3.27888e-19
ENSG00000122679	8.54698e-21	0.403789	-3.33069	3.37496e-19
ENSG00000140534	8.55468e-21	0.347553	3.00265	3.37496e-19
ENSG00000010610	9.14901e-21	0.21488	-2.20269	3.60113e-19
ENSG00000123416	9.34533e-21	0.120445	1.5756	3.66997e-19
ENSG00000144619	9.78437e-21	0.272295	-2.5527	3.83359e-19
ENSG00000178075	1.0833e-20	0.285497	-2.60177	4.23476e-19
ENSG00000140525	1.15196e-20	0.245264	2.39206	4.4929e-19
ENSG00000156299	1.19649e-20	0.225855	-2.26655	4.65599e-19
ENSG00000159403	1.20504e-20	0.319719	-2.77712	4.67862e-19
ENSG00000106823	1.21505e-20	0.152921	-1.79806	4.70682e-19
ENSG00000235162	1.2281e-20	0.217006	2.21047	4.74663e-19
ENSG00000135763	1.40616e-20	0.112571	1.51467	5.42259e-19
ENSG00000148339	1.43467e-20	0.175044	-1.9392	5.52009e-19
ENSG00000121691	1.48353e-20	0.209422	-2.15064	5.6953e-19
ENSG00000184678	1.52696e-20	0.153325	1.79759	5.8489e-19
ENSG00000205403	1.54301e-20	0.202117	-2.10264	5.8972e-19
ENSG00000184348	1.56606e-20	0.197276	2.09903	5.97195e-19
ENSG00000149476	1.58617e-20	0.22115	-2.22249	6.03521e-19
ENSG00000175093	1.64566e-20	0.664787	-4.60877	6.24767e-19
ENSG00000131473	1.68522e-20	0.11679	1.53796	6.38372e-19
ENSG00000129214	1.70195e-20	0.438332	-3.46608	6.42987e-19
ENSG00000136943	1.70492e-20	0.486579	3.76932	6.42987e-19
ENSG00000187824	1.75993e-20	0.189261	-2.02912	6.62276e-19
ENSG00000111181	1.76893e-20	0.388895	-3.14387	6.64203e-19
ENSG00000175874	1.88486e-20	0.398871	3.45265	7.06182e-19
ENSG00000171951	2.1662e-20	0.453766	3.94681	8.09818e-19
ENSG00000149124	2.24273e-20	0.927605	-5.93153	8.36602e-19
ENSG00000160211	2.48608e-20	0.216781	2.18508	9.25362e-19
ENSG00000072694	2.64504e-20	0.368391	-3.05237	9.82396e-19
ENSG00000177575	3.17885e-20	0.23842	-2.30573	1.1781e-18
ENSG00000145826	3.18989e-20	0.839139	-5.44859	1.17964e-18
ENSG00000169258	3.40383e-20	0.244104	2.36737	1.25604e-18
ENSG00000091262	3.49106e-20	0.141123	-1.69502	1.28546e-18
ENSG00000128594	3.5282e-20	0.119377	-1.56021	1.29635e-18
ENSG00000174837	3.83231e-20	0.344887	-2.91387	1.40507e-18
ENSG00000183281	3.91335e-20	0.227636	-2.25235	1.43172e-18
ENSG00000181291	3.98431e-20	0.598289	-4.25354	1.45457e-18
ENSG00000241644	4.43849e-20	0.781561	-5.12173	1.61693e-18
ENSG00000163468	4.90436e-20	0.139657	1.67595	1.78286e-18
ENSG00000126231	5.00609e-20	0.327894	-2.7755	1.81598e-18
ENSG00000225697	5.04795e-20	0.161821	1.82809	1.8273e-18
ENSG00000171385	5.76506e-20	0.698828	-4.78271	2.08247e-18
ENSG00000256043	6.00875e-20	0.173894	-1.89833	2.16593e-18
ENSG00000113600	6.19153e-20	0.757587	-4.8904	2.22713e-18
ENSG00000055957	6.42637e-20	0.285894	-2.52831	2.30676e-18
ENSG00000120156	6.48162e-20	0.341772	-2.84645	2.32172e-18
ENSG00000241476	6.65655e-20	0.210714	4.45715	2.3794e-18
ENSG00000131979	6.85474e-20	0.207965	-2.10995	2.44514e-18
ENSG00000151012	6.99183e-20	0.564654	4.10303	2.48886e-18
ENSG00000171596	7.08011e-20	0.224534	-2.2564	2.51505e-18
ENSG00000260300	7.47342e-20	0.179564	-2.15743	2.64927e-18
ENSG00000169738	7.65011e-20	0.310374	-2.69445	2.70631e-18
ENSG00000137834	7.75969e-20	0.236198	-2.27614	2.73941e-18
ENSG00000182134	8.92767e-20	0.130729	1.61149	3.14526e-18
ENSG00000165891	9.04526e-20	0.343234	2.86805	3.18014e-18
ENSG00000140451	9.36252e-20	0.239429	2.30851	3.28494e-18
ENSG00000101695	9.67516e-20	0.208589	-2.09419	3.38769e-18
ENSG00000105173	1.03532e-19	0.291532	2.5842	3.6177e-18
ENSG00000206150	1.06427e-19	0.374323	-3.2174	3.71128e-18
ENSG00000137269	1.36249e-19	0.250149	2.346	4.74156e-18
ENSG00000145107	1.36972e-19	0.251	2.58846	4.75708e-18
ENSG00000112964	1.4272e-19	0.355162	-2.88127	4.94665e-18
ENSG00000103241	1.44345e-19	0.279418	-2.52696	4.99287e-18
ENSG00000161929	1.4483e-19	0.163127	-1.81765	4.99954e-18
ENSG00000122966	1.46343e-19	0.198859	2.03786	5.04163e-18
ENSG00000137804	1.47106e-19	0.307984	2.66982	5.05773e-18
ENSG00000112175	1.53696e-19	0.70095	-4.54267	5.27373e-18
ENSG00000187990	1.62847e-19	0.266134	2.4238	5.57654e-18
ENSG00000183230	1.64929e-19	0.387673	-3.08838	5.63656e-18
ENSG00000187664	1.66609e-19	0.320635	-2.7679	5.68261e-18
ENSG00000185652	1.70818e-19	0.571768	-4.05289	5.8146e-18
ENSG00000146731	1.88519e-19	0.120703	1.52027	6.4044e-18
ENSG00000143257	2.04293e-19	0.362162	-2.93192	6.92656e-18
ENSG00000040275	2.43758e-19	0.168748	1.83967	8.24825e-18
ENSG00000139354	2.65314e-19	0.215149	2.11534	8.95996e-18
ENSG00000123901	2.66829e-19	0.551487	-3.94452	8.99341e-18
ENSG00000167483	2.78219e-19	0.434753	-3.38908	9.35888e-18
ENSG00000139734	2.81306e-19	0.404406	3.12528	9.44417e-18
ENSG00000157778	2.85741e-19	0.104721	1.40649	9.57429e-18
ENSG00000099860	2.86363e-19	0.254978	-2.34408	9.57637e-18
ENSG00000164742	2.94229e-19	0.48654	-3.60115	9.82027e-18
ENSG00000125319	3.04455e-19	0.193425	2.01217	1.01418e-17
ENSG00000101955	3.10542e-19	0.482609	-3.5238	1.03245e-17
ENSG00000131386	3.22053e-19	0.2976	-2.59069	1.06864e-17
ENSG00000087495	3.25295e-19	0.46185	-3.43172	1.07731e-17
ENSG00000148357	3.36187e-19	0.244372	-2.30476	1.11123e-17
ENSG00000159921	3.37856e-19	0.1656	-1.80488	1.1146e-17
ENSG00000171723	3.40977e-19	0.158164	-1.76208	1.12273e-17
ENSG00000151224	3.54221e-19	0.313586	-2.63643	1.1641e-17
ENSG00000198366	3.72612e-19	0.239533	2.26276	1.2222e-17
ENSG00000213186	3.86522e-19	0.181999	1.91225	1.2654e-17
ENSG00000019991	4.00604e-19	0.448517	-3.36105	1.309e-17
ENSG00000118271	4.10525e-19	0.394854	-3.03206	1.33886e-17
ENSG00000134291	4.13855e-19	0.175868	1.86345	1.34715e-17
ENSG00000103056	4.17869e-19	0.207903	-2.07268	1.35764e-17
ENSG00000068366	4.24563e-19	0.468026	3.41405	1.37677e-17
ENSG00000109794	4.32653e-19	0.225045	-2.14731	1.40036e-17
ENSG00000162461	4.5023e-19	0.262619	-2.39331	1.4545e-17
ENSG00000185885	4.8757e-19	0.293069	-2.52665	1.57216e-17
ENSG00000109181	5.08055e-19	0.542168	-3.66866	1.63514e-17
ENSG00000156006	5.2703e-19	0.907135	-5.54931	1.69302e-17
ENSG00000144820	5.3799e-19	0.508413	-3.52659	1.72464e-17
ENSG00000179914	5.38887e-19	0.537956	-3.88042	1.72464e-17
ENSG00000118526	5.61868e-19	0.518687	-3.61331	1.79483e-17
ENSG00000165409	5.73623e-19	0.35926	-2.88014	1.82897e-17
ENSG00000184575	6.06732e-19	0.142438	1.64264	1.93094e-17
ENSG00000121211	6.25706e-19	0.238677	2.26774	1.98763e-17
ENSG00000094963	6.32353e-19	0.327082	-2.7103	2.00503e-17
ENSG00000109674	6.37041e-19	0.391247	3.04508	2.01616e-17
ENSG00000173626	6.48974e-19	0.385847	-3.12231	2.05014e-17
ENSG00000198515	6.55644e-19	0.318781	-2.6578	2.06739e-17
ENSG00000183814	6.63482e-19	0.155192	1.73227	2.08826e-17
ENSG00000117632	7.26951e-19	0.200663	2.0029	2.28383e-17
ENSG00000173376	7.61266e-19	0.412496	-3.24717	2.38725e-17
ENSG00000182621	7.66851e-19	0.201293	2.00661	2.40037e-17
ENSG00000203817	7.78858e-19	0.343008	3.15426	2.4335e-17
ENSG00000184999	7.8721e-19	0.465847	-3.39944	2.45512e-17
ENSG00000268942	7.95696e-19	0.157694	1.75925	2.47708e-17
ENSG00000108187	8.71622e-19	0.284647	-2.46484	2.70851e-17
ENSG00000112936	9.03645e-19	0.924568	-5.58081	2.80294e-17
ENSG00000135094	9.22111e-19	0.497346	-3.58271	2.85504e-17
ENSG00000151360	9.52576e-19	0.580945	-3.93258	2.94404e-17
ENSG00000197299	9.62151e-19	0.268721	2.38748	2.96828e-17
ENSG00000139178	9.64938e-19	0.164423	-1.77377	2.97033e-17
ENSG00000137310	9.66284e-19	0.288166	2.46853	2.97033e-17
ENSG00000179094	9.71461e-19	0.191122	-1.93734	2.98089e-17
ENSG00000139194	1.00054e-18	0.300496	-2.53212	3.06463e-17
ENSG00000178409	1.0057e-18	0.187639	1.91888	3.07493e-17
ENSG00000116521	1.06565e-18	0.146819	1.65824	3.25242e-17
ENSG00000163393	1.07493e-18	0.296143	2.52911	3.27489e-17
ENSG00000110723	1.08596e-18	0.467692	-3.38435	3.30262e-17
ENSG00000141469	1.09011e-18	0.375729	-2.96463	3.30938e-17
ENSG00000188486	1.10687e-18	0.205607	2.02933	3.35431e-17
ENSG00000134042	1.12462e-18	0.244715	-2.24669	3.40208e-17
ENSG00000120907	1.13657e-18	0.661631	-4.2324	3.43216e-17
ENSG00000089692	1.14907e-18	0.224441	-2.15297	3.4638e-17
ENSG00000104889	1.19246e-18	0.192594	1.95032	3.58829e-17
ENSG00000132692	1.1947e-18	0.369449	2.96525	3.58871e-17
ENSG00000239998	1.28248e-18	0.20532	-2.0405	3.84565e-17
ENSG00000169213	1.34903e-18	0.520666	3.64588	4.03813e-17
ENSG00000079462	1.47016e-18	0.15522	1.72808	4.39305e-17
ENSG00000163467	1.47666e-18	0.166744	1.83989	4.40478e-17
ENSG00000145777	1.56401e-18	0.499892	-3.48082	4.65721e-17
ENSG00000162148	1.60584e-18	0.192061	-1.99183	4.77347e-17
ENSG00000176956	1.61226e-18	0.340088	3.77805	4.78425e-17
ENSG00000160233	1.63312e-18	0.419524	-3.06184	4.83775e-17
ENSG00000076382	1.66788e-18	0.209913	2.03507	4.9322e-17
ENSG00000165475	1.7756e-18	0.187435	-1.89277	5.2417e-17
ENSG00000159289	1.7829e-18	0.425585	-3.28827	5.25418e-17
ENSG00000120129	1.95278e-18	0.301005	-2.53448	5.74494e-17
ENSG00000148600	1.95845e-18	0.374705	-3.0512	5.75172e-17
ENSG00000092470	2.0263e-18	0.26313	2.32541	5.94082e-17
ENSG00000101255	2.06116e-18	0.227445	2.12945	6.03269e-17
ENSG00000170458	2.1858e-18	0.2432	-2.1935	6.38657e-17
ENSG00000152253	2.24013e-18	0.419811	3.13756	6.53415e-17
ENSG00000130649	2.27648e-18	1.07062	-6.36035	6.62888e-17
ENSG00000121310	2.35882e-18	0.156241	-1.69894	6.85401e-17
ENSG00000085999	2.3618e-18	0.206508	2.02577	6.85401e-17
ENSG00000104738	2.46956e-18	0.251715	2.26042	7.15463e-17
ENSG00000166508	2.47919e-18	0.162878	1.74125	7.17039e-17
ENSG00000164879	2.48689e-18	0.325227	-2.69281	7.18052e-17
ENSG00000132436	2.50792e-18	0.141315	1.60902	7.22906e-17
ENSG00000164362	2.61189e-18	0.613406	4.27577	7.5161e-17
ENSG00000173898	2.63666e-18	0.303956	-2.51384	7.57464e-17
ENSG00000134716	2.72788e-18	0.249431	-2.23332	7.82359e-17
ENSG00000184445	2.79759e-18	0.169458	1.77725	8.01009e-17
ENSG00000077984	2.85471e-18	0.173339	-1.82841	8.15998e-17
ENSG00000095970	3.10191e-18	0.315497	2.61427	8.8518e-17
ENSG00000138722	3.15442e-18	0.360001	-2.82645	8.98667e-17
ENSG00000188001	3.349e-18	0.3514	-2.77508	9.52519e-17
ENSG00000153162	3.3868e-18	0.287078	-2.46257	9.6167e-17
ENSG00000142230	3.43866e-18	0.111183	1.4002	9.74779e-17
ENSG00000143368	3.47399e-18	0.123367	1.48578	9.83169e-17
ENSG00000135517	3.51464e-18	0.188198	-1.98594	9.93032e-17
ENSG00000196159	3.53505e-18	0.369545	-2.852	9.97152e-17
ENSG00000113810	3.70559e-18	0.169189	1.76993	1.04354e-16
ENSG00000137642	3.73188e-18	0.199804	-1.94391	1.04922e-16
ENSG00000213996	3.91245e-18	0.274903	-2.36099	1.09818e-16
ENSG00000160606	3.97182e-18	0.143258	1.62827	1.11302e-16
ENSG00000144642	4.08181e-18	0.309729	-2.52594	1.14145e-16
ENSG00000099998	4.08661e-18	0.450114	-3.2113	1.14145e-16
ENSG00000055163	4.27285e-18	0.220771	-2.06903	1.19153e-16
ENSG00000162062	4.5021e-18	0.230328	2.15337	1.25341e-16
ENSG00000184517	4.54999e-18	0.190123	-1.89347	1.26469e-16
ENSG00000119969	4.59398e-18	0.277111	2.37144	1.27485e-16
ENSG00000204851	4.61264e-18	0.274381	-2.41779	1.2765e-16
ENSG00000124780	4.61484e-18	0.487746	-3.46511	1.2765e-16
ENSG00000146233	5.08448e-18	0.392716	-2.924	1.40414e-16
ENSG00000169744	5.11343e-18	0.172687	-1.78534	1.40986e-16
ENSG00000161031	5.16741e-18	0.612516	-4.0348	1.42245e-16
ENSG00000155093	5.43608e-18	0.179777	-1.85157	1.49401e-16
ENSG00000134940	5.55481e-18	0.213394	2.38653	1.52419e-16
ENSG00000116675	5.84348e-18	0.299743	2.49151	1.60083e-16
ENSG00000122824	6.03724e-18	0.476387	-3.39613	1.65127e-16
ENSG00000081041	6.14999e-18	0.362606	-2.78948	1.67943e-16
ENSG00000124635	6.50263e-18	0.276261	2.36145	1.7729e-16
ENSG00000146374	6.59004e-18	0.826554	-4.87801	1.79387e-16
ENSG00000060982	6.64663e-18	0.229428	2.0818	1.80641e-16
ENSG00000095002	6.77073e-18	0.143547	1.59813	1.83722e-16
ENSG00000182459	6.88084e-18	0.476944	4.0196	1.86414e-16
ENSG00000143196	7.12744e-18	0.944678	-5.45719	1.9279e-16
ENSG00000139112	7.15037e-18	0.207111	-1.97549	1.93105e-16
ENSG00000152455	7.22902e-18	0.137347	1.56274	1.94922e-16
ENSG00000135324	7.33387e-18	0.398937	3.02301	1.97438e-16
ENSG00000163159	7.3545e-18	0.118179	1.43412	1.97683e-16
ENSG00000064300	7.60159e-18	0.53406	-3.65589	2.03889e-16
ENSG00000118785	7.60921e-18	0.535472	3.63432	2.03889e-16
ENSG00000132855	8.32632e-18	0.267162	-2.27995	2.22755e-16
ENSG00000184005	8.97362e-18	0.20638	-1.97421	2.39698e-16
ENSG00000146085	9.02177e-18	0.142444	-1.58474	2.40609e-16
ENSG00000226321	9.23722e-18	0.524245	-3.59463	2.45972e-16
ENSG00000168016	9.31793e-18	0.167482	-1.73695	2.47735e-16
ENSG00000121690	1.01988e-17	0.233644	-2.11148	2.70734e-16
ENSG00000097046	1.06941e-17	0.205333	1.95727	2.83443e-16
ENSG00000197776	1.08529e-17	0.200642	-1.93403	2.87208e-16
ENSG00000112379	1.10117e-17	0.465717	3.29888	2.9096e-16
ENSG00000171115	1.16879e-17	0.197672	-1.90554	3.08351e-16
ENSG00000138670	1.19447e-17	0.238299	-2.13064	3.14643e-16
ENSG00000115009	1.22523e-17	0.49581	3.34023	3.22248e-16
ENSG00000120915	1.29707e-17	0.260863	-2.25356	3.40621e-16
ENSG00000106268	1.33904e-17	0.141123	1.58866	3.51103e-16
ENSG00000168306	1.37197e-17	0.233371	-2.10228	3.59188e-16
ENSG00000182871	1.39213e-17	0.156918	-1.66387	3.63909e-16
ENSG00000198417	1.4105e-17	0.640162	-4.08583	3.6815e-16
ENSG00000125885	1.42637e-17	0.201165	1.92896	3.71724e-16
ENSG00000221986	1.45791e-17	0.248487	3.21729	3.79367e-16
ENSG00000162460	1.50518e-17	0.508484	-3.40819	3.91071e-16
ENSG00000164032	1.56425e-17	0.152311	1.63548	4.05805e-16
ENSG00000086991	1.68566e-17	0.250889	2.23453	4.3664e-16
ENSG00000147041	1.74178e-17	0.404801	-2.95621	4.50495e-16
ENSG00000197766	2.15136e-17	0.252732	-2.20321	5.55589e-16
ENSG00000269559	2.17186e-17	0.256347	-2.47861	5.6004e-16
ENSG00000143878	2.24072e-17	0.179645	-1.78717	5.76927e-16
ENSG00000112186	2.27096e-17	0.16852	1.72791	5.83835e-16
ENSG00000116785	2.29291e-17	0.612445	-3.89838	5.88594e-16
ENSG00000112294	2.50097e-17	0.148356	-1.59785	6.41042e-16
ENSG00000117877	2.60715e-17	0.119183	1.45707	6.67258e-16
ENSG00000130829	2.71509e-17	0.608464	3.93786	6.93849e-16
ENSG00000108387	2.79646e-17	0.199017	-1.89818	7.13576e-16
ENSG00000136160	2.83501e-17	0.27774	-2.31026	7.22336e-16
ENSG00000214290	3.09409e-17	0.217775	2.04537	7.87177e-16
ENSG00000165966	3.2265e-17	0.989285	-5.56461	8.19647e-16
ENSG00000166803	3.24891e-17	0.329573	2.58903	8.24117e-16
ENSG00000187634	3.2937e-17	0.405488	-2.98198	8.34242e-16
ENSG00000176619	3.31248e-17	0.120155	1.4186	8.37759e-16
ENSG00000146918	3.33523e-17	0.160911	1.67131	8.42269e-16
ENSG00000076003	3.45232e-17	0.201197	1.89486	8.70553e-16
ENSG00000161544	3.68267e-17	0.206723	-1.9317	9.27275e-16
ENSG00000183269	3.78984e-17	0.228479	4.0343	9.52859e-16
ENSG00000166292	3.8235e-17	0.472499	-3.19553	9.59911e-16
ENSG00000167747	3.96325e-17	0.143921	1.56506	9.93541e-16
ENSG00000069702	3.99143e-17	0.189827	-1.82968	9.99142e-16
ENSG00000081760	4.15002e-17	0.1287	1.46827	1.03732e-15
ENSG00000168079	4.19936e-17	0.675018	-4.22446	1.04813e-15
ENSG00000149503	4.27272e-17	0.132092	1.48961	1.06488e-15
ENSG00000176208	4.38117e-17	0.1339	1.50003	1.09032e-15
ENSG00000152495	4.57607e-17	0.246531	-2.14847	1.13718e-15
ENSG00000188536	4.66187e-17	0.533239	-3.59298	1.15645e-15
ENSG00000090512	4.66713e-17	0.600528	-3.82138	1.15645e-15
ENSG00000261701	4.7477e-17	0.698304	-4.26538	1.17471e-15
ENSG00000160818	4.78011e-17	0.141964	1.54523	1.18103e-15
ENSG00000153498	4.82883e-17	0.630856	-4.18517	1.19134e-15
ENSG00000268925	5.07972e-17	0.95654	-5.5253	1.25144e-15
ENSG00000128016	5.23451e-17	0.215849	-1.97001	1.28772e-15
ENSG00000080493	5.63855e-17	0.286514	-2.3015	1.38396e-15
ENSG00000260001	5.64189e-17	0.388655	-2.88554	1.38396e-15
ENSG00000176720	5.69229e-17	0.316399	-2.45615	1.39433e-15
ENSG00000113368	5.80075e-17	0.211603	1.94414	1.41886e-15
ENSG00000099399	5.99661e-17	0.423299	4.7241	1.46468e-15
ENSG00000184270	6.1802e-17	0.17487	1.74067	1.50737e-15
ENSG00000099337	6.21345e-17	0.230411	-2.04967	1.51332e-15
ENSG00000203710	6.56554e-17	0.382264	-2.80449	1.59681e-15
ENSG00000122971	6.70264e-17	0.197405	-1.8565	1.62784e-15
ENSG00000128408	6.73747e-17	0.306508	2.56368	1.63398e-15
ENSG00000158571	6.787e-17	0.468891	-3.22797	1.64366e-15
ENSG00000141576	6.88281e-17	0.331977	2.55157	1.66451e-15
ENSG00000101447	6.96889e-17	0.289392	2.35152	1.6811e-15
ENSG00000164107	6.97106e-17	0.676692	-4.05807	1.6811e-15
ENSG00000242220	7.09526e-17	0.388356	-2.87314	1.70865e-15
ENSG00000100362	7.34536e-17	0.795216	-4.66991	1.76639e-15
ENSG00000144485	7.44715e-17	0.216282	1.98514	1.78836e-15
ENSG00000112118	7.75697e-17	0.213464	1.9416	1.86015e-15
ENSG00000091127	7.91465e-17	0.116957	1.37801	1.89531e-15
ENSG00000171503	8.0034e-17	0.19004	-1.81409	1.91389e-15
ENSG00000091583	8.0486e-17	0.305885	-2.4116	1.92201e-15
ENSG00000103150	8.07228e-17	0.158424	-1.63583	1.92498e-15
ENSG00000120254	8.54183e-17	0.183221	1.77616	2.03412e-15
ENSG00000227471	8.61043e-17	0.730165	4.77155	2.04761e-15
ENSG00000163508	9.52765e-17	0.351635	-2.65806	2.26259e-15
ENSG00000174175	9.57521e-17	0.508975	-3.41364	2.27073e-15
ENSG00000141577	9.66711e-17	0.138086	1.51261	2.28935e-15
ENSG00000135476	9.83156e-17	0.265074	2.2197	2.32208e-15
ENSG00000143621	9.83243e-17	0.157135	1.61505	2.32208e-15
ENSG00000147536	9.91693e-17	0.252571	2.14757	2.33881e-15
ENSG00000039537	1.04822e-16	0.659512	-3.92572	2.46871e-15
ENSG00000115841	1.06259e-16	0.114885	-1.35991	2.49914e-15
ENSG00000269430	1.09653e-16	0.475695	-3.11645	2.57542e-15
ENSG00000152782	1.11881e-16	0.193635	-1.81571	2.62415e-15
ENSG00000120279	1.13364e-16	0.198033	-1.84977	2.65529e-15
ENSG00000008311	1.17103e-16	0.411854	-2.87972	2.73911e-15
ENSG00000166405	1.19037e-16	0.43884	-3.09368	2.78056e-15
ENSG00000136108	1.25358e-16	0.148529	1.56295	2.92421e-15
ENSG00000118514	1.28118e-16	0.501095	-3.29177	2.98453e-15
ENSG00000172497	1.29607e-16	0.47709	-3.20495	3.01513e-15
ENSG00000110651	1.3155e-16	0.217079	-1.94133	3.05618e-15
ENSG00000173862	1.37871e-16	0.255594	-2.29799	3.19867e-15
ENSG00000189366	1.42499e-16	0.350175	2.66204	3.30158e-15
ENSG00000158125	1.4475e-16	0.440497	-2.99741	3.34551e-15
ENSG00000196305	1.44786e-16	0.121461	1.39142	3.34551e-15
ENSG00000007129	1.45783e-16	0.194582	-1.87906	3.36401e-15
ENSG00000172568	1.48385e-16	0.197451	-1.91049	3.41943e-15
ENSG00000137561	1.54107e-16	0.335636	-2.5283	3.54654e-15
ENSG00000109819	1.59862e-16	0.206034	-1.87193	3.67404e-15
ENSG00000125967	1.72174e-16	0.126064	1.42197	3.9517e-15
ENSG00000160888	1.77686e-16	0.176181	-1.7155	4.07275e-15
ENSG00000183018	1.79157e-16	0.243354	-2.08837	4.10097e-15
ENSG00000111371	1.85248e-16	0.184203	1.75429	4.23474e-15
ENSG00000164406	1.87577e-16	0.271201	-2.215	4.28226e-15
ENSG00000154556	1.9059e-16	0.217134	-1.92834	4.34524e-15
ENSG00000167080	2.02913e-16	0.835963	4.92835	4.62005e-15
ENSG00000104870	2.1373e-16	0.122069	-1.38773	4.85535e-15
ENSG00000106105	2.13815e-16	0.138998	1.49212	4.85535e-15
ENSG00000136231	2.1871e-16	0.547966	3.57536	4.95995e-15
ENSG00000135929	2.23581e-16	0.264065	-2.16198	5.06369e-15
ENSG00000246223	2.3213e-16	0.497047	-3.34392	5.25038e-15
ENSG00000137033	2.34065e-16	0.348199	-2.57016	5.28716e-15
ENSG00000113790	2.51174e-16	0.275813	-2.21032	5.66614e-15
ENSG00000127241	2.52979e-16	0.199707	-1.8343	5.69934e-15
ENSG00000168995	2.5455e-16	0.192475	-1.8025	5.7272e-15
ENSG00000140465	2.55965e-16	0.8331	-4.79286	5.75149e-15
ENSG00000235568	2.67753e-16	0.198192	-1.83169	6.00848e-15
ENSG00000151725	2.74862e-16	0.289534	2.3053	6.15992e-15
ENSG00000021852	2.91104e-16	0.478889	-3.12569	6.51541e-15
ENSG00000105825	3.1247e-16	0.496676	-3.21502	6.98449e-15
ENSG00000189099	3.24271e-16	0.152859	-1.59205	7.23882e-15
ENSG00000173531	3.34094e-16	0.280928	-2.23329	7.44838e-15
ENSG00000021461	3.38176e-16	0.630324	-3.76671	7.52957e-15
ENSG00000158406	3.45765e-16	0.150593	1.5523	7.68856e-15
ENSG00000168393	3.4933e-16	0.161751	1.61824	7.75775e-15
ENSG00000072274	3.52516e-16	0.165964	1.63538	7.81836e-15
ENSG00000143367	3.57099e-16	0.21744	1.92009	7.90976e-15
ENSG00000117601	3.59744e-16	0.452995	-3.00505	7.95806e-15
ENSG00000109956	3.83315e-16	0.642878	-3.9879	8.46854e-15
ENSG00000262003	3.9615e-16	0.495045	-3.27218	8.74082e-15
ENSG00000074527	4.00738e-16	0.252479	-2.09556	8.83068e-15
ENSG00000112312	4.02102e-16	0.197948	1.81202	8.84935e-15
ENSG00000150045	4.11937e-16	0.394097	-2.81511	9.05416e-15
ENSG00000141293	4.31025e-16	0.457054	-3.05948	9.46156e-15
ENSG00000177272	4.38728e-16	0.403299	-2.84251	9.61831e-15
ENSG00000138709	4.80153e-16	0.121974	-1.371	1.0513e-14
ENSG00000088827	4.83082e-16	0.26146	-2.12723	1.05636e-14
ENSG00000214900	4.87046e-16	0.176695	-1.71156	1.06367e-14
ENSG00000009765	4.89696e-16	0.503576	-3.16556	1.0681e-14
ENSG00000176641	4.9204e-16	0.160021	-1.59278	1.07185e-14
ENSG00000116171	4.95837e-16	0.146504	-1.51869	1.07874e-14
ENSG00000168546	5.28379e-16	0.359489	-2.5836	1.14808e-14
ENSG00000141622	5.30052e-16	0.394833	-2.76058	1.15026e-14
ENSG00000111412	5.33809e-16	0.11758	1.34389	1.15695e-14
ENSG00000021826	5.44125e-16	0.67318	-3.86634	1.17781e-14
ENSG00000267824	5.4905e-16	0.44376	-3.02603	1.18697e-14
ENSG00000171234	5.83401e-16	0.53445	-3.36339	1.25965e-14
ENSG00000196689	5.94823e-16	0.144928	-1.54154	1.28269e-14
ENSG00000123352	6.18385e-16	0.13539	1.44938	1.33182e-14
ENSG00000125144	6.39499e-16	0.871296	-4.92577	1.37557e-14
ENSG00000123453	6.44599e-16	0.249335	-2.04518	1.3848e-14
ENSG00000166482	6.51722e-16	0.562974	-3.49142	1.39834e-14
ENSG00000197444	6.60055e-16	0.547149	-3.37366	1.41445e-14
ENSG00000112242	6.61203e-16	0.129775	1.41522	1.41514e-14
ENSG00000144554	6.74627e-16	0.275178	2.19395	1.44207e-14
ENSG00000197846	7.08057e-16	0.213716	1.88202	1.51164e-14
ENSG00000182010	7.20012e-16	0.316185	2.38486	1.53525e-14
ENSG00000032219	7.22762e-16	0.103142	-1.24286	1.5392e-14
ENSG00000074410	7.51179e-16	0.779757	4.47661	1.59772e-14
ENSG00000198574	7.58891e-16	0.247095	-2.12469	1.61213e-14
ENSG00000111700	7.99036e-16	1.00698	-4.9865	1.6953e-14
ENSG00000167900	8.22629e-16	0.219696	1.91714	1.7432e-14
ENSG00000092068	8.27851e-16	0.157416	-1.57528	1.7521e-14
ENSG00000147003	8.35054e-16	0.468431	-3.04665	1.76516e-14
ENSG00000122787	8.49108e-16	0.595359	-3.64223	1.79265e-14
ENSG00000134243	8.70551e-16	0.191184	1.75334	1.83566e-14
ENSG00000170214	9.68334e-16	0.333008	-2.42715	2.03934e-14
ENSG00000160957	1.00117e-15	0.222201	1.92177	2.10412e-14
ENSG00000175832	1.00155e-15	0.391615	2.75516	2.10412e-14
ENSG00000143436	1.04017e-15	0.116047	1.31976	2.18257e-14
ENSG00000181036	1.08064e-15	0.319367	-2.43189	2.26471e-14
ENSG00000189430	1.08614e-15	0.375816	-2.74963	2.27346e-14
ENSG00000172345	1.0921e-15	0.213763	-1.86668	2.28315e-14
ENSG00000163644	1.12363e-15	0.158773	-1.56861	2.3453e-14
ENSG00000103175	1.12457e-15	0.371687	-2.64225	2.3453e-14
ENSG00000138135	1.1301e-15	0.63241	-3.83274	2.35396e-14
ENSG00000135205	1.14989e-15	0.188447	-1.73788	2.39173e-14
ENSG00000144230	1.15103e-15	0.243915	-2.02954	2.39173e-14
ENSG00000167195	1.18644e-15	0.375247	-2.89764	2.46232e-14
ENSG00000244734	1.21802e-15	0.410313	-2.84177	2.52481e-14
ENSG00000134253	1.22526e-15	0.166472	1.62384	2.53676e-14
ENSG00000109685	1.22771e-15	0.138101	1.44801	2.53874e-14
ENSG00000124529	1.25453e-15	0.186998	1.72257	2.59108e-14
ENSG00000005421	1.33216e-15	0.397609	-2.69627	2.74649e-14
ENSG00000105784	1.33298e-15	0.358934	-2.5278	2.74649e-14
ENSG00000183395	1.39915e-15	0.220682	2.34334	2.87937e-14
ENSG00000117593	1.40448e-15	0.119283	1.33255	2.88686e-14
ENSG00000136872	1.44998e-15	0.624891	-3.6404	2.97681e-14
ENSG00000205795	1.46227e-15	0.466341	-3.03255	2.99531e-14
ENSG00000007001	1.46249e-15	0.362234	-2.59055	2.99531e-14
ENSG00000137726	1.57731e-15	0.234717	-1.96595	3.22661e-14
ENSG00000158473	1.58603e-15	0.376889	-2.62726	3.23702e-14
ENSG00000103067	1.58618e-15	0.235725	-1.96546	3.23702e-14
ENSG00000000005	1.66032e-15	0.287541	-2.46495	3.38428e-14
ENSG00000106689	1.68923e-15	0.536739	-3.35904	3.43911e-14
ENSG00000173207	1.72764e-15	0.172828	1.64268	3.51313e-14
ENSG00000125246	1.76165e-15	0.183653	-1.69428	3.57804e-14
ENSG00000100012	1.77206e-15	0.582602	-3.57364	3.59494e-14
ENSG00000105374	1.83473e-15	0.24989	-2.05402	3.71767e-14
ENSG00000143256	1.91763e-15	0.119232	1.32925	3.88104e-14
ENSG00000145545	2.03468e-15	0.196151	-1.75928	4.11309e-14
ENSG00000123496	2.0436e-15	0.787963	-4.47729	4.12623e-14
ENSG00000125968	2.05701e-15	0.391924	-2.70692	4.14842e-14
ENSG00000005471	2.06526e-15	0.403544	-2.665	4.16016e-14
ENSG00000147257	2.14835e-15	0.715372	4.11939	4.32245e-14
ENSG00000198952	2.18863e-15	0.124029	1.35093	4.39832e-14
ENSG00000167315	2.20567e-15	0.239061	-1.97352	4.42737e-14
ENSG00000241935	2.24076e-15	0.36135	-2.54473	4.49254e-14
ENSG00000186193	2.24619e-15	0.269933	2.14877	4.49817e-14
ENSG00000162595	2.26368e-15	0.565814	-3.43183	4.52788e-14
ENSG00000101188	2.31533e-15	0.629821	-3.76324	4.6258e-14
ENSG00000187951	2.35251e-15	0.170067	1.61955	4.69459e-14
ENSG00000182836	2.37268e-15	0.652598	-3.67643	4.72934e-14
ENSG00000162174	2.41986e-15	0.246968	2.02334	4.81776e-14
ENSG00000103479	2.79179e-15	0.119943	-1.32046	5.55181e-14
ENSG00000214787	2.80563e-15	0.295798	-2.24937	5.57285e-14
ENSG00000103569	2.82023e-15	0.734477	-4.08103	5.59536e-14
ENSG00000148218	2.8584e-15	0.125735	-1.35478	5.66453e-14
ENSG00000096384	2.90128e-15	0.126135	1.35609	5.74285e-14
ENSG00000104549	2.96492e-15	0.344678	2.43832	5.86204e-14
ENSG00000151150	2.99651e-15	0.230965	-1.92148	5.91767e-14
ENSG00000160282	3.00984e-15	0.423001	-2.72082	5.93715e-14
ENSG00000198431	3.24928e-15	0.260519	2.06046	6.40209e-14
ENSG00000181722	3.41903e-15	0.125448	-1.3491	6.72603e-14
ENSG00000051180	3.42155e-15	0.202865	1.79445	6.72603e-14
ENSG00000062822	3.43771e-15	0.124757	1.35116	6.75006e-14
ENSG00000158089	3.482e-15	0.382371	-2.63917	6.82918e-14
ENSG00000205358	3.7402e-15	0.888377	-4.96073	7.32719e-14
ENSG00000137825	3.78248e-15	0.394108	2.7167	7.40156e-14
ENSG00000179869	3.8468e-15	0.504474	-3.17373	7.51882e-14
ENSG00000164849	3.86623e-15	0.148207	-1.48369	7.54818e-14
ENSG00000163914	3.94923e-15	0.511689	3.49156	7.70145e-14
ENSG00000136842	4.18722e-15	0.265357	-2.08252	8.15627e-14
ENSG00000147402	4.2466e-15	0.687902	4.16464	8.26254e-14
ENSG00000157379	4.33239e-15	0.179809	-1.6472	8.41989e-14
ENSG00000178460	4.36272e-15	0.111481	1.26363	8.46921e-14
ENSG00000259571	4.46041e-15	0.38438	-2.79577	8.64906e-14
ENSG00000151208	4.52642e-15	0.152188	1.49545	8.76711e-14
ENSG00000176076	4.65956e-15	0.53832	3.3628	9.01481e-14
ENSG00000167895	4.70046e-15	0.261486	-2.06264	9.08366e-14
ENSG00000135862	4.71174e-15	0.128952	1.36246	9.0868e-14
ENSG00000185187	4.71269e-15	0.200635	-1.75342	9.0868e-14
ENSG00000069667	4.72573e-15	0.185847	-1.67462	9.10168e-14
ENSG00000114698	4.79991e-15	0.174763	-1.61901	9.23416e-14
ENSG00000187889	4.85783e-15	0.327161	-2.34209	9.3351e-14
ENSG00000110077	4.91434e-15	0.226851	-1.88185	9.43311e-14
ENSG00000108381	5.0819e-15	0.441509	-2.85633	9.74382e-14
ENSG00000181778	5.21207e-15	0.493938	-3.25417	9.98146e-14
ENSG00000203301	5.2175e-15	0.200083	-1.79756	9.98146e-14
ENSG00000196787	5.38564e-15	0.349381	2.47107	1.02916e-13
ENSG00000130653	5.39427e-15	0.285662	-2.14731	1.02966e-13
ENSG00000113905	5.41513e-15	0.629082	-3.55798	1.03249e-13
ENSG00000166123	5.46264e-15	0.233156	-1.91107	1.03965e-13
ENSG00000139579	5.46479e-15	0.100035	1.18876	1.03965e-13
ENSG00000238244	5.62249e-15	0.182422	-1.75109	1.06846e-13
ENSG00000163517	5.82492e-15	0.167255	1.57898	1.1057e-13
ENSG00000183615	5.85751e-15	0.256955	-2.05722	1.11066e-13
ENSG00000181938	5.94553e-15	0.161294	1.55619	1.1261e-13
ENSG00000113569	6.01744e-15	0.119891	1.30384	1.13846e-13
ENSG00000140287	6.04932e-15	0.315072	-2.3559	1.14323e-13
ENSG00000198739	6.15593e-15	0.466434	-2.97242	1.16209e-13
ENSG00000197697	6.31268e-15	0.262749	2.05641	1.19037e-13
ENSG00000006704	6.38848e-15	0.142301	1.44038	1.20334e-13
ENSG00000130208	6.43977e-15	0.248641	-1.96232	1.21167e-13
ENSG00000169252	6.4881e-15	0.285337	-2.15999	1.21942e-13
ENSG00000100385	6.5986e-15	0.235502	-1.93035	1.23831e-13
ENSG00000133808	6.60307e-15	0.148084	-1.53176	1.23831e-13
ENSG00000168439	6.6402e-15	0.152658	1.48833	1.24391e-13
ENSG00000079557	6.84764e-15	0.686561	-3.82018	1.28137e-13
ENSG00000141485	7.22364e-15	0.574813	-3.34551	1.35025e-13
ENSG00000172817	7.48345e-15	0.233135	-1.89417	1.39729e-13
ENSG00000107736	7.51631e-15	0.224184	-1.86399	1.40181e-13
ENSG00000100197	7.52738e-15	0.383422	-2.57748	1.40181e-13
ENSG00000122194	7.53222e-15	0.480157	-2.92647	1.40181e-13
ENSG00000100577	7.57276e-15	0.290543	-2.18289	1.40783e-13
ENSG00000101981	7.68088e-15	0.876201	-4.46853	1.42638e-13
ENSG00000171587	7.70767e-15	0.860492	-4.48746	1.4298e-13
ENSG00000172724	7.84413e-15	1.00186	-5.2089	1.45354e-13
ENSG00000160862	7.86207e-15	0.502394	-3.08131	1.45529e-13
ENSG00000089057	7.90468e-15	0.164475	-1.54983	1.4616e-13
ENSG00000131050	7.94816e-15	0.275617	3.8924	1.46805e-13
ENSG00000196081	7.97277e-15	0.18821	1.68532	1.47101e-13
ENSG00000233670	8.02043e-15	0.271859	-2.23683	1.47821e-13
ENSG00000125384	8.2159e-15	0.25201	-2.02079	1.51261e-13
ENSG00000136573	8.22663e-15	0.590339	-3.55913	1.51296e-13
ENSG00000178021	8.30465e-15	0.164992	-1.61154	1.52567e-13
ENSG00000080618	8.40228e-15	0.233794	-1.89066	1.54195e-13
ENSG00000141568	8.48549e-15	0.102369	1.18972	1.55555e-13
ENSG00000110848	8.69254e-15	0.460851	-2.96552	1.5918e-13
ENSG00000168061	8.90805e-15	0.147196	1.46622	1.62953e-13
ENSG00000132141	8.97514e-15	0.205972	-1.78318	1.64005e-13
ENSG00000128298	9.00443e-15	0.309753	2.28763	1.64364e-13
ENSG00000100889	9.02633e-15	0.254808	-1.9951	1.64589e-13
ENSG00000167740	9.10071e-15	0.117828	-1.28758	1.65769e-13
ENSG00000166206	9.2305e-15	0.856765	-4.5992	1.67954e-13
ENSG00000180219	9.32757e-15	0.27298	2.34253	1.6954e-13
ENSG00000167088	9.36008e-15	0.131474	1.36487	1.6995e-13
ENSG00000105792	9.40159e-15	0.167107	-1.56935	1.70523e-13
ENSG00000214456	9.48254e-15	0.229267	-1.87954	1.7181e-13
ENSG00000138376	9.7572e-15	0.14096	1.41753	1.76599e-13
ENSG00000160949	1.01329e-14	0.202533	1.75003	1.83205e-13
ENSG00000159337	1.01862e-14	0.216212	3.23965	1.83974e-13
ENSG00000125257	1.02331e-14	0.16139	1.52555	1.84595e-13
ENSG00000182919	1.02421e-14	0.155515	-1.49473	1.84595e-13
ENSG00000124203	1.047e-14	0.40715	-2.7127	1.88503e-13
ENSG00000104341	1.05712e-14	0.301642	2.20808	1.90125e-13
ENSG00000083123	1.06907e-14	0.168247	-1.56331	1.91937e-13
ENSG00000109163	1.06943e-14	0.15297	-1.52458	1.91937e-13
ENSG00000174442	1.11917e-14	0.173677	1.59572	2.00653e-13
ENSG00000005073	1.13721e-14	0.429601	4.16513	2.03674e-13
ENSG00000121957	1.16973e-14	0.110117	1.23459	2.09281e-13
ENSG00000125637	1.21033e-14	0.14951	-1.45567	2.16318e-13
ENSG00000100095	1.21815e-14	0.35497	-2.53797	2.17489e-13
ENSG00000125166	1.25198e-14	0.193266	-1.69128	2.23295e-13
ENSG00000168275	1.28302e-14	0.137224	1.39053	2.28593e-13
ENSG00000165269	1.29027e-14	0.266246	-2.0447	2.29646e-13
ENSG00000010379	1.30833e-14	0.459714	-2.90461	2.32414e-13
ENSG00000160767	1.30853e-14	0.122394	1.31594	2.32414e-13
ENSG00000102385	1.31118e-14	0.266595	2.28248	2.32642e-13
ENSG00000122729	1.32065e-14	0.146703	-1.44046	2.3408e-13
ENSG00000166816	1.35403e-14	0.369057	-2.50392	2.39748e-13
ENSG00000125730	1.37851e-14	0.340671	-2.32879	2.43831e-13
ENSG00000150753	1.38567e-14	0.130564	1.3462	2.44845e-13
ENSG00000101353	1.42861e-14	0.165112	-1.56398	2.52172e-13
ENSG00000144354	1.43949e-14	0.544631	3.24163	2.5383e-13
ENSG00000130005	1.44713e-14	0.15979	-1.50862	2.54916e-13
ENSG00000124003	1.49918e-14	0.574144	-3.40362	2.63812e-13
ENSG00000197057	1.50857e-14	0.467028	-2.94734	2.65192e-13
ENSG00000151365	1.53655e-14	0.867808	-4.79484	2.69834e-13
ENSG00000106927	1.56985e-14	0.160889	-1.51151	2.75399e-13
ENSG00000167244	1.61852e-14	0.900542	-4.85151	2.83646e-13
ENSG00000074706	1.6239e-14	0.222534	-1.83801	2.84299e-13
ENSG00000078725	1.65098e-14	0.577767	-3.41704	2.88472e-13
ENSG00000188906	1.65111e-14	0.208991	-1.75318	2.88472e-13
ENSG00000205208	1.71397e-14	0.126948	1.33329	2.9915e-13
ENSG00000142319	1.72576e-14	0.352935	3.48724	3.00901e-13
ENSG00000171402	1.75527e-14	0.324213	-2.56464	3.05651e-13
ENSG00000180447	1.75657e-14	0.515041	-3.09521	3.05651e-13
ENSG00000181610	1.77338e-14	0.130122	1.34146	3.08262e-13
ENSG00000162512	1.82414e-14	0.16264	-1.51877	3.16764e-13
ENSG00000164284	1.8568e-14	0.120866	1.28686	3.22109e-13
ENSG00000167711	1.86712e-14	0.301496	-2.15312	3.23571e-13
ENSG00000132274	1.92027e-14	0.258458	-1.99438	3.32446e-13
ENSG00000112039	1.96468e-14	0.180635	1.63126	3.3979e-13
ENSG00000111339	1.96683e-14	0.458644	-2.83485	3.39818e-13
ENSG00000165072	2.03849e-14	0.25711	-1.99223	3.51845e-13
ENSG00000065534	2.12742e-14	0.175136	-1.57802	3.66825e-13
ENSG00000128052	2.14769e-14	0.139092	-1.38342	3.69947e-13
ENSG00000135446	2.18565e-14	0.153913	1.46776	3.76108e-13
ENSG00000162739	2.19919e-14	0.32463	-2.3103	3.78057e-13
ENSG00000185133	2.22284e-14	0.265882	2.12204	3.8174e-13
ENSG00000245017	2.23937e-14	0.273857	-2.09118	3.84193e-13
ENSG00000204382	2.28579e-14	0.48291	4.53024	3.91765e-13
ENSG00000158373	2.31517e-14	0.168844	1.54416	3.96404e-13
ENSG00000173918	2.35035e-14	0.523354	-3.1534	4.02025e-13
ENSG00000170866	2.3578e-14	0.150681	-2.60311	4.02897e-13
ENSG00000128266	2.38223e-14	0.516292	3.12487	4.06666e-13
ENSG00000164674	2.38776e-14	0.204447	-1.74225	4.07203e-13
ENSG00000186115	2.39595e-14	0.638992	-3.54458	4.08193e-13
ENSG00000138207	2.46279e-14	0.323585	-2.26084	4.19156e-13
ENSG00000146733	2.46519e-14	0.28209	2.08989	4.19156e-13
ENSG00000108468	2.48503e-14	0.114539	1.24221	4.2211e-13
ENSG00000094975	2.50208e-14	0.188846	1.64202	4.24585e-13
ENSG00000196581	2.5251e-14	0.567315	-3.30153	4.28067e-13
ENSG00000180509	2.54383e-14	0.309322	-2.2319	4.30816e-13
ENSG00000221818	2.54675e-14	0.584733	3.48604	4.30883e-13
ENSG00000165124	2.57098e-14	0.608123	-3.42522	4.34553e-13
ENSG00000131467	2.57721e-14	0.0925666	1.10572	4.35178e-13
ENSG00000185823	2.58208e-14	0.700843	-3.86333	4.3557e-13
ENSG00000108924	2.59406e-14	0.300537	-2.16785	4.3716e-13
ENSG00000257017	2.61037e-14	0.693157	-3.66128	4.39477e-13
ENSG00000269624	2.63579e-14	0.182842	-1.61528	4.43321e-13
ENSG00000204775	2.66038e-14	0.20458	1.75717	4.47017e-13
ENSG00000119285	2.6912e-14	0.112943	1.22995	4.51753e-13
ENSG00000112293	2.72195e-14	0.411343	-2.64147	4.56466e-13
ENSG00000167670	2.72934e-14	0.154076	1.46602	4.57257e-13
ENSG00000172167	2.8269e-14	0.18233	1.6154	4.7314e-13
ENSG00000108829	2.85303e-14	0.104144	1.17552	4.77046e-13
ENSG00000116285	2.97219e-14	0.214204	-1.76384	4.96487e-13
ENSG00000109881	2.99103e-14	0.176894	1.58986	4.99147e-13
ENSG00000151611	3.02971e-14	0.157504	-1.47787	5.05109e-13
ENSG00000136026	3.13076e-14	0.16517	1.51729	5.21447e-13
ENSG00000170271	3.16628e-14	0.238594	-1.87818	5.26852e-13
ENSG00000180210	3.27534e-14	0.218411	-1.78456	5.44469e-13
ENSG00000179055	3.32757e-14	0.397525	-2.74088	5.52615e-13
ENSG00000164512	3.37128e-14	0.427792	-2.73029	5.59332e-13
ENSG00000198010	3.42399e-14	0.573693	-3.32963	5.67527e-13
ENSG00000183684	3.44808e-14	0.13895	1.37636	5.70968e-13
ENSG00000162599	3.47005e-14	0.173549	-1.55423	5.7405e-13
ENSG00000251139	3.68775e-14	0.281249	-2.10393	6.08902e-13
ENSG00000166501	3.68784e-14	0.287984	-2.10904	6.08902e-13
ENSG00000183918	3.70187e-14	0.381422	-2.53829	6.10631e-13
ENSG00000145692	3.71789e-14	0.713636	-3.7361	6.12683e-13
ENSG00000113389	3.80221e-14	0.375858	-2.49602	6.25976e-13
ENSG00000186732	3.83993e-14	0.410942	-2.64541	6.3156e-13
ENSG00000205436	3.84351e-14	0.232156	-1.84458	6.3156e-13
ENSG00000171433	3.93641e-14	0.713637	-3.89672	6.46204e-13
ENSG00000116830	4.14009e-14	0.132344	1.33439	6.7899e-13
ENSG00000172482	4.229e-14	0.481595	-2.8616	6.92908e-13
ENSG00000075239	4.28662e-14	0.220792	-1.77933	7.01678e-13
ENSG00000184956	4.293e-14	0.490474	-3.01397	7.02051e-13
ENSG00000128928	4.46626e-14	0.197797	-1.66079	7.29688e-13
ENSG00000133454	4.5243e-14	0.6143	3.51459	7.38466e-13
ENSG00000115607	4.57735e-14	0.347965	-2.39	7.46413e-13
ENSG00000119138	4.58619e-14	0.163514	-1.49644	7.47144e-13
ENSG00000172432	4.73393e-14	0.126806	1.29861	7.70479e-13
ENSG00000117600	4.7824e-14	0.381777	2.64413	7.77627e-13
ENSG00000148057	4.87559e-14	0.158636	-1.47343	7.92028e-13
ENSG00000138182	4.88763e-14	0.147497	1.4124	7.93232e-13
ENSG00000115233	5.07091e-14	0.132087	1.32614	8.22199e-13
ENSG00000122877	5.20284e-14	0.458711	-2.85036	8.42791e-13
ENSG00000175287	5.2257e-14	0.344751	-2.31685	8.45236e-13
ENSG00000154263	5.2278e-14	0.345004	-2.31186	8.45236e-13
ENSG00000125551	5.24802e-14	0.27079	-2.03299	8.47703e-13
ENSG00000205707	5.30275e-14	0.141182	-1.37652	8.55737e-13
ENSG00000124802	5.37647e-14	0.161747	1.49371	8.66817e-13
ENSG00000156510	5.48047e-14	0.385681	2.51852	8.82752e-13
ENSG00000260851	5.50278e-14	0.289187	-2.29053	8.85512e-13
ENSG00000160883	5.5524e-14	0.20802	-1.72173	8.92659e-13
ENSG00000181513	5.56487e-14	0.243287	-1.88399	8.93825e-13
ENSG00000025423	5.58899e-14	0.502217	-2.88868	8.96857e-13
ENSG00000159352	5.60014e-14	0.135752	1.34215	8.97805e-13
ENSG00000013810	5.65778e-14	0.162567	1.49197	9.06198e-13
ENSG00000196730	5.67528e-14	0.115969	-1.23131	9.08151e-13
ENSG00000163931	5.69871e-14	0.224052	1.79498	9.11049e-13
ENSG00000213203	5.71253e-14	0.224685	-1.79662	9.12405e-13
ENSG00000010810	5.72602e-14	0.196241	-1.6596	9.13708e-13
ENSG00000027075	5.92779e-14	0.172862	-1.5427	9.45025e-13
ENSG00000083223	5.99347e-14	0.111193	-1.20194	9.54607e-13
ENSG00000203985	6.30379e-14	0.52199	3.74666	1.0031e-12
ENSG00000243649	6.58959e-14	0.239446	-1.86302	1.0476e-12
ENSG00000132465	6.5988e-14	0.800617	-4.17076	1.0481e-12
ENSG00000151790	6.74232e-14	0.411886	-2.59126	1.0699e-12
ENSG00000142583	6.77863e-14	0.351846	2.38768	1.07466e-12
ENSG00000184220	6.8263e-14	0.101304	1.14487	1.08122e-12
ENSG00000140092	6.83335e-14	0.441766	-2.67645	1.08134e-12
ENSG00000205409	6.96507e-14	0.342405	3.74951	1.10116e-12
ENSG00000205754	7.00303e-14	0.806302	-4.15562	1.10614e-12
ENSG00000132676	7.02653e-14	0.135657	1.33586	1.10883e-12
ENSG00000173369	7.1759e-14	0.193961	-1.63912	1.13136e-12
ENSG00000111913	7.36141e-14	0.283899	-2.05838	1.15954e-12
ENSG00000011465	7.41138e-14	0.799627	-4.02716	1.16634e-12
ENSG00000184845	7.45421e-14	0.709168	-3.78723	1.172e-12
ENSG00000144057	7.51372e-14	0.727376	-3.67083	1.18028e-12
ENSG00000172927	7.70141e-14	0.565926	-3.27334	1.20865e-12
ENSG00000124374	7.92122e-14	0.451516	-2.69554	1.24201e-12
ENSG00000187116	8.13086e-14	0.274817	-2.03592	1.27371e-12
ENSG00000182329	8.19193e-14	0.256733	-1.9837	1.2821e-12
ENSG00000179256	8.22558e-14	0.209568	-1.74756	1.2862e-12
ENSG00000090530	8.35898e-14	0.270529	-2.0037	1.30586e-12
ENSG00000168229	8.54265e-14	0.509431	-2.97516	1.33334e-12
ENSG00000076662	8.57682e-14	0.145798	-1.39222	1.33745e-12
ENSG00000172031	8.63415e-14	0.518067	3.07668	1.34517e-12
ENSG00000204356	8.65473e-14	0.0982332	1.11809	1.34715e-12
ENSG00000104147	8.66576e-14	0.240158	1.87029	1.34764e-12
ENSG00000163156	8.72895e-14	0.132076	1.31644	1.35623e-12
ENSG00000171817	8.87382e-14	0.198795	-1.6667	1.37749e-12
ENSG00000081721	9.08313e-14	0.112813	1.20744	1.40871e-12
ENSG00000106733	9.31534e-14	0.15781	-1.45075	1.44341e-12
ENSG00000155659	9.45547e-14	0.297117	-2.09597	1.4638e-12
ENSG00000186352	9.56247e-14	0.191388	-1.64092	1.47903e-12
ENSG00000131153	9.64443e-14	0.219471	1.76875	1.49036e-12
ENSG00000166211	9.65846e-14	0.587206	-3.26289	1.49118e-12
ENSG00000180543	9.97102e-14	0.235682	-1.83696	1.53805e-12
ENSG00000102349	1.02438e-13	0.263376	-1.96441	1.5787e-12
ENSG00000165972	1.03534e-13	0.235187	-1.83995	1.59417e-12
ENSG00000176092	1.05361e-13	0.283591	2.09057	1.62084e-12
ENSG00000204386	1.10165e-13	0.196481	1.63582	1.69322e-12
ENSG00000115592	1.14916e-13	0.372489	-2.47889	1.76465e-12
ENSG00000205362	1.1808e-13	0.390916	-2.51797	1.81162e-12
ENSG00000172349	1.20973e-13	0.211089	-1.71084	1.85435e-12
ENSG00000171564	1.23119e-13	0.520946	-2.97036	1.88554e-12
ENSG00000156876	1.25264e-13	0.152232	1.41788	1.91669e-12
ENSG00000137168	1.27955e-13	0.1103	1.18308	1.95611e-12
ENSG00000104213	1.28896e-13	0.255316	1.94406	1.96874e-12
ENSG00000204899	1.33487e-13	0.144052	1.37139	2.03704e-12
ENSG00000175643	1.33794e-13	0.278083	2.0389	2.03991e-12
ENSG00000100170	1.37545e-13	0.842754	-4.23024	2.09523e-12
ENSG00000025039	1.41747e-13	0.248402	1.87654	2.15733e-12
ENSG00000204909	1.42466e-13	0.244624	-2.02537	2.16634e-12
ENSG00000066813	1.45978e-13	0.40456	-2.54144	2.21777e-12
ENSG00000158023	1.47079e-13	0.249523	-1.88228	2.23252e-12
ENSG00000111845	1.52124e-13	0.135242	1.31675	2.30706e-12
ENSG00000079739	1.55716e-13	0.159993	-1.44801	2.35945e-12
ENSG00000141140	1.58233e-13	0.121221	1.23894	2.39546e-12
ENSG00000106290	1.63997e-13	0.113082	1.19642	2.48053e-12
ENSG00000130822	1.65646e-13	0.625963	3.76471	2.50326e-12
ENSG00000144331	1.69731e-13	0.508381	-2.86171	2.56273e-12
ENSG00000120913	1.70958e-13	0.14201	-1.35581	2.57898e-12
ENSG00000163564	1.80212e-13	0.380302	-2.4649	2.71619e-12
ENSG00000100626	1.81376e-13	0.520316	-3.00214	2.73133e-12
ENSG00000006075	1.83053e-13	0.304813	-2.12335	2.75415e-12
ENSG00000153982	1.84288e-13	0.170816	1.51027	2.77031e-12
ENSG00000182557	1.85339e-13	0.36005	-2.40508	2.78366e-12
ENSG00000145439	1.87009e-13	0.154309	-1.41321	2.80628e-12
ENSG00000169297	1.90672e-13	0.633068	4.20863	2.85785e-12
ENSG00000042493	1.90779e-13	0.264329	1.94655	2.85785e-12
ENSG00000170779	1.91457e-13	0.145556	1.38154	2.8655e-12
ENSG00000140090	1.97699e-13	0.268096	-1.98276	2.95634e-12
ENSG00000020577	1.98327e-13	0.125415	-1.25666	2.96313e-12
ENSG00000059769	1.98957e-13	0.145267	-1.36478	2.96996e-12
ENSG00000107937	1.99301e-13	0.134595	1.30769	2.97251e-12
ENSG00000102010	2.01961e-13	0.279534	-2.03382	3.00955e-12
ENSG00000127129	2.13204e-13	0.539554	-3.18057	3.17433e-12
ENSG00000163348	2.19467e-13	0.127409	1.26608	3.26473e-12
ENSG00000138642	2.22264e-13	0.196153	-1.61597	3.30347e-12
ENSG00000197992	2.23313e-13	0.339882	-2.32353	3.31618e-12
ENSG00000161692	2.24963e-13	0.124309	1.26011	3.3378e-12
ENSG00000125459	2.26752e-13	0.193535	1.60095	3.36143e-12
ENSG00000116161	2.27517e-13	0.151648	1.39374	3.36984e-12
ENSG00000115159	2.28741e-13	0.145837	1.36255	3.38506e-12
ENSG00000104332	2.29526e-13	0.741292	-3.93269	3.39373e-12
ENSG00000206172	2.33054e-13	0.435674	-2.71784	3.44293e-12
ENSG00000164256	2.35032e-13	0.513229	3.55766	3.46916e-12
ENSG00000133246	2.36134e-13	0.328776	-2.24224	3.48242e-12
ENSG00000132142	2.37737e-13	0.129757	1.27567	3.50304e-12
ENSG00000244694	2.39883e-13	0.433761	-2.65896	3.53162e-12
ENSG00000185298	2.41547e-13	0.122803	1.24275	3.55306e-12
ENSG00000124562	2.43525e-13	0.111771	1.17698	3.57908e-12
ENSG00000076258	2.50835e-13	0.231798	-1.78269	3.68335e-12
ENSG00000183023	2.51734e-13	0.187128	-1.57003	3.69339e-12
ENSG00000084628	2.53303e-13	0.231378	3.1142	3.71324e-12
ENSG00000253729	2.53634e-13	0.133837	1.29618	3.71491e-12
ENSG00000128944	2.5438e-13	0.177997	1.52808	3.72264e-12
ENSG00000198074	2.60863e-13	0.934421	4.61039	3.81426e-12
ENSG00000187800	2.71106e-13	0.205539	-1.66157	3.96064e-12
ENSG00000145879	2.79734e-13	0.257566	-2.0681	4.08321e-12
ENSG00000196510	2.8654e-13	0.0962314	1.08117	4.179e-12
ENSG00000160013	3.00109e-13	0.353314	-2.29065	4.37316e-12
ENSG00000104972	3.02532e-13	0.222479	-1.73427	4.40472e-12
ENSG00000172403	3.10501e-13	0.353694	-2.30213	4.5169e-12
ENSG00000111796	3.12172e-13	0.306814	-2.11585	4.53736e-12
ENSG00000145675	3.13076e-13	0.149778	-1.37513	4.54664e-12
ENSG00000144648	3.18229e-13	0.361463	-2.35374	4.61756e-12
ENSG00000176533	3.29549e-13	0.242702	-1.82644	4.77776e-12
ENSG00000165175	3.3373e-13	0.187661	1.56319	4.83428e-12
ENSG00000151468	3.51504e-13	0.376598	-2.35928	5.08745e-12
ENSG00000074966	3.51999e-13	0.255273	-1.89005	5.09031e-12
ENSG00000182611	3.54834e-13	0.405945	2.51146	5.12689e-12
ENSG00000137812	3.55128e-13	0.232396	1.77578	5.12689e-12
ENSG00000156802	3.59762e-13	0.222564	1.72714	5.18942e-12
ENSG00000094631	3.68025e-13	0.128678	-1.26048	5.30414e-12
ENSG00000082438	3.69156e-13	0.153458	-1.38909	5.31597e-12
ENSG00000146674	3.79133e-13	0.260543	-1.893	5.45506e-12
ENSG00000163110	3.81917e-13	0.103495	-1.11703	5.4905e-12
ENSG00000156535	3.83386e-13	0.340688	2.23848	5.50699e-12
ENSG00000013573	3.86566e-13	0.197757	1.61199	5.54802e-12
ENSG00000154016	3.97087e-13	0.273218	-2.01708	5.69424e-12
ENSG00000160688	3.984e-13	0.151628	1.37602	5.70829e-12
ENSG00000175806	4.0312e-13	0.201147	-1.62518	5.76897e-12
ENSG00000234602	4.03309e-13	0.567553	3.72156	5.76897e-12
ENSG00000112183	4.08879e-13	0.403679	2.50855	5.84376e-12
ENSG00000273079	4.11162e-13	0.492335	-2.90562	5.87149e-12
ENSG00000181804	4.13417e-13	0.223297	-1.71683	5.89877e-12
ENSG00000115504	4.26326e-13	0.12219	-1.21999	6.0779e-12
ENSG00000147655	4.432e-13	0.514556	-3.07638	6.3132e-12
ENSG00000136628	4.46914e-13	0.130899	1.2659	6.36082e-12
ENSG00000271303	4.50458e-13	0.337089	2.29605	6.40593e-12
ENSG00000171885	4.51021e-13	0.280747	-1.96921	6.40861e-12
ENSG00000114541	4.5289e-13	0.107807	-1.13885	6.42983e-12
ENSG00000185803	4.53651e-13	0.149846	1.37658	6.4353e-12
ENSG00000116990	4.5766e-13	0.197103	-1.60384	6.4868e-12
ENSG00000155016	4.61756e-13	0.163484	-1.43701	6.53944e-12
ENSG00000104974	4.77022e-13	0.290882	-2.03767	6.75006e-12
ENSG00000134954	4.78915e-13	0.173946	-1.48666	6.77125e-12
ENSG00000184162	4.84862e-13	0.134509	1.29697	6.84419e-12
ENSG00000163781	4.84874e-13	0.100131	1.0931	6.84419e-12
ENSG00000197540	4.89314e-13	0.359335	-2.37191	6.89602e-12
ENSG00000162894	4.89471e-13	0.303137	-2.09056	6.89602e-12
ENSG00000173166	4.89754e-13	0.130484	-1.26336	6.89602e-12
ENSG00000182759	4.93074e-13	0.520846	3.75639	6.93707e-12
ENSG00000165471	5.03316e-13	0.452526	-2.5849	7.07535e-12
ENSG00000100897	5.1489e-13	0.143399	-1.32944	7.23211e-12
ENSG00000166927	5.16664e-13	0.194376	-1.57926	7.25109e-12
ENSG00000169855	5.30653e-13	0.304797	2.05947	7.44131e-12
ENSG00000205045	5.35196e-13	0.318945	-2.14697	7.49887e-12
ENSG00000158258	5.44884e-13	0.68357	-3.56011	7.62837e-12
ENSG00000163959	5.476e-13	0.312118	-2.09172	7.66014e-12
ENSG00000188783	5.50413e-13	0.527464	-2.95596	7.6932e-12
ENSG00000144290	5.54558e-13	0.432444	-2.61921	7.74482e-12
ENSG00000100994	5.63253e-13	0.167584	1.44876	7.85983e-12
ENSG00000108947	5.67115e-13	0.459138	-2.71192	7.90728e-12
ENSG00000176597	5.68484e-13	0.386454	2.41062	7.91992e-12
ENSG00000095203	5.69159e-13	0.214161	-1.66562	7.92288e-12
ENSG00000137393	5.76584e-13	0.151143	-1.36596	8.01972e-12
ENSG00000266964	5.86401e-13	0.67371	-3.48509	8.14964e-12
ENSG00000124571	5.91162e-13	0.120347	1.20352	8.20914e-12
ENSG00000100665	6.03051e-13	0.354746	-2.27059	8.36745e-12
ENSG00000189057	6.1349e-13	0.410871	2.48803	8.50541e-12
ENSG00000105251	6.20768e-13	0.542607	-3.03415	8.59934e-12
ENSG00000146263	6.43073e-13	0.200524	1.6001	8.90112e-12
ENSG00000149582	6.58106e-13	0.355559	-2.24297	9.09562e-12
ENSG00000107282	6.58187e-13	0.220798	-1.68822	9.09562e-12
ENSG00000143570	6.65862e-13	0.171763	1.46511	9.19427e-12
ENSG00000146122	6.75467e-13	0.179374	-1.50635	9.31937e-12
ENSG00000172244	6.7892e-13	0.182313	1.52946	9.35948e-12
ENSG00000226777	6.85431e-13	0.726055	-3.70065	9.44163e-12
ENSG00000163975	7.02483e-13	0.210608	1.65906	9.66874e-12
ENSG00000125835	7.08827e-13	0.163605	1.42451	9.74822e-12
ENSG00000182993	7.22e-13	0.159	-1.41458	9.92141e-12
ENSG00000174038	7.37102e-13	0.205989	-1.6378	1.01208e-11
ENSG00000130826	7.42924e-13	0.11922	1.19324	1.01926e-11
ENSG00000176422	7.57898e-13	0.166953	-1.44163	1.03897e-11
ENSG00000089220	7.63579e-13	0.137994	-1.29147	1.04592e-11
ENSG00000174013	7.78172e-13	0.13831	1.29413	1.06506e-11
ENSG00000124766	7.87307e-13	0.293542	2.00843	1.0767e-11
ENSG00000121644	7.92336e-13	0.125946	1.22697	1.08271e-11
ENSG00000204371	7.93484e-13	0.116245	1.17479	1.08342e-11
ENSG00000161533	8.03253e-13	0.170058	-1.4533	1.09588e-11
ENSG00000131778	8.04391e-13	0.148474	1.3436	1.09656e-11
ENSG00000156466	8.20681e-13	0.645149	-3.3787	1.11788e-11
ENSG00000167588	8.26411e-13	0.425278	-2.51761	1.12479e-11
ENSG00000117480	8.36212e-13	0.242813	-1.77194	1.13722e-11
ENSG00000171792	8.42443e-13	0.134858	1.27768	1.14479e-11
ENSG00000129048	8.59711e-13	0.210622	-1.65282	1.16732e-11
ENSG00000186212	9.22541e-13	0.197184	-1.57728	1.25164e-11
ENSG00000168260	9.29754e-13	0.178989	-1.65557	1.26043e-11
ENSG00000246922	9.31695e-13	0.13517	-1.27712	1.26206e-11
ENSG00000171560	9.42514e-13	0.478065	-2.71309	1.27571e-11
ENSG00000197696	9.44566e-13	0.257974	1.89291	1.27748e-11
ENSG00000135298	9.56467e-13	0.62867	-3.24477	1.29255e-11
ENSG00000197629	9.79633e-13	0.215676	-1.6531	1.3227e-11
ENSG00000171049	9.80324e-13	0.33757	-2.21894	1.3227e-11
ENSG00000168005	1.00228e-12	0.153182	1.37119	1.35126e-11
ENSG00000169083	1.004e-12	0.786465	-3.74175	1.35252e-11
ENSG00000159761	1.01474e-12	0.145011	-1.36587	1.36592e-11
ENSG00000163749	1.02496e-12	0.268551	-1.89433	1.37858e-11
ENSG00000164038	1.03492e-12	0.153897	-1.36357	1.39089e-11
ENSG00000240505	1.13614e-12	0.381702	-2.48027	1.52572e-11
ENSG00000244020	1.14871e-12	1.12684	-5.30126	1.54139e-11
ENSG00000058404	1.16912e-12	0.741956	-3.84315	1.56756e-11
ENSG00000075234	1.18181e-12	0.129817	-1.23734	1.58332e-11
ENSG00000076344	1.18567e-12	0.375187	-2.367	1.58726e-11
ENSG00000117305	1.20699e-12	0.200498	-1.58366	1.61454e-11
ENSG00000213809	1.23686e-12	0.325101	-2.18313	1.65321e-11
ENSG00000170577	1.2552e-12	0.762147	4.58291	1.67641e-11
ENSG00000177694	1.25737e-12	0.441065	-2.54956	1.678e-11
ENSG00000214688	1.27079e-12	0.242881	-2.03282	1.69458e-11
ENSG00000189298	1.2753e-12	0.0884846	1.00747	1.69927e-11
ENSG00000170153	1.32484e-12	0.501454	-2.80307	1.76391e-11
ENSG00000164171	1.33799e-12	0.345178	2.20012	1.77942e-11
ENSG00000157184	1.33856e-12	0.153951	-1.35773	1.77942e-11
ENSG00000074660	1.34234e-12	0.136625	-1.27074	1.78306e-11
ENSG00000166578	1.34398e-12	0.172113	1.51236	1.78385e-11
ENSG00000127472	1.34915e-12	0.456905	-2.62154	1.78933e-11
ENSG00000071991	1.38376e-12	0.898633	-4.25854	1.8338e-11
ENSG00000082684	1.45228e-12	0.154023	1.3823	1.92313e-11
ENSG00000099953	1.45521e-12	0.432787	2.58109	1.92551e-11
ENSG00000101132	1.46318e-12	0.12206	1.19518	1.93456e-11
ENSG00000154153	1.50257e-12	0.520792	-2.91517	1.98511e-11
ENSG00000257046	1.55146e-12	0.515423	-2.96094	2.04812e-11
ENSG00000105948	1.5528e-12	0.114423	1.15964	2.04831e-11
ENSG00000013306	1.56064e-12	0.109006	1.1187	2.05707e-11
ENSG00000167984	1.56407e-12	0.233256	-1.73161	2.06e-11
ENSG00000168779	1.56736e-12	0.416156	2.73872	2.06274e-11
ENSG00000129596	1.57056e-12	0.657667	-3.17745	2.06537e-11
ENSG00000143324	1.60532e-12	0.117075	1.16233	2.10947e-11
ENSG00000073734	1.65873e-12	0.556613	-2.98802	2.17798e-11
ENSG00000160298	1.67859e-12	0.214749	1.65081	2.20087e-11
ENSG00000096063	1.67874e-12	0.106409	1.10184	2.20087e-11
ENSG00000122224	1.68265e-12	0.294613	-1.99987	2.20431e-11
ENSG00000125780	1.68417e-12	0.773964	3.77908	2.20462e-11
ENSG00000165490	1.70539e-12	0.194182	1.55499	2.23069e-11
ENSG00000072163	1.76729e-12	0.308813	-2.02715	2.30989e-11
ENSG00000059588	1.77517e-12	0.132951	1.24495	2.31842e-11
ENSG00000175544	1.78047e-12	0.31614	-2.10224	2.32357e-11
ENSG00000114767	1.78603e-12	0.134897	1.26082	2.32905e-11
ENSG00000213719	1.79727e-12	0.140429	1.28059	2.34192e-11
ENSG00000187867	1.81028e-12	0.383817	-2.32793	2.35614e-11
ENSG00000185432	1.81094e-12	0.183033	-1.48824	2.35614e-11
ENSG00000177374	1.81386e-12	0.27537	-1.90383	2.35816e-11
ENSG00000198821	1.83387e-12	0.22954	-1.70872	2.38236e-11
ENSG00000140093	1.84579e-12	0.230549	-1.7053	2.39603e-11
ENSG00000154330	1.84856e-12	0.505928	-2.81488	2.39662e-11
ENSG00000156738	1.84905e-12	0.7189	-3.67257	2.39662e-11
ENSG00000106701	1.94666e-12	0.160692	1.38438	2.52123e-11
ENSG00000196329	1.97286e-12	0.255348	-1.80449	2.55323e-11
ENSG00000160753	1.98816e-12	0.152031	1.34186	2.5711e-11
ENSG00000138356	2.0237e-12	0.553892	-2.86549	2.61428e-11
ENSG00000160932	2.02461e-12	0.380631	-2.30234	2.61428e-11
ENSG00000089195	2.13426e-12	0.127702	1.21551	2.75379e-11
ENSG00000118777	2.13599e-12	0.364523	-2.25904	2.75395e-11
ENSG00000255819	2.19498e-12	0.357139	-2.36368	2.82787e-11
ENSG00000109943	2.21411e-12	0.29888	-2.02899	2.85038e-11
ENSG00000159377	2.26395e-12	0.128207	1.21214	2.91234e-11
ENSG00000067533	2.27364e-12	0.110321	1.11806	2.92261e-11
ENSG00000180644	2.30668e-12	0.289792	-1.9646	2.96286e-11
ENSG00000143793	2.33501e-12	0.119197	1.1726	2.997e-11
ENSG00000168309	2.38541e-12	0.265651	-1.863	3.0594e-11
ENSG00000102743	2.44321e-12	0.221895	-1.65874	3.13119e-11
ENSG00000143110	2.48943e-12	0.204507	-1.58479	3.18803e-11
ENSG00000198947	2.55679e-12	0.183739	-1.48096	3.27186e-11
ENSG00000031691	2.5895e-12	0.164281	1.39704	3.31123e-11
ENSG00000185739	2.61789e-12	0.182978	-1.55048	3.34504e-11
ENSG00000069431	2.62003e-12	0.351598	-2.20718	3.34528e-11
ENSG00000186976	2.62612e-12	0.347993	-2.1998	3.35055e-11
ENSG00000064225	2.73863e-12	0.151849	-1.32825	3.48944e-11
ENSG00000137288	2.73941e-12	0.111479	1.12156	3.48944e-11
ENSG00000179886	2.74109e-12	0.111296	1.13997	3.48944e-11
ENSG00000171811	2.75414e-12	0.515931	-2.894	3.50345e-11
ENSG00000177192	2.77051e-12	0.105717	1.09279	3.52166e-11
ENSG00000159189	2.77755e-12	0.182113	-1.47081	3.52798e-11
ENSG00000137841	2.7971e-12	0.210858	-1.60525	3.55019e-11
ENSG00000156222	2.82817e-12	0.701016	-3.49647	3.58614e-11
ENSG00000128059	2.82962e-12	0.135542	1.24816	3.58614e-11
ENSG00000153086	2.8528e-12	0.276447	-1.87375	3.61284e-11
ENSG00000143771	2.89173e-12	0.144015	1.28892	3.65944e-11
ENSG00000139645	2.9107e-12	0.102861	1.07122	3.68073e-11
ENSG00000187741	2.96251e-12	0.160153	1.3717	3.74347e-11
ENSG00000213759	3.02323e-12	0.336418	2.12654	3.81738e-11
ENSG00000118094	3.026e-12	0.370269	-2.25941	3.81807e-11
ENSG00000155561	3.04129e-12	0.114043	1.13072	3.83454e-11
ENSG00000178573	3.06305e-12	0.148308	-1.3081	3.85912e-11
ENSG00000177628	3.09188e-12	0.189838	1.50598	3.89259e-11
ENSG00000166347	3.14565e-12	0.278824	-1.87323	3.95737e-11
ENSG00000183734	3.21117e-12	0.184294	-1.56842	4.03683e-11
ENSG00000124256	3.27889e-12	0.328904	-2.1228	4.11894e-11
ENSG00000123358	3.32621e-12	0.463097	-2.61898	4.17532e-11
ENSG00000164089	3.35011e-12	0.448384	-2.49605	4.20224e-11
ENSG00000109084	3.3855e-12	0.191178	1.50663	4.24352e-11
ENSG00000184232	3.43668e-12	0.166103	-1.38992	4.30452e-11
ENSG00000198056	3.44003e-12	0.183586	1.47594	4.30556e-11
ENSG00000126778	3.45479e-12	0.652696	3.48061	4.32089e-11
ENSG00000197775	3.49823e-12	0.195252	-1.53254	4.37203e-11
ENSG00000155755	3.53408e-12	0.15312	1.33153	4.4136e-11
ENSG00000137135	3.54491e-12	0.194035	1.53358	4.42391e-11
ENSG00000127884	3.69183e-12	0.16999	-1.40711	4.6039e-11
ENSG00000134538	3.7699e-12	0.638678	-3.08336	4.69784e-11
ENSG00000062524	3.78251e-12	0.373893	-2.26979	4.71012e-11
ENSG00000196976	3.81365e-12	0.169024	1.40751	4.74459e-11
ENSG00000163219	3.81573e-12	0.189078	-1.49779	4.74459e-11
ENSG00000172543	3.88543e-12	0.267618	-1.85806	4.82774e-11
ENSG00000075188	3.92962e-12	0.117594	1.14869	4.87912e-11
ENSG00000213160	3.97892e-12	0.159416	1.35318	4.93675e-11
ENSG00000167757	4.01981e-12	0.609279	-3.32701	4.98386e-11
ENSG00000213281	4.06725e-12	0.107786	1.09	5.03904e-11
ENSG00000166881	4.12868e-12	0.140644	1.26186	5.10863e-11
ENSG00000163655	4.12939e-12	0.118809	1.14845	5.10863e-11
ENSG00000112818	4.157e-12	0.849472	4.2212	5.13907e-11
ENSG00000118804	4.16174e-12	0.153576	-1.32936	5.14122e-11
ENSG00000073792	4.18091e-12	0.349257	2.16146	5.16118e-11
ENSG00000188807	4.2255e-12	0.13881	1.2593	5.21246e-11
ENSG00000130700	4.28162e-12	0.833783	-3.87701	5.27789e-11
ENSG00000182718	4.35245e-12	0.188198	1.48729	5.36135e-11
ENSG00000242284	4.3631e-12	0.302282	3.97512	5.3706e-11
ENSG00000186204	4.52713e-12	0.334675	-2.0814	5.56849e-11
ENSG00000067840	4.54713e-12	0.410191	-2.41316	5.58908e-11
ENSG00000167723	4.61749e-12	0.487241	-2.69635	5.67149e-11
ENSG00000114115	4.67283e-12	0.288551	-1.90878	5.73535e-11
ENSG00000147223	4.72778e-12	0.486562	-2.68731	5.79617e-11
ENSG00000108883	4.72915e-12	0.0889906	0.979929	5.79617e-11
ENSG00000101361	4.77534e-12	0.138659	1.24758	5.8486e-11
ENSG00000140030	5.05438e-12	0.224518	-1.64596	6.18592e-11
ENSG00000137491	5.08779e-12	0.24474	-1.72712	6.22237e-11
ENSG00000166263	5.10297e-12	0.146984	1.2886	6.23648e-11
ENSG00000260456	5.20557e-12	0.144056	-1.41419	6.35733e-11
ENSG00000168237	5.23073e-12	0.21533	-1.59435	6.3835e-11
ENSG00000113492	5.2529e-12	0.514956	-2.75352	6.40599e-11
ENSG00000116717	5.25849e-12	0.21412	-1.59284	6.40825e-11
ENSG00000154237	5.30364e-12	0.221903	-1.63576	6.45868e-11
ENSG00000169255	5.31727e-12	0.197953	1.52942	6.47067e-11
ENSG00000141905	5.33675e-12	0.176661	-1.42673	6.48977e-11
ENSG00000150403	5.3543e-12	0.179787	1.44314	6.50648e-11
ENSG00000171408	5.43462e-12	0.341438	-2.12903	6.5994e-11
ENSG00000204475	5.52024e-12	0.231606	-1.84374	6.69862e-11
ENSG00000147576	5.63332e-12	0.338495	-2.08956	6.83099e-11
ENSG00000163531	5.68277e-12	0.352595	-2.14092	6.88608e-11
ENSG00000196177	5.72799e-12	0.301782	-1.96728	6.93597e-11
ENSG00000160752	5.7959e-12	0.224843	1.64128	7.01325e-11
ENSG00000147378	5.80174e-12	0.447598	3.18871	7.01535e-11
ENSG00000171557	5.82341e-12	0.502248	-2.68859	7.03658e-11
ENSG00000179776	5.88395e-12	0.169523	-1.38838	7.10472e-11
ENSG00000102796	5.99423e-12	0.138553	-1.24669	7.23278e-11
ENSG00000134061	5.99988e-12	0.160837	-1.35384	7.2345e-11
ENSG00000140044	6.07071e-12	0.197425	-1.51997	7.31476e-11
ENSG00000164626	6.15853e-12	0.217287	-1.60594	7.41535e-11
ENSG00000198937	6.26495e-12	0.106876	1.08235	7.53819e-11
ENSG00000257062	6.32524e-12	0.713591	-3.50666	7.60539e-11
ENSG00000170615	6.3481e-12	0.186848	-1.51878	7.62752e-11
ENSG00000160808	6.38429e-12	0.404821	-2.44888	7.66562e-11
ENSG00000146285	6.40559e-12	0.434322	-2.47329	7.68581e-11
ENSG00000138944	6.46407e-12	0.469173	-2.62768	7.74821e-11
ENSG00000088305	6.46665e-12	0.154793	1.33254	7.74821e-11
ENSG00000166986	6.52947e-12	0.137042	1.23026	7.81801e-11
ENSG00000095713	6.714e-12	0.509293	-2.81281	8.03334e-11
ENSG00000088053	6.73871e-12	0.33865	-2.17158	8.05727e-11
ENSG00000151623	6.9744e-12	0.234574	-1.66341	8.33327e-11
ENSG00000116120	6.99013e-12	0.120106	1.14466	8.34624e-11
ENSG00000149925	7.06265e-12	0.13179	1.20212	8.42652e-11
ENSG00000260230	7.06722e-12	0.578934	3.2076	8.42652e-11
ENSG00000167261	7.08683e-12	0.239196	-1.70803	8.44403e-11
ENSG00000105894	7.11421e-12	0.397593	-2.32439	8.47076e-11
ENSG00000147697	7.24853e-12	0.616944	3.24233	8.62469e-11
ENSG00000153802	7.36478e-12	0.26452	-1.84935	8.75693e-11
ENSG00000081377	7.41351e-12	0.154768	-1.31492	8.80875e-11
ENSG00000106686	7.62699e-12	0.310323	-1.98031	9.05613e-11
ENSG00000047346	7.73382e-12	0.106289	-1.06681	9.17661e-11
ENSG00000163534	7.93197e-12	0.722325	-3.50941	9.4052e-11
ENSG00000172673	7.96893e-12	0.414846	-2.41196	9.44249e-11
ENSG00000139438	8.02455e-12	0.208934	1.56934	9.50182e-11
ENSG00000129277	8.08435e-12	0.319327	-2.02336	9.56601e-11
ENSG00000111581	8.17887e-12	0.113688	1.10541	9.67118e-11
ENSG00000169554	8.22536e-12	0.200182	-1.5205	9.71943e-11
ENSG00000140284	8.25366e-12	0.299668	-1.93884	9.74615e-11
ENSG00000242732	8.28574e-12	0.362487	-2.17431	9.77729e-11
ENSG00000114019	8.46335e-12	0.162527	-1.34848	9.98e-11
ENSG00000172824	8.57361e-12	0.460872	-2.5621	1.01031e-10
ENSG00000116748	8.59187e-12	0.671024	-3.2824	1.01176e-10
ENSG00000129521	8.67248e-12	0.31194	1.99646	1.02055e-10
ENSG00000137077	8.71547e-12	0.869748	-3.97853	1.02491e-10
ENSG00000176788	8.87193e-12	0.230957	-1.66017	1.04259e-10
ENSG00000173110	9.04634e-12	0.179185	1.437	1.06236e-10
ENSG00000169764	9.09672e-12	0.239468	-1.68554	1.06754e-10
ENSG00000136040	9.18881e-12	0.133597	1.2062	1.07761e-10
ENSG00000204392	9.19708e-12	0.11841	1.13256	1.07784e-10
ENSG00000170727	9.30256e-12	0.212341	1.61163	1.08946e-10
ENSG00000118655	9.45174e-12	0.118393	1.13644	1.10617e-10
ENSG00000143493	9.48814e-12	0.136467	1.21952	1.10967e-10
ENSG00000116957	9.50129e-12	0.127843	1.17577	1.11045e-10
ENSG00000160447	9.60843e-12	0.151896	1.30405	1.12221e-10
ENSG00000164039	9.65948e-12	0.204617	-1.53099	1.1274e-10
ENSG00000118898	9.69686e-12	0.247527	-1.7075	1.13099e-10
ENSG00000072133	9.71369e-12	0.889687	-4.05826	1.13218e-10
ENSG00000133561	9.89863e-12	0.204973	-1.53217	1.15296e-10
ENSG00000188820	1.01666e-11	0.256732	-1.76794	1.18336e-10
ENSG00000072818	1.02397e-11	0.199356	-1.51495	1.19106e-10
ENSG00000025772	1.03264e-11	0.095652	1.00604	1.20032e-10
ENSG00000141338	1.04389e-11	0.577556	-2.90743	1.21258e-10
ENSG00000108556	1.06774e-11	0.167858	-1.42068	1.23945e-10
ENSG00000136383	1.07171e-11	0.319029	2.00699	1.24322e-10
ENSG00000148948	1.07554e-11	0.486158	-2.64351	1.24681e-10
ENSG00000113525	1.07679e-11	0.218488	-1.73788	1.24742e-10
ENSG00000134247	1.07894e-11	0.145991	1.26118	1.24906e-10
ENSG00000163825	1.09757e-11	0.754532	-3.57214	1.26977e-10
ENSG00000137959	1.14703e-11	0.295166	-1.90139	1.32609e-10
ENSG00000166432	1.15328e-11	0.303593	-1.94193	1.33241e-10
ENSG00000129195	1.19701e-11	0.425422	2.44383	1.38201e-10
ENSG00000134365	1.24085e-11	0.693344	-3.30029	1.43166e-10
ENSG00000143799	1.2715e-11	0.126358	1.15967	1.46603e-10
ENSG00000139508	1.27268e-11	0.345969	-2.09413	1.46641e-10
ENSG00000162892	1.27933e-11	0.31009	-2.00662	1.47308e-10
ENSG00000184207	1.29558e-11	0.112784	1.09675	1.49079e-10
ENSG00000130558	1.29713e-11	0.557665	-2.88677	1.49156e-10
ENSG00000177335	1.3015e-11	0.33383	-2.08168	1.49559e-10
ENSG00000164129	1.31612e-11	0.520738	-2.75351	1.51137e-10
ENSG00000007312	1.34427e-11	0.252971	-1.74945	1.54267e-10
ENSG00000137509	1.36623e-11	0.138719	-1.21965	1.56682e-10
ENSG00000196344	1.36981e-11	0.583604	-3.06945	1.56987e-10
ENSG00000136261	1.39195e-11	0.138288	1.21919	1.59418e-10
ENSG00000164651	1.39726e-11	0.878548	4.53484	1.59871e-10
ENSG00000100522	1.39778e-11	0.142059	-1.23476	1.59871e-10
ENSG00000181072	1.40878e-11	0.960916	-4.29161	1.61023e-10
ENSG00000100450	1.43227e-11	0.317063	-2.01446	1.63598e-10
ENSG00000152672	1.44724e-11	0.417476	-2.3835	1.65197e-10
ENSG00000142871	1.45635e-11	0.48295	-2.62353	1.66127e-10
ENSG00000135127	1.46548e-11	0.280156	1.83975	1.67057e-10
ENSG00000158850	1.47776e-11	0.111741	1.08321	1.68345e-10
ENSG00000147647	1.48683e-11	0.510652	-2.6706	1.69266e-10
ENSG00000160803	1.50016e-11	0.131111	1.18051	1.7067e-10
ENSG00000116704	1.50479e-11	0.152334	-1.28336	1.71083e-10
ENSG00000121898	1.53092e-11	0.490147	-2.61407	1.73938e-10
ENSG00000079689	1.5343e-11	0.479885	2.60176	1.74206e-10
ENSG00000134574	1.54554e-11	0.118484	-1.11773	1.75366e-10
ENSG00000165071	1.54916e-11	0.244389	-1.7067	1.75661e-10
ENSG00000101811	1.57493e-11	0.131557	1.18566	1.78464e-10
ENSG00000109576	1.58619e-11	0.488402	-2.54693	1.79621e-10
ENSG00000175899	1.59307e-11	0.357751	-2.11216	1.80282e-10
ENSG00000255872	1.60994e-11	0.179653	-1.57276	1.8207e-10
ENSG00000173702	1.62376e-11	0.675794	3.27744	1.83511e-10
ENSG00000137204	1.62575e-11	0.729295	-3.40625	1.83616e-10
ENSG00000163823	1.64978e-11	0.163751	-1.33693	1.86132e-10
ENSG00000110324	1.65021e-11	0.221132	-1.58584	1.86132e-10
ENSG00000159167	1.67426e-11	0.291601	1.85632	1.88721e-10
ENSG00000185905	1.68642e-11	0.328356	-2.03187	1.89966e-10
ENSG00000105369	1.69293e-11	0.702651	-3.36631	1.90574e-10
ENSG00000135245	1.69938e-11	0.161421	1.33246	1.91174e-10
ENSG00000145241	1.79429e-11	0.0985316	-1.00695	2.01719e-10
ENSG00000163736	1.81129e-11	0.779316	-3.63898	2.03497e-10
ENSG00000163993	1.83919e-11	0.833485	3.76087	2.06371e-10
ENSG00000197914	1.83929e-11	0.137959	1.25168	2.06371e-10
ENSG00000198715	1.85647e-11	0.174224	1.37949	2.08162e-10
ENSG00000166866	1.85834e-11	0.422936	2.39826	2.08237e-10
ENSG00000127951	1.86232e-11	0.237831	-1.65146	2.08546e-10
ENSG00000138792	1.89675e-11	0.30131	-1.90669	2.12158e-10
ENSG00000161570	1.89706e-11	0.368192	-2.18061	2.12158e-10
ENSG00000169241	1.90081e-11	0.188958	1.44357	2.12439e-10
ENSG00000146151	1.91256e-11	0.969399	-4.23721	2.13613e-10
ENSG00000258311	1.94042e-11	0.152893	-1.30232	2.16583e-10
ENSG00000175305	1.9557e-11	0.312844	1.94942	2.18146e-10
ENSG00000108823	1.95744e-11	0.537785	-2.75243	2.18199e-10
ENSG00000139656	1.95931e-11	0.3158	-1.99067	2.18265e-10
ENSG00000179041	1.96986e-11	0.172782	1.37283	2.19297e-10
ENSG00000132341	2.00666e-11	0.109155	1.06043	2.23249e-10
ENSG00000162927	2.024e-11	0.121455	-1.12403	2.25032e-10
ENSG00000149527	2.05998e-11	0.358243	-2.13104	2.28884e-10
ENSG00000102910	2.08333e-11	0.148027	-1.25364	2.31328e-10
ENSG00000187546	2.10202e-11	0.209762	-1.51822	2.33252e-10
ENSG00000164483	2.10903e-11	0.379446	-2.21603	2.33878e-10
ENSG00000101203	2.15881e-11	0.409886	-2.47962	2.39244e-10
ENSG00000052749	2.2e-11	0.17182	1.364	2.4365e-10
ENSG00000145649	2.22287e-11	0.265508	-1.7718	2.46025e-10
ENSG00000163923	2.23254e-11	0.481049	2.582	2.46935e-10
ENSG00000112029	2.24677e-11	0.187548	1.43743	2.48348e-10
ENSG00000101890	2.28201e-11	0.354635	2.76107	2.52081e-10
ENSG00000185359	2.32241e-11	0.103954	1.02931	2.56379e-10
ENSG00000221926	2.32723e-11	0.351043	2.09789	2.56746e-10
ENSG00000130300	2.35112e-11	0.240817	1.66032	2.59213e-10
ENSG00000162543	2.36883e-11	0.635732	-3.05899	2.60998e-10
ENSG00000130725	2.37889e-11	0.103999	1.03309	2.61938e-10
ENSG00000090006	2.4592e-11	0.357425	-2.09759	2.70607e-10
ENSG00000120057	2.47059e-11	0.805636	-3.63784	2.71685e-10
ENSG00000073712	2.5303e-11	0.1482	-1.24917	2.78073e-10
ENSG00000197965	2.53728e-11	0.151746	1.2652	2.78662e-10
ENSG00000173597	2.54385e-11	0.529125	-2.7191	2.79204e-10
ENSG00000203972	2.56724e-11	0.458321	-2.74552	2.81591e-10
ENSG00000149557	2.5881e-11	0.313784	-1.91796	2.83697e-10
ENSG00000258869	2.59458e-11	0.533862	-2.81908	2.84226e-10
ENSG00000146521	2.63948e-11	0.407235	-2.29263	2.88959e-10
ENSG00000102225	2.65037e-11	0.105266	1.03489	2.89966e-10
ENSG00000107485	2.65725e-11	0.282222	-1.84956	2.90533e-10
ENSG00000159055	2.6637e-11	0.168887	1.3527	2.91052e-10
ENSG00000196139	2.68918e-11	0.244008	1.66455	2.93649e-10
ENSG00000216588	2.73955e-11	0.248061	-1.69153	2.98958e-10
ENSG00000215644	2.75749e-11	1.26736	-5.18439	3.00725e-10
ENSG00000197943	2.8367e-11	0.125482	-1.13614	3.09166e-10
ENSG00000118096	2.8571e-11	0.167703	-1.34057	3.11191e-10
ENSG00000182004	2.93475e-11	0.158024	1.2921	3.19446e-10
ENSG00000115085	3.00094e-11	0.378884	-2.193	3.26443e-10
ENSG00000169418	3.02938e-11	0.203659	-1.49274	3.29328e-10
ENSG00000150551	3.04153e-11	0.444265	2.47096	3.30438e-10
ENSG00000135409	3.10348e-11	1.02227	-4.31925	3.36955e-10
ENSG00000137267	3.17082e-11	0.143333	1.22131	3.44048e-10
ENSG00000122025	3.21743e-11	0.654286	-3.13864	3.48885e-10
ENSG00000148671	3.2198e-11	0.483466	-2.58188	3.4892e-10
ENSG00000011260	3.22397e-11	0.107895	1.04353	3.49151e-10
ENSG00000131187	3.27675e-11	0.364963	-2.08519	3.54643e-10
ENSG00000113249	3.28739e-11	0.639963	3.05557	3.5557e-10
ENSG00000124785	3.31352e-11	0.312905	-1.93147	3.5817e-10
ENSG00000035720	3.31717e-11	0.368382	-2.19404	3.58338e-10
ENSG00000242802	3.33559e-11	0.114672	1.07889	3.601e-10
ENSG00000100297	3.36132e-11	0.17649	1.36842	3.6265e-10
ENSG00000150672	3.36885e-11	0.333556	-2.01649	3.63233e-10
ENSG00000124523	3.38131e-11	0.106715	-1.03615	3.64347e-10
ENSG00000140968	3.4572e-11	0.175555	-1.36585	3.72281e-10
ENSG00000154262	3.45929e-11	0.40158	-2.21061	3.72281e-10
ENSG00000185811	3.48521e-11	0.263854	-1.73876	3.74835e-10
ENSG00000137265	3.49541e-11	0.502098	-2.66224	3.75696e-10
ENSG00000180806	3.55536e-11	0.533928	3.92903	3.81881e-10
ENSG00000139631	3.55817e-11	0.145889	-1.22952	3.81881e-10
ENSG00000176907	3.55964e-11	0.30385	-1.87182	3.81881e-10
ENSG00000164104	3.63165e-11	0.19257	1.44002	3.89362e-10
ENSG00000154928	3.6476e-11	0.38223	-2.16837	3.90827e-10
ENSG00000181192	3.68517e-11	0.16711	-1.32579	3.94606e-10
ENSG00000120899	3.74504e-11	0.149021	-1.24246	4.00766e-10
ENSG00000184489	3.76361e-11	0.289317	1.82436	4.02403e-10
ENSG00000179954	3.76686e-11	0.401228	-2.24724	4.02403e-10
ENSG00000183542	3.76739e-11	0.413288	-2.42658	4.02403e-10
ENSG00000187010	3.80479e-11	0.178543	-1.40214	4.06145e-10
ENSG00000181031	3.82114e-11	0.112853	-1.06964	4.07636e-10
ENSG00000139618	3.83762e-11	0.172192	1.34795	4.09139e-10
ENSG00000100448	3.84951e-11	0.650201	-3.1864	4.10151e-10
ENSG00000197142	3.85904e-11	0.308272	-1.90139	4.10911e-10
ENSG00000185633	3.8655e-11	0.25248	1.68271	4.11343e-10
ENSG00000136492	3.89856e-11	0.223732	1.57194	4.14604e-10
ENSG00000214814	3.91002e-11	0.825635	3.83404	4.15564e-10
ENSG00000180353	3.93055e-11	0.191159	-1.42955	4.17487e-10
ENSG00000138092	3.95301e-11	0.153737	1.26864	4.19477e-10
ENSG00000159399	3.95419e-11	0.285151	1.81489	4.19477e-10
ENSG00000163950	3.98959e-11	0.149469	1.24142	4.2297e-10
ENSG00000111254	4.01539e-11	0.279593	-1.82995	4.25443e-10
ENSG00000267060	4.03878e-11	0.219003	1.77524	4.27656e-10
ENSG00000114268	4.14218e-11	0.181777	1.39538	4.38334e-10
ENSG00000115363	4.17302e-11	0.242056	-1.63223	4.41325e-10
ENSG00000125743	4.19714e-11	0.0986499	0.988118	4.43601e-10
ENSG00000118922	4.217e-11	0.211627	-1.51307	4.45426e-10
ENSG00000006625	4.25736e-11	0.111526	1.05632	4.49412e-10
ENSG00000147119	4.27514e-11	0.23887	-1.63609	4.5101e-10
ENSG00000204161	4.33226e-11	0.236167	-1.62004	4.56755e-10
ENSG00000166546	4.34852e-11	0.363459	-2.14412	4.58187e-10
ENSG00000180785	4.36691e-11	0.257257	1.7961	4.59841e-10
ENSG00000164934	4.47238e-11	0.142397	1.20575	4.70658e-10
ENSG00000236624	4.51858e-11	0.201619	1.51233	4.75228e-10
ENSG00000160221	4.56061e-11	0.11429	-1.06728	4.79354e-10
ENSG00000163362	4.62115e-11	0.485459	2.51092	4.8542e-10
ENSG00000080839	4.63811e-11	0.124787	1.12152	4.86787e-10
ENSG00000157554	4.63986e-11	0.21159	-1.51233	4.86787e-10
ENSG00000145087	4.70809e-11	0.368965	2.23808	4.93643e-10
ENSG00000124733	4.71699e-11	0.122079	1.10714	4.94274e-10
ENSG00000075131	4.75678e-11	0.154496	1.26725	4.98138e-10
ENSG00000075884	4.85412e-11	0.269016	-1.73625	5.08021e-10
ENSG00000173546	4.87544e-11	0.238827	1.62305	5.0994e-10
ENSG00000106327	4.90882e-11	0.319711	-1.89386	5.13118e-10
ENSG00000145794	4.92142e-11	0.47158	-2.50943	5.14121e-10
ENSG00000204767	4.92595e-11	0.288902	-1.82893	5.14281e-10
ENSG00000163479	4.94229e-11	0.190481	1.41382	5.15673e-10
ENSG00000170927	4.96531e-11	0.536146	-2.69238	5.17759e-10
ENSG00000106211	4.99609e-11	0.14952	1.23436	5.20652e-10
ENSG00000170439	5.02821e-11	0.183231	-1.38204	5.2368e-10
ENSG00000115718	5.03361e-11	0.169461	-1.32659	5.23924e-10
ENSG00000162804	5.05467e-11	0.171284	-1.33397	5.25797e-10
ENSG00000160111	5.15452e-11	0.272514	-1.77154	5.35641e-10
ENSG00000162367	5.15557e-11	0.199602	-1.46766	5.35641e-10
ENSG00000135114	5.29259e-11	0.289972	-1.80221	5.49544e-10
ENSG00000127528	5.30356e-11	0.380844	-2.15798	5.50348e-10
ENSG00000175166	5.3184e-11	0.108499	1.03371	5.51554e-10
ENSG00000089250	5.40206e-11	0.766567	-3.55163	5.59892e-10
ENSG00000123136	5.44326e-11	0.132088	1.15225	5.6382e-10
ENSG00000198535	5.52051e-11	0.686319	3.22134	5.71476e-10
ENSG00000184029	5.65575e-11	0.415466	3.39675	5.85122e-10
ENSG00000187801	5.71058e-11	0.141309	1.21223	5.90136e-10
ENSG00000160856	5.7111e-11	0.427682	-2.35184	5.90136e-10
ENSG00000140263	5.73433e-11	0.268885	-1.72496	5.92178e-10
ENSG00000114654	5.86729e-11	0.245086	-1.67756	6.05544e-10
ENSG00000115738	5.9519e-11	0.181039	-1.3668	6.13906e-10
ENSG00000167536	6.0024e-11	0.224975	1.56277	6.18742e-10
ENSG00000100721	6.0262e-11	0.747452	-3.46296	6.20822e-10
ENSG00000148459	6.04243e-11	0.145902	1.22194	6.22119e-10
ENSG00000117054	6.08172e-11	0.181894	-1.37142	6.25788e-10
ENSG00000182578	6.13356e-11	0.199708	-1.44928	6.30744e-10
ENSG00000132429	6.15203e-11	0.745229	3.72169	6.32263e-10
ENSG00000148965	6.21872e-11	0.700964	-3.18343	6.38734e-10
ENSG00000110104	6.45679e-11	0.144622	1.21508	6.62789e-10
ENSG00000074800	6.56328e-11	0.172547	1.33156	6.73316e-10
ENSG00000091129	6.56976e-11	0.475035	2.47927	6.73577e-10
ENSG00000198700	6.58626e-11	0.115894	1.06605	6.74865e-10
ENSG00000157514	6.64785e-11	0.245793	-1.63677	6.80769e-10
ENSG00000149636	6.74595e-11	0.149226	1.22793	6.90402e-10
ENSG00000071073	6.82981e-11	0.159728	1.27062	6.98566e-10
ENSG00000138796	6.88947e-11	0.151441	-1.2358	7.04247e-10
ENSG00000078401	6.90817e-11	0.379843	-2.14423	7.05738e-10
ENSG00000113456	6.91732e-11	0.116827	1.07107	7.05883e-10
ENSG00000163683	6.91784e-11	0.184576	-1.38215	7.05883e-10
ENSG00000060642	6.93292e-11	0.14439	-1.20363	7.07001e-10
ENSG00000154721	7.07306e-11	0.224743	-1.54629	7.20524e-10
ENSG00000120217	7.07395e-11	0.19959	-1.45444	7.20524e-10
ENSG00000113924	7.11314e-11	0.361406	-2.03289	7.24086e-10
ENSG00000138346	7.1527e-11	0.147206	1.21814	7.2768e-10
ENSG00000152592	7.17517e-11	0.696313	3.30782	7.29532e-10
ENSG00000139531	7.19458e-11	0.109209	-1.03122	7.30994e-10
ENSG00000179915	7.19808e-11	0.719284	-3.39517	7.30994e-10
ENSG00000134240	7.21939e-11	0.327615	-1.93308	7.32723e-10
ENSG00000125872	7.25962e-11	0.182581	-1.43086	7.3637e-10
ENSG00000187522	7.29772e-11	0.118313	1.07687	7.39796e-10
ENSG00000131470	7.37955e-11	0.142407	1.21304	7.47649e-10
ENSG00000147138	7.38898e-11	0.420498	-2.31886	7.48161e-10
ENSG00000109103	7.41548e-11	0.120366	1.08864	7.50401e-10
ENSG00000073756	7.60576e-11	0.542716	-2.74825	7.69202e-10
ENSG00000106993	7.6877e-11	0.142759	-1.19215	7.77029e-10
ENSG00000121075	7.8017e-11	0.605166	3.41203	7.88086e-10
ENSG00000127423	7.92838e-11	0.236204	1.62111	8.00411e-10
ENSG00000132768	8.02509e-11	0.120985	1.09004	8.09697e-10
ENSG00000115042	8.03666e-11	0.162752	-1.28189	8.10387e-10
ENSG00000150681	8.13151e-11	0.230431	-1.57346	8.19469e-10
ENSG00000158882	8.19251e-11	0.142153	1.18916	8.2513e-10
ENSG00000184675	8.2414e-11	0.113476	-1.05162	8.29566e-10
ENSG00000008513	8.28014e-11	0.243846	-1.61988	8.32977e-10
ENSG00000197417	8.39432e-11	0.132272	-1.15012	8.43967e-10
ENSG00000259030	8.48394e-11	0.326034	-1.94755	8.52476e-10
ENSG00000198860	8.53301e-11	0.133445	1.14654	8.56904e-10
ENSG00000197859	8.60073e-11	0.613984	-2.86327	8.63199e-10
ENSG00000188987	8.7868e-11	0.252602	1.65271	8.81356e-10
ENSG00000163170	8.83373e-11	0.124894	1.11093	8.85545e-10
ENSG00000166920	8.84147e-11	0.339836	1.98662	8.85803e-10
ENSG00000159261	8.84989e-11	0.306349	-1.86257	8.86127e-10
ENSG00000123364	8.86022e-11	0.341691	3.90308	8.86643e-10
ENSG00000136867	8.87001e-11	0.156004	-1.28916	8.87105e-10
ENSG00000184402	9.0017e-11	0.117857	-1.06876	8.99749e-10
ENSG00000253457	9.02524e-11	0.153547	-1.2868	9.01576e-10
ENSG00000165376	9.04853e-11	0.579555	-2.78889	9.03375e-10
ENSG00000112769	9.07404e-11	0.230529	1.55891	9.05395e-10
ENSG00000186994	9.18378e-11	0.206735	-1.48528	9.15811e-10
ENSG00000167772	9.25174e-11	0.348647	-2.00542	9.22051e-10
ENSG00000116212	9.39062e-11	0.107812	1.01956	9.35348e-10
ENSG00000128524	9.4478e-11	0.113836	1.05003	9.40495e-10
ENSG00000135960	9.47414e-11	0.328121	-1.98043	9.4257e-10
ENSG00000140876	9.55228e-11	0.229441	-1.5586	9.49791e-10
ENSG00000213512	9.69451e-11	0.620088	-2.97436	9.63375e-10
ENSG00000135845	9.86583e-11	0.150652	1.22178	9.7983e-10
ENSG00000131042	9.88506e-11	0.23484	-1.58006	9.81171e-10
ENSG00000099256	1.00545e-10	0.166265	1.30021	9.97411e-10
ENSG00000176887	1.01412e-10	0.738804	3.42621	1.00542e-09
ENSG00000215915	1.01477e-10	0.33626	-1.98464	1.00549e-09
ENSG00000151465	1.02031e-10	0.121967	1.0858	1.0104e-09
ENSG00000171428	1.04226e-10	0.23424	-1.5745	1.03154e-09
ENSG00000213401	1.04508e-10	0.63732	4.45744	1.03373e-09
ENSG00000186638	1.0468e-10	0.176251	1.34285	1.03483e-09
ENSG00000249115	1.05062e-10	0.132128	1.13831	1.03801e-09
ENSG00000088826	1.05482e-10	0.299302	1.82912	1.04156e-09
ENSG00000185261	1.06462e-10	0.161995	-1.27789	1.05063e-09
ENSG00000170537	1.07463e-10	0.333545	1.96503	1.0599e-09
ENSG00000204220	1.07749e-10	0.116892	1.0607	1.0621e-09
ENSG00000186897	1.08614e-10	0.332987	2.5715	1.07001e-09
ENSG00000176894	1.09505e-10	0.228408	-1.54997	1.07818e-09
ENSG00000163558	1.09705e-10	0.118423	1.06658	1.07952e-09
ENSG00000125046	1.11734e-10	0.493183	2.55069	1.09885e-09
ENSG00000101445	1.13678e-10	0.249576	-1.62915	1.11733e-09
ENSG00000146143	1.14171e-10	0.164232	1.27773	1.12106e-09
ENSG00000221866	1.14188e-10	0.7508	-3.3071	1.12106e-09
ENSG00000155959	1.15541e-10	0.132764	1.13383	1.1337e-09
ENSG00000119703	1.17058e-10	0.190931	-1.40004	1.14792e-09
ENSG00000253293	1.18785e-10	0.929306	4.05593	1.16419e-09
ENSG00000197471	1.19218e-10	0.235239	-1.57743	1.16776e-09
ENSG00000197658	1.19641e-10	0.401565	-2.32583	1.1711e-09
ENSG00000148175	1.19696e-10	0.17627	-1.3295	1.1711e-09
ENSG00000129450	1.225e-10	0.172495	-1.31659	1.19786e-09
ENSG00000059573	1.22607e-10	0.151159	1.21544	1.19822e-09
ENSG00000166741	1.22997e-10	0.575277	-2.79812	1.20134e-09
ENSG00000204387	1.26459e-10	0.147073	1.1976	1.23446e-09
ENSG00000163536	1.27338e-10	0.389207	2.13315	1.24233e-09
ENSG00000130204	1.284e-10	0.122296	1.0833	1.25198e-09
ENSG00000073169	1.29422e-10	0.111829	-1.03022	1.26108e-09
ENSG00000179761	1.29482e-10	0.411788	-2.19803	1.26108e-09
ENSG00000158528	1.30555e-10	0.303406	1.82981	1.27082e-09
ENSG00000162885	1.31583e-10	0.110331	1.02339	1.28009e-09
ENSG00000143643	1.31994e-10	0.135612	1.14412	1.28336e-09
ENSG00000101464	1.32267e-10	0.129331	1.11763	1.28529e-09
ENSG00000104814	1.32538e-10	0.259569	-1.67981	1.28719e-09
ENSG00000130038	1.35132e-10	0.280829	-1.75392	1.31101e-09
ENSG00000135355	1.35144e-10	0.720654	4.09404	1.31101e-09
ENSG00000142347	1.36086e-10	0.204272	-1.4424	1.3194e-09
ENSG00000066933	1.38533e-10	0.134923	-1.13901	1.34237e-09
ENSG00000164342	1.40284e-10	0.264977	-1.67272	1.35856e-09
ENSG00000053108	1.41949e-10	0.737595	3.32613	1.37392e-09
ENSG00000188848	1.43584e-10	0.706424	-3.16047	1.38896e-09
ENSG00000125910	1.476e-10	0.356575	-2.04802	1.42699e-09
ENSG00000131634	1.48158e-10	0.2102	-1.46662	1.43158e-09
ENSG00000132938	1.48998e-10	0.688923	-3.16578	1.43889e-09
ENSG00000116128	1.49795e-10	0.16373	1.27042	1.44576e-09
ENSG00000165457	1.50528e-10	0.209781	-1.45933	1.45197e-09
ENSG00000135447	1.5064e-10	0.356404	-2.01427	1.45197e-09
ENSG00000185267	1.50692e-10	0.213449	-1.49344	1.45197e-09
ENSG00000180828	1.53068e-10	0.688759	-3.17371	1.47404e-09
ENSG00000102967	1.56386e-10	0.283229	-1.75351	1.50514e-09
ENSG00000100479	1.57991e-10	0.170241	1.2995	1.51973e-09
ENSG00000132704	1.586e-10	0.742999	-3.44032	1.52473e-09
ENSG00000005381	1.59564e-10	0.426028	-2.43882	1.53314e-09
ENSG00000205832	1.60941e-10	0.254388	-1.76658	1.54551e-09
ENSG00000117594	1.62452e-10	0.982438	-4.26717	1.55914e-09
ENSG00000163631	1.64426e-10	0.592199	-2.68106	1.5772e-09
ENSG00000165591	1.64845e-10	0.203173	-1.43392	1.58034e-09
ENSG00000119715	1.65602e-10	0.201942	-1.57304	1.5867e-09
ENSG00000198732	1.65874e-10	0.25694	-1.64357	1.58842e-09
ENSG00000010292	1.68675e-10	0.153492	1.21921	1.61434e-09
ENSG00000178691	1.68837e-10	0.1036	0.980991	1.61499e-09
ENSG00000185745	1.70095e-10	0.375611	-2.07945	1.62611e-09
ENSG00000135925	1.71936e-10	0.503701	-2.6194	1.6428e-09
ENSG00000166979	1.72101e-10	0.440457	-2.323	1.64332e-09
ENSG00000232478	1.72183e-10	0.288214	3.75555	1.64332e-09
ENSG00000108395	1.74607e-10	0.0992377	0.958545	1.66553e-09
ENSG00000187908	1.75917e-10	0.69252	3.28969	1.67708e-09
ENSG00000100592	1.77103e-10	0.142796	-1.1684	1.68745e-09
ENSG00000140526	1.7838e-10	0.181881	-1.33802	1.69868e-09
ENSG00000120693	1.79249e-10	0.227464	-1.52927	1.706e-09
ENSG00000101323	1.79613e-10	0.62495	-2.76682	1.70852e-09
ENSG00000004846	1.81049e-10	0.795299	3.64519	1.72122e-09
ENSG00000221829	1.81558e-10	0.162563	1.26081	1.7251e-09
ENSG00000226124	1.88165e-10	0.173017	-1.31714	1.78689e-09
ENSG00000206531	1.89127e-10	0.556972	3.13576	1.79503e-09
ENSG00000183166	1.89976e-10	0.970698	-4.02172	1.80209e-09
ENSG00000037897	1.90534e-10	0.128478	1.11203	1.80638e-09
ENSG00000109667	1.91497e-10	0.414772	-2.21773	1.81451e-09
ENSG00000125787	1.92282e-10	0.405381	-2.24857	1.82094e-09
ENSG00000133661	1.93082e-10	0.493214	-2.47875	1.8275e-09
ENSG00000187097	1.95112e-10	0.189142	-1.36763	1.84569e-09
ENSG00000033050	1.95831e-10	0.116566	1.04347	1.85148e-09
ENSG00000173171	1.97555e-10	0.11993	1.06218	1.86674e-09
ENSG00000159335	1.99329e-10	0.187824	-1.36035	1.88246e-09
ENSG00000185420	1.99543e-10	0.232061	1.53864	1.88345e-09
ENSG00000180875	2.01023e-10	0.862429	-3.50119	1.89637e-09
ENSG00000171163	2.01765e-10	0.12065	1.063	1.90232e-09
ENSG00000180198	2.04212e-10	0.138132	1.14471	1.92434e-09
ENSG00000150990	2.06337e-10	0.108945	1.00598	1.94329e-09
ENSG00000115604	2.06753e-10	0.311324	-1.8299	1.94614e-09
ENSG00000198054	2.07608e-10	0.689884	4.36106	1.95311e-09
ENSG00000166535	2.07946e-10	0.411955	-2.28684	1.95522e-09
ENSG00000165724	2.09848e-10	0.107147	0.999746	1.97202e-09
ENSG00000136250	2.15645e-10	0.266436	-1.66674	2.02538e-09
ENSG00000258474	2.17142e-10	0.264752	2.26295	2.03833e-09
ENSG00000091513	2.17657e-10	0.354737	-1.99515	2.04184e-09
ENSG00000136631	2.17754e-10	0.114822	1.03147	2.04184e-09
ENSG00000090920	2.26772e-10	0.334092	1.90646	2.12523e-09
ENSG00000154133	2.27361e-10	0.232851	-1.53697	2.12958e-09
ENSG00000184500	2.29267e-10	0.151297	-1.19755	2.14626e-09
ENSG00000135847	2.29414e-10	0.114392	1.02925	2.14647e-09
ENSG00000133574	2.31419e-10	0.184808	-1.33993	2.16404e-09
ENSG00000230657	2.38243e-10	0.254833	-1.81286	2.22664e-09
ENSG00000111319	2.40127e-10	0.316338	-1.86777	2.24302e-09
ENSG00000159339	2.40449e-10	0.515262	-2.70357	2.2448e-09
ENSG00000137992	2.42224e-10	0.13049	-1.10249	2.26014e-09
ENSG00000084734	2.42478e-10	0.242055	-1.56897	2.26128e-09
ENSG00000161573	2.4288e-10	0.670424	-3.01591	2.26378e-09
ENSG00000241978	2.43011e-10	0.144185	-1.21145	2.26378e-09
ENSG00000163581	2.45099e-10	0.339405	-1.92721	2.28199e-09
ENSG00000205929	2.47706e-10	0.314556	-1.85418	2.30502e-09
ENSG00000136546	2.48261e-10	0.767223	-3.2945	2.30892e-09
ENSG00000116678	2.49911e-10	0.425013	-2.20998	2.32301e-09
ENSG00000172936	2.50144e-10	0.182665	-1.33131	2.32391e-09
ENSG00000102383	2.51999e-10	0.211176	-1.49284	2.33988e-09
ENSG00000132646	2.53615e-10	0.204431	1.41999	2.35361e-09
ENSG00000039068	2.55707e-10	0.257144	-1.62478	2.37173e-09
ENSG00000163738	2.577e-10	0.167477	-1.26707	2.38892e-09
ENSG00000134259	2.57873e-10	0.413992	-2.19491	2.38923e-09
ENSG00000030110	2.5972e-10	0.131891	1.11381	2.40504e-09
ENSG00000164683	2.61178e-10	0.16836	1.27944	2.41724e-09
ENSG00000006747	2.64919e-10	0.327395	1.95544	2.45054e-09
ENSG00000071794	2.66217e-10	0.15218	1.19866	2.46121e-09
ENSG00000173372	2.67374e-10	0.220413	-1.47973	2.47057e-09
ENSG00000198185	2.71069e-10	0.408724	-2.15244	2.50336e-09
ENSG00000136153	2.71252e-10	0.124592	-1.07056	2.5037e-09
ENSG00000074370	2.73159e-10	0.29027	-1.75313	2.51995e-09
ENSG00000113263	2.74286e-10	0.422748	-2.2375	2.52899e-09
ENSG00000066735	2.76961e-10	0.328777	-1.88699	2.55227e-09
ENSG00000137251	2.82877e-10	1.18587	4.69337	2.60539e-09
ENSG00000154370	2.84515e-10	0.109464	1.00035	2.61906e-09
ENSG00000182963	2.84994e-10	0.328519	1.87788	2.62206e-09
ENSG00000269686	2.86205e-10	0.2272	-1.53077	2.63179e-09
ENSG00000174928	2.8706e-10	0.11697	1.04837	2.63824e-09
ENSG00000060762	2.88401e-10	0.223788	-1.4931	2.64914e-09
ENSG00000196326	2.89124e-10	0.761706	-3.34931	2.65436e-09
ENSG00000163586	2.92255e-10	0.477174	-2.29631	2.68167e-09
ENSG00000145685	2.93843e-10	0.130909	1.10017	2.6948e-09
ENSG00000162032	2.9432e-10	0.167872	-1.37537	2.69772e-09
ENSG00000182326	2.95124e-10	0.435387	-2.21116	2.70365e-09
ENSG00000131944	2.96387e-10	0.155846	1.23792	2.71376e-09
ENSG00000125977	2.98321e-10	0.0957705	0.927671	2.73001e-09
ENSG00000175197	2.99027e-10	0.166393	1.25961	2.73501e-09
ENSG00000127586	3.01639e-10	0.173843	1.29576	2.75743e-09
ENSG00000164532	3.02065e-10	0.585601	-2.72903	2.75985e-09
ENSG00000115361	3.03984e-10	0.640929	-2.84561	2.7759e-09
ENSG00000102904	3.05567e-10	0.210171	-1.48189	2.78887e-09
ENSG00000003989	3.11832e-10	0.262101	-1.63898	2.84326e-09
ENSG00000133477	3.11859e-10	0.738164	-3.20656	2.84326e-09
ENSG00000000460	3.14722e-10	0.148484	1.18038	2.86784e-09
ENSG00000236279	3.22354e-10	0.611974	3.70281	2.93583e-09
ENSG00000155495	3.23118e-10	0.506668	3.32912	2.94121e-09
ENSG00000197063	3.24022e-10	0.128643	1.08709	2.94788e-09
ENSG00000178397	3.24916e-10	0.112792	1.01526	2.95444e-09
ENSG00000137700	3.25192e-10	0.175922	-1.29545	2.95538e-09
ENSG00000139880	3.39439e-10	0.262654	1.65099	3.08322e-09
ENSG00000188396	3.39934e-10	0.251788	-1.632	3.08608e-09
ENSG00000255359	3.46116e-10	0.250699	-1.75991	3.14054e-09
ENSG00000113088	3.46439e-10	0.581327	-2.75891	3.14181e-09
ENSG00000091181	3.48906e-10	0.454988	-2.44375	3.16251e-09
ENSG00000072778	3.49909e-10	0.128897	-1.08492	3.16991e-09
ENSG00000135914	3.52337e-10	0.138542	-1.14024	3.18987e-09
ENSG00000166226	3.52484e-10	0.126089	1.07125	3.18987e-09
ENSG00000254726	3.52988e-10	0.327339	1.87428	3.19275e-09
ENSG00000115902	3.55158e-10	0.135757	1.11715	3.21067e-09
ENSG00000188771	3.59419e-10	0.213997	-1.55535	3.24748e-09
ENSG00000186350	3.59773e-10	0.143561	-1.1509	3.24897e-09
ENSG00000183570	3.65101e-10	0.335384	-1.96174	3.29534e-09
ENSG00000143921	3.72427e-10	0.489994	-2.3013	3.35969e-09
ENSG00000140835	3.7783e-10	0.730467	-3.23878	3.40663e-09
ENSG00000187231	3.79662e-10	0.162956	1.23355	3.42136e-09
ENSG00000204388	3.95729e-10	0.243946	1.55794	3.56426e-09
ENSG00000161638	3.97832e-10	0.132214	1.09705	3.58133e-09
ENSG00000183091	4.02176e-10	0.356327	1.9787	3.6176e-09
ENSG00000111602	4.02284e-10	0.135391	1.11257	3.6176e-09
ENSG00000140945	4.04068e-10	0.22417	1.49051	3.63173e-09
ENSG00000173585	4.05165e-10	0.300134	-1.84596	3.63868e-09
ENSG00000171223	4.05266e-10	0.300235	-1.76956	3.63868e-09
ENSG00000169031	4.05917e-10	0.31766	-1.82962	3.64261e-09
ENSG00000167619	4.14033e-10	0.297538	2.19854	3.7135e-09
ENSG00000153234	4.15683e-10	0.335723	-1.87571	3.72635e-09
ENSG00000008735	4.17018e-10	0.544736	2.61615	3.73636e-09
ENSG00000117560	4.1801e-10	0.324916	-1.87578	3.74329e-09
ENSG00000164087	4.18684e-10	0.20565	1.41769	3.74737e-09
ENSG00000136518	4.23672e-10	0.123042	1.0538	3.79003e-09
ENSG00000143512	4.26961e-10	0.514534	2.5854	3.81745e-09
ENSG00000122733	4.34582e-10	0.415878	-2.19216	3.88357e-09
ENSG00000232434	4.36043e-10	0.204324	1.44872	3.89273e-09
ENSG00000185862	4.36062e-10	0.169562	-1.26216	3.89273e-09
ENSG00000258928	4.37462e-10	0.30234	-1.86217	3.90319e-09
ENSG00000106683	4.37725e-10	0.140461	1.13558	3.9035e-09
ENSG00000121005	4.39668e-10	0.254903	-1.60525	3.91879e-09
ENSG00000217930	4.40779e-10	0.115157	-1.0608	3.92665e-09
ENSG00000101670	4.4201e-10	0.30825	-1.78687	3.93557e-09
ENSG00000162745	4.42765e-10	0.348249	1.94149	3.94024e-09
ENSG00000102098	4.44303e-10	0.301101	1.75405	3.95187e-09
ENSG00000188368	4.48579e-10	0.207135	1.59989	3.98783e-09
ENSG00000119865	4.54628e-10	0.159352	-1.22407	4.03951e-09
ENSG00000099834	4.56718e-10	0.423836	-2.16428	4.05598e-09
ENSG00000141434	4.63475e-10	0.678623	-2.99832	4.11385e-09
ENSG00000196262	4.64106e-10	0.103411	0.955246	4.11731e-09
ENSG00000196754	4.6912e-10	0.324	2.09124	4.15964e-09
ENSG00000112208	4.73443e-10	0.153785	1.18366	4.1958e-09
ENSG00000132680	4.80254e-10	0.170424	1.2534	4.25396e-09
ENSG00000216921	4.88101e-10	0.283304	-1.91774	4.32123e-09
ENSG00000254206	4.92167e-10	0.219195	-1.46583	4.35498e-09
ENSG00000161267	5.03672e-10	0.445209	-2.20085	4.45448e-09
ENSG00000162377	5.09582e-10	0.0978394	0.928596	4.50442e-09
ENSG00000262304	5.14512e-10	0.217187	-1.56365	4.54565e-09
ENSG00000037280	5.17702e-10	0.173411	-1.26859	4.57147e-09
ENSG00000083307	5.26143e-10	0.74541	-3.23121	4.64362e-09
ENSG00000153563	5.36017e-10	0.391074	-2.07551	4.72833e-09
ENSG00000173578	5.38849e-10	0.465526	-2.35525	4.75086e-09
ENSG00000268466	5.49628e-10	0.118234	-1.03192	4.8434e-09
ENSG00000179144	5.50248e-10	0.267077	-1.63167	4.84638e-09
ENSG00000196275	5.57786e-10	0.193358	-1.35668	4.91024e-09
ENSG00000164074	5.5825e-10	0.107146	-0.970765	4.9118e-09
ENSG00000197272	5.62954e-10	0.402746	-2.12797	4.94988e-09
ENSG00000164889	5.63156e-10	0.103583	0.951376	4.94988e-09
ENSG00000185269	5.66345e-10	0.814116	-3.29331	4.97535e-09
ENSG00000147894	5.75315e-10	0.184916	-1.30893	5.05156e-09
ENSG00000187912	5.79625e-10	0.78511	-3.36906	5.08679e-09
ENSG00000182446	5.80695e-10	0.100679	0.935899	5.09317e-09
ENSG00000174599	5.80946e-10	0.542889	2.62586	5.09317e-09
ENSG00000243696	5.82157e-10	0.413895	-2.12616	5.10117e-09
ENSG00000135454	5.83044e-10	0.47756	2.40866	5.10633e-09
ENSG00000131482	5.85657e-10	0.622482	-2.77462	5.1266e-09
ENSG00000110887	5.89345e-10	0.491202	-2.39614	5.15624e-09
ENSG00000174428	5.90717e-10	0.168821	-1.25154	5.16561e-09
ENSG00000132514	5.9842e-10	0.421741	-2.18679	5.2303e-09
ENSG00000163519	6.0517e-10	0.562186	-2.68478	5.28659e-09
ENSG00000170236	6.09555e-10	0.169424	-1.35361	5.32066e-09
ENSG00000152591	6.09691e-10	0.66017	3.18819	5.32066e-09
ENSG00000160953	6.17802e-10	0.10543	-0.959219	5.38869e-09
ENSG00000108384	6.26038e-10	0.124442	1.05272	5.45775e-09
ENSG00000069535	6.2838e-10	0.164151	-1.22412	5.47427e-09
ENSG00000143748	6.28572e-10	0.101201	0.938789	5.47427e-09
ENSG00000159445	6.30013e-10	0.108486	0.976072	5.48403e-09
ENSG00000196502	6.40411e-10	0.252607	-1.56884	5.57171e-09
ENSG00000173868	6.41979e-10	0.256275	-1.58721	5.58251e-09
ENSG00000120539	6.43096e-10	0.123953	1.04791	5.58939e-09
ENSG00000157330	6.51036e-10	0.643873	3.72031	5.65553e-09
ENSG00000160185	6.54518e-10	0.381657	-2.04324	5.68289e-09
ENSG00000072682	6.5591e-10	0.166541	1.23234	5.69209e-09
ENSG00000239900	6.6151e-10	0.139654	1.11597	5.73778e-09
ENSG00000175792	6.62628e-10	0.110907	0.98539	5.74457e-09
ENSG00000204293	6.68057e-10	0.249355	2.77015	5.7887e-09
ENSG00000100410	6.73262e-10	0.109034	0.976321	5.83085e-09
ENSG00000113889	6.81385e-10	0.402422	-2.06967	5.89822e-09
ENSG00000142405	6.83262e-10	0.264853	-1.67831	5.91148e-09
ENSG00000182218	6.85925e-10	0.200207	-1.37568	5.93152e-09
ENSG00000267385	6.90484e-10	0.219501	-1.44998	5.96793e-09
ENSG00000164741	6.93532e-10	0.162664	-1.21425	5.99125e-09
ENSG00000127249	7.07496e-10	0.625284	-2.90752	6.1088e-09
ENSG00000183508	7.16449e-10	0.403151	-2.09324	6.18299e-09
ENSG00000184986	7.19034e-10	0.42374	-2.2242	6.20217e-09
ENSG00000176160	7.20628e-10	0.291037	-1.81433	6.21086e-09
ENSG00000166035	7.21011e-10	0.480178	-2.3439	6.21086e-09
ENSG00000112473	7.2113e-10	0.109462	0.974052	6.21086e-09
ENSG00000172995	7.26392e-10	0.950276	-3.86414	6.25197e-09
ENSG00000149294	7.26707e-10	0.672228	-2.95563	6.25197e-09
ENSG00000186265	7.26999e-10	0.415883	-2.16347	6.25197e-09
ENSG00000162409	7.31738e-10	0.245598	1.52585	6.28956e-09
ENSG00000133665	7.42502e-10	0.40221	2.18155	6.37889e-09
ENSG00000203805	7.43013e-10	0.692825	-2.96813	6.38007e-09
ENSG00000096088	7.5191e-10	0.693622	3.42103	6.45323e-09
ENSG00000137054	7.71621e-10	0.155722	-1.17873	6.61909e-09
ENSG00000168685	7.7419e-10	0.521304	-2.50866	6.6378e-09
ENSG00000110665	7.91902e-10	0.332239	-1.87044	6.78626e-09
ENSG00000115165	7.96484e-10	0.23737	-1.50999	6.82211e-09
[truncated: 15,123 more rows]

## Sheet: edgeR_PvN
ENSEMBL Gene ID	p.value	dispersion	FC	qvalue_bh
ENSG00000163017	3.58743e-13	0.246464	1.87004	3.17274e-09
ENSG00000170369	3.6974e-13	0.373525	-3.16737	3.17274e-09
ENSG00000185274	1.70965e-08	0.41022	-2.37321	9.78031e-05
ENSG00000144619	5.27122e-08	0.376276	-1.78541	0.000190295
ENSG00000110427	5.54409e-08	0.191455	1.22707	0.000190295
ENSG00000104435	1.17366e-07	1.18427	-4.16362	0.000335705
ENSG00000138615	3.41117e-07	0.831559	-2.85427	0.00083632
ENSG00000137077	8.07966e-07	0.918259	-2.90564	0.00170858
ENSG00000015413	8.96005e-07	0.525176	-2.06197	0.00170858
ENSG00000145824	1.06935e-06	0.804103	-2.78425	0.00183521
ENSG00000002746	1.86181e-06	0.21158	-1.15598	0.00290476
ENSG00000152192	3.85066e-06	0.46596	1.8562	0.00550708
ENSG00000117600	7.26179e-06	0.519265	1.80767	0.00958668
ENSG00000196569	8.24777e-06	0.489431	-1.67379	0.0101106
ENSG00000180828	1.4155e-05	0.821616	-2.46156	0.0161953
ENSG00000064300	1.9559e-05	0.470865	-1.59441	0.0209795
ENSG00000005102	2.43101e-05	0.709026	-2.16118	0.0236665
ENSG00000138061	2.48221e-05	0.228454	-1.01478	0.0236665
ENSG00000164128	2.73469e-05	0.571329	-1.78075	0.0247014
ENSG00000144229	3.5188e-05	0.381412	-1.38114	0.0282159
ENSG00000163536	3.5864e-05	0.200106	-0.918031	0.0282159
ENSG00000159650	3.617e-05	0.432902	-1.47715	0.0282159
ENSG00000146938	4.12274e-05	0.69374	-1.9507	0.0307628
ENSG00000050555	4.86445e-05	0.41439	-1.399	0.0333941
ENSG00000094755	4.86455e-05	0.776737	-2.20758	0.0333941
ENSG00000128802	5.39302e-05	1.57277	-3.82217	0.0349762
ENSG00000254709	5.50261e-05	1.05662	-2.59463	0.0349762
ENSG00000149575	5.92197e-05	0.367038	-1.56627	0.0357447
ENSG00000122824	6.04006e-05	0.51194	-1.74955	0.0357447
ENSG00000150750	6.69908e-05	0.575822	1.98778	0.0383232
ENSG00000173930	7.55171e-05	0.125618	-0.72122	0.0404878
ENSG00000150625	7.7617e-05	0.530297	-1.62797	0.0404878
ENSG00000115602	7.78521e-05	0.262568	-1.08699	0.0404878
ENSG00000164129	8.12562e-05	0.743861	-2.10591	0.0410152
ENSG00000138109	8.97496e-05	0.165174	-0.772816	0.0440081
ENSG00000174175	9.54047e-05	0.490595	-1.48277	0.0454816
ENSG00000106483	0.000112926	0.590494	-1.7235	0.0523793
ENSG00000183570	0.000136262	0.245896	-1.09112	0.0615402
ENSG00000184601	0.000158543	0.48467	-1.95566	0.0697669
ENSG00000184058	0.000167907	0.200261	-0.925451	0.0720406
ENSG00000215182	0.000175987	0.660975	2.09351	0.0721057
ENSG00000197253	0.000179999	0.553671	-1.67915	0.0721057
ENSG00000136011	0.000183735	0.379219	-1.20865	0.0721057
ENSG00000105664	0.000191234	1.20826	-2.89048	0.0721057
ENSG00000182774	0.00019375	0.946837	-2.33502	0.0721057
ENSG00000104332	0.000197103	0.578106	-1.61506	0.0721057
ENSG00000154330	0.000198544	0.312629	-1.08683	0.0721057
ENSG00000148948	0.000208619	0.730723	-1.87277	0.0721057
ENSG00000080573	0.000208696	0.0939931	0.545168	0.0721057
ENSG00000167157	0.000210074	0.42524	1.48718	0.0721057
ENSG00000160339	0.000239172	0.884175	-2.19343	0.0804836
ENSG00000186847	0.000255439	0.490267	1.767	0.0843048
ENSG00000160808	0.000271823	0.210114	-1.03273	0.0880193
ENSG00000135298	0.000278083	0.529974	-1.47976	0.088379
ENSG00000176595	0.000291109	0.295389	-1.01474	0.0908366
ENSG00000205364	0.000304645	0.33141	-1.1173	0.0909443
ENSG00000174963	0.000306421	0.203268	0.89686	0.0909443
ENSG00000179934	0.000307352	0.185606	-0.825115	0.0909443
ENSG00000204936	0.000322272	0.178015	-1.00181	0.0937429
ENSG00000205076	0.000330198	0.26297	2.25991	0.0944477
ENSG00000162493	0.000337701	0.597061	-1.57509	0.0950103
ENSG00000183914	0.000343672	0.525442	-1.40941	0.0951305
ENSG00000174123	0.000351309	0.172085	-0.754061	0.0957011
ENSG00000169594	0.000369764	0.326423	-1.22635	0.0991547
ENSG00000165509	0.000406619	0.17354	1.22825	0.10736
ENSG00000164107	0.000427425	0.839765	-1.95512	0.111143
ENSG00000125740	0.00044842	0.537892	1.44288	0.113381
ENSG00000181036	0.000449245	0.204679	-0.843069	0.113381
ENSG00000145708	0.00045733	0.422994	-1.23198	0.113749
ENSG00000132465	0.00049705	0.820233	-1.81164	0.121863
ENSG00000270024	0.000520583	0.126647	0.815246	0.125028
ENSG00000168447	0.000524532	0.245325	-1.12328	0.125028
ENSG00000130558	0.000546198	0.302719	-1.00476	0.127565
ENSG00000206432	0.000550041	0.83857	-1.83501	0.127565
ENSG00000163673	0.000563412	0.186713	0.774441	0.128924
ENSG00000163751	0.000616058	0.582501	-1.50779	0.138361
ENSG00000203805	0.000630576	0.603435	-1.64061	0.138361
ENSG00000177301	0.00063329	0.209825	-1.03585	0.138361
ENSG00000157766	0.0006369	0.617925	1.50634	0.138361
ENSG00000149294	0.000680405	0.244952	-0.868966	0.143749
ENSG00000060718	0.000680555	1.06589	-2.23386	0.143749
ENSG00000136546	0.000686834	0.9131	-1.94966	0.143749
ENSG00000198077	0.000700412	0.265642	-0.944033	0.144825
ENSG00000106278	0.000713558	0.515674	1.38529	0.145787
ENSG00000071991	0.000804513	0.954995	-2.03737	0.16175
ENSG00000205038	0.000810543	0.382439	-1.10083	0.16175
ENSG00000138115	0.0008319	0.261984	-0.869118	0.164104
ENSG00000167178	0.000845933	0.520589	-1.48951	0.164976
ENSG00000116785	0.000901248	0.202583	-0.739069	0.173789
ENSG00000112175	0.000928721	1.45938	-2.66815	0.177097
ENSG00000198650	0.000979683	0.597092	-1.42065	0.184762
ENSG00000183347	0.001047	0.280729	-1.05491	0.194404
ENSG00000163285	0.00105347	0.526053	-1.38817	0.194404
ENSG00000112981	0.0011559	0.236939	-0.881027	0.209644
ENSG00000137699	0.00116526	0.169237	0.700038	0.209644
ENSG00000205784	0.0011727	0.140641	-0.677746	0.209644
ENSG00000107317	0.00126444	0.835284	-1.72864	0.223715
ENSG00000136928	0.00133489	0.399549	1.12004	0.233769
ENSG00000118004	0.00137967	0.4222	-1.09926	0.23917
ENSG00000119888	0.00141344	0.46369	-1.15891	0.242575
ENSG00000138675	0.00145118	0.38909	1.2911	0.243302
ENSG00000113248	0.00145771	0.196575	-0.721266	0.243302
ENSG00000142748	0.00146021	0.674504	-1.44381	0.243302
ENSG00000219438	0.00149602	0.691735	-1.5899	0.244646
ENSG00000184374	0.00149678	0.645579	-1.48235	0.244646
ENSG00000170835	0.00157783	0.259129	0.851244	0.25546
ENSG00000182533	0.00167007	0.16997	0.781343	0.267867
ENSG00000214491	0.0017595	0.285638	-0.912144	0.279598
ENSG00000186198	0.00180501	0.244772	-0.790228	0.284198
ENSG00000164283	0.00189403	0.231163	0.750166	0.295504
ENSG00000149090	0.0019733	0.336312	-0.944734	0.305097
ENSG00000135272	0.00206258	0.157239	-0.595935	0.316054
ENSG00000183346	0.00210753	0.211163	-0.826429	0.319477
ENSG00000133169	0.00212215	0.365262	-1.08254	0.319477
ENSG00000110675	0.00215719	0.217325	0.83715	0.319994
ENSG00000140945	0.00216288	0.145081	0.568993	0.319994
ENSG00000183876	0.00225652	0.308147	-0.891976	0.328791
ENSG00000150627	0.00226066	0.240368	-0.787337	0.328791
ENSG00000049283	0.00234491	0.145367	0.579064	0.335645
ENSG00000255974	0.00234689	0.580709	-1.2845	0.335645
ENSG00000179921	0.00239254	0.218127	-0.74072	0.339345
ENSG00000198768	0.00250328	0.338873	0.961523	0.352142
ENSG00000268301	0.00265638	0.115804	0.667283	0.367252
ENSG00000147697	0.00266265	0.274636	0.816052	0.367252
ENSG00000124875	0.00267489	0.857918	-1.58218	0.367252
ENSG00000011465	0.00271628	0.899397	-1.71625	0.368982
ENSG00000105509	0.00273049	0.497358	-1.30282	0.368982
ENSG00000167653	0.00279363	0.172415	0.751146	0.37205
ENSG00000171388	0.00279655	0.163427	0.595136	0.37205
ENSG00000154258	0.00289029	0.274693	-0.796246	0.378792
ENSG00000186310	0.00289137	0.693115	-1.38339	0.378792
ENSG00000007171	0.00301314	0.145802	-0.57684	0.391754
ENSG00000218819	0.00305153	0.298261	-0.838298	0.393762
ENSG00000198417	0.00309681	0.305774	-0.840903	0.396622
ENSG00000041982	0.00313253	0.448366	1.0686	0.397628
ENSG00000104899	0.00316638	0.137736	0.599767	0.397628
ENSG00000158258	0.00317417	0.942582	-1.80779	0.397628
ENSG00000157005	0.0032344	0.205487	1.69274	0.401758
ENSG00000211448	0.00328589	0.752724	1.42715	0.401758
ENSG00000241563	0.00328967	0.139572	0.672495	0.401758
ENSG00000145864	0.00330242	0.215762	-0.840645	0.401758
ENSG00000213809	0.00332418	0.13275	-0.629085	0.401758
ENSG00000175879	0.00339636	0.248988	0.760185	0.407611
ENSG00000096088	0.0034347	0.472231	1.15751	0.40935
ENSG00000227921	0.00350173	0.258678	-0.824969	0.41446
ENSG00000152377	0.0035355	0.641673	1.3379	0.415591
ENSG00000139797	0.00362487	0.280548	0.820881	0.418028
ENSG00000168421	0.00362548	0.210455	-0.667682	0.418028
ENSG00000078053	0.00362931	0.283108	-0.845364	0.418028
ENSG00000100884	0.00376286	0.155857	0.605478	0.427746
ENSG00000165682	0.00376353	0.339568	-0.938632	0.427746
ENSG00000139292	0.00382567	0.470746	-1.09657	0.429415
ENSG00000185010	0.00383537	0.179158	-0.601419	0.429415
ENSG00000147724	0.00385327	0.248617	-0.773748	0.429415
ENSG00000136267	0.00392581	0.24427	-0.75793	0.434564
ENSG00000171798	0.00398725	0.190534	-0.665001	0.434564
ENSG00000147588	0.00399179	0.603597	-1.35428	0.434564
ENSG00000137265	0.00400077	0.363856	-0.908499	0.434564
ENSG00000172425	0.00403101	0.412797	-1.01209	0.435095
ENSG00000146151	0.00410181	1.41592	-2.28865	0.439946
ENSG00000183549	0.00413423	0.393602	-0.931287	0.439946
ENSG00000107623	0.00415285	0.367739	0.970447	0.439946
ENSG00000226979	0.00423108	0.206622	-0.749174	0.443557
ENSG00000148680	0.00423863	0.16647	-0.607671	0.443557
ENSG00000110436	0.0043407	0.354488	-0.880405	0.451485
ENSG00000197360	0.00438374	0.257447	-0.843331	0.453215
ENSG00000021826	0.00446794	0.70971	-1.38993	0.459155
ENSG00000030304	0.00452997	0.403543	-1.03272	0.462758
ENSG00000174370	0.00460897	0.113921	-0.47072	0.467379
ENSG00000151360	0.00462967	0.532538	-1.18594	0.467379
ENSG00000166840	0.00468555	0.401319	-0.923377	0.470254
ENSG00000185053	0.00472359	0.44516	-1.21367	0.471315
ENSG00000188910	0.00484055	0.292457	0.834953	0.480194
ENSG00000179915	0.0048978	0.377405	-1.04351	0.483081
ENSG00000179083	0.00495447	0.686126	-1.37907	0.484738
ENSG00000122884	0.00499182	0.138781	0.506351	0.484738
ENSG00000180914	0.0050313	0.32544	0.828465	0.484738
ENSG00000113073	0.00503223	0.148919	0.59824	0.484738
ENSG00000122223	0.00505583	0.210668	-0.659799	0.484738
ENSG00000108823	0.00518121	0.545714	-1.18783	0.491072
ENSG00000170745	0.00519606	0.198231	-0.621573	0.491072
ENSG00000123500	0.00520777	0.222288	-0.660114	0.491072
ENSG00000065325	0.00526709	0.648002	-1.30166	0.491072
ENSG00000184471	0.00526812	0.289613	1.03864	0.491072
ENSG00000153563	0.00530836	0.25364	-0.714228	0.491072
ENSG00000243710	0.00537255	0.430756	-0.971255	0.491072
ENSG00000124102	0.00540117	0.50752	1.10345	0.491072
ENSG00000162745	0.00541192	0.234708	0.677836	0.491072
ENSG00000241476	0.00545337	0.161345	-0.909985	0.491072
ENSG00000089169	0.00545784	0.335621	1.02916	0.491072
ENSG00000160202	0.00547858	1.2733	-2.07697	0.491072
ENSG00000165124	0.00549387	0.702926	-1.32701	0.491072
ENSG00000177494	0.0055509	0.261069	-0.769869	0.493599
ENSG00000182566	0.00571135	0.595152	-1.2501	0.505248
ENSG00000106819	0.00584048	0.350647	-0.844842	0.514023
ENSG00000182963	0.00591059	0.155384	0.52771	0.517538
ENSG00000170373	0.00601653	1.37502	-2.20479	0.524141
ENSG00000006016	0.00607206	0.0903976	-0.432143	0.526306
ENSG00000137745	0.00614367	0.339953	0.84691	0.527469
ENSG00000079931	0.00614694	0.850897	-1.43494	0.527469
ENSG00000105501	0.00623947	0.130216	-0.58532	0.52997
ENSG00000112936	0.00624426	0.902881	-1.51179	0.52997
ENSG00000133800	0.00626873	0.274014	-0.729511	0.52997
ENSG00000163618	0.00635885	0.909197	-1.69367	0.53327
ENSG00000173334	0.0063699	0.0725791	0.348426	0.53327
ENSG00000174740	0.00643074	0.265821	-0.753066	0.533939
ENSG00000124493	0.00648648	0.403222	1.0407	0.533939
ENSG00000116991	0.00649821	0.0977121	0.406436	0.533939
ENSG00000134817	0.00652735	0.449308	-0.982711	0.533939
ENSG00000180066	0.00653345	0.265022	0.88184	0.533939
ENSG00000175592	0.00662564	0.291107	0.783147	0.538906
ENSG00000146205	0.00680508	0.108786	0.439034	0.543612
ENSG00000160868	0.0068073	0.953351	-1.6611	0.543612
ENSG00000094963	0.00684156	0.412676	-0.917015	0.543612
ENSG00000111713	0.00688258	0.737077	-1.25568	0.543612
ENSG00000188176	0.0069166	0.363206	0.9642	0.543612
ENSG00000215529	0.0069555	0.196374	0.688437	0.543612
ENSG00000176692	0.00696865	0.183514	0.727106	0.543612
ENSG00000070526	0.00696996	0.290637	0.800853	0.543612
ENSG00000268279	0.0069732	0.0845449	0.453656	0.543612
ENSG00000165323	0.00702155	0.190479	-0.58982	0.543612
ENSG00000007237	0.00703193	0.238493	-0.659461	0.543612
ENSG00000107518	0.00708031	0.508327	-1.03707	0.544898
ENSG00000174255	0.00726118	0.25623	-0.753896	0.556323
ENSG00000108700	0.00735231	0.221679	0.635701	0.560801
ENSG00000186329	0.00748462	0.221098	0.818447	0.568367
ENSG00000013297	0.00751953	0.484217	-1.00895	0.568503
ENSG00000215504	0.00755841	0.152545	0.53297	0.568936
ENSG00000169856	0.00762631	0.093207	0.389222	0.570546
ENSG00000131831	0.00765866	0.230217	-0.650861	0.570546
ENSG00000128573	0.00767953	0.14402	-0.50449	0.570546
ENSG00000138650	0.00784403	0.3863	0.990112	0.580255
ENSG00000109181	0.00791754	0.249268	-0.664104	0.581035
ENSG00000128482	0.00793125	0.234619	-0.680828	0.581035
ENSG00000138722	0.00795614	0.26597	-0.693862	0.581035
ENSG00000166856	0.00801741	0.394618	-0.910218	0.583029
ENSG00000164879	0.00806097	0.228663	-0.686967	0.583723
ENSG00000145506	0.00813592	0.355393	-0.866495	0.586675
ENSG00000152092	0.00832638	0.51329	-1.11419	0.597897
ENSG00000163687	0.00840106	0.396112	-0.887164	0.600746
ENSG00000159409	0.00854362	0.15708	0.568713	0.608405
ENSG00000118946	0.00866459	0.0973333	-0.391887	0.612986
ENSG00000213626	0.00867939	0.16679	-0.523978	0.612986
ENSG00000198099	0.00878019	0.518501	-1.01838	0.617564
ENSG00000163825	0.00885101	0.660805	-1.15079	0.620004
ENSG00000181291	0.00902436	0.647931	-1.25136	0.629578
ENSG00000240694	0.00910629	0.429321	-0.919893	0.632722
ENSG00000248050	0.00914481	0.241104	0.773166	0.632836
ENSG00000142303	0.00925101	0.198465	-0.573818	0.637414
ENSG00000204683	0.00928785	0.160926	-0.678806	0.637414
ENSG00000224902	0.0093224	0.420222	-1.85143	0.637414
ENSG00000155011	0.00943295	0.57897	-1.0959	0.641247
ENSG00000221866	0.00945317	0.580351	-1.10461	0.641247
ENSG00000255798	0.00950759	0.231662	-0.759474	0.642398
ENSG00000260027	0.00954646	0.301188	0.751133	0.642496
ENSG00000150401	0.00963892	0.0761226	0.340199	0.646002
ENSG00000173825	0.00967385	0.100101	0.43924	0.646002
ENSG00000152767	0.00988851	0.100063	0.389804	0.655958
ENSG00000164440	0.00989937	0.255262	-0.66417	0.655958
ENSG00000137673	0.0101098	0.969463	-1.49708	0.667327
ENSG00000165376	0.0102341	0.339234	-0.777612	0.670673
ENSG00000237683	0.0102723	0.218727	0.636801	0.670673
ENSG00000121440	0.0103048	0.454132	-0.929377	0.670673
ENSG00000121904	0.0103517	0.392965	0.857463	0.670673
ENSG00000106560	0.0104152	0.105293	-0.400343	0.670673
ENSG00000188536	0.0104639	0.386708	0.847697	0.670673
ENSG00000007312	0.0104998	0.189368	-0.569062	0.670673
ENSG00000172061	0.010509	0.413128	-0.924148	0.670673
ENSG00000165917	0.0105122	0.187845	0.595161	0.670673
ENSG00000173812	0.0105937	0.063645	0.304561	0.671745
ENSG00000123838	0.0106363	0.496394	-0.924807	0.671745
ENSG00000161714	0.0106465	0.177658	0.530613	0.671745
ENSG00000182575	0.0107796	0.175679	0.550805	0.676531
ENSG00000119457	0.0108012	0.13823	-0.536936	0.676531
ENSG00000125144	0.0108972	0.559859	-1.04127	0.678925
ENSG00000009790	0.0109185	0.122592	-0.432113	0.678925
ENSG00000138315	0.0111189	0.170911	-0.51333	0.687048
ENSG00000185518	0.0111566	0.429235	-0.884113	0.687048
ENSG00000116882	0.0112006	0.630775	-1.1234	0.687048
ENSG00000075213	0.011324	0.684815	-1.1617	0.687048
ENSG00000176049	0.0113479	0.124538	-0.445452	0.687048
ENSG00000131771	0.011349	0.39754	0.858743	0.687048
ENSG00000168502	0.0113828	0.158985	0.493566	0.687048
ENSG00000106733	0.011454	0.100813	-0.385464	0.687048
ENSG00000262003	0.0114612	0.28652	-0.782931	0.687048
ENSG00000198178	0.0114657	0.423294	-1.02951	0.687048
ENSG00000162482	0.0114895	0.14082	-0.462419	0.687048
ENSG00000160097	0.0115324	0.230508	-0.610564	0.687218
ENSG00000155719	0.011581	0.112101	-0.467313	0.687726
ENSG00000205867	0.0116792	0.243152	0.770216	0.690121
ENSG00000196581	0.0117608	0.323188	-0.820445	0.690121
ENSG00000117983	0.0117925	0.521682	0.984537	0.690121
ENSG00000169427	0.0118349	0.46245	1.04598	0.690121
ENSG00000197406	0.0118439	1.33728	-1.99892	0.690121
ENSG00000005844	0.0118626	0.145976	-0.46592	0.690121
ENSG00000079257	0.0119733	0.235386	-0.61148	0.690781
ENSG00000205209	0.0119979	0.117512	0.457609	0.690781
ENSG00000178828	0.0120039	0.422581	0.972847	0.690781
ENSG00000135919	0.0120349	0.288154	-0.688134	0.690781
ENSG00000154589	0.0120928	0.156662	-0.486396	0.691787
ENSG00000140254	0.012169	0.498102	1.00015	0.691903
ENSG00000140807	0.0121885	0.249028	-0.646581	0.691903
ENSG00000157950	0.0122157	0.174833	-0.958594	0.691903
ENSG00000213023	0.0123717	0.44967	-1.01333	0.698431
ENSG00000112337	0.0124481	0.28119	-0.663751	0.700442
ENSG00000116748	0.012614	0.692047	-1.25584	0.707456
ENSG00000214860	0.0129662	0.591177	-1.08463	0.722372
ENSG00000102897	0.0130008	0.0857557	-0.346638	0.722372
ENSG00000188162	0.0130272	0.347145	0.906206	0.722372
ENSG00000134365	0.0130829	0.411744	-0.810287	0.722372
ENSG00000130649	0.0130904	0.892904	-1.44287	0.722372
ENSG00000196834	0.0131949	0.387393	1.16823	0.725388
ENSG00000170074	0.0132666	0.159475	-0.52575	0.725388
ENSG00000103241	0.0132746	0.312937	-0.726719	0.725388
ENSG00000183019	0.0133141	0.622187	1.13418	0.725388
ENSG00000116667	0.0133989	0.0627636	-0.293453	0.726229
ENSG00000157131	0.0134817	0.113628	-0.399847	0.726229
ENSG00000181617	0.013582	0.982114	-1.59549	0.726229
ENSG00000185008	0.013713	0.442367	-0.884185	0.726229
ENSG00000268628	0.0137255	0.165651	-0.542561	0.726229
ENSG00000073754	0.0137276	0.759065	-1.24524	0.726229
ENSG00000181072	0.013744	0.948379	-1.57202	0.726229
ENSG00000256660	0.0138305	0.259581	-0.739797	0.726229
ENSG00000117245	0.0138317	0.155422	-0.493584	0.726229
ENSG00000171611	0.0139869	0.21556	-0.67842	0.726229
ENSG00000146250	0.0140752	0.553438	1.0075	0.726229
ENSG00000139832	0.0140821	0.0983713	0.369302	0.726229
ENSG00000153976	0.014091	0.330131	-0.761722	0.726229
ENSG00000140107	0.0141015	0.664846	-1.16204	0.726229
ENSG00000139508	0.0141774	0.110692	-0.392442	0.726229
ENSG00000166405	0.0141958	0.266447	-0.659984	0.726229
ENSG00000174669	0.0142616	0.0966749	0.366693	0.726229
ENSG00000079150	0.0142775	0.12879	-0.427289	0.726229
ENSG00000268948	0.0142892	0.104394	0.471607	0.726229
ENSG00000001626	0.0142894	1.31625	-1.81552	0.726229
ENSG00000196169	0.0143359	0.250501	-0.678696	0.726229
ENSG00000168389	0.0143696	0.449205	-0.878794	0.726229
ENSG00000168490	0.0143973	0.148832	0.504339	0.726229
ENSG00000153132	0.0144078	0.157009	-0.477858	0.726229
ENSG00000181649	0.0144352	0.18518	0.531645	0.726229
ENSG00000181577	0.0144591	0.50314	0.934385	0.726229
ENSG00000139910	0.0144852	0.592825	-1.01988	0.726229
ENSG00000205835	0.0145144	0.254202	-0.628809	0.726229
ENSG00000144868	0.0147173	0.201106	0.565558	0.734241
ENSG00000159625	0.0148214	0.0922989	-0.409785	0.737291
ENSG00000196616	0.0149392	0.416834	-0.820608	0.739974
ENSG00000070808	0.0149616	0.312141	-0.781189	0.739974
ENSG00000007062	0.015034	0.785618	-1.30673	0.740252
ENSG00000104938	0.0150535	0.90638	-1.52791	0.740252
ENSG00000005471	0.0151229	0.353099	-0.740871	0.741542
ENSG00000204531	0.015249	0.12172	0.421191	0.745594
ENSG00000108797	0.0155713	0.124153	0.412304	0.75715
ENSG00000114638	0.0156297	0.564488	1.02692	0.75715
ENSG00000205864	0.0157626	0.113152	0.558602	0.75715
ENSG00000120594	0.0157983	0.238116	-0.586467	0.75715
ENSG00000056661	0.0158197	0.0979811	0.367865	0.75715
ENSG00000198477	0.0158211	0.160349	-0.496301	0.75715
ENSG00000122133	0.0158342	0.398511	0.995753	0.75715
ENSG00000152669	0.0158383	0.237087	0.611308	0.75715
ENSG00000170214	0.0160439	0.201848	-0.552416	0.763117
ENSG00000205362	0.016052	0.336926	-0.763256	0.763117
ENSG00000126562	0.0161056	0.113639	0.396543	0.763454
ENSG00000173662	0.0161732	0.178179	0.596398	0.763454
ENSG00000135549	0.0161926	0.238229	-0.588524	0.763454
ENSG00000147257	0.0162635	0.123148	0.40533	0.764697
ENSG00000188112	0.0164537	0.199961	0.547166	0.771525
ENSG00000198626	0.0168605	0.718656	-1.14867	0.788446
ENSG00000197705	0.0169065	0.437149	-0.944027	0.788448
ENSG00000163661	0.0170209	0.478128	0.895087	0.789969
ENSG00000120457	0.0170311	0.320177	-0.690197	0.789969
ENSG00000232850	0.0172214	0.214799	0.617333	0.793833
ENSG00000084628	0.0172467	0.177033	0.673725	0.793833
ENSG00000167748	0.0172532	0.979455	1.77412	0.793833
ENSG00000164651	0.0173688	0.20161	-0.628824	0.794946
ENSG00000176909	0.0173756	0.0962528	0.376119	0.794946
ENSG00000198795	0.0174518	0.208986	-0.545118	0.794946
ENSG00000198963	0.0174627	0.705058	-1.18579	0.794946
ENSG00000008300	0.0175133	0.0993647	0.361154	0.795141
ENSG00000164638	0.0176575	0.137813	0.431506	0.798213
ENSG00000187808	0.017674	0.192628	-0.544284	0.798213
ENSG00000110665	0.0178466	0.240547	-0.597897	0.803892
ENSG00000101542	0.0179746	0.232972	0.636352	0.80754
ENSG00000117594	0.0181151	0.886611	-1.3094	0.811726
ENSG00000135914	0.01818	0.0827652	-0.332005	0.812512
ENSG00000166250	0.0182566	0.293667	-0.665431	0.813819
ENSG00000100721	0.0184926	0.437312	-1.02805	0.818787
ENSG00000102468	0.0185142	0.199461	0.56747	0.818787
ENSG00000165388	0.0185404	0.534628	1.06007	0.818787
ENSG00000198842	0.0185589	0.249656	-0.70333	0.818787
ENSG00000122679	0.0188007	0.320279	-0.694202	0.825304
ENSG00000119946	0.0188363	0.158671	0.470918	0.825304
ENSG00000204428	0.0188733	0.111825	0.410448	0.825304
ENSG00000197483	0.0189282	0.0579301	0.276008	0.825304
ENSG00000120328	0.0189471	0.186665	-0.528064	0.825304
ENSG00000110900	0.019141	0.226274	-0.572922	0.831642
ENSG00000197540	0.0192288	0.204625	-0.601918	0.831809
ENSG00000196109	0.0192418	0.662919	-1.09019	0.831809
ENSG00000115266	0.0194114	0.0584738	0.273031	0.837031
ENSG00000095539	0.0195227	0.0932583	0.340768	0.837925
ENSG00000139329	0.0196227	1.09476	-1.47615	0.837925
ENSG00000169551	0.0196584	1.89952	2.17273	0.837925
ENSG00000170476	0.019698	0.485565	-0.895894	0.837925
ENSG00000130177	0.0197216	0.0783674	0.309954	0.837925
ENSG00000140505	0.0197251	1.12767	-1.73975	0.837925
ENSG00000255587	0.0197932	0.180915	-0.713658	0.838743
ENSG00000187753	0.0198633	0.0980251	0.397788	0.839642
ENSG00000108309	0.0202272	0.141809	0.452401	0.840912
ENSG00000164920	0.0202843	0.263895	0.648334	0.840912
ENSG00000143196	0.0203224	0.89391	-1.306	0.840912
ENSG00000162591	0.0203434	0.386256	-0.758734	0.840912
ENSG00000106034	0.0203845	0.300308	-0.647382	0.840912
ENSG00000163746	0.0204166	0.0905585	0.395059	0.840912
ENSG00000213973	0.0204589	0.803587	-1.26085	0.840912
ENSG00000182583	0.0204677	0.270349	0.822071	0.840912
ENSG00000113594	0.020488	0.218444	-0.539839	0.840912
ENSG00000134853	0.0204927	0.743056	-1.13083	0.840912
ENSG00000089012	0.0205266	0.338599	-0.723382	0.840912
ENSG00000186487	0.0205279	1.74029	2.07141	0.840912
ENSG00000147689	0.0205304	0.261761	0.650056	0.840912
ENSG00000254550	0.0206163	0.0993619	0.424102	0.842228
ENSG00000172236	0.0206654	1.04934	-1.51724	0.842228
ENSG00000112964	0.0207825	0.328149	-0.676732	0.842228
ENSG00000088386	0.0208054	0.150927	0.437153	0.842228
ENSG00000183762	0.0208079	0.131464	-0.407922	0.842228
ENSG00000173065	0.0209641	0.0628818	0.275106	0.846237
ENSG00000104833	0.0210197	0.602323	-1.00332	0.846237
ENSG00000268457	0.0210625	0.104402	0.37809	0.846237
ENSG00000112214	0.0211175	0.340239	0.715787	0.846237
ENSG00000026751	0.0211535	0.218071	-0.537427	0.846237
ENSG00000146233	0.021239	0.269505	-0.605382	0.84626
ENSG00000151790	0.0212527	0.40124	-0.764909	0.84626
ENSG00000007350	0.0219064	0.892075	1.3237	0.870271
ENSG00000241186	0.0219822	0.669171	-1.06134	0.871267
ENSG00000160460	0.022048	0.133287	0.428335	0.871863
ENSG00000140527	0.0221852	0.16391	0.505078	0.875268
ENSG00000128917	0.0224336	0.102043	0.34994	0.88304
ENSG00000151365	0.0225583	0.445806	-0.825339	0.883927
ENSG00000231360	0.022564	0.131469	-0.414368	0.883927
ENSG00000160321	0.0226107	0.371587	-0.730374	0.883927
ENSG00000179636	0.022791	0.148608	-0.484157	0.888952
ENSG00000173080	0.0228431	0.233344	0.626727	0.888963
ENSG00000154611	0.022956	0.601417	-1.17585	0.891338
ENSG00000187013	0.0230599	0.10189	0.38684	0.893351
ENSG00000137266	0.0233503	0.0927592	0.329297	0.900818
ENSG00000163734	0.0233576	0.347224	0.701369	0.900818
ENSG00000146700	0.023707	0.0997337	0.349938	0.911011
ENSG00000104814	0.0237281	0.138347	-0.419829	0.911011
ENSG00000261221	0.023837	0.0696384	0.288777	0.913148
ENSG00000170345	0.024122	0.345113	0.688697	0.920693
ENSG00000131941	0.0242863	0.0788148	0.300389	0.920693
ENSG00000044524	0.0243796	0.509106	-0.857075	0.920693
ENSG00000115252	0.0243816	0.40131	-0.749178	0.920693
ENSG00000082684	0.024446	0.108756	0.359946	0.920693
ENSG00000149124	0.0244675	1.08652	-1.48877	0.920693
ENSG00000125319	0.024509	0.0823449	0.31141	0.920693
ENSG00000129009	0.0245135	0.927863	-1.29174	0.920693
ENSG00000148377	0.0245168	0.119479	0.498655	0.920693
ENSG00000150893	0.0247056	0.830289	-1.19315	0.923898
ENSG00000007216	0.0247098	0.445739	0.839918	0.923898
ENSG00000167984	0.0247946	0.107974	-0.358232	0.925052
ENSG00000179909	0.0248827	0.0905869	0.323843	0.925734
ENSG00000064655	0.0249568	0.243999	-0.577963	0.925734
ENSG00000160161	0.0250036	0.397298	-0.770839	0.925734
ENSG00000205358	0.0250648	0.57694	-0.970409	0.925734
ENSG00000134013	0.025115	0.190125	0.48243	0.925734
ENSG00000198824	0.0251491	0.0842093	0.309894	0.925734
ENSG00000166292	0.0252226	0.587017	-0.938658	0.925734
ENSG00000136732	0.0252443	0.165192	-0.446217	0.925734
ENSG00000172073	0.0254305	0.259908	1.06436	0.930571
ENSG00000130812	0.0256727	0.0964058	-0.348623	0.933808
ENSG00000005421	0.0257083	0.310158	-0.631607	0.933808
ENSG00000250733	0.0257174	0.114807	0.408609	0.933808
ENSG00000158578	0.0257366	0.203625	0.550434	0.933808
ENSG00000102606	0.0258012	0.102465	0.341132	0.934179
ENSG00000182636	0.0259877	0.442514	-0.777548	0.937533
ENSG00000088367	0.0260031	0.201026	0.492794	0.937533
ENSG00000145428	0.0262624	0.130469	-0.418878	0.944895
ENSG00000183918	0.026388	0.276546	-0.601962	0.946625
ENSG00000150656	0.0264208	0.216204	-0.554402	0.946625
ENSG00000203867	0.0266805	0.236653	0.5469	0.952816
ENSG00000173801	0.0267516	0.0940494	0.324091	0.952816
ENSG00000231256	0.0267601	0.231213	0.64824	0.952816
ENSG00000173876	0.0268367	0.169604	0.693572	0.953566
ENSG00000137509	0.0270845	0.109215	-0.349675	0.95543
ENSG00000076706	0.0271334	0.1107	0.352521	0.95543
ENSG00000105974	0.0271464	0.21106	0.494009	0.95543
ENSG00000135480	0.027155	1.07571	-1.42717	0.95543
ENSG00000163046	0.0271676	0.317629	-0.917629	0.95543
ENSG00000172831	0.0272236	0.137002	-0.395064	0.955443
ENSG00000212997	0.0272817	0.0795433	0.304684	0.955526
ENSG00000124343	0.0273562	0.157886	0.471644	0.955912
ENSG00000132464	0.0274041	0.16927	-0.450821	0.955912
ENSG00000172322	0.0276766	0.245561	-0.555184	0.961696
ENSG00000188747	0.0277315	0.129656	0.387164	0.961696
ENSG00000152977	0.0277778	0.25472	0.617763	0.961696
ENSG00000068650	0.027861	0.084874	0.304574	0.961696
ENSG00000186998	0.0279399	0.329044	-0.644349	0.961696
ENSG00000133020	0.0279831	0.632776	1.02647	0.961696
ENSG00000198643	0.0280033	0.455695	0.956188	0.961696
ENSG00000107485	0.0280182	0.181565	-0.493063	0.961696
ENSG00000048545	0.0280981	0.614045	1.10441	0.962514
ENSG00000186462	0.0281556	0.293744	-0.631458	0.962562
ENSG00000155961	0.0285629	0.248893	-0.571081	0.974546
ENSG00000229474	0.0286934	0.113065	-0.3608	0.975776
ENSG00000130827	0.0287127	0.131727	0.384202	0.975776
ENSG00000071967	0.0290747	0.161842	-0.428354	0.985715
ENSG00000169313	0.02912	0.20924	-0.510898	0.985715
ENSG00000039537	0.0294789	0.314277	-0.620644	0.991736
ENSG00000183508	0.0294908	0.252148	-0.543551	0.991736
ENSG00000104723	0.0296256	0.42885	-0.740491	0.991736
ENSG00000171044	0.0296479	0.131999	-0.409791	0.991736
ENSG00000120949	0.029667	0.252141	-0.586896	0.991736
ENSG00000222017	0.0297077	0.256991	0.712226	0.991736
ENSG00000129749	0.0297608	0.103349	0.364107	0.991736
ENSG00000149527	0.0297659	0.105837	-0.357568	0.991736
ENSG00000021852	0.029818	0.323578	-0.619982	0.991736
ENSG00000171246	0.0300301	0.588813	-0.927889	0.995771
ENSG00000138735	0.0301084	0.134452	0.384532	0.995771
ENSG00000159184	0.0301134	0.60301	1.13727	0.995771
ENSG00000145287	0.030326	0.366959	-0.692903	0.999404
ENSG00000068615	0.0303397	0.33102	-0.646136	0.999404
ENSG00000113088	0.0304753	0.372483	-0.695828	1
ENSG00000116819	0.0306352	0.120636	0.393325	1
ENSG00000161405	0.0306545	0.203896	-0.487124	1
ENSG00000131018	0.0307527	0.142865	-0.395894	1
ENSG00000126464	0.030761	0.0749538	0.282035	1
ENSG00000162892	0.0308668	0.134152	-0.427289	1
ENSG00000119574	0.0309524	0.0564995	0.24706	1
ENSG00000135862	0.0312531	0.0590351	0.246675	1
ENSG00000161381	0.031365	0.139447	0.389902	1
ENSG00000130669	0.0313883	0.0694777	0.269703	1
ENSG00000133048	0.0314184	0.432113	-0.756988	1
ENSG00000186834	0.031478	0.0760905	0.28168	1
ENSG00000226372	0.031551	0.345328	-0.910502	1
ENSG00000140285	0.0315874	0.647155	-0.973644	1
ENSG00000154997	0.0317227	0.517289	0.990708	1
ENSG00000155974	0.0317274	0.131967	-0.392252	1
ENSG00000178150	0.0317648	0.201732	0.509677	1
ENSG00000085185	0.0318401	0.0918462	0.311762	1
ENSG00000147799	0.0320266	0.0636906	0.263219	1
ENSG00000101463	0.0320628	0.426118	0.858923	1
ENSG00000146555	0.0321326	0.320893	-0.636812	1
ENSG00000116652	0.0322205	0.0955798	0.329117	1
ENSG00000254019	0.0322989	0.193352	0.522673	1
ENSG00000005249	0.0326535	0.199803	-0.475836	1
ENSG00000069188	0.0326941	0.416795	-0.721259	1
ENSG00000204614	0.0327024	0.438687	0.802721	1
ENSG00000173208	0.0327741	0.21776	-0.511239	1
ENSG00000184226	0.0328929	0.412964	-0.73371	1
ENSG00000181847	0.0329963	0.255373	-0.543967	1
ENSG00000095739	0.0330249	0.085134	-0.296219	1
ENSG00000162981	0.0330657	0.251179	-0.545074	1
ENSG00000170743	0.0330817	0.281428	-0.599051	1
ENSG00000115107	0.0331326	0.125728	-0.364486	1
ENSG00000132746	0.0331819	0.55684	1.09043	1
ENSG00000170624	0.0331883	0.511598	-0.825116	1
ENSG00000164188	0.0333023	0.132228	-0.388962	1
ENSG00000160471	0.0333207	0.242476	0.609809	1
ENSG00000149534	0.0333663	0.575452	-0.961721	1
ENSG00000087074	0.0334086	0.125017	0.362679	1
ENSG00000143341	0.0335118	0.266786	-0.550471	1
ENSG00000099994	0.0336238	0.377506	-0.684682	1
ENSG00000068831	0.0336612	0.181799	-0.449723	1
ENSG00000112280	0.0339125	0.380409	-0.731145	1
ENSG00000100351	0.0339775	0.138621	-0.39015	1
ENSG00000235034	0.034025	0.32272	0.790719	1
ENSG00000177054	0.034167	0.0967739	0.315627	1
ENSG00000139835	0.0343885	0.0839842	0.292105	1
ENSG00000177990	0.0345982	0.136531	0.411602	1
ENSG00000144331	0.0348298	0.294347	-0.595401	1
ENSG00000173376	0.0348527	0.934324	-1.30374	1
ENSG00000113389	0.0349418	0.345659	-0.633344	1
ENSG00000096996	0.0350688	0.148944	-0.403281	1
ENSG00000198520	0.0351688	0.0982181	-0.333422	1
ENSG00000134668	0.0351878	0.348184	0.648901	1
ENSG00000058866	0.0352445	0.128249	-0.369072	1
ENSG00000154153	0.0353208	0.236875	-0.514631	1
ENSG00000136834	0.0354276	0.141289	-0.539224	1
ENSG00000204252	0.0354967	0.18174	-0.440905	1
ENSG00000144488	0.0355102	0.17354	0.447999	1
ENSG00000101323	0.0355172	0.323765	-0.610825	1
ENSG00000137872	0.0356018	0.313598	-0.599047	1
ENSG00000102359	0.0356182	0.146274	-0.393845	1
ENSG00000173267	0.0356301	0.144487	-0.394514	1
ENSG00000237515	0.0357474	0.352934	-0.749998	1
ENSG00000257482	0.0357879	0.613899	-0.90733	1
ENSG00000158473	0.0358011	0.254971	-0.534237	1
ENSG00000239961	0.0358208	0.233107	-0.558154	1
ENSG00000087338	0.0358654	0.131612	0.367097	1
ENSG00000078114	0.0358957	0.381832	-0.670556	1
ENSG00000106689	0.0360545	0.422622	-0.761324	1
ENSG00000196366	0.0362735	0.0825511	0.308731	1
ENSG00000173947	0.0362933	0.261796	-0.572694	1
ENSG00000136881	0.0365304	0.191302	-0.449267	1
ENSG00000133574	0.0366141	0.143756	-0.384872	1
ENSG00000102452	0.0369734	0.664245	-0.938186	1
ENSG00000134339	0.0370116	0.502576	-0.813946	1
ENSG00000158296	0.037098	0.305034	-0.588473	1
ENSG00000160472	0.037157	0.129525	0.445653	1
ENSG00000069122	0.0373122	0.12485	0.354734	1
ENSG00000063438	0.0373533	0.114256	0.363323	1
ENSG00000188848	0.0374985	0.608569	-0.945853	1
ENSG00000126226	0.0375346	0.0793984	0.278301	1
ENSG00000108852	0.0375826	0.365834	0.65725	1
ENSG00000165471	0.037584	0.404133	-0.673188	1
ENSG00000124664	0.0377816	0.595104	0.979614	1
ENSG00000104413	0.037972	0.834648	-1.08372	1
ENSG00000131459	0.0380647	0.473733	-0.767774	1
ENSG00000143297	0.0383513	1.16418	-1.45531	1
ENSG00000254535	0.0383952	0.12594	-0.361741	1
ENSG00000169715	0.0384561	0.345084	-0.619663	1
ENSG00000121335	0.0384647	0.157117	-0.506748	1
ENSG00000197838	0.0384941	0.757548	-1.10833	1
ENSG00000244694	0.0385418	0.385264	-0.695227	1
ENSG00000163794	0.0385564	0.0837859	0.334072	1
ENSG00000177363	0.0386696	0.251355	-0.592518	1
ENSG00000131016	0.038676	0.0950508	0.304571	1
ENSG00000197992	0.0387415	0.253136	-0.580375	1
ENSG00000179520	0.0387939	0.208352	-0.512025	1
ENSG00000204420	0.0389144	0.106496	0.350701	1
ENSG00000113805	0.0390072	0.907589	-1.1616	1
ENSG00000127084	0.0390841	0.156134	-0.399767	1
ENSG00000139842	0.0390874	0.0698911	0.258078	1
ENSG00000115594	0.0391998	0.100203	-0.311865	1
ENSG00000167182	0.0392725	0.0621225	0.247735	1
ENSG00000163376	0.0393809	0.0732711	-0.268093	1
ENSG00000135517	0.0393873	0.0974023	0.358926	1
ENSG00000160539	0.0394265	0.166149	0.452231	1
ENSG00000092964	0.03959	0.125011	-0.350666	1
ENSG00000148488	0.0396797	0.352629	-0.666354	1
ENSG00000167619	0.0396832	0.374357	0.696389	1
ENSG00000117425	0.0397509	0.136931	0.376005	1
ENSG00000261857	0.0397713	0.134183	0.466046	1
ENSG00000170509	0.0398144	0.648065	-0.952798	1
ENSG00000268423	0.0398383	0.149646	0.502657	1
ENSG00000186910	0.0398859	0.561579	-0.822447	1
ENSG00000114200	0.0399003	0.50351	-0.76801	1
ENSG00000178233	0.040031	0.19881	0.57245	1
ENSG00000203778	0.0402217	0.147608	-0.387305	1
ENSG00000158865	0.040226	0.292766	-0.584731	1
ENSG00000069399	0.0402725	0.0724842	0.263655	1
ENSG00000117394	0.0403153	0.291296	0.554296	1
ENSG00000075340	0.0403374	0.233638	-0.520907	1
ENSG00000132874	0.040495	0.383865	0.75105	1
ENSG00000090932	0.0405978	0.558081	1.04964	1
ENSG00000180432	0.0406396	0.722807	-0.98099	1
ENSG00000164694	0.0407427	0.842597	-1.09468	1
ENSG00000112852	0.0408225	0.187223	-0.4628	1
ENSG00000186564	0.0408716	0.0787143	0.28052	1
ENSG00000204564	0.0409088	0.0648577	0.248634	1
ENSG00000158104	0.0410238	0.793065	-1.05497	1
ENSG00000116106	0.0410443	0.186826	-0.438208	1
ENSG00000076604	0.0412548	0.0524314	0.220415	1
ENSG00000168646	0.0414579	0.200176	-0.457126	1
ENSG00000167588	0.0416993	0.162237	-0.401311	1
ENSG00000144063	0.0420062	0.265197	0.547469	1
ENSG00000169876	0.0420899	1.10585	1.40812	1
ENSG00000205403	0.0421316	0.116095	-0.33175	1
ENSG00000148926	0.0421735	0.196541	0.44487	1
ENSG00000213828	0.0422947	0.115518	0.448379	1
ENSG00000104881	0.0423018	0.186303	0.430975	1
ENSG00000144452	0.0424645	0.167986	0.426791	1
ENSG00000173432	0.0425161	0.603374	-0.887817	1
ENSG00000105122	0.0425747	0.136782	-0.366219	1
ENSG00000172379	0.0425905	0.265612	-0.529424	1
ENSG00000212998	0.0428459	0.0889968	0.292451	1
ENSG00000232434	0.0428886	0.158323	0.397866	1
ENSG00000134901	0.0431167	0.0975468	0.302792	1
ENSG00000189134	0.0431812	0.155531	-0.440495	1
ENSG00000146707	0.0431946	0.0633421	0.245479	1
ENSG00000243709	0.0432079	0.263853	-0.590117	1
ENSG00000171346	0.0433678	0.777204	1.10195	1
ENSG00000188517	0.0434304	0.358164	-0.673821	1
ENSG00000156234	0.0435545	0.601152	-0.895787	1
ENSG00000105261	0.043596	0.0900085	0.338699	1
ENSG00000125869	0.0436044	0.85329	-1.11954	1
ENSG00000243232	0.0436335	0.682302	-0.906156	1
ENSG00000047597	0.0436707	0.153595	-0.396619	1
ENSG00000124243	0.0438683	0.0779742	-0.267236	1
ENSG00000184292	0.0438772	1.09863	-1.33292	1
ENSG00000126216	0.0439054	0.0823315	0.274992	1
ENSG00000138685	0.0439727	0.29666	-0.560232	1
ENSG00000069018	0.0439745	0.196167	0.537567	1
ENSG00000198563	0.0440177	0.0712122	0.254551	1
ENSG00000137976	0.0440857	0.295633	-0.664021	1
ENSG00000188916	0.0441582	0.104503	0.317385	1
ENSG00000139679	0.0442649	0.0835097	-0.276854	1
ENSG00000198176	0.044396	0.107482	0.315801	1
ENSG00000172673	0.0444349	0.245064	-0.505112	1
ENSG00000131409	0.0444619	0.161679	-0.414127	1
ENSG00000160282	0.0445007	0.498497	-0.741772	1
ENSG00000183145	0.0445173	0.16915	0.449581	1
ENSG00000166984	0.0445215	0.187948	-0.569979	1
ENSG00000189410	0.0445889	0.164322	0.453874	1
ENSG00000239998	0.0446493	0.148751	-0.398301	1
ENSG00000116132	0.0447046	0.323366	0.589559	1
ENSG00000185633	0.04476	0.271189	0.520329	1
ENSG00000106125	0.0447966	0.137661	0.369932	1
ENSG00000104812	0.0448482	0.0861154	0.280664	1
ENSG00000137343	0.0449708	0.076867	0.267368	1
ENSG00000111087	0.0449971	0.202793	-0.45236	1
ENSG00000123901	0.045027	0.290725	0.621984	1
ENSG00000267824	0.0450371	0.331006	-0.600552	1
ENSG00000005073	0.045056	0.356569	0.777354	1
ENSG00000144285	0.0451128	0.279467	0.599295	1
ENSG00000226763	0.0451379	0.083297	0.297611	1
ENSG00000152578	0.0452171	0.279774	0.600588	1
ENSG00000079557	0.0453016	0.390915	-0.644318	1
ENSG00000180921	0.0453024	0.102857	0.307333	1
ENSG00000137078	0.0453273	0.214014	-0.491673	1
ENSG00000174130	0.0454676	0.122006	-0.338319	1
ENSG00000159212	0.0454786	0.948091	-1.20609	1
ENSG00000147606	0.0455056	0.141412	0.387433	1
ENSG00000107562	0.0455147	0.3832	-0.654895	1
ENSG00000117400	0.0455241	0.10597	0.369111	1
ENSG00000164825	0.0455957	0.611698	-0.839196	1
ENSG00000174348	0.0457117	0.714435	-0.944332	1
ENSG00000121207	0.0458119	0.244478	-0.504372	1
ENSG00000125355	0.0460383	0.212384	-0.470262	1
ENSG00000197953	0.0460761	0.34381	0.631621	1
ENSG00000138135	0.0461183	0.377527	-0.676568	1
ENSG00000101938	0.0462426	1.19614	-1.3484	1
ENSG00000131019	0.0462477	0.167972	-0.467215	1
ENSG00000110799	0.0463684	0.281814	0.537588	1
ENSG00000170525	0.0463852	0.244537	0.491641	1
ENSG00000258539	0.0464384	0.137716	0.421374	1
ENSG00000175485	0.0465074	0.153258	0.476287	1
ENSG00000255468	0.0465371	0.0903991	0.290971	1
ENSG00000106070	0.0466077	0.069407	0.247962	1
ENSG00000179528	0.0466121	0.0775393	0.268946	1
ENSG00000184185	0.0466857	0.132131	-0.389683	1
ENSG00000258083	0.0471296	0.380423	0.809794	1
ENSG00000052344	0.0471703	0.275607	-0.541056	1
ENSG00000185615	0.0471734	0.244628	0.565542	1
ENSG00000177272	0.0472458	0.308829	-0.572415	1
ENSG00000127954	0.0472832	0.339853	-0.59851	1
ENSG00000123243	0.0473217	0.654411	-0.878636	1
ENSG00000258875	0.0473836	0.157348	-0.498634	1
ENSG00000159197	0.0475097	0.20464	0.513743	1
ENSG00000204060	0.0475321	0.272749	0.571994	1
ENSG00000256530	0.0475762	0.184565	0.459492	1
ENSG00000241370	0.0476322	0.0796799	0.28322	1
ENSG00000063169	0.0477675	0.0939108	0.294832	1
ENSG00000163736	0.047784	1.03443	1.24368	1
ENSG00000108405	0.0477888	0.331542	-0.610045	1
ENSG00000035720	0.0478015	0.334685	-0.618262	1
ENSG00000140284	0.0478094	0.375545	-0.613516	1
ENSG00000186047	0.0478544	0.184743	0.424502	1
ENSG00000167880	0.0479617	0.597104	0.842809	1
ENSG00000139174	0.0481576	0.353842	-0.616788	1
ENSG00000141434	0.0482083	0.155781	0.439193	1
ENSG00000179914	0.0483218	0.396671	-0.709772	1
ENSG00000169429	0.0483843	0.538542	0.774723	1
ENSG00000196639	0.0483921	0.125367	0.341007	1
ENSG00000221869	0.0484187	0.106526	0.308743	1
ENSG00000078018	0.0487818	0.099576	-0.297587	1
ENSG00000168329	0.048878	0.235158	-0.483556	1
ENSG00000197262	0.0489173	0.248233	0.572061	1
ENSG00000171877	0.0490379	0.105473	0.315652	1
ENSG00000137709	0.0490903	0.30049	0.608179	1
ENSG00000007933	0.0491368	0.305537	-0.546304	1
ENSG00000159588	0.0491614	0.104656	0.312145	1
ENSG00000145911	0.0493759	0.136907	0.356199	1
ENSG00000163600	0.0495298	0.20668	-0.448572	1
ENSG00000105369	0.0495715	0.537892	-0.842123	1
ENSG00000147251	0.0495932	0.145494	-0.363556	1
ENSG00000157502	0.0496102	0.460015	-0.71214	1
ENSG00000183114	0.0497088	0.312095	-0.6826	1
ENSG00000078401	0.0499521	0.380319	0.638377	1
ENSG00000172940	0.0499865	0.223774	0.514283	1
ENSG00000204519	0.0501533	0.0711922	0.248541	1
ENSG00000181449	0.050172	0.504097	0.867091	1
ENSG00000137204	0.0501768	0.375351	-0.617349	1
ENSG00000139200	0.0502803	0.240163	0.519953	1
ENSG00000174007	0.050418	0.0634645	-0.241014	1
ENSG00000188051	0.0505579	0.203438	-0.526104	1
ENSG00000153303	0.0505597	0.251652	0.557204	1
ENSG00000115009	0.050727	0.23349	0.469429	1
ENSG00000183647	0.0509129	0.0683039	0.244475	1
ENSG00000182197	0.0509137	0.0767517	0.256484	1
ENSG00000254521	0.0510187	0.120364	0.349043	1
ENSG00000115841	0.0510279	0.0585747	-0.224542	1
ENSG00000148053	0.0510306	0.767473	-0.985707	1
ENSG00000197859	0.0511793	0.515407	-0.744034	1
ENSG00000178149	0.0513152	0.0617624	0.232175	1
ENSG00000128652	0.0513613	0.195534	0.441436	1
ENSG00000122986	0.0514261	0.131298	-0.347803	1
ENSG00000017373	0.0515107	0.160668	0.383492	1
ENSG00000083454	0.0515602	0.136933	-0.390909	1
ENSG00000107099	0.0515978	0.148592	-0.36448	1
ENSG00000144045	0.0516097	0.628929	0.856988	1
ENSG00000161031	0.0517214	0.486468	-0.728785	1
ENSG00000205318	0.0517939	0.120397	-0.45107	1
ENSG00000114115	0.0518429	0.248693	-0.487227	1
ENSG00000187456	0.051894	0.102779	0.31655	1
ENSG00000129214	0.0520324	0.191981	-0.422803	1
ENSG00000176593	0.0520686	0.111345	0.313739	1
ENSG00000139220	0.052318	0.122304	-0.333529	1
ENSG00000150967	0.0524537	0.0545009	0.220962	1
ENSG00000144152	0.052455	0.103415	0.301656	1
ENSG00000109272	0.0524959	1.15508	1.34337	1
ENSG00000155085	0.0528469	0.083049	-0.268503	1
ENSG00000187048	0.0528766	0.478397	-0.713089	1
ENSG00000154359	0.0528806	0.0645471	-0.233522	1
ENSG00000174697	0.0529253	0.841902	1.10767	1
ENSG00000253459	0.0530288	0.170438	0.450388	1
ENSG00000183186	0.0532441	0.206373	0.506774	1
ENSG00000152766	0.0532863	0.262117	-0.513935	1
ENSG00000162460	0.0533892	0.284127	-0.547318	1
ENSG00000182287	0.0534062	0.0749432	-0.251357	1
ENSG00000137857	0.0534389	0.0797429	0.262061	1
ENSG00000162344	0.0534417	0.283494	-0.570872	1
ENSG00000186297	0.0537302	1.21061	-1.44559	1
ENSG00000204655	0.0537575	0.245938	0.620131	1
ENSG00000178773	0.0537609	0.196425	-0.453918	1
ENSG00000006788	0.0537727	0.58596	0.847538	1
ENSG00000157514	0.0538312	0.224759	-0.45459	1
ENSG00000165899	0.0539106	0.168382	-0.412423	1
ENSG00000214402	0.0540097	0.395492	-0.689436	1
ENSG00000138829	0.0541256	0.245584	-0.486311	1
ENSG00000104043	0.0542058	0.134838	-0.342604	1
ENSG00000130940	0.0542113	0.102562	0.297198	1
ENSG00000000971	0.0542649	0.152807	-0.364584	1
ENSG00000176124	0.0545265	0.149152	0.360649	1
ENSG00000176907	0.0547121	0.213579	-0.440276	1
ENSG00000168878	0.0548003	0.144543	0.430283	1
ENSG00000144057	0.0549668	0.874314	-1.04783	1
ENSG00000136295	0.0550628	0.0694442	0.239572	1
ENSG00000266258	0.0550855	0.0805682	-0.269715	1
ENSG00000120738	0.0551919	0.320458	0.555047	1
ENSG00000116141	0.0552207	0.173536	-0.400438	1
ENSG00000122641	0.0552945	0.370753	-0.607567	1
ENSG00000157765	0.055372	0.935882	-1.11715	1
ENSG00000164808	0.0555588	0.0695883	0.239171	1
ENSG00000116254	0.0556146	0.244193	0.557095	1
ENSG00000100767	0.0556291	0.248801	-0.478754	1
ENSG00000222007	0.0558396	0.173686	0.421286	1
ENSG00000204099	0.0558844	0.361461	-0.598377	1
ENSG00000133250	0.0558995	0.0646001	0.241956	1
ENSG00000125249	0.0559115	0.0548121	0.210845	1
ENSG00000172660	0.0559451	0.0724766	0.243856	1
ENSG00000007866	0.0559937	0.0667004	0.234451	1
ENSG00000239857	0.0560633	0.10146	0.297056	1
ENSG00000164171	0.0561173	0.15283	-0.363246	1
ENSG00000232070	0.0561913	0.0979127	0.321411	1
ENSG00000269067	0.0562522	0.788551	-1.02202	1
ENSG00000185269	0.0562569	0.601788	-0.822959	1
ENSG00000099985	0.056326	0.449235	0.675386	1
ENSG00000156381	0.0563378	0.0668264	0.237351	1
ENSG00000111058	0.0563792	0.197948	-0.414323	1
ENSG00000196126	0.0564389	0.197937	-0.419442	1
ENSG00000168517	0.0564971	0.0702042	0.242218	1
ENSG00000196735	0.0566103	0.180124	-0.400268	1
ENSG00000175745	0.056618	0.252634	-0.477035	1
ENSG00000231031	0.0567657	0.67489	1.08902	1
ENSG00000105717	0.0568406	0.234627	-0.497774	1
ENSG00000083817	0.0568561	0.0564494	0.217325	1
ENSG00000175857	0.0569171	0.411391	-0.647538	1
ENSG00000118729	0.056926	0.498684	-0.752282	1
ENSG00000164100	0.05696	0.373701	-0.636033	1
ENSG00000006453	0.0569604	0.0798867	0.255434	1
ENSG00000204410	0.0570745	0.10523	0.298443	1
ENSG00000072422	0.0571021	0.137537	-0.341499	1
ENSG00000166959	0.0571925	0.355633	0.74219	1
ENSG00000198646	0.0572567	0.07559	0.248029	1
ENSG00000204049	0.0573144	0.0966837	0.300831	1
ENSG00000186265	0.0574116	0.288971	-0.533213	1
ENSG00000196167	0.0574459	0.234577	0.46049	1
ENSG00000082482	0.057456	0.486797	-0.775409	1
ENSG00000132703	0.0574862	0.429697	-0.638527	1
ENSG00000090924	0.0577035	0.104641	0.294495	1
ENSG00000137404	0.0578259	0.0950926	0.281864	1
ENSG00000148704	0.0579041	1.01796	1.26156	1
ENSG00000248727	0.0579467	0.162903	0.41315	1
ENSG00000107165	0.0580176	0.549915	-0.784043	1
ENSG00000178199	0.0581171	0.124656	-0.328925	1
ENSG00000132693	0.0581211	0.478874	-0.70096	1
ENSG00000137860	0.0581569	0.409665	0.640529	1
ENSG00000167780	0.0584943	0.247344	-0.492166	1
ENSG00000198910	0.0585228	0.438678	0.704847	1
ENSG00000154678	0.0585717	0.218438	0.448619	1
ENSG00000005187	0.0586371	0.0934702	-0.277258	1
ENSG00000166974	0.0587052	0.08357	-0.260066	1
ENSG00000135213	0.0587976	0.0810561	0.256127	1
ENSG00000153253	0.0588808	0.222839	-0.461317	1
ENSG00000167612	0.0589104	0.528848	0.809775	1
ENSG00000172156	0.0589636	0.973402	-1.17889	1
ENSG00000196937	0.058991	0.0630234	-0.224373	1
ENSG00000124406	0.0590387	0.150731	-0.356938	1
ENSG00000130224	0.05908	0.236621	-0.46794	1
ENSG00000038295	0.0591001	0.463252	-0.701401	1
ENSG00000168398	0.0591114	0.285154	0.512782	1
ENSG00000171243	0.0591135	0.155924	0.437933	1
ENSG00000174672	0.0592608	0.148226	0.376048	1
ENSG00000102572	0.0592679	0.0840977	0.259902	1
ENSG00000204882	0.0593107	0.374975	-0.658182	1
ENSG00000159403	0.0593121	0.157332	-0.363144	1
ENSG00000181894	0.0593293	0.0879844	0.266846	1
ENSG00000009694	0.0594921	0.234683	-0.460522	1
ENSG00000164893	0.0594952	0.463627	0.822901	1
ENSG00000184500	0.0595939	0.084082	-0.259443	1
ENSG00000269526	0.0596058	0.257383	0.683483	1
ENSG00000153283	0.0596075	0.266684	-0.489428	1
ENSG00000177030	0.0596441	0.0614005	0.221823	1
ENSG00000147614	0.0596898	0.232475	0.464977	1
ENSG00000122707	0.0597104	0.105702	-0.294505	1
ENSG00000131471	0.0598184	0.142199	-0.345603	1
ENSG00000164303	0.0598989	0.215758	-0.486783	1
ENSG00000037280	0.0600573	0.123233	-0.319252	1
ENSG00000169851	0.0601042	0.909277	-1.05896	1
ENSG00000228727	0.060114	0.108337	0.321209	1
ENSG00000133401	0.0601375	0.111262	0.302046	1
ENSG00000184347	0.060149	0.361705	0.587208	1
ENSG00000231389	0.0601595	0.155925	-0.361327	1
ENSG00000172086	0.0601943	0.106987	-0.294975	1
ENSG00000198821	0.0602711	0.151701	-0.362866	1
ENSG00000184454	0.060312	0.263983	-0.492747	1
ENSG00000131050	0.0603171	0.0981225	0.461153	1
ENSG00000228768	0.0604099	0.127899	0.347308	1
ENSG00000186642	0.0604367	0.210421	-0.430793	1
ENSG00000182836	0.0605732	0.586426	-0.798805	1
ENSG00000101958	0.060588	0.476643	0.772208	1
ENSG00000081803	0.0607177	0.0969486	-0.278879	1
ENSG00000140090	0.060734	0.184335	-0.420688	1
ENSG00000179044	0.0610065	0.0751013	-0.252648	1
ENSG00000145087	0.061083	0.146907	0.371292	1
ENSG00000134905	0.0611814	0.073872	0.241327	1
ENSG00000126882	0.0611849	0.132165	-0.331316	1
ENSG00000092295	0.0612125	0.138464	0.356347	1
ENSG00000109686	0.0614054	0.0816517	-0.253778	1
ENSG00000150722	0.0614094	0.318776	0.541075	1
ENSG00000162552	0.0614434	0.183642	-0.401634	1
ENSG00000067798	0.0614688	0.437567	-0.65184	1
ENSG00000160207	0.0615197	0.155495	0.368636	1
ENSG00000171054	0.0615524	0.538426	0.812802	1
ENSG00000250120	0.0615773	0.999707	-1.1357	1
ENSG00000257390	0.0615788	0.0955247	0.361694	1
ENSG00000065675	0.0615874	0.197137	-0.419862	1
ENSG00000134463	0.0617333	0.137251	-0.336383	1
ENSG00000178235	0.0617679	0.628805	1.11524	1
ENSG00000105928	0.0619552	0.101333	0.284218	1
ENSG00000188984	0.0620422	0.681556	0.999383	1
ENSG00000074935	0.0620747	0.0545162	-0.206151	1
ENSG00000136573	0.0620831	0.428839	-0.713542	1
ENSG00000249852	0.0621415	0.115764	0.318302	1
ENSG00000184908	0.0621723	0.179096	0.53343	1
ENSG00000142494	0.0622326	0.118771	-0.30882	1
ENSG00000149212	0.0623655	0.201213	-0.41146	1
ENSG00000181135	0.0624096	0.0633991	0.225589	1
ENSG00000185567	0.0624704	0.312725	0.539862	1
ENSG00000247746	0.0624747	0.116088	-0.311925	1
ENSG00000196482	0.0625086	0.461579	-0.682014	1
ENSG00000081087	0.0625172	0.0782752	-0.247266	1
ENSG00000149201	0.0625269	0.203551	0.429737	1
ENSG00000162849	0.0625274	0.29098	-0.515427	1
ENSG00000179954	0.0625502	0.352582	-0.591101	1
ENSG00000139631	0.0625849	0.0610456	-0.218199	1
ENSG00000124260	0.0626795	0.902812	1.14394	1
ENSG00000090920	0.0627749	0.260414	-0.475592	1
ENSG00000197496	0.0627957	0.254357	-0.466738	1
ENSG00000123908	0.0628226	0.0487972	0.193612	1
ENSG00000151208	0.0630356	0.0667807	0.227104	1
ENSG00000126368	0.0630535	0.0945274	0.276024	1
ENSG00000077984	0.0630566	0.160363	-0.373069	1
ENSG00000010932	0.0632585	0.332161	-0.55297	1
ENSG00000078725	0.0634767	0.451632	-0.755826	1
ENSG00000138696	0.0634795	0.544993	-0.782702	1
ENSG00000165966	0.063516	1.2452	-1.38964	1
ENSG00000157851	0.0635176	0.922367	1.32626	1
ENSG00000170801	0.0635567	0.506806	-0.721575	1
ENSG00000181804	0.0637843	0.159099	-0.361423	1
ENSG00000171475	0.0638312	0.0635314	0.22083	1
ENSG00000137573	0.0638949	0.421724	0.631459	1
ENSG00000187959	0.0639314	0.129723	0.388673	1
ENSG00000176349	0.0639318	0.127127	0.341439	1
ENSG00000145526	0.0639632	0.705402	-1.048	1
ENSG00000176659	0.0640233	0.279001	-0.529497	1
ENSG00000188580	0.0640509	0.233118	-0.481875	1
ENSG00000138395	0.0640777	0.483243	-0.75953	1
ENSG00000163599	0.0641839	0.224083	-0.443786	1
ENSG00000121270	0.0642029	0.150362	-0.356295	1
ENSG00000213132	0.0642489	0.124328	0.319185	1
ENSG00000124920	0.0642891	0.128971	0.320027	1
ENSG00000164304	0.0645345	0.181188	0.450316	1
ENSG00000026559	0.0645416	0.400522	0.651696	1
ENSG00000171208	0.0646539	0.127161	-0.320166	1
ENSG00000181656	0.0647245	0.647234	-0.793219	1
ENSG00000196220	0.0647769	0.0891268	-0.266471	1
ENSG00000183044	0.0649091	0.221614	-0.427797	1
ENSG00000179299	0.0649685	0.0905751	-0.280031	1
ENSG00000147206	0.0650481	0.305841	-0.585189	1
ENSG00000168256	0.0650883	0.0520012	0.198498	1
ENSG00000154118	0.065177	0.216643	0.461143	1
ENSG00000104973	0.0651849	0.0622157	0.218658	1
ENSG00000006047	0.0652558	0.179481	-0.403347	1
ENSG00000147434	0.0652581	0.186733	-0.460003	1
ENSG00000136167	0.0652976	0.165493	-0.365656	1
ENSG00000205542	0.0654754	0.0906022	-0.263796	1
ENSG00000104885	0.0655096	0.0744987	0.238632	1
ENSG00000197872	0.0655264	0.125018	-0.314206	1
ENSG00000105697	0.065537	0.678203	-0.870055	1
ENSG00000141314	0.0655699	0.19118	0.43598	1
ENSG00000256436	0.0656101	0.0794291	0.256	1
ENSG00000186648	0.0656218	0.099965	0.290713	1
ENSG00000132386	0.0657281	0.116344	-0.300414	1
ENSG00000248383	0.0657289	0.568222	-0.782966	1
ENSG00000150637	0.0659385	0.232652	-0.447669	1
ENSG00000119927	0.0659528	0.242693	-0.448639	1
ENSG00000117322	0.066116	0.507874	-0.740226	1
ENSG00000102962	0.0661185	0.298339	-0.563458	1
ENSG00000178568	0.0663045	0.450226	-0.701277	1
ENSG00000117069	0.0665666	0.873425	-1.00446	1
ENSG00000111145	0.0666067	0.076744	-0.241538	1
ENSG00000244414	0.0666368	0.461776	-0.630894	1
ENSG00000169894	0.0666875	0.564565	0.753227	1
ENSG00000101695	0.0667544	0.126561	-0.315961	1
ENSG00000122224	0.0667706	0.189209	-0.399382	1
ENSG00000145888	0.0667889	0.122598	0.366937	1
ENSG00000131067	0.0667945	0.0808484	0.249419	1
ENSG00000240563	0.0668547	0.430184	0.652842	1
ENSG00000156486	0.066933	0.194288	0.413074	1
ENSG00000157168	0.0669383	0.336332	-0.557827	1
ENSG00000257017	0.0669411	0.401599	-0.584551	1
ENSG00000198569	0.0670117	0.11194	0.316837	1
ENSG00000148908	0.0671154	0.132408	-0.324198	1
ENSG00000183801	0.0672554	0.188432	-0.393876	1
ENSG00000101222	0.0673511	0.178943	0.484786	1
ENSG00000226124	0.0673651	0.123634	-0.321402	1
ENSG00000104219	0.0673788	0.145791	-0.33815	1
ENSG00000119681	0.0675397	0.289854	-0.499895	1
ENSG00000198736	0.0675987	0.0973194	-0.272695	1
ENSG00000213995	0.0676307	0.0866648	0.256121	1
ENSG00000172752	0.0676846	0.813829	-1.0655	1
ENSG00000079112	0.067691	0.599812	0.794726	1
ENSG00000147130	0.0677609	0.0530179	0.198435	1
ENSG00000164520	0.0677692	0.12499	0.36642	1
ENSG00000197182	0.0677833	0.0952919	0.27133	1
ENSG00000175097	0.0680189	0.162015	0.421466	1
ENSG00000124091	0.0680531	0.0860019	0.263138	1
ENSG00000164161	0.0681399	0.493341	-0.686987	1
ENSG00000136869	0.0682913	0.130404	-0.318195	1
ENSG00000173933	0.068347	0.0533059	0.200026	1
ENSG00000196368	0.0683637	0.177652	-0.433363	1
ENSG00000272214	0.0684337	0.117841	0.301569	1
ENSG00000185247	0.0684957	0.604256	1.05493	1
ENSG00000104835	0.0687919	0.0641008	0.230238	1
ENSG00000156026	0.0688692	0.0660162	0.22136	1
ENSG00000164946	0.0689434	0.697759	-0.836635	1
ENSG00000070019	0.0689934	0.294067	0.503116	1
ENSG00000267976	0.069168	0.171759	0.42401	1
ENSG00000121380	0.0691897	0.14244	0.338668	1
ENSG00000125505	0.0692662	0.0635068	0.216698	1
ENSG00000160185	0.0693087	0.212092	-0.432827	1
ENSG00000078814	0.069418	0.101015	0.280246	1
ENSG00000153093	0.06958	0.267695	-0.535571	1
ENSG00000099399	0.0696201	0.45367	-0.845488	1
ENSG00000180448	0.0696511	0.126929	-0.312307	1
ENSG00000179832	0.0697065	0.0943705	0.266361	1
ENSG00000169884	0.0697758	0.432541	-0.696641	1
ENSG00000104237	0.0697882	0.571478	0.773752	1
ENSG00000173262	0.0698508	0.105095	-0.313001	1
ENSG00000148204	0.0702305	0.193972	-0.41857	1
ENSG00000102802	0.0704412	0.431998	0.633911	1
ENSG00000180447	0.0704577	0.477375	-0.676743	1
ENSG00000172318	0.0704786	0.785001	-0.92332	1
ENSG00000088808	0.0705418	0.0757639	0.236675	1
ENSG00000197046	0.0706179	0.25701	0.469602	1
ENSG00000184156	0.0706471	0.248182	-0.457334	1
ENSG00000260916	0.0706937	0.0664944	-0.220236	1
ENSG00000107864	0.0707207	0.0759822	-0.237246	1
ENSG00000180044	0.0707467	0.21619	-0.427951	1
ENSG00000136367	0.0708741	0.113023	0.304818	1
ENSG00000184574	0.0709306	0.143589	-0.339492	1
ENSG00000171444	0.0711539	0.123872	-0.305624	1
ENSG00000105880	0.0711725	0.180905	0.537014	1
ENSG00000180539	0.0713749	0.160696	-0.385099	1
ENSG00000189190	0.0713766	0.15983	0.350408	1
ENSG00000141294	0.0715819	0.0925168	0.268828	1
ENSG00000198553	0.0717274	0.123996	0.314408	1
ENSG00000134242	0.0718108	0.177374	-0.373299	1
ENSG00000147065	0.0719611	0.0828809	-0.245992	1
ENSG00000164076	0.0719667	0.33227	0.649272	1
ENSG00000117090	0.0720733	0.228867	-0.438712	1
ENSG00000131055	0.0721181	0.139154	0.354259	1
ENSG00000177992	0.0721231	0.236972	0.479822	1
ENSG00000227124	0.072125	0.272932	-0.472299	1
ENSG00000158220	0.0722342	0.192728	0.387648	1
ENSG00000128250	0.0724047	0.272371	-0.534793	1
ENSG00000047662	0.0725211	0.0728033	0.258861	1
ENSG00000174514	0.0725754	0.085534	0.256162	1
ENSG00000077943	0.0725807	0.225367	-0.425738	1
ENSG00000155714	0.0725809	0.102191	0.313001	1
ENSG00000115297	0.0726058	0.570991	0.797554	1
ENSG00000095970	0.0726851	0.192815	-0.390393	1
ENSG00000166123	0.0727001	0.12405	-0.304143	1
ENSG00000123358	0.0727504	0.174412	0.368099	1
ENSG00000204344	0.0727797	0.0680508	0.222915	1
ENSG00000113722	0.0728324	0.604023	-0.89403	1
ENSG00000189064	0.0731008	0.122468	-0.8225	1
ENSG00000136999	0.0731229	0.241805	0.44573	1
ENSG00000145692	0.0732804	0.196963	-0.39401	1
ENSG00000151287	0.0732844	0.0653256	0.21751	1
ENSG00000166199	0.0733226	0.115585	-0.29333	1
ENSG00000221890	0.073373	0.473738	-0.663066	1
ENSG00000243678	0.0734188	0.0671398	0.239715	1
ENSG00000226174	0.073462	0.123905	0.322511	1
ENSG00000167244	0.0735123	0.68114	-0.819225	1
ENSG00000072315	0.0735446	0.185433	0.398007	1
ENSG00000139269	0.0737031	0.439484	-0.612314	1
ENSG00000136153	0.0738112	0.103257	0.274335	1
ENSG00000236882	0.0739469	0.310391	-0.527388	1
ENSG00000153487	0.0740314	0.0837794	0.246773	1
ENSG00000037042	0.0741044	0.0835195	0.246906	1
ENSG00000116525	0.0741185	0.0694854	0.229691	1
ENSG00000120057	0.074267	0.777048	-0.927653	1
ENSG00000244476	0.0743074	0.0908699	0.262546	1
ENSG00000110243	0.0745521	0.456171	-0.640912	1
ENSG00000204366	0.0747623	0.0928505	0.26453	1
ENSG00000036530	0.0750872	0.134357	0.333085	1
ENSG00000066185	0.0750897	0.146224	-0.345514	1
ENSG00000215346	0.075098	0.161456	-0.374778	1
ENSG00000183807	0.0752232	0.16756	-0.378788	1
ENSG00000146411	0.0752368	0.301368	-0.504408	1
ENSG00000206579	0.075469	0.950037	-1.14919	1
ENSG00000134775	0.0754987	0.285252	-0.478417	1
ENSG00000136206	0.075524	0.0884001	0.257454	1
ENSG00000198681	0.0756421	0.248978	0.521407	1
ENSG00000160181	0.0756567	0.944478	1.10341	1
ENSG00000163508	0.0756664	0.254832	-0.465464	1
ENSG00000011677	0.075942	0.532586	0.771358	1
ENSG00000006704	0.0759461	0.0634179	0.212127	1
ENSG00000178115	0.0759639	0.0913486	0.323411	1
ENSG00000266964	0.0761811	0.46644	-0.629639	1
ENSG00000078399	0.0761985	0.430705	0.704422	1
ENSG00000173261	0.0763308	0.08308	0.283334	1
ENSG00000100593	0.0763339	0.476618	0.773551	1
ENSG00000198502	0.0763755	0.19834	-0.395764	1
ENSG00000177453	0.0764012	0.149731	0.37382	1
ENSG00000006283	0.0764229	0.354998	0.60027	1
ENSG00000090612	0.0765277	0.0845708	-0.245111	1
ENSG00000156687	0.0766082	0.36081	0.737413	1
ENSG00000077274	0.0766883	0.877062	-1.01727	1
ENSG00000171840	0.0766959	0.0855018	-0.252167	1
ENSG00000102755	0.0769193	0.0850833	0.24536	1
ENSG00000065150	0.0769767	0.0872377	0.24829	1
ENSG00000121743	0.0771724	0.366453	0.602372	1
ENSG00000147381	0.0773604	1.95539	1.74278	1
ENSG00000173338	0.0775462	0.181593	0.412915	1
ENSG00000134256	0.0776017	0.0966258	-0.271333	1
ENSG00000128872	0.0776393	0.132215	-0.309713	1
ENSG00000087253	0.0776543	0.0971032	-0.263343	1
ENSG00000103723	0.0776736	0.513653	0.733666	1
ENSG00000224689	0.0779505	0.240407	-0.455384	1
ENSG00000124701	0.0781297	0.0858684	0.26943	1
ENSG00000070404	0.0782957	0.294305	-0.490635	1
ENSG00000138964	0.078361	0.167421	-0.353387	1
ENSG00000188906	0.0785759	0.101026	-0.267696	1
ENSG00000149582	0.0787755	0.212397	-0.402327	1
ENSG00000137166	0.0790049	0.0728993	0.225681	1
ENSG00000125534	0.0790346	0.244443	0.433244	1
ENSG00000253250	0.0791619	0.1775	-0.399422	1
ENSG00000162739	0.0793108	0.214697	-0.409814	1
ENSG00000175264	0.0793415	0.213472	0.401164	1
ENSG00000006075	0.079452	0.159128	0.343236	1
ENSG00000224389	0.0794598	0.284995	-0.466608	1
ENSG00000254440	0.0796377	0.226571	0.431054	1
ENSG00000160716	0.0796558	0.115183	0.295632	1
ENSG00000125637	0.0796979	0.0784344	-0.233058	1
ENSG00000169744	0.0797897	0.116228	-0.287737	1
ENSG00000136161	0.0798416	0.089049	-0.250125	1
ENSG00000142192	0.0798937	0.0801312	-0.235108	1
ENSG00000170458	0.0800201	0.18967	-0.374805	1
ENSG00000087494	0.0800475	0.357755	0.555751	1
ENSG00000129675	0.0801544	0.146074	-0.324602	1
ENSG00000166482	0.0803061	0.508946	-0.661302	1
ENSG00000268403	0.0803971	0.191637	0.424544	1
ENSG00000135346	0.0804668	0.743537	-1.05256	1
ENSG00000218416	0.0805152	0.174937	0.394648	1
ENSG00000111875	0.0805331	0.0697162	-0.218795	1
ENSG00000158122	0.0805351	0.0504714	-0.18601	1
ENSG00000139211	0.0805784	0.202921	-0.38689	1
ENSG00000180644	0.080695	0.175229	-0.364684	1
ENSG00000188766	0.080729	0.113909	0.326042	1
ENSG00000187642	0.0807536	0.20977	0.463149	1
ENSG00000151079	0.0807618	0.222373	-0.480135	1
ENSG00000160838	0.0808642	0.122723	0.335317	1
ENSG00000171873	0.0810443	0.460837	0.71386	1
ENSG00000203485	0.0810906	0.0799251	0.234149	1
ENSG00000215644	0.0811065	0.818403	-0.918595	1
ENSG00000269832	0.0812988	0.0996705	0.279018	1
ENSG00000086991	0.0813482	0.114139	-0.287813	1
ENSG00000104213	0.0813516	0.126678	-0.306554	1
ENSG00000180530	0.0814141	0.0609677	-0.202952	1
ENSG00000198028	0.0814312	0.279518	0.559457	1
ENSG00000169062	0.0814481	0.0930357	0.253673	1
ENSG00000103196	0.0817013	0.30819	-0.492465	1
ENSG00000196712	0.0817299	0.0540956	0.190573	1
ENSG00000205476	0.0818213	0.0627941	0.206721	1
ENSG00000173702	0.0818943	0.155491	0.335441	1
ENSG00000072080	0.0820816	1.068	-1.1069	1
ENSG00000178695	0.0821213	0.141331	-0.316579	1
ENSG00000213782	0.0821634	0.0834414	0.244746	1
ENSG00000081052	0.082168	0.426808	-0.595743	1
ENSG00000075643	0.0821948	0.0998804	-0.262715	1
ENSG00000185758	0.0821981	0.152657	0.406316	1
ENSG00000111716	0.0823402	0.22519	-0.409666	1
ENSG00000130513	0.0823529	0.161902	0.341041	1
ENSG00000114999	0.0823672	0.0662819	-0.211496	1
ENSG00000183395	0.0824151	0.0999838	0.313159	1
ENSG00000157045	0.0824886	0.0916899	-0.251189	1
ENSG00000159423	0.0826276	0.179928	-0.359526	1
ENSG00000251369	0.082805	0.0713712	0.220476	1
ENSG00000164099	0.0828382	0.156473	0.336885	1
ENSG00000143520	0.0828839	0.380765	0.623391	1
ENSG00000158571	0.0829468	0.426259	-0.583956	1
ENSG00000182095	0.0831573	0.0560496	0.193275	1
ENSG00000090061	0.0831924	0.0870445	0.244257	1
ENSG00000196353	0.0832311	0.474608	0.685074	1
ENSG00000160972	0.0832635	0.0895714	0.247123	1
ENSG00000120563	0.0833143	0.250022	-0.488818	1
ENSG00000163683	0.0834075	0.0883912	-0.244834	1
ENSG00000267848	0.0835284	0.0996215	0.295465	1
ENSG00000101746	0.0836644	0.439265	-0.740209	1
ENSG00000022267	0.0837367	0.179421	0.360444	1
ENSG00000099849	0.0837733	0.091794	0.250384	1
ENSG00000166428	0.0839651	0.297681	-0.494498	1
ENSG00000145965	0.0840732	0.12408	0.305154	1
ENSG00000175003	0.0841043	0.607219	-0.764531	1
ENSG00000117713	0.0841974	0.061179	0.201692	1
ENSG00000170819	0.0843074	0.366893	-0.588982	1
ENSG00000168658	0.0843363	0.341669	0.596143	1
ENSG00000102096	0.0843525	0.136923	-0.309986	1
ENSG00000106948	0.0844077	0.0978952	-0.258053	1
ENSG00000268182	0.0845029	0.260204	0.533124	1
ENSG00000105552	0.0847353	0.0646035	0.207962	1
ENSG00000088038	0.0847691	0.0719568	0.219755	1
ENSG00000268891	0.084829	0.0875396	0.333774	1
ENSG00000167618	0.0849213	0.189341	-0.46447	1
ENSG00000114487	0.0849965	0.351107	0.640934	1
ENSG00000135929	0.0850209	0.138274	-0.308991	1
ENSG00000268265	0.0850964	0.106281	0.352171	1
ENSG00000127863	0.0851452	0.355278	0.529434	1
ENSG00000130755	0.0853962	0.13214	-0.304048	1
ENSG00000196159	0.0855052	0.322092	-0.49676	1
ENSG00000205664	0.0855266	0.0876616	0.247447	1
ENSG00000112761	0.0857696	0.169385	-0.37755	1
ENSG00000137941	0.0858927	0.117262	0.282693	1
ENSG00000175336	0.0860282	0.460518	-0.621046	1
ENSG00000269496	0.0861692	0.140672	0.402295	1
ENSG00000221995	0.0862058	0.0870466	0.244253	1
ENSG00000166866	0.0863184	0.155755	0.333324	1
ENSG00000158023	0.0863418	0.220093	0.401525	1
ENSG00000167549	0.086372	0.0973902	-0.270542	1
ENSG00000179348	0.0863882	0.290998	0.477255	1
ENSG00000127666	0.0864253	0.0544373	0.191962	1
ENSG00000162733	0.0864916	0.153233	-0.326535	1
ENSG00000006015	0.0864984	0.0698178	-0.215862	1
ENSG00000108349	0.0865996	0.0495259	0.179419	1
ENSG00000145248	0.0866836	0.162265	0.415986	1
ENSG00000121318	0.0867046	0.124183	0.32814	1
ENSG00000179715	0.0868674	0.124563	-0.294866	1
ENSG00000163644	0.0870066	0.0952397	-0.252679	1
ENSG00000131142	0.087028	0.725915	-0.909823	1
ENSG00000134899	0.0870663	0.0828263	0.234682	1
ENSG00000138821	0.0871197	0.0967212	-0.254093	1
ENSG00000268657	0.0871346	0.227254	0.547498	1
ENSG00000079393	0.0872338	0.427671	-0.698695	1
ENSG00000141433	0.0872368	0.487178	-0.787882	1
ENSG00000251606	0.0872428	0.132999	0.381671	1
ENSG00000113211	0.0873411	0.357269	-0.570059	1
ENSG00000172426	0.0875445	0.0846246	0.24556	1
ENSG00000147138	0.0876679	0.268669	-0.460022	1
ENSG00000204152	0.0878264	0.110196	0.285954	1
ENSG00000104369	0.0878581	0.380908	0.539681	1
ENSG00000184005	0.0879423	0.127612	-0.300592	1
ENSG00000115361	0.0880475	0.315662	-0.483352	1
ENSG00000135312	0.0880609	0.203578	0.473982	1
ENSG00000204334	0.0882665	0.268656	-0.444085	1
ENSG00000077942	0.0884342	0.309397	-0.477304	1
ENSG00000153898	0.0884896	0.27924	-0.45954	1
ENSG00000170917	0.0885615	0.0810917	-0.234006	1
ENSG00000103260	0.0885726	0.096353	-0.257104	1
ENSG00000141469	0.0886588	0.425202	0.597945	1
ENSG00000106178	0.088662	0.329258	0.54559	1
ENSG00000140287	0.0889721	0.284473	-0.496062	1
ENSG00000104517	0.0890088	0.0478621	0.174775	1
ENSG00000212719	0.0890827	0.128179	-0.29598	1
ENSG00000013619	0.0893975	0.135159	0.306048	1
ENSG00000111674	0.0895864	0.359497	0.530649	1
ENSG00000170381	0.0896791	1.22657	-1.15175	1
ENSG00000240204	0.0897268	0.264346	-0.514934	1
ENSG00000179344	0.0899388	0.182823	-0.359046	1
ENSG00000186188	0.0901006	0.0879136	0.2572	1
ENSG00000103485	0.0901201	0.137044	-0.302986	1
ENSG00000134884	0.0901555	0.110478	0.269475	1
ENSG00000136231	0.0901618	0.16711	0.338965	1
ENSG00000168260	0.090311	0.152764	0.378697	1
ENSG00000141232	0.0904331	0.08325	0.232081	1
ENSG00000206531	0.0907855	0.3553	0.582046	1
ENSG00000095932	0.0908269	0.97216	-0.986714	1
ENSG00000070047	0.0910078	0.0464199	0.171351	1
ENSG00000113209	0.0911064	0.27317	-0.456308	1
ENSG00000184144	0.09114	0.0922704	0.267462	1
ENSG00000134897	0.0911562	0.0767948	0.222602	1
ENSG00000109163	0.0912331	0.0933087	-0.269637	1
ENSG00000167526	0.0912606	0.0572745	-0.190492	1
ENSG00000010379	0.091282	0.161316	-0.34137	1
ENSG00000167525	0.0915061	0.0859573	0.241102	1
ENSG00000241489	0.0917339	0.130489	0.315262	1
ENSG00000253729	0.0917582	0.0602158	0.195047	1
ENSG00000101440	0.0917855	0.11585	0.313602	1
ENSG00000135436	0.0918548	0.0816707	0.240747	1
ENSG00000177595	0.0922709	0.0770644	0.223487	1
ENSG00000134755	0.0923891	0.115456	0.274692	1
ENSG00000182319	0.0924211	0.108502	0.266957	1
ENSG00000204256	0.0925366	0.0510698	0.178778	1
ENSG00000145423	0.0926451	1.69293	1.6843	1
ENSG00000111907	0.0926711	0.19446	-0.36193	1
ENSG00000186566	0.0927198	0.059961	0.194423	1
ENSG00000130164	0.0927813	0.0784525	0.223277	1
ENSG00000133067	0.0929085	0.336891	-0.52634	1
ENSG00000140406	0.0929874	0.0953849	0.247991	1
ENSG00000033627	0.0930103	0.0590299	0.192502	1
ENSG00000041515	0.093068	0.168679	0.344147	1
ENSG00000080910	0.0931157	0.605367	-0.676639	1
ENSG00000106633	0.0932959	0.722334	-0.885268	1
ENSG00000072071	0.0933083	0.196699	0.366548	1
ENSG00000091129	0.0933861	0.133619	0.296791	1
ENSG00000142871	0.0935295	0.384903	0.547173	1
ENSG00000268925	0.0935533	0.635052	-0.83548	1
ENSG00000242852	0.0936561	0.12231	0.337353	1
ENSG00000129465	0.0936699	0.142915	-0.317023	1
ENSG00000058085	0.0937096	0.598765	-0.694153	1
ENSG00000124782	0.0937635	0.0504988	0.177143	1
ENSG00000134508	0.0937709	0.102751	-0.257911	1
ENSG00000112245	0.0937952	0.0615362	0.196043	1
ENSG00000145975	0.093937	0.132672	0.305945	1
ENSG00000197681	0.0939389	0.123074	0.316579	1
ENSG00000135838	0.0940311	0.258076	-0.425097	1
ENSG00000172985	0.0941526	0.164559	-0.33644	1
ENSG00000154262	0.0943274	0.318863	-0.476048	1
ENSG00000139826	0.0943422	0.0847014	0.231532	1
ENSG00000182902	0.0943814	0.234169	-0.39842	1
ENSG00000074966	0.094465	0.131244	-0.304062	1
ENSG00000132517	0.0946383	0.169163	0.374746	1
ENSG00000214248	0.0946739	0.0746267	0.245779	1
ENSG00000132970	0.09471	0.236498	-0.408642	1
ENSG00000164758	0.0947968	0.0757682	0.21979	1
ENSG00000251695	0.0948433	0.161901	0.3753	1
ENSG00000131398	0.0951016	0.119567	0.286019	1
ENSG00000126003	0.0952014	0.0746932	0.217588	1
ENSG00000196335	0.0952308	0.20374	0.38179	1
ENSG00000229937	0.0952586	0.122464	-0.337667	1
ENSG00000100271	0.0954432	0.06476	-0.206161	1
ENSG00000114656	0.0954771	0.194529	-0.41722	1
ENSG00000188921	0.0956513	0.104468	-0.259434	1
ENSG00000081189	0.0956808	0.106021	-0.259943	1
ENSG00000034677	0.0957534	0.0853268	0.231076	1
ENSG00000124256	0.0957754	0.278324	-0.454552	1
ENSG00000185453	0.0958529	0.0867874	0.243464	1
ENSG00000221838	0.0958825	0.0653409	0.203582	1
ENSG00000258474	0.0958998	0.116705	0.36275	1
ENSG00000185761	0.0959994	0.122694	0.291154	1
ENSG00000163393	0.0961781	0.165552	-0.326428	1
ENSG00000165659	0.09644	0.468088	-0.621208	1
ENSG00000100100	0.0965628	0.0965851	-0.247046	1
ENSG00000154263	0.0967497	0.23359	-0.40221	1
ENSG00000169760	0.097123	0.660452	0.736053	1
ENSG00000112706	0.0973389	0.135277	0.307684	1
ENSG00000198863	0.0973863	0.0797105	0.222447	1
ENSG00000197757	0.0974213	0.285253	0.575793	1
ENSG00000102409	0.0974241	0.128273	-0.28836	1
ENSG00000156006	0.0974487	0.926553	-0.923037	1
ENSG00000205359	0.0975855	0.229106	0.492879	1
ENSG00000198879	0.0976774	0.153314	-0.315802	1
ENSG00000261701	0.0977164	0.345326	-0.483592	1
ENSG00000136160	0.0977899	0.127926	-0.286151	1
ENSG00000134882	0.0978023	0.0683705	0.20494	1
ENSG00000100234	0.0979032	0.178274	-0.342597	1
ENSG00000172349	0.0979591	0.142696	-0.304687	1
ENSG00000167996	0.0979885	0.0828263	0.226202	1
ENSG00000233436	0.098006	0.0857105	0.245479	1
ENSG00000176533	0.0980127	0.161986	-0.332062	1
ENSG00000124116	0.0981586	0.176437	0.426238	1
ENSG00000113212	0.0982401	0.284825	-0.464282	1
ENSG00000147119	0.0982617	0.110852	-0.268731	1
ENSG00000176896	0.098267	0.0602593	-0.195606	1
ENSG00000131100	0.0983378	0.0749812	-0.214574	1
ENSG00000148671	0.0984625	0.431683	-0.577176	1
ENSG00000123561	0.0984917	0.25594	-0.415382	1
ENSG00000123572	0.0985478	0.463851	0.599462	1
ENSG00000158806	0.0986052	0.39174	-0.5388	1
ENSG00000145649	0.098654	0.252972	-0.420891	1
ENSG00000188822	0.0987521	0.322586	-0.518559	1
ENSG00000091106	0.0987848	0.139755	-0.301944	1
ENSG00000147570	0.0988642	0.41609	-0.573655	1
ENSG00000137218	0.0989383	0.0598479	0.199847	1
ENSG00000111962	0.0989883	0.155541	-0.324204	1
ENSG00000167360	0.0990192	0.333271	0.689144	1
ENSG00000109944	0.0990382	0.170546	-0.34761	1
ENSG00000123496	0.0991028	0.746335	-0.849913	1
ENSG00000171860	0.0995153	0.147084	-0.307972	1
ENSG00000213015	0.0996127	0.0985438	0.25052	1
ENSG00000188389	0.0996427	0.207657	-0.393431	1
ENSG00000082126	0.0996911	0.177006	0.369014	1
ENSG00000183747	0.099814	0.417287	-0.53752	1
ENSG00000148450	0.0999619	0.0671733	-0.202451	1
ENSG00000003249	0.0999773	0.120474	-0.277807	1
ENSG00000078589	0.0999808	0.288035	-0.456484	1
ENSG00000175868	0.100111	0.142546	-0.317774	1
ENSG00000115380	0.10018	0.825391	-0.830004	1
ENSG00000261652	0.100266	0.120933	-0.297994	1
ENSG00000116711	0.100424	0.133943	-0.294583	1
ENSG00000157870	0.100455	0.0990481	0.247936	1
ENSG00000204469	0.100531	0.0608345	0.191052	1
ENSG00000179144	0.100674	0.165178	-0.327086	1
ENSG00000214290	0.100683	0.169748	0.333532	1
ENSG00000163431	0.100712	0.241318	0.405765	1
ENSG00000133104	0.100903	0.212436	-0.373924	1
ENSG00000164754	0.100977	0.0598328	0.189159	1
ENSG00000095464	0.100985	0.0920852	0.253156	1
ENSG00000164125	0.101022	0.11014	-0.261162	1
ENSG00000146147	0.101034	0.190586	-0.353876	1
ENSG00000171234	0.101252	0.172277	-0.332684	1
ENSG00000107984	0.101346	0.382577	0.513959	1
ENSG00000126461	0.101392	0.0501903	0.173166	1
ENSG00000038945	0.101454	0.168715	-0.328861	1
ENSG00000100814	0.101502	0.0703657	0.206146	1
ENSG00000100302	0.101527	0.169994	0.354583	1
ENSG00000146469	0.101582	0.181933	-0.371409	1
ENSG00000005884	0.101693	0.380252	0.523437	1
ENSG00000155099	0.102043	0.0905599	-0.235267	1
ENSG00000187772	0.102056	0.466974	-0.646315	1
ENSG00000117215	0.102058	0.960836	-1.03858	1
ENSG00000181085	0.102125	0.205058	0.392544	1
ENSG00000101489	0.102244	0.127384	0.303562	1
ENSG00000101162	0.102278	0.0910617	0.251657	1
ENSG00000249471	0.10237	0.0581036	0.188811	1
ENSG00000139155	0.102567	0.23758	0.413163	1
ENSG00000204616	0.102639	0.207541	0.369861	1
ENSG00000189171	0.102718	0.0784511	-0.217313	1
ENSG00000244734	0.102723	0.380673	0.529623	1
ENSG00000141140	0.102786	0.06685	0.199461	1
ENSG00000178562	0.102825	0.156129	-0.316113	1
ENSG00000013016	0.103149	0.145273	-0.302801	1
ENSG00000073734	0.103206	0.657631	-0.709948	1
ENSG00000227471	0.103357	0.317523	-0.495054	1
ENSG00000136014	0.103383	0.198993	0.37648	1
ENSG00000163531	0.1035	0.33788	-0.489189	1
ENSG00000172296	0.10369	0.096313	0.241117	1
ENSG00000100290	0.103895	0.134726	0.316315	1
ENSG00000002834	0.104045	0.0620568	0.191022	1
ENSG00000258790	0.104165	0.104375	0.291989	1
ENSG00000186472	0.10423	0.797112	-0.835311	1
ENSG00000069702	0.104234	0.139067	-0.293404	1
ENSG00000112333	0.104312	0.388007	-0.606227	1
ENSG00000272333	0.104343	0.0559991	0.181515	1
ENSG00000198807	0.104451	0.234415	0.454184	1
ENSG00000176182	0.104499	0.0788821	0.222222	1
ENSG00000010671	0.104501	0.180756	-0.339871	1
ENSG00000137124	0.104526	0.114771	-0.263518	1
ENSG00000157680	0.104574	0.108563	0.261239	1
ENSG00000180353	0.104645	0.133029	-0.28635	1
ENSG00000152078	0.104849	0.13987	-0.293045	1
ENSG00000156738	0.104887	0.552821	-0.672651	1
ENSG00000126088	0.105011	0.0812579	-0.219487	1
ENSG00000159228	0.105144	0.0891024	-0.230316	1
ENSG00000253276	0.105192	0.108027	-0.255555	1
ENSG00000184564	0.105204	0.872266	-0.931806	1
ENSG00000157613	0.105258	0.376142	0.528387	1
ENSG00000109321	0.105306	0.549292	0.682429	1
ENSG00000152104	0.105328	0.090463	0.23217	1
ENSG00000163251	0.105336	0.0969224	0.240532	1
ENSG00000269049	0.105509	0.152986	0.382903	1
ENSG00000105219	0.105585	0.329841	-0.490964	1
ENSG00000156466	0.105691	0.673537	0.770399	1
ENSG00000183091	0.105776	0.145199	0.298438	1
ENSG00000130589	0.105791	0.0745372	0.209617	1
ENSG00000183324	0.105876	0.109202	0.287436	1
ENSG00000198336	0.106037	0.253112	0.448681	1
ENSG00000172000	0.106083	0.512494	0.719783	1
ENSG00000222046	0.106157	0.113854	0.271384	1
ENSG00000162714	0.106165	0.103914	0.248725	1
ENSG00000106123	0.106169	0.151396	-0.310192	1
ENSG00000138795	0.106193	0.195384	-0.353082	1
ENSG00000161896	0.106454	0.47522	-0.598992	1
ENSG00000135643	0.106585	0.199293	-0.362666	1
ENSG00000102003	0.106587	0.15678	0.321887	1
ENSG00000119139	0.106598	0.0990326	0.242354	1
ENSG00000091831	0.106798	0.231218	-0.387183	1
ENSG00000108264	0.106866	0.0618034	0.190047	1
ENSG00000133055	0.106992	0.193556	-0.453418	1
ENSG00000204851	0.107018	0.314027	-0.490727	1
ENSG00000104760	0.107093	0.361756	-0.495387	1
ENSG00000169139	0.107116	0.0712948	0.203568	1
ENSG00000063854	0.107261	0.0879821	-0.227624	1
ENSG00000186166	0.107276	0.0617542	0.189408	1
ENSG00000167536	0.107315	0.0662038	0.196984	1
ENSG00000165478	0.107465	0.756821	-0.888808	1
ENSG00000180116	0.107495	0.13086	0.306884	1
ENSG00000163815	0.107512	0.20023	0.376556	1
ENSG00000163564	0.107513	0.262969	-0.422398	1
ENSG00000203859	0.107655	0.178004	0.467717	1
ENSG00000165804	0.107722	0.0570748	0.182595	1
ENSG00000046604	0.107899	0.157971	0.31106	1
ENSG00000124212	0.108101	0.798154	-0.813863	1
ENSG00000133226	0.108115	0.0505711	0.170189	1
ENSG00000122121	0.108212	0.381163	-0.51803	1
ENSG00000092607	0.108331	0.185313	-0.341131	1
ENSG00000122678	0.108358	0.0573203	0.182145	1
ENSG00000128739	0.108399	0.170087	0.324713	1
ENSG00000115944	0.108409	0.0601789	-0.185894	1
ENSG00000036448	0.108461	0.255572	-0.433377	1
ENSG00000165264	0.108466	0.0789298	-0.214462	1
ENSG00000104447	0.108475	0.199881	-0.354336	1
ENSG00000261787	0.108482	0.427443	0.623821	1
ENSG00000152936	0.108485	0.344053	0.631863	1
ENSG00000177200	0.108529	0.0557566	-0.178555	1
ENSG00000110169	0.108567	0.574692	-0.64258	1
ENSG00000184408	0.108584	0.644589	-0.729379	1
ENSG00000114812	0.108675	0.386042	-0.532809	1
ENSG00000242574	0.108722	0.140867	-0.292053	1
ENSG00000178700	0.108798	0.0548711	-0.178597	1
ENSG00000138413	0.10891	0.10361	-0.246653	1
ENSG00000136872	0.108969	0.394038	-0.517911	1
ENSG00000171316	0.109026	0.0697956	0.200375	1
ENSG00000166148	0.109062	0.231725	-0.396018	1
ENSG00000137726	0.109098	0.172123	-0.328551	1
ENSG00000198156	0.109207	0.128562	0.401422	1
ENSG00000165521	0.109427	0.091386	-0.231572	1
ENSG00000099875	0.109431	0.0748975	-0.207627	1
ENSG00000173110	0.109487	0.17805	0.332465	1
ENSG00000206013	0.109801	0.251354	0.474362	1
ENSG00000196313	0.109834	0.0675874	0.196863	1
ENSG00000139044	0.109842	0.202054	-0.381581	1
ENSG00000168843	0.109923	0.334371	-0.523425	1
ENSG00000248712	0.109943	0.145729	0.324676	1
ENSG00000221947	0.109966	0.167903	0.326508	1
ENSG00000172733	0.109987	0.317857	-0.508107	1
ENSG00000134830	0.110044	0.194172	-0.351679	1
ENSG00000064201	0.110329	0.209495	-0.380346	1
ENSG00000140459	0.110387	0.544913	-0.651026	1
ENSG00000187889	0.11045	0.313588	-0.447397	1
ENSG00000159871	0.110526	0.222053	-0.39208	1
ENSG00000183397	0.11053	0.0823702	0.231448	1
ENSG00000147041	0.110713	0.397143	-0.517245	1
ENSG00000189292	0.11079	0.154875	-0.31773	1
ENSG00000083290	0.110802	0.104709	-0.248076	1
ENSG00000189283	0.110836	0.0822073	0.218454	1
ENSG00000205213	0.110922	0.0686489	0.197443	1
ENSG00000147180	0.110955	0.311607	0.451568	1
ENSG00000110651	0.110964	0.13431	-0.281771	1
ENSG00000085563	0.111083	0.147332	-0.29726	1
ENSG00000143171	0.111087	0.574506	0.730183	1
ENSG00000100167	0.111168	0.244721	0.408769	1
ENSG00000122194	0.111192	0.472676	-0.557879	1
ENSG00000203685	0.111309	0.299855	-0.459322	1
ENSG00000189376	0.111326	0.0770794	0.212742	1
ENSG00000049768	0.111347	0.100131	-0.264277	1
ENSG00000144355	0.111354	0.174128	0.47207	1
ENSG00000163705	0.111408	0.114213	0.325678	1
ENSG00000178209	0.111483	0.0469113	0.161875	1
ENSG00000213185	0.111538	0.092943	0.269693	1
ENSG00000182257	0.111568	0.109434	0.267918	1
ENSG00000172824	0.111676	0.216717	-0.371557	1
ENSG00000197459	0.111718	0.191075	-0.343567	1
ENSG00000170231	0.11173	0.28381	0.515698	1
ENSG00000204498	0.111752	0.0701898	0.200839	1
ENSG00000167685	0.111786	0.067865	0.196688	1
ENSG00000175471	0.111866	0.130686	-0.277564	1
ENSG00000168575	0.112057	0.0985901	0.237992	1
ENSG00000135333	0.112095	1.63427	-1.30335	1
ENSG00000007001	0.112103	0.398538	-0.543629	1
ENSG00000156500	0.11217	0.0990216	0.244408	1
ENSG00000130821	0.112271	0.418639	0.54583	1
ENSG00000143851	0.112308	0.146471	-0.297717	1
ENSG00000021645	0.112327	0.306225	0.452508	1
ENSG00000173467	0.112355	0.579315	0.772894	1
ENSG00000154175	0.112403	0.25983	-0.408369	1
ENSG00000155962	0.112444	0.122235	-0.268285	1
ENSG00000105352	0.11245	0.29676	-0.498465	1
ENSG00000161944	0.112489	0.0874509	-0.223248	1
ENSG00000115525	0.112498	0.0787713	-0.212326	1
ENSG00000118514	0.112604	0.246394	-0.391351	1
ENSG00000206172	0.1127	0.34056	0.501191	1
ENSG00000267318	0.112758	0.140837	-0.320859	1
ENSG00000184611	0.112778	0.220734	-0.386912	1
ENSG00000115295	0.112859	0.182917	-0.33026	1
ENSG00000160856	0.112873	0.354175	-0.500241	1
ENSG00000167895	0.112908	0.177458	-0.328789	1
ENSG00000131668	0.113121	0.385347	0.579066	1
ENSG00000134389	0.113144	0.585251	-0.625225	1
ENSG00000133636	0.113517	0.722816	-0.764385	1
ENSG00000188493	0.11374	0.062886	0.194887	1
ENSG00000101825	0.113767	0.658847	-0.736937	1
ENSG00000138792	0.113912	0.187464	-0.335958	1
ENSG00000166257	0.11393	0.279871	-0.450216	1
ENSG00000168522	0.114077	0.0781328	0.209374	1
ENSG00000154654	0.11408	0.659254	-0.71908	1
ENSG00000176358	0.114126	0.110766	0.265343	1
ENSG00000104381	0.114135	0.150306	0.296745	1
ENSG00000144035	0.11416	0.222924	-0.366667	1
ENSG00000087116	0.114199	0.508329	-0.606531	1
ENSG00000196218	0.114328	0.133506	-0.287447	1
ENSG00000132958	0.114373	0.488276	-0.677474	1
ENSG00000166689	0.114456	0.0587068	0.180998	1
ENSG00000174405	0.114587	0.0735695	0.203151	1
ENSG00000179943	0.11459	0.0617561	0.187421	1
ENSG00000128709	0.114662	0.675505	0.76339	1
ENSG00000102595	0.114713	0.0819425	0.214449	1
ENSG00000124215	0.114793	0.349085	-0.490845	1
ENSG00000130701	0.114972	0.781184	0.944411	1
ENSG00000106078	0.115031	0.164978	0.312944	1
ENSG00000059804	0.115102	0.25934	0.403476	1
ENSG00000078699	0.115201	0.0690832	0.196155	1
ENSG00000237353	0.115288	0.18772	0.385985	1
ENSG00000113905	0.115384	0.56447	-0.618662	1
ENSG00000162366	0.11542	0.480014	-0.585204	1
ENSG00000171456	0.115436	0.0639275	0.187984	1
ENSG00000179256	0.115486	0.127796	-0.28841	1
ENSG00000142513	0.115562	0.109538	0.263309	1
ENSG00000099958	0.115601	0.188479	-0.33898	1
ENSG00000134873	0.115613	1.38518	-1.23925	1
ENSG00000137054	0.115771	0.0659324	-0.191604	1
ENSG00000130402	0.115787	0.054361	0.1726	1
ENSG00000146054	0.115835	0.12575	0.280573	1
ENSG00000170956	0.11596	0.398524	0.57256	1
ENSG00000137462	0.116452	0.166586	-0.313006	1
ENSG00000099769	0.116604	0.23572	-0.384738	1
ENSG00000141736	0.116712	0.286405	0.422003	1
ENSG00000167765	0.117006	0.17304	0.350913	1
ENSG00000196932	0.117073	0.130607	-0.277525	1
ENSG00000141084	0.117135	0.0572096	-0.177701	1
ENSG00000168066	0.117171	0.0490582	0.163253	1
ENSG00000124568	0.117244	0.112902	0.255582	1
ENSG00000179840	0.117328	0.259595	-0.445604	1
ENSG00000139151	0.117355	0.156719	0.324034	1
ENSG00000141738	0.117549	0.1438	0.28856	1
ENSG00000186891	0.117553	0.201807	-0.367912	1
ENSG00000146386	0.11762	0.106809	-0.246015	1
ENSG00000258928	0.117752	0.188279	-0.387593	1
ENSG00000269396	0.11791	0.157632	0.342066	1
ENSG00000204287	0.118047	0.158947	-0.303441	1
ENSG00000108474	0.118133	0.0959755	0.23217	1
ENSG00000135226	0.118175	0.384498	0.528358	1
ENSG00000179588	0.118303	0.11165	0.252581	1
ENSG00000179284	0.118465	0.174205	0.39273	1
ENSG00000185674	0.118587	0.114214	-0.280655	1
ENSG00000105967	0.11877	0.153325	-0.297315	1
ENSG00000080546	0.118832	0.0749392	-0.202698	1
ENSG00000081320	0.118844	0.11939	-0.259049	1
ENSG00000108688	0.118892	1.20242	1.16233	1
ENSG00000183977	0.119056	0.0807898	0.218876	1
ENSG00000186115	0.119155	0.406773	-0.51901	1
ENSG00000272442	0.119338	0.0833563	0.249843	1
ENSG00000144802	0.119486	0.109189	0.246189	1
ENSG00000075239	0.119547	0.176712	-0.318183	1
ENSG00000263264	0.119608	0.179787	-0.353244	1
ENSG00000178201	0.119763	0.110511	0.277554	1
ENSG00000177666	0.119855	0.0738229	0.200906	1
ENSG00000178882	0.119952	0.468634	-0.593295	1
ENSG00000182979	0.12008	0.0660914	0.18948	1
ENSG00000141141	0.120118	0.0523383	0.167464	1
ENSG00000182326	0.120142	0.234539	-0.367637	1
ENSG00000197283	0.120225	0.164124	0.306428	1
ENSG00000179364	0.120275	0.0556861	0.173186	1
ENSG00000144481	0.120544	0.618217	-0.666106	1
ENSG00000188089	0.120546	0.36946	0.52515	1
ENSG00000182132	0.120577	0.617036	-0.729918	1
ENSG00000090861	0.120608	0.0912745	-0.223247	1
ENSG00000184261	0.120649	0.214374	0.376505	1
ENSG00000165959	0.12069	0.0768716	0.204012	1
ENSG00000125845	0.12092	0.116643	0.255098	1
ENSG00000196476	0.12095	0.0764838	0.20962	1
ENSG00000189108	0.121045	0.287369	0.458533	1
ENSG00000131097	0.121058	0.0942758	0.248612	1
ENSG00000163995	0.121081	0.14632	-0.291565	1
ENSG00000115419	0.121147	0.0718618	-0.196626	1
ENSG00000170289	0.121199	0.156714	0.326859	1
ENSG00000071909	0.121509	0.283479	-0.439119	1
ENSG00000079102	0.121542	0.372294	-0.491353	1
ENSG00000110680	0.121562	0.432909	-0.550455	1
ENSG00000125257	0.121753	0.0789286	0.206464	1
ENSG00000152953	0.121774	0.153697	0.30679	1
ENSG00000239282	0.12185	0.12958	-0.307254	1
ENSG00000102466	0.121869	0.495931	-0.575846	1
ENSG00000187242	0.122052	0.501583	0.659038	1
ENSG00000073282	0.122052	0.324513	-0.471264	1
ENSG00000185056	0.122061	0.13151	-0.329908	1
ENSG00000149599	0.122098	0.204912	-0.383609	1
ENSG00000170477	0.122137	0.95655	1.18601	1
ENSG00000076344	0.122188	0.291402	-0.459787	1
ENSG00000186628	0.122269	0.0743494	0.203344	1
ENSG00000145626	0.122403	0.842846	-0.776797	1
ENSG00000175866	0.122441	0.106247	0.241462	1
ENSG00000121577	0.122558	0.131756	0.288325	1
ENSG00000257923	0.12256	0.0511243	0.164397	1
ENSG00000142530	0.122729	0.1982	0.37154	1
ENSG00000095587	0.122741	0.111228	0.280636	1
ENSG00000162654	0.122761	0.162352	-0.303485	1
ENSG00000078804	0.122827	0.1065	0.241647	1
ENSG00000099992	0.123036	0.0694469	-0.195143	1
ENSG00000148737	0.123054	0.0871693	0.217289	1
ENSG00000008323	0.123412	0.106157	0.241987	1
ENSG00000180336	0.123489	0.102989	0.241284	1
ENSG00000178252	0.123489	0.0586927	0.176047	1
ENSG00000121410	0.123497	0.464848	-0.546756	1
ENSG00000179930	0.12356	0.314127	-0.477128	1
ENSG00000088280	0.123568	0.169966	-0.307342	1
ENSG00000198822	0.123571	0.441892	0.571071	1
ENSG00000163263	0.123624	0.145987	0.347508	1
ENSG00000162522	0.123734	0.0975431	0.229289	1
ENSG00000206052	0.123806	0.192601	-0.335777	1
ENSG00000139187	0.123995	0.20254	-0.348896	1
ENSG00000119913	0.124004	0.166034	-0.329155	1
ENSG00000175938	0.124194	0.08769	-0.217138	1
ENSG00000173137	0.124271	0.0663794	0.18976	1
ENSG00000180822	0.124317	0.0920995	0.222765	1
ENSG00000185513	0.124386	0.0697542	0.193367	1
ENSG00000121807	0.1245	0.317752	-0.44576	1
ENSG00000173678	0.124506	0.196769	0.430219	1
ENSG00000047648	0.124723	0.128901	-0.270463	1
ENSG00000184545	0.124729	0.240643	0.370945	1
ENSG00000130988	0.12486	0.202936	-0.339786	1
ENSG00000259658	0.124926	0.176125	-0.401347	1
ENSG00000168785	0.125004	0.127669	-0.268274	1
ENSG00000187848	0.125268	0.133159	0.315041	1
ENSG00000197465	0.125317	0.163582	-0.373614	1
ENSG00000204381	0.125333	0.18932	-0.333168	1
ENSG00000169862	0.125424	0.281374	-0.411454	1
ENSG00000134258	0.125497	1.02385	-0.924681	1
ENSG00000178363	0.125513	0.437407	0.727582	1
ENSG00000134548	0.125572	0.381875	-0.496976	1
ENSG00000168280	0.125631	0.368447	-0.476247	1
ENSG00000156689	0.125658	0.297694	0.535853	1
ENSG00000121905	0.125663	0.114154	0.326166	1
ENSG00000160767	0.125712	0.0683835	0.191217	1
ENSG00000083857	0.125754	0.0669389	0.187113	1
ENSG00000118137	0.125773	0.315159	-0.436179	1
ENSG00000188452	0.125784	0.133295	-0.27116	1
ENSG00000142892	0.12582	0.0548147	-0.169056	1
ENSG00000146476	0.125899	0.0802612	-0.205939	1
ENSG00000103160	0.12593	0.0711417	-0.193908	1
ENSG00000128833	0.126036	0.074587	0.198175	1
ENSG00000162896	0.126105	0.4561	-0.54996	1
ENSG00000174899	0.126139	0.573561	0.680097	1
ENSG00000154102	0.126158	0.21558	-0.38796	1
ENSG00000269093	0.126367	0.105914	0.275331	1
ENSG00000204335	0.126426	0.197844	-0.337873	1
ENSG00000128294	0.126445	0.114016	-0.247232	1
ENSG00000263812	0.126464	0.151382	-0.394472	1
ENSG00000115085	0.126673	0.203452	-0.344631	1
ENSG00000147003	0.126726	0.23376	-0.374523	1
ENSG00000101230	0.126841	0.315703	-0.439632	1
ENSG00000166313	0.12694	0.0970881	-0.228549	1
ENSG00000185112	0.126962	0.137441	0.276028	1
ENSG00000163132	0.127013	0.109448	0.258234	1
ENSG00000163009	0.127032	0.16873	0.328244	1
ENSG00000102931	0.127065	0.0639094	-0.182612	1
ENSG00000163947	0.127148	0.0994019	-0.230125	1
ENSG00000205002	0.127232	1.36354	1.1319	1
ENSG00000109586	0.127289	0.139225	-0.275854	1
ENSG00000185915	0.127513	0.759081	-0.752586	1
ENSG00000269533	0.127524	0.184222	0.385032	1
ENSG00000140835	0.127635	0.509559	-0.580432	1
ENSG00000266967	0.127667	0.0735081	0.201206	1
ENSG00000008196	0.12774	0.26966	0.623925	1
ENSG00000182050	0.127753	0.750384	-0.752904	1
ENSG00000196781	0.127818	0.0977544	0.227221	1
ENSG00000108848	0.127839	0.0647011	0.182871	1
ENSG00000091844	0.127983	0.16789	0.306579	1
ENSG00000197471	0.128029	0.224217	-0.359787	1
ENSG00000164483	0.128068	0.28792	-0.420475	1
ENSG00000172243	0.128119	0.165213	-0.302522	1
ENSG00000158639	0.128203	0.478276	-0.686864	1
ENSG00000128285	0.12822	0.390889	0.502899	1
ENSG00000100982	0.128245	0.0576314	0.1735	1
ENSG00000105732	0.128292	0.054164	0.168774	1
ENSG00000176170	0.128346	0.150536	0.287246	1
ENSG00000105926	0.128407	0.100418	0.229714	1
ENSG00000103375	0.128443	0.333869	-0.577023	1
ENSG00000129167	0.128597	0.113408	0.259062	1
ENSG00000164176	0.12861	0.329797	0.450339	1
ENSG00000155970	0.128759	0.208528	-0.342192	1
ENSG00000173621	0.128849	0.110605	0.247855	1
ENSG00000109061	0.128911	0.702068	0.780686	1
ENSG00000213762	0.129088	0.0941577	0.222378	1
ENSG00000198742	0.129124	0.0631999	0.180196	1
ENSG00000087152	0.129235	0.0476295	0.155814	1
ENSG00000118707	0.12926	0.0605133	0.176777	1
ENSG00000182108	0.129305	0.0572104	-0.175101	1
ENSG00000137474	0.129309	0.124716	-0.258381	1
ENSG00000165409	0.129325	0.144477	-0.287104	1
ENSG00000106852	0.129351	0.510363	-0.598276	1
ENSG00000196196	0.129565	0.190273	0.356736	1
ENSG00000118113	0.129653	1.2601	1.15083	1
ENSG00000180801	0.129677	0.168572	0.304911	1
ENSG00000175066	0.129688	0.0542049	0.166593	1
ENSG00000030419	0.129882	0.12083	-0.254399	1
ENSG00000169946	0.129977	0.204744	-0.339196	1
ENSG00000162944	0.130034	0.159171	-0.296088	1
ENSG00000076201	0.130079	0.0775559	0.200357	1
ENSG00000121361	0.130118	0.195198	-0.329234	1
ENSG00000100280	0.130228	0.0811078	-0.204631	1
ENSG00000075223	0.130264	0.580294	-0.635285	1
ENSG00000130173	0.13061	0.394732	-0.484536	1
ENSG00000019991	0.130638	0.43236	-0.523208	1
ENSG00000102053	0.130656	0.0666373	0.189026	1
ENSG00000258388	0.130828	0.106421	0.25042	1
ENSG00000161243	0.130851	0.258774	-0.383042	1
ENSG00000156096	0.130869	0.208247	-0.339263	1
ENSG00000161664	0.131139	0.0889898	0.217485	1
ENSG00000155980	0.131183	0.239359	-0.396586	1
ENSG00000250486	0.131259	0.237269	-0.420669	1
ENSG00000178951	0.13127	0.0744916	0.195888	1
ENSG00000241399	0.131313	0.102	-0.230505	1
ENSG00000110076	0.131374	0.10534	-0.252141	1
ENSG00000203630	0.13138	0.119163	0.25805	1
ENSG00000198466	0.131391	0.0674262	0.185577	1
ENSG00000100122	0.131533	0.154516	-0.325384	1
ENSG00000161638	0.13162	0.0634378	0.17925	1
ENSG00000056050	0.131659	0.0687157	-0.187924	1
ENSG00000173581	0.1317	0.0923669	0.222289	1
ENSG00000112787	0.131955	0.0699215	0.189444	1
ENSG00000067840	0.131961	0.255955	-0.396589	1
ENSG00000196664	0.131963	0.20378	-0.337305	1
ENSG00000156253	0.131995	0.0860106	-0.211205	1
ENSG00000087903	0.132069	0.0656011	0.186416	1
ENSG00000198074	0.132072	0.304593	-0.418758	1
ENSG00000244693	0.132073	0.108876	-0.280342	1
ENSG00000083814	0.132116	0.0964488	0.225706	1
ENSG00000108423	0.132131	0.0648888	0.182222	1
ENSG00000175920	0.1324	0.114238	0.259196	1
ENSG00000187823	0.132439	0.166659	0.403629	1
ENSG00000152760	0.132496	0.15303	-0.29563	1
ENSG00000089225	0.132582	0.679185	0.8192	1
ENSG00000119471	0.132655	0.0712649	-0.189923	1
ENSG00000089159	0.132676	0.0590548	0.172639	1
ENSG00000081818	0.132711	0.244357	-0.388574	1
ENSG00000163328	0.132837	0.188251	-0.317621	1
ENSG00000106006	0.132853	0.348099	0.539828	1
ENSG00000018280	0.132946	0.464201	0.536723	1
ENSG00000250479	0.132996	0.185436	-0.316477	1
ENSG00000069482	0.133075	0.340954	-0.67131	1
ENSG00000151640	0.133112	0.369948	0.490046	1
ENSG00000178184	0.133151	0.101115	-0.229407	1
ENSG00000100014	0.13327	0.0706438	-0.189194	1
ENSG00000170322	0.133457	0.045369	0.150453	1
ENSG00000171298	0.133461	0.0985395	-0.224733	1
ENSG00000135245	0.133568	0.238406	0.364847	1
ENSG00000156968	0.133709	0.281874	-0.395769	1
ENSG00000169067	0.133724	0.733817	0.803906	1
ENSG00000145088	0.133954	0.0795937	-0.205694	1
ENSG00000254726	0.134016	0.069558	0.188406	1
ENSG00000143847	0.13411	0.492773	0.566206	1
ENSG00000176974	0.134161	0.132922	-0.262818	1
ENSG00000163534	0.134207	0.411788	-0.547395	1
ENSG00000234949	0.134245	0.149493	-0.315081	1
ENSG00000143624	0.134285	0.0573595	0.169009	1
ENSG00000005955	0.134345	0.0497903	0.157143	1
ENSG00000196329	0.134457	0.138303	-0.270462	1
ENSG00000185024	0.134562	0.0616599	0.176026	1
ENSG00000188404	0.134646	0.235685	-0.362926	1
ENSG00000111181	0.134738	0.318493	-0.431726	1
ENSG00000111863	0.134769	0.320601	0.443861	1
ENSG00000164270	0.134923	0.314175	0.439388	1
ENSG00000173530	0.134984	0.0758576	0.195989	1
ENSG00000196549	0.135082	0.640031	0.667744	1
ENSG00000138356	0.135319	0.426686	-0.499901	1
ENSG00000171517	0.135554	0.3551	0.493614	1
ENSG00000152413	0.135609	0.0973858	0.222993	1
ENSG00000125388	0.135796	0.0903003	-0.216127	1
ENSG00000154529	0.135814	0.294034	-0.418669	1
ENSG00000214300	0.135849	0.0729627	0.194334	1
ENSG00000116983	0.135893	0.567368	-0.674209	1
ENSG00000166483	0.136078	0.0817169	0.202389	1
ENSG00000145536	0.136098	0.578764	-0.631704	1
ENSG00000182511	0.136181	0.0823145	-0.203953	1
ENSG00000157303	0.136246	0.131847	-0.267766	1
ENSG00000065413	0.136475	0.0976894	-0.222627	1
ENSG00000126890	0.136615	0.553388	0.753757	1
ENSG00000113532	0.136625	0.132487	-0.262115	1
ENSG00000185090	0.13665	0.205621	0.332922	1
ENSG00000151655	0.136693	0.101148	-0.225786	1
ENSG00000170577	0.136829	0.111768	0.305125	1
ENSG00000114268	0.136914	0.241976	0.36544	1
ENSG00000223865	0.136927	0.159869	-0.289795	1
ENSG00000099904	0.136985	0.088294	0.213153	1
ENSG00000244474	0.137073	0.248028	-0.377314	1
ENSG00000103254	0.1371	0.0533559	-0.166294	1
ENSG00000180089	0.137189	0.108091	0.241172	1
ENSG00000183615	0.137225	0.130908	-0.277082	1
ENSG00000169085	0.137274	0.191036	-0.329851	1
ENSG00000162399	0.137278	0.441116	0.593943	1
ENSG00000137216	0.137314	0.0550822	0.164465	1
ENSG00000080618	0.137366	0.209577	-0.335785	1
ENSG00000135069	0.137372	0.194052	-0.320175	1
ENSG00000225828	0.137422	0.0651548	0.189958	1
ENSG00000082074	0.137537	0.15881	-0.288618	1
ENSG00000155393	0.137591	0.0723018	-0.18944	1
ENSG00000160318	0.137617	0.0914235	0.242373	1
ENSG00000226180	0.137701	0.125668	0.272566	1
ENSG00000250317	0.137794	0.073583	-0.191234	1
ENSG00000179846	0.137862	0.145721	0.298612	1
ENSG00000156103	0.137929	0.560799	-0.60228	1
ENSG00000213999	0.13796	0.144946	0.344327	1
ENSG00000128564	0.138122	0.170027	0.359649	1
ENSG00000066813	0.138362	0.39591	-0.472571	1
ENSG00000198435	0.138412	0.140108	0.269504	1
ENSG00000085265	0.138496	0.415566	-0.506441	1
ENSG00000100652	0.138583	0.548302	-0.577139	1
ENSG00000174640	0.138662	0.474306	-0.560825	1
ENSG00000082397	0.13868	0.176989	-0.30535	1
ENSG00000268805	0.138797	0.245734	0.425242	1
ENSG00000186230	0.138871	0.0606011	0.17398	1
ENSG00000120756	0.138908	0.0710818	0.186825	1
ENSG00000174136	0.138912	0.0730272	0.190732	1
ENSG00000197586	0.138943	0.0622338	0.174387	1
ENSG00000100344	0.138958	0.150254	-0.279237	1
ENSG00000133488	0.138959	0.137843	-0.267811	1
ENSG00000103044	0.138981	0.124226	0.258438	1
ENSG00000171812	0.139134	0.339114	-0.447639	1
ENSG00000213494	0.139199	0.124012	0.266994	1
ENSG00000176383	0.139309	0.0970224	0.230861	1
ENSG00000137070	0.139428	0.0866826	-0.207991	1
ENSG00000180185	0.139468	0.0673796	-0.181687	1
ENSG00000172653	0.139615	0.127307	0.290097	1
ENSG00000185499	0.13976	0.459636	0.537318	1
ENSG00000205220	0.13995	0.0614104	-0.175631	1
ENSG00000131634	0.140023	0.130548	-0.260359	1
ENSG00000079215	0.140046	0.210362	-0.334293	1
ENSG00000176410	0.140113	0.0522546	0.162258	1
ENSG00000184205	0.140342	0.128641	-0.255482	1
ENSG00000255872	0.14039	0.0986494	0.287268	1
ENSG00000124257	0.140466	0.100412	0.238014	1
ENSG00000204576	0.140601	0.0757621	0.193393	1
ENSG00000125910	0.140603	0.203358	-0.358968	1
ENSG00000230510	0.140687	0.113113	0.252376	1
ENSG00000218891	0.140866	0.0924104	0.216729	1
ENSG00000101158	0.140889	0.0499767	0.154932	1
ENSG00000186973	0.141049	0.458436	0.590787	1
ENSG00000142634	0.14118	0.0852955	0.204733	1
ENSG00000170006	0.141215	0.250191	-0.369719	1
ENSG00000163701	0.141372	0.30524	0.411717	1
ENSG00000214128	0.141412	0.173599	0.406699	1
ENSG00000166928	0.141431	0.150926	-0.284038	1
ENSG00000054179	0.141492	0.273181	0.409217	1
ENSG00000168899	0.141529	0.088413	-0.211374	1
ENSG00000086289	0.141648	0.0753269	-0.193434	1
ENSG00000125089	0.141706	0.111753	-0.235497	1
ENSG00000232671	0.141763	0.118049	0.278002	1
ENSG00000083799	0.141776	0.0592493	-0.168777	1
ENSG00000126351	0.141776	0.0526541	0.159561	1
ENSG00000138744	0.141903	0.0816556	-0.200313	1
ENSG00000168427	0.142	0.170843	0.312233	1
ENSG00000185686	0.142093	0.223106	-0.393336	1
ENSG00000133477	0.142147	0.470171	-0.547477	1
ENSG00000188677	0.142161	0.11006	-0.233977	1
ENSG00000108296	0.14225	0.0534102	0.160209	1
ENSG00000046889	0.142267	0.22997	0.34995	1
ENSG00000105173	0.142275	0.0765129	0.1951	1
ENSG00000109111	0.142295	0.0540716	0.160602	1
ENSG00000111676	0.142478	0.11402	0.238752	1
ENSG00000070190	0.142495	0.219273	-0.343372	1
ENSG00000102445	0.142583	0.0969925	-0.220178	1
ENSG00000196711	0.142661	0.877997	-0.856196	1
ENSG00000166682	0.142779	0.138851	0.288113	1
ENSG00000158517	0.142871	0.261579	-0.383745	1
ENSG00000182318	0.142893	0.0583494	0.168731	1
ENSG00000185272	0.142905	1.31956	-1.1038	1
ENSG00000113525	0.142936	0.248971	-0.427654	1
ENSG00000161594	0.142963	0.135324	0.305791	1
ENSG00000110888	0.143069	0.0467083	0.149176	1
ENSG00000197119	0.143075	0.126348	0.251822	1
ENSG00000170891	0.143179	0.247053	-0.408684	1
ENSG00000137101	0.14318	0.212815	-0.338917	1
ENSG00000172878	0.143199	0.0981396	-0.220366	1
ENSG00000137642	0.143232	0.227659	-0.344308	1
ENSG00000119725	0.143309	0.0816867	0.203288	1
ENSG00000105711	0.143352	0.181532	-0.306835	1
ENSG00000169627	0.143374	0.560033	-0.633637	1
ENSG00000100985	0.143445	0.539572	0.583609	1
ENSG00000120071	0.14347	0.0613486	0.171065	1
ENSG00000212864	0.143478	0.0994304	0.248944	1
ENSG00000184860	0.143556	0.365718	-0.451881	1
ENSG00000070756	0.143575	0.0613053	0.170788	1
ENSG00000182791	0.143591	0.0968826	0.236824	1
ENSG00000205045	0.143599	0.216269	-0.33991	1
ENSG00000169981	0.143612	0.0564421	0.165709	1
ENSG00000057704	0.14367	0.103338	-0.22518	1
ENSG00000133134	0.143768	0.759137	-0.702916	1
ENSG00000198542	0.143864	0.978446	-0.827535	1
ENSG00000006377	0.143942	0.288634	0.513456	1
ENSG00000120907	0.144347	0.458856	-0.529624	1
ENSG00000120332	0.144396	0.415085	-0.510028	1
ENSG00000091482	0.144434	0.239673	-0.405306	1
ENSG00000144771	0.144569	0.251434	-0.741694	1
ENSG00000130700	0.144602	0.761298	-0.818357	1
ENSG00000212126	0.14462	0.0864124	0.222656	1
[truncated: 15,163 more rows]

## Sheet: edgeR_PvT
ENSEMBL Gene ID	p.value	dispersion	FC	qvalue_bh
ENSG00000163017	3.43146e-13	0.246193	1.87054	2.94936e-09
ENSG00000170369	3.44511e-13	0.372197	-3.16699	2.94936e-09
ENSG00000185274	1.67978e-08	0.409448	-2.37252	9.58708e-05
ENSG00000144619	5.21995e-08	0.375851	-1.78495	0.00018391
ENSG00000110427	5.37058e-08	0.191212	1.22761	0.00018391
ENSG00000104435	1.16371e-07	1.18324	-4.16324	0.000332084
ENSG00000138615	3.37943e-07	0.830809	-2.85397	0.000826608
ENSG00000137077	8.0236e-07	0.917494	-2.90531	0.00168173
ENSG00000015413	8.83983e-07	0.524416	-2.06162	0.00168173
ENSG00000145824	1.05983e-06	0.803268	-2.78393	0.00181465
ENSG00000002746	1.85863e-06	0.211302	-1.15534	0.00289304
ENSG00000152192	3.79002e-06	0.465463	1.85665	0.00540773
ENSG00000117600	7.13498e-06	0.518752	1.80821	0.00939732
ENSG00000196569	8.22197e-06	0.489015	-1.67332	0.0100555
ENSG00000180828	1.40249e-05	0.820403	-2.46094	0.016009
ENSG00000064300	1.9483e-05	0.47042	-1.59398	0.0208492
ENSG00000005102	2.41473e-05	0.708303	-2.16092	0.0235557
ENSG00000138061	2.47636e-05	0.228169	-1.01423	0.0235557
ENSG00000164128	2.72376e-05	0.570792	-1.78032	0.0245454
ENSG00000144229	3.51039e-05	0.381038	-1.38066	0.0281188
ENSG00000163536	3.60884e-05	0.199989	-0.917456	0.0281188
ENSG00000159650	3.61298e-05	0.4325	-1.47651	0.0281188
ENSG00000146938	4.1206e-05	0.693243	-1.95009	0.0306752
ENSG00000050555	4.84493e-05	0.413955	-1.39854	0.0332254
ENSG00000094755	4.85127e-05	0.776149	-2.2071	0.0332254
ENSG00000128802	5.34839e-05	1.57048	-3.82173	0.0347786
ENSG00000254709	5.4843e-05	1.05581	-2.59411	0.0347786
ENSG00000149575	5.88175e-05	0.366185	-1.56537	0.035332
ENSG00000122824	5.98427e-05	0.510784	-1.74876	0.035332
ENSG00000150750	6.57859e-05	0.574725	1.98826	0.0375462
ENSG00000173930	7.54898e-05	0.125374	-0.72058	0.0402686
ENSG00000150625	7.73385e-05	0.529753	-1.62749	0.0402686
ENSG00000115602	7.76116e-05	0.262236	-1.08656	0.0402686
ENSG00000164129	8.10072e-05	0.742993	-2.10507	0.0407943
ENSG00000138109	9.04904e-05	0.165095	-0.772247	0.0442679
ENSG00000174175	9.49074e-05	0.489952	-1.48228	0.045139
ENSG00000106483	0.000112622	0.589962	-1.72294	0.0521167
ENSG00000183570	0.000135889	0.245517	-1.09064	0.0612286
ENSG00000184601	0.000158199	0.483473	-1.95421	0.0694534
ENSG00000184058	0.000168571	0.200092	-0.924882	0.0711618
ENSG00000215182	0.000173845	0.660129	2.09424	0.0711618
ENSG00000197253	0.000179344	0.552923	-1.67853	0.0711618
ENSG00000136011	0.000183349	0.378841	-1.20821	0.0711618
ENSG00000105664	0.000189667	1.20675	-2.89003	0.0711618
ENSG00000182774	0.000193447	0.946081	-2.33425	0.0711618
ENSG00000104332	0.000196717	0.57761	-1.6146	0.0711618
ENSG00000154330	0.000198742	0.312346	-1.08625	0.0711618
ENSG00000167157	0.000205672	0.424291	1.48787	0.0711618
ENSG00000080573	0.00020582	0.0940088	0.545747	0.0711618
ENSG00000148948	0.000207808	0.729941	-1.87227	0.0711618
ENSG00000160339	0.000238572	0.883403	-2.19296	0.0800947
ENSG00000186847	0.00025229	0.489278	1.76723	0.0830714
ENSG00000160808	0.000271767	0.209808	-1.03224	0.0877962
ENSG00000135298	0.000277217	0.52939	-1.47928	0.0878982
ENSG00000176595	0.000290675	0.295052	-1.01427	0.0904896
ENSG00000174963	0.000301948	0.203073	0.897444	0.0906587
ENSG00000205364	0.00030437	0.331029	-1.11675	0.0906587
ENSG00000179934	0.000307102	0.185292	-0.824528	0.0906587
ENSG00000204936	0.000321638	0.177586	-1.00116	0.0933404
ENSG00000162493	0.000336521	0.596476	-1.57465	0.09602
ENSG00000183914	0.000342087	0.524817	-1.40903	0.09602
ENSG00000174123	0.000350992	0.171816	-0.753534	0.0969304
ENSG00000169594	0.000369543	0.325931	-1.22562	0.100434
ENSG00000165509	0.000400798	0.173185	1.22883	0.107226
ENSG00000164107	0.000425884	0.839009	-1.9548	0.112185
ENSG00000125740	0.0004437	0.537337	1.44326	0.114848
ENSG00000181036	0.000449411	0.204361	-0.842443	0.114848
ENSG00000145708	0.000457014	0.422599	-1.23146	0.115073
ENSG00000132465	0.000496009	0.81958	-1.81121	0.123082
ENSG00000270024	0.000512813	0.126474	0.815877	0.125434
ENSG00000168447	0.000522379	0.244739	-1.12265	0.125974
ENSG00000130558	0.000544447	0.302277	-1.00429	0.128395
ENSG00000206432	0.000547968	0.837706	-1.83455	0.128395
ENSG00000163673	0.000554916	0.186511	0.774975	0.128395
ENSG00000163751	0.000614754	0.581965	-1.50734	0.138932
ENSG00000203805	0.000626412	0.602438	-1.64021	0.138932
ENSG00000157766	0.000631343	0.61748	1.50686	0.138932
ENSG00000177301	0.00063291	0.209423	-1.03525	0.138932
ENSG00000060718	0.000677695	1.06493	-2.23356	0.144632
ENSG00000149294	0.000681701	0.244697	-0.868384	0.144632
ENSG00000136546	0.00068422	0.912178	-1.94919	0.144632
ENSG00000198077	0.000700888	0.265322	-0.943435	0.145557
ENSG00000106278	0.000705598	0.515043	1.38565	0.145557
ENSG00000071991	0.000801214	0.953951	-2.03692	0.162686
ENSG00000205038	0.000807632	0.381892	-1.1003	0.162686
ENSG00000138115	0.000836746	0.26187	-0.868529	0.166162
ENSG00000167178	0.000844301	0.520021	-1.48898	0.166162
ENSG00000116785	0.000902831	0.202335	-0.738479	0.175662
ENSG00000112175	0.000923986	1.45777	-2.66791	0.177758
ENSG00000198650	0.000977804	0.596542	-1.42019	0.186022
ENSG00000183347	0.0010461	0.280188	-1.05421	0.196052
ENSG00000163285	0.00105343	0.525376	-1.38736	0.196052
ENSG00000137699	0.00114852	0.169075	0.700632	0.210702
ENSG00000112981	0.00115676	0.236527	-0.880297	0.210702
ENSG00000205784	0.00117763	0.140452	-0.677132	0.212245
ENSG00000107317	0.00126135	0.83455	-1.72824	0.224967
ENSG00000136928	0.00132439	0.399305	1.12055	0.233776
ENSG00000118004	0.00137852	0.42176	-1.09872	0.240847
ENSG00000119888	0.00141116	0.463256	-1.15853	0.24406
ENSG00000113248	0.00145696	0.196263	-0.720724	0.247163
ENSG00000142748	0.00145798	0.67389	-1.44334	0.247163
ENSG00000219438	0.00148922	0.690866	-1.58961	0.248279
ENSG00000184374	0.00149356	0.645005	-1.48198	0.248279
ENSG00000170835	0.00156383	0.259018	0.851796	0.257461
ENSG00000182533	0.0016439	0.169601	0.781886	0.268065
ENSG00000214491	0.00175662	0.285138	-0.911533	0.283744
ENSG00000186198	0.00180952	0.244526	-0.789646	0.289557
ENSG00000164283	0.00187614	0.231079	0.750738	0.297438
ENSG00000149090	0.00197088	0.335904	-0.944227	0.309591
ENSG00000135272	0.00206699	0.157021	-0.595377	0.320615
ENSG00000183346	0.00210274	0.210678	-0.825866	0.320615
ENSG00000133169	0.002127	0.364812	-1.08171	0.320615
ENSG00000140945	0.00212756	0.144908	0.569557	0.320615
ENSG00000110675	0.00213469	0.217033	0.837571	0.320615
ENSG00000183876	0.00225265	0.307659	-0.891424	0.333667
ENSG00000150627	0.00226057	0.240035	-0.78682	0.333667
ENSG00000049283	0.00231737	0.14531	0.579646	0.339129
ENSG00000255974	0.00234983	0.580255	-1.28381	0.340965
ENSG00000179921	0.00238797	0.217734	-0.740192	0.343586
ENSG00000198768	0.00247698	0.3386	0.962194	0.353423
ENSG00000268301	0.00262129	0.115629	0.667891	0.369452
ENSG00000147697	0.00263247	0.274411	0.816684	0.369452
ENSG00000124875	0.0026726	0.857208	-1.58163	0.371546
ENSG00000011465	0.00271165	0.898689	-1.71563	0.371546
ENSG00000105509	0.00271249	0.496426	-1.30259	0.371546
ENSG00000171388	0.00275448	0.16326	0.595753	0.372035
ENSG00000167653	0.00275952	0.17213	0.751631	0.372035
ENSG00000186310	0.00288257	0.692325	-1.38302	0.384006
ENSG00000154258	0.00289316	0.274366	-0.795652	0.384006
ENSG00000007171	0.00303187	0.145695	-0.576278	0.399263
ENSG00000218819	0.00305794	0.297969	-0.8377	0.399263
ENSG00000198417	0.00309823	0.305444	-0.840405	0.399263
ENSG00000041982	0.00310386	0.447985	1.06918	0.399263
ENSG00000104899	0.00312471	0.137561	0.600287	0.399263
ENSG00000158258	0.00317005	0.9418	-1.80732	0.399967
ENSG00000157005	0.00317693	0.205018	1.69545	0.399967
ENSG00000241563	0.00325329	0.139425	0.67306	0.404294
ENSG00000211448	0.00325853	0.751904	1.42764	0.404294
ENSG00000145864	0.00332065	0.215639	-0.840017	0.408014
ENSG00000213809	0.00333731	0.132493	-0.628369	0.408014
ENSG00000175879	0.00336001	0.248754	0.760712	0.408014
ENSG00000096088	0.00340802	0.471863	1.15808	0.41093
ENSG00000152377	0.00351028	0.641149	1.33842	0.418636
ENSG00000227921	0.00352082	0.258594	-0.824411	0.418636
ENSG00000139797	0.00358977	0.2803	0.82141	0.421183
ENSG00000078053	0.0036159	0.282584	-0.84495	0.421183
ENSG00000168421	0.00361605	0.210028	-0.667152	0.421183
ENSG00000100884	0.00372082	0.155757	0.606057	0.430458
ENSG00000165682	0.00375408	0.339089	-0.938284	0.431391
ENSG00000139292	0.00382719	0.470434	-1.0962	0.434851
ENSG00000185010	0.00384383	0.178921	-0.600856	0.434851
ENSG00000147724	0.00386037	0.248328	-0.773178	0.434851
ENSG00000136267	0.00393209	0.243987	-0.75738	0.440031
ENSG00000137265	0.00399756	0.363424	-0.90802	0.440031
ENSG00000147588	0.00400048	0.602818	-1.35321	0.440031
ENSG00000171798	0.00401066	0.190436	-0.664432	0.440031
ENSG00000172425	0.00403486	0.412419	-1.01154	0.440031
ENSG00000146151	0.00408665	1.41407	-2.2882	0.442521
ENSG00000107623	0.00410939	0.367187	0.970921	0.442521
ENSG00000183549	0.00414089	0.393273	-0.930708	0.443127
ENSG00000226979	0.00423783	0.206241	-0.748492	0.448669
ENSG00000148680	0.00424509	0.166202	-0.607116	0.448669
ENSG00000110436	0.00436116	0.35432	-0.879755	0.458109
ENSG00000197360	0.00440464	0.256912	-0.842124	0.459855
ENSG00000021826	0.00446964	0.709162	-1.38932	0.463814
ENSG00000030304	0.00452483	0.402955	-1.03218	0.466711
ENSG00000151360	0.00461892	0.531725	-1.18538	0.473564
ENSG00000174370	0.00464838	0.113857	-0.470144	0.473747
ENSG00000166840	0.00468143	0.400853	-0.922896	0.474293
ENSG00000185053	0.00472725	0.444251	-1.21251	0.476117
ENSG00000188910	0.00478499	0.291954	0.835409	0.479115
ENSG00000179915	0.00490358	0.376851	-1.04274	0.485037
ENSG00000122884	0.00492676	0.138683	0.506937	0.485037
ENSG00000179083	0.00496041	0.685604	-1.37838	0.485037
ENSG00000113073	0.00497425	0.148805	0.598862	0.485037
ENSG00000180914	0.00498577	0.325196	0.829023	0.485037
ENSG00000122223	0.00506663	0.210394	-0.659209	0.488241
ENSG00000181778	0.00507575	0.335372	-1.09297	0.488241
ENSG00000108823	0.00516026	0.544979	-1.18761	0.493472
ENSG00000170745	0.00519961	0.197932	-0.621034	0.493472
ENSG00000123500	0.00521659	0.222069	-0.659655	0.493472
ENSG00000065325	0.00526395	0.647272	-1.30097	0.495216
ENSG00000153563	0.0053058	0.253251	-0.713701	0.495357
ENSG00000162745	0.0053527	0.234495	0.678394	0.495357
ENSG00000124102	0.00535986	0.506961	1.10384	0.495357
ENSG00000243710	0.00538117	0.430359	-0.970623	0.495357
ENSG00000241476	0.00546652	0.160963	-0.908893	0.496852
ENSG00000160202	0.00547396	1.27212	-2.07615	0.496852
ENSG00000165124	0.00548447	0.702316	-1.32668	0.496852
ENSG00000177494	0.00555817	0.260661	-0.769201	0.500879
ENSG00000182566	0.00570772	0.594496	-1.24955	0.511663
ENSG00000106819	0.00584428	0.350309	-0.844344	0.518745
ENSG00000182963	0.00584732	0.155298	0.528243	0.518745
ENSG00000170373	0.00599463	1.37241	-2.20413	0.529073
ENSG00000137745	0.00608349	0.339668	0.847601	0.532986
ENSG00000006016	0.00612192	0.090306	-0.431535	0.532986
ENSG00000079931	0.00613236	0.850111	-1.43465	0.532986
ENSG00000112936	0.00623653	0.902205	-1.51144	0.534614
ENSG00000105501	0.00625697	0.129995	-0.584777	0.534614
ENSG00000173334	0.00626221	0.0725212	0.349004	0.534614
ENSG00000133800	0.00627598	0.273692	-0.728964	0.534614
ENSG00000163618	0.0063434	0.908424	-1.6935	0.537454
ENSG00000116991	0.00642481	0.0977213	0.407028	0.537454
ENSG00000124493	0.0064347	0.402633	1.04109	0.537454
ENSG00000174740	0.00643489	0.265493	-0.752561	0.537454
ENSG00000180066	0.00649441	0.264728	0.882126	0.539236
ENSG00000134817	0.00653365	0.448949	-0.982207	0.539236
ENSG00000175592	0.0065507	0.290747	0.78377	0.539236
ENSG00000146205	0.00672048	0.108715	0.439576	0.542434
ENSG00000160868	0.0068035	0.952693	-1.6607	0.542434
ENSG00000094963	0.00684262	0.412223	-0.91648	0.542434
ENSG00000188176	0.00685282	0.362534	0.964564	0.542434
ENSG00000176692	0.00687905	0.183086	0.727661	0.542434
ENSG00000196990	0.00688892	0.860753	-1.78363	0.542434
ENSG00000215529	0.00689134	0.196179	0.68898	0.542434
ENSG00000268279	0.00689219	0.0845293	0.454287	0.542434
ENSG00000111713	0.00689355	0.736596	-1.25501	0.542434
ENSG00000070526	0.00690636	0.290361	0.801431	0.542434
ENSG00000165323	0.00703075	0.19021	-0.5893	0.548433
ENSG00000007237	0.00704679	0.238211	-0.658874	0.548433
ENSG00000107518	0.0070817	0.507872	-1.03655	0.548656
ENSG00000108700	0.00725722	0.221406	0.636354	0.557969
ENSG00000174255	0.00726708	0.255768	-0.753217	0.557969
ENSG00000186329	0.00741216	0.220824	0.819102	0.566567
ENSG00000215504	0.00745053	0.152314	0.533551	0.566969
ENSG00000013297	0.0075194	0.483765	-1.00845	0.569266
ENSG00000169856	0.00754721	0.0932338	0.389802	0.569266
ENSG00000131831	0.00766659	0.229904	-0.650329	0.575311
ENSG00000128573	0.00769455	0.143789	-0.503958	0.575311
ENSG00000138650	0.00776979	0.385618	0.990568	0.57841
ENSG00000128482	0.00793885	0.234306	-0.680324	0.585288
ENSG00000109181	0.00794576	0.249047	-0.663499	0.585288
ENSG00000138722	0.00796473	0.265684	-0.693388	0.585288
ENSG00000166856	0.00801286	0.394092	-0.909706	0.586309
ENSG00000164879	0.00806814	0.228359	-0.6865	0.587842
ENSG00000145506	0.00813289	0.35492	-0.865966	0.590048
ENSG00000152092	0.00833288	0.512794	-1.11358	0.602007
ENSG00000163687	0.00842007	0.395798	-0.886541	0.60575
ENSG00000159409	0.00845632	0.156943	0.569274	0.605812
ENSG00000213626	0.00870024	0.166564	-0.523443	0.619878
ENSG00000118946	0.00872507	0.0972294	-0.39132	0.619878
ENSG00000198099	0.00880565	0.518233	-1.01778	0.623018
ENSG00000163825	0.00886104	0.660308	-1.1502	0.624357
ENSG00000181291	0.00899081	0.646902	-1.25103	0.630904
ENSG00000248050	0.0090753	0.240928	0.773752	0.632951
ENSG00000240694	0.00909391	0.428734	-0.919371	0.632951
ENSG00000205971	0.00926461	0.443142	1.15044	0.636137
ENSG00000142303	0.00927534	0.198221	-0.57325	0.636137
ENSG00000204683	0.00930737	0.160558	-0.678047	0.636137
ENSG00000224902	0.00931969	0.4194	-1.8509	0.636137
ENSG00000197769	0.00941705	0.182832	-0.736567	0.636137
ENSG00000155011	0.00942808	0.578402	-1.09545	0.636137
ENSG00000221866	0.00943896	0.579691	-1.10418	0.636137
ENSG00000260027	0.0094585	0.300922	0.751737	0.636137
ENSG00000255798	0.00951662	0.23141	-0.759043	0.636137
ENSG00000150401	0.00953329	0.07615	0.340767	0.636137
ENSG00000173825	0.00954837	0.0999938	0.439812	0.636137
ENSG00000152767	0.00977566	0.10005	0.390385	0.648755
ENSG00000164440	0.00989969	0.254825	-0.663568	0.65445
ENSG00000137673	0.0101002	0.968764	-1.49674	0.665135
ENSG00000237683	0.0101637	0.218547	0.637494	0.665312
ENSG00000121904	0.0102745	0.392644	0.857987	0.665312
ENSG00000165376	0.0102812	0.339175	-0.777096	0.665312
ENSG00000121440	0.0103113	0.453705	-0.92885	0.665312
ENSG00000188536	0.0103888	0.386469	0.848282	0.665312
ENSG00000165917	0.0104258	0.187746	0.595713	0.665312
ENSG00000106560	0.0104637	0.105127	-0.399766	0.665312
ENSG00000173812	0.0104717	0.0636853	0.305145	0.665312
ENSG00000172061	0.0105082	0.412581	-0.92358	0.665312
ENSG00000007312	0.0105263	0.189138	-0.568537	0.665312
ENSG00000161714	0.0105303	0.177503	0.531176	0.665312
ENSG00000123838	0.0106518	0.496028	-0.924275	0.66915
ENSG00000182575	0.0106692	0.175493	0.551316	0.66915
ENSG00000119457	0.0108491	0.138007	-0.536284	0.677952
ENSG00000125144	0.0108985	0.559408	-1.04084	0.678409
ENSG00000009790	0.0109357	0.122323	-0.431526	0.678409
ENSG00000185518	0.0111728	0.428835	-0.88353	0.684269
ENSG00000138315	0.0111788	0.170768	-0.512732	0.684269
ENSG00000116882	0.0112029	0.630232	-1.12284	0.684269
ENSG00000131771	0.0112622	0.397165	0.859288	0.684269
ENSG00000168502	0.0112662	0.158893	0.494133	0.684269
ENSG00000075213	0.0113232	0.684197	-1.16116	0.684269
ENSG00000176049	0.0114008	0.124354	-0.444847	0.684269
ENSG00000198178	0.0114459	0.422481	-1.02889	0.684269
ENSG00000262003	0.0114832	0.286183	-0.78235	0.684269
ENSG00000106733	0.0115208	0.10068	-0.384893	0.684269
ENSG00000162482	0.011531	0.140631	-0.461868	0.684269
ENSG00000160097	0.0115512	0.230243	-0.610074	0.684269
ENSG00000205867	0.0115722	0.242883	0.770897	0.684269
ENSG00000155719	0.0116505	0.112014	-0.466787	0.684269
ENSG00000240505	0.0116893	0.21917	-0.750287	0.684269
ENSG00000117983	0.0117191	0.521245	0.984982	0.684269
ENSG00000169427	0.0117429	0.461923	1.04662	0.684269
ENSG00000196581	0.0117495	0.322557	-0.819865	0.684269
ENSG00000197406	0.0118057	1.33467	-1.99797	0.684336
ENSG00000205209	0.0118306	0.11732	0.458194	0.684336
ENSG00000005844	0.0119129	0.145788	-0.465329	0.685462
ENSG00000178828	0.0119301	0.422087	0.973193	0.685462
ENSG00000079257	0.0119829	0.235069	-0.610979	0.686194
ENSG00000135919	0.0120547	0.287825	-0.687547	0.686986
ENSG00000140254	0.012077	0.497692	1.00085	0.686986
ENSG00000154589	0.0121371	0.156485	-0.485864	0.688117
ENSG00000140807	0.0122158	0.248762	-0.646043	0.690294
ENSG00000213023	0.0123953	0.449172	-1.01261	0.696622
ENSG00000157950	0.0124092	0.175356	-0.957446	0.696622
ENSG00000112337	0.0124959	0.281027	-0.663211	0.699201
ENSG00000116748	0.012587	0.691041	-1.25545	0.702001
ENSG00000188162	0.0129092	0.346567	0.906739	0.717525
ENSG00000214860	0.0129732	0.590521	-1.084	0.717525
ENSG00000130649	0.0130945	0.892341	-1.44238	0.717525
ENSG00000134365	0.0131132	0.411437	-0.809724	0.717525
ENSG00000196834	0.0131256	0.3866	1.16833	0.717525
ENSG00000102897	0.0131281	0.0857116	-0.346065	0.717525
ENSG00000091181	0.0131794	0.420917	-1.0291	0.717525
ENSG00000183019	0.013211	0.62143	1.13482	0.717525
ENSG00000170074	0.0132551	0.159115	-0.525256	0.717525
ENSG00000103241	0.0132844	0.312539	-0.726174	0.717525
ENSG00000116667	0.0134976	0.0626506	-0.292871	0.720217
ENSG00000181617	0.0135626	0.981007	-1.59507	0.720217
ENSG00000157131	0.0135763	0.113528	-0.399263	0.720217
ENSG00000181072	0.0137162	0.947308	-1.57163	0.720217
ENSG00000185008	0.0137174	0.441936	-0.883745	0.720217
ENSG00000073754	0.0137235	0.758406	-1.24468	0.720217
ENSG00000268628	0.0137717	0.1654	-0.54194	0.720217
ENSG00000256660	0.0138105	0.258954	-0.739228	0.720217
ENSG00000117245	0.0139057	0.155268	-0.492974	0.720217
ENSG00000139832	0.0139126	0.0983336	0.369892	0.720217
ENSG00000146250	0.0139728	0.552832	1.00797	0.720217
ENSG00000171611	0.014029	0.215277	-0.677795	0.720217
ENSG00000140107	0.0140993	0.664207	-1.16147	0.720217
ENSG00000174669	0.0141062	0.0966659	0.367275	0.720217
ENSG00000153976	0.0141157	0.32976	-0.761117	0.720217
ENSG00000268948	0.0141188	0.104281	0.472272	0.720217
ENSG00000166405	0.0142081	0.266111	-0.659489	0.720217
ENSG00000168490	0.014228	0.14862	0.504913	0.720217
ENSG00000139508	0.0142793	0.110599	-0.391863	0.720217
ENSG00000001626	0.0142832	1.31533	-1.81495	0.720217
ENSG00000079150	0.0143093	0.128542	-0.426722	0.720217
ENSG00000181649	0.0143227	0.18509	0.532145	0.720217
ENSG00000196169	0.0143637	0.250112	-0.67804	0.720217
ENSG00000168389	0.0143762	0.448844	-0.878385	0.720217
ENSG00000181577	0.0143858	0.502869	0.934883	0.720217
ENSG00000153132	0.0144761	0.15687	-0.477314	0.720728
ENSG00000139910	0.0144802	0.592174	-1.01934	0.720728
ENSG00000205835	0.0145622	0.253963	-0.628202	0.720757
ENSG00000144868	0.014565	0.200841	0.56608	0.720757
ENSG00000188064	0.0146184	0.39296	0.98038	0.721316
ENSG00000159625	0.0148752	0.09214	-0.409285	0.731637
ENSG00000070808	0.0150012	0.311744	-0.780461	0.731637
ENSG00000196616	0.0150049	0.416654	-0.819909	0.731637
ENSG00000007062	0.0150253	0.785062	-1.30642	0.731637
ENSG00000104938	0.0150412	0.905203	-1.52724	0.731637
ENSG00000204531	0.0151092	0.121709	0.421765	0.732531
ENSG00000005471	0.0151452	0.352749	-0.740307	0.732531
ENSG00000108797	0.0153575	0.123991	0.412883	0.740709
ENSG00000114638	0.0155214	0.563924	1.02752	0.746511
ENSG00000056661	0.0156327	0.0979322	0.368442	0.748179
ENSG00000205864	0.0156435	0.112998	0.55901	0.748179
ENSG00000152669	0.015725	0.236899	0.61175	0.748347
ENSG00000122133	0.0157344	0.398006	0.996242	0.748347
ENSG00000120594	0.0158305	0.237859	-0.585962	0.750828
ENSG00000198477	0.0159169	0.160254	-0.495723	0.751647
ENSG00000126562	0.0159355	0.113594	0.397112	0.751647
ENSG00000173662	0.0160077	0.177842	0.59691	0.752597
ENSG00000205362	0.016059	0.336483	-0.762732	0.752597
ENSG00000147257	0.0161234	0.123175	0.405927	0.752597
ENSG00000170214	0.0161315	0.201689	-0.551755	0.752597
ENSG00000135549	0.0162275	0.237956	-0.587974	0.755019
ENSG00000188112	0.0163079	0.199777	0.547676	0.756702
ENSG00000198626	0.0168413	0.717966	-1.14826	0.777175
ENSG00000197705	0.0168686	0.436091	-0.943295	0.777175
ENSG00000163661	0.0168852	0.477643	0.895726	0.777175
ENSG00000232850	0.0170913	0.214652	0.617895	0.781706
ENSG00000120457	0.0171047	0.319981	-0.689516	0.781706
ENSG00000084628	0.0171249	0.176842	0.674236	0.781706
ENSG00000176909	0.0171663	0.0961874	0.376715	0.781706
ENSG00000008300	0.0173744	0.0994388	0.361751	0.786092
ENSG00000164651	0.0173909	0.201392	-0.628434	0.786092
ENSG00000198963	0.017444	0.704299	-1.18536	0.786092
ENSG00000164638	0.0174828	0.137743	0.432074	0.786092
ENSG00000198795	0.0174922	0.20874	-0.544595	0.786092
ENSG00000187808	0.0177475	0.192438	-0.543692	0.79548
ENSG00000101542	0.0177979	0.232641	0.636953	0.795653
ENSG00000110665	0.0178592	0.240146	-0.597329	0.796316
ENSG00000117594	0.0181244	0.885976	-1.30879	0.80604
ENSG00000166250	0.0182925	0.293396	-0.664929	0.809778
ENSG00000102468	0.018342	0.199222	0.568005	0.809778
ENSG00000135914	0.0183503	0.0827133	-0.331419	0.809778
ENSG00000165388	0.0183994	0.533899	1.06074	0.809857
ENSG00000100721	0.0185148	0.436539	-1.02712	0.812848
ENSG00000198842	0.018595	0.24939	-0.702852	0.813636
ENSG00000119946	0.018682	0.158654	0.471527	0.813636
ENSG00000204428	0.0186847	0.111747	0.410981	0.813636
ENSG00000197483	0.0187228	0.057969	0.276577	0.813636
ENSG00000122679	0.0188165	0.319903	-0.693682	0.815634
ENSG00000120328	0.0189543	0.186324	-0.527567	0.819536
ENSG00000115266	0.0191784	0.0584943	0.273607	0.824809
ENSG00000110900	0.0191867	0.226004	-0.572379	0.824809
ENSG00000196109	0.0192326	0.662157	-1.08963	0.824809
ENSG00000197540	0.0192761	0.204249	-0.601228	0.824809
ENSG00000095539	0.0193172	0.0932536	0.341345	0.824809
ENSG00000130177	0.0195374	0.0784183	0.310532	0.829776
ENSG00000169551	0.0195925	1.89809	2.17313	0.829776
ENSG00000139329	0.0196152	1.09397	-1.47567	0.829776
ENSG00000187753	0.0196697	0.0979549	0.398305	0.829776
ENSG00000170476	0.019701	0.485011	-0.895331	0.829776
ENSG00000140505	0.0197243	1.12691	-1.73932	0.829776
ENSG00000255587	0.0198045	0.180519	-0.713126	0.830981
ENSG00000108309	0.0200555	0.141777	0.452993	0.830981
ENSG00000164920	0.0201468	0.263671	0.648803	0.830981
ENSG00000163746	0.0201773	0.0904738	0.395683	0.830981
ENSG00000255819	0.0201843	0.336579	-0.819222	0.830981
ENSG00000182583	0.0202652	0.269796	0.822647	0.830981
ENSG00000143196	0.020287	0.893017	-1.30569	0.830981
ENSG00000162591	0.0203561	0.385889	-0.758278	0.830981
ENSG00000147689	0.0203626	0.261485	0.650635	0.830981
ENSG00000186487	0.0204167	1.73677	2.07182	0.830981
ENSG00000106034	0.0204236	0.299972	-0.646787	0.830981
ENSG00000254550	0.0204308	0.0992524	0.424565	0.830981
ENSG00000213973	0.0204646	0.802666	-1.26005	0.830981
ENSG00000134853	0.0204953	0.74245	-1.13034	0.830981
ENSG00000113594	0.0205161	0.218136	-0.539314	0.830981
ENSG00000089012	0.0205297	0.338012	-0.722757	0.830981
ENSG00000172236	0.0206097	1.04779	-1.51672	0.830981
ENSG00000088386	0.0206265	0.150876	0.437706	0.830981
ENSG00000173065	0.0207061	0.0628919	0.275688	0.83223
ENSG00000112964	0.0207952	0.327768	-0.676243	0.833209
ENSG00000268457	0.0208278	0.104325	0.37866	0.833209
ENSG00000183762	0.0209511	0.131388	-0.407351	0.83446
ENSG00000112214	0.0209565	0.339893	0.716324	0.83446
ENSG00000104833	0.0210396	0.601843	-1.00297	0.835824
ENSG00000124249	0.0210981	0.424511	-1.03919	0.836206
ENSG00000026751	0.0211979	0.217783	-0.536873	0.837121
ENSG00000151790	0.0212549	0.400823	-0.764482	0.837121
ENSG00000146233	0.0212678	0.269177	-0.604859	0.837121
ENSG00000007350	0.0218393	0.891594	1.3241	0.856232
ENSG00000160460	0.0218845	0.133303	0.428902	0.856232
ENSG00000222005	0.0219368	0.176791	0.604492	0.856232
ENSG00000140527	0.0219592	0.163706	0.505679	0.856232
ENSG00000241186	0.0220034	0.668717	-1.06084	0.856232
ENSG00000128917	0.0221611	0.101967	0.350523	0.860413
ENSG00000151365	0.0225938	0.445444	-0.824794	0.871462
ENSG00000160321	0.0226366	0.371206	-0.72985	0.871462
ENSG00000231360	0.0226432	0.131255	-0.4138	0.871462
ENSG00000173080	0.0226493	0.232885	0.627118	0.871462
ENSG00000187013	0.0228218	0.101774	0.387331	0.875983
ENSG00000179636	0.022914	0.148471	-0.483549	0.875983
ENSG00000154611	0.0229203	0.600406	-1.17534	0.875983
ENSG00000137266	0.0231207	0.0927668	0.329869	0.881446
ENSG00000163734	0.0231661	0.346877	0.701976	0.881446
ENSG00000146700	0.0234405	0.099662	0.350489	0.889909
ENSG00000261221	0.0235958	0.0696714	0.289347	0.893821
ENSG00000104814	0.0237683	0.138049	-0.419259	0.898366
ENSG00000170345	0.0239481	0.344746	0.689156	0.90227
ENSG00000131941	0.0239769	0.0787724	0.300967	0.90227
ENSG00000268162	0.0241137	0.212298	-0.660301	0.904572
ENSG00000082684	0.0241438	0.108638	0.360518	0.904572
ENSG00000125319	0.0242551	0.0823516	0.311984	0.904845
ENSG00000148377	0.0243241	0.119373	0.499204	0.904845
ENSG00000115252	0.0243823	0.400861	-0.748726	0.904845
ENSG00000044524	0.024393	0.50865	-0.856594	0.904845
ENSG00000149124	0.0245026	1.08584	-1.48801	0.904845
ENSG00000129009	0.024514	0.927143	-1.29121	0.904845
ENSG00000179909	0.0245594	0.0904994	0.324416	0.904845
ENSG00000007216	0.0245738	0.445283	0.840317	0.904845
ENSG00000150893	0.0246805	0.829529	-1.19285	0.906823
ENSG00000134013	0.0248402	0.189901	0.48305	0.909107
ENSG00000167984	0.024864	0.107746	-0.357676	0.909107
ENSG00000198824	0.0249119	0.0842432	0.310472	0.909107
ENSG00000160161	0.0249837	0.396746	-0.770429	0.909107
ENSG00000205358	0.0250488	0.576311	-0.969936	0.909107
ENSG00000064655	0.0250612	0.243793	-0.577319	0.909107
ENSG00000166292	0.0252359	0.586395	-0.938029	0.912151
ENSG00000172073	0.0252616	0.259454	1.06501	0.912151
ENSG00000136732	0.025305	0.164939	-0.445675	0.912151
ENSG00000250733	0.0254461	0.114736	0.409265	0.915173
ENSG00000158578	0.0255289	0.20344	0.551001	0.915173
ENSG00000102606	0.0255491	0.102454	0.341705	0.915173
ENSG00000088367	0.0257577	0.200848	0.49339	0.918863
ENSG00000005421	0.0258002	0.309944	-0.630995	0.918863
ENSG00000130812	0.0258132	0.0962775	-0.348079	0.918863
ENSG00000182636	0.0259938	0.442034	-0.777054	0.923374
ENSG00000145428	0.0263866	0.130279	-0.418261	0.930203
ENSG00000183918	0.0264089	0.276112	-0.601393	0.930203
ENSG00000203867	0.0264329	0.236359	0.54745	0.930203
ENSG00000150656	0.0264431	0.215878	-0.55393	0.930203
ENSG00000173801	0.0264577	0.0940179	0.324671	0.930203
ENSG00000076706	0.0268206	0.110601	0.353084	0.941028
ENSG00000105974	0.0268974	0.210866	0.49458	0.941795
ENSG00000212997	0.0269872	0.0795363	0.305261	0.942012
ENSG00000124343	0.0270702	0.157573	0.472108	0.942012
ENSG00000163046	0.0270897	0.316887	-0.917298	0.942012
ENSG00000135480	0.0271237	1.07484	-1.42681	0.942012
ENSG00000137509	0.0272089	0.109052	-0.349121	0.943058
ENSG00000172831	0.027431	0.13697	-0.394497	0.947012
ENSG00000132464	0.0275024	0.169057	-0.45025	0.947012
ENSG00000188747	0.0275024	0.129646	0.387732	0.947012
ENSG00000152977	0.0275442	0.254457	0.61842	0.947012
ENSG00000068650	0.0275995	0.0849034	0.305147	0.947012
ENSG00000172322	0.0276804	0.24514	-0.554682	0.947712
ENSG00000222022	0.0277306	0.157446	-0.621776	0.947712
ENSG00000133020	0.0277898	0.631842	1.02699	0.947842
ENSG00000198643	0.0278476	0.455124	0.956682	0.947925
ENSG00000186998	0.0279919	0.3287	-0.64378	0.950948
ENSG00000107485	0.0281232	0.181287	-0.492382	0.953517
ENSG00000186462	0.0282219	0.293454	-0.630892	0.954973
ENSG00000130827	0.0283998	0.131589	0.384754	0.959094
ENSG00000155961	0.0286382	0.248601	-0.570486	0.965241
ENSG00000229474	0.0287945	0.112856	-0.360239	0.968605
ENSG00000071967	0.0291381	0.161589	-0.427834	0.977523
ENSG00000169313	0.0291738	0.208953	-0.510391	0.977523
ENSG00000129749	0.0294762	0.103301	0.364677	0.982688
ENSG00000222017	0.0294842	0.256358	0.712544	0.982688
ENSG00000183508	0.0295125	0.251782	-0.543064	0.982688
ENSG00000039537	0.0295866	0.314109	-0.620065	0.982688
ENSG00000104723	0.0296716	0.428501	-0.73997	0.982688
ENSG00000120949	0.0297194	0.251685	-0.58621	0.982688
ENSG00000138735	0.0297738	0.134301	0.385095	0.982688
ENSG00000171044	0.0297879	0.131812	-0.409179	0.982688
ENSG00000149527	0.0298815	0.105646	-0.357016	0.982688
ENSG00000021852	0.0299019	0.323326	-0.619415	0.982688
ENSG00000159184	0.0299847	0.602204	1.13746	0.983183
ENSG00000171246	0.0300318	0.588148	-0.927333	0.983183
ENSG00000145287	0.0303365	0.366564	-0.692473	0.988621
ENSG00000116819	0.0303614	0.120568	0.393882	0.988621
ENSG00000068615	0.0304157	0.330808	-0.645648	0.988621
ENSG00000126464	0.0304356	0.0749672	0.282618	0.988621
ENSG00000113088	0.0304866	0.371993	-0.69531	0.988621
ENSG00000119574	0.0305677	0.0565033	0.24764	0.989377
ENSG00000161405	0.0307278	0.203603	-0.486554	0.991399
ENSG00000131018	0.0307732	0.142526	-0.395345	0.991399
ENSG00000135862	0.0308039	0.0589917	0.247243	0.991399
ENSG00000162892	0.0309766	0.133947	-0.426741	0.993603
ENSG00000130669	0.031042	0.0694888	0.270283	0.993603
ENSG00000161381	0.0310465	0.139319	0.390457	0.993603
ENSG00000186834	0.0311268	0.0760817	0.282253	0.994315
ENSG00000226372	0.031427	0.34468	-0.910449	0.997713
ENSG00000133048	0.0314849	0.431859	-0.756472	0.997713
ENSG00000085185	0.0315137	0.091833	0.312343	0.997713
ENSG00000178150	0.0315489	0.201634	0.510226	0.997713
ENSG00000154997	0.0315638	0.516338	0.990836	0.997713
ENSG00000140285	0.031586	0.646574	-0.973229	0.997713
ENSG00000147799	0.031641	0.0636982	0.263832	0.997713
ENSG00000116652	0.0318634	0.0954994	0.329675	0.999848
ENSG00000101463	0.0319192	0.425648	0.859275	0.999848
ENSG00000254019	0.0319862	0.193025	0.523263	0.999848
ENSG00000155974	0.0319872	0.131959	-0.391655	0.999848
ENSG00000146555	0.0322061	0.320614	-0.636274	0.999848
ENSG00000204614	0.0325213	0.438259	0.803196	0.999848
ENSG00000005249	0.0327096	0.199495	-0.475298	0.999848
ENSG00000069188	0.0327427	0.416418	-0.720741	0.999848
ENSG00000173208	0.0328082	0.217381	-0.510695	0.999848
ENSG00000184226	0.0329183	0.412547	-0.733217	0.999848
ENSG00000087074	0.0330034	0.124824	0.363225	0.999848
ENSG00000181847	0.0330234	0.254965	-0.543423	0.999848
ENSG00000160471	0.0330493	0.242076	0.610351	0.999848
ENSG00000132746	0.0330626	0.556064	1.09059	0.999848
ENSG00000170743	0.0331483	0.281033	-0.598407	0.999848
ENSG00000162981	0.0331957	0.251009	-0.544494	0.999848
ENSG00000170624	0.0332087	0.51113	-0.824636	0.999848
ENSG00000095739	0.0332905	0.0850653	-0.295651	0.999848
ENSG00000115107	0.0332907	0.125564	-0.363912	0.999848
ENSG00000149534	0.0333639	0.574742	-0.961199	0.999848
ENSG00000164188	0.0334419	0.132035	-0.38838	0.999848
ENSG00000143341	0.0336019	0.266493	-0.549865	0.999848
ENSG00000099994	0.0336402	0.377091	-0.684224	0.999848
ENSG00000068831	0.0336925	0.18146	-0.449206	0.999848
ENSG00000235034	0.0337268	0.321986	0.791376	0.999848
ENSG00000177054	0.0337688	0.096687	0.316189	0.999848
ENSG00000112280	0.0339265	0.379786	-0.730526	0.999848
ENSG00000100351	0.0340524	0.138355	-0.389612	0.999848
ENSG00000139835	0.0341001	0.0840313	0.292666	0.999848
ENSG00000177990	0.0342451	0.136365	0.412192	0.999848
ENSG00000173376	0.0348355	0.933015	-1.30292	0.999848
ENSG00000144331	0.0349156	0.294031	-0.594793	0.999848
ENSG00000134668	0.0349631	0.347992	0.649548	0.999848
ENSG00000113389	0.0349762	0.34525	-0.632828	0.999848
ENSG00000096996	0.0351599	0.148696	-0.402746	0.999848
ENSG00000144488	0.0351819	0.173366	0.448593	0.999848
ENSG00000198520	0.0353437	0.0980606	-0.332858	0.999848
ENSG00000154153	0.0353817	0.23653	-0.514067	0.999848
ENSG00000058866	0.0354366	0.128106	-0.368481	0.999848
ENSG00000087338	0.0355553	0.131573	0.367667	0.999848
ENSG00000204252	0.035568	0.181433	-0.440341	0.999848
ENSG00000137872	0.0356148	0.313193	-0.598591	0.999848
ENSG00000101323	0.0356744	0.323649	-0.610216	0.999848
ENSG00000102359	0.0357144	0.146027	-0.393298	0.999848
ENSG00000257482	0.035793	0.613315	-0.906865	0.999848
ENSG00000173267	0.0358036	0.144317	-0.393912	0.999848
ENSG00000237515	0.0358294	0.352577	-0.749352	0.999848
ENSG00000158473	0.0358755	0.254675	-0.533697	0.999848
ENSG00000239961	0.0359119	0.232781	-0.557539	0.999848
ENSG00000078114	0.0359174	0.381393	-0.670063	0.999848
ENSG00000196366	0.0359415	0.0825483	0.309283	0.999848
ENSG00000106689	0.035999	0.42196	-0.760953	0.999848
ENSG00000173947	0.0363776	0.261344	-0.571963	0.999848
ENSG00000136881	0.0366627	0.191149	-0.448774	0.999848
ENSG00000133574	0.0367214	0.143526	-0.384329	0.999848
ENSG00000069122	0.0368862	0.124693	0.355304	0.999848
ENSG00000147655	0.0368951	0.52839	-0.962558	0.999848
ENSG00000160472	0.0369014	0.129468	0.446193	0.999848
ENSG00000102452	0.03698	0.663696	-0.937752	0.999848
ENSG00000063438	0.0370208	0.114218	0.363916	0.999848
ENSG00000134339	0.0370903	0.502252	-0.813336	0.999848
ENSG00000126226	0.0371468	0.0793971	0.278872	0.999848
ENSG00000158296	0.0371746	0.30471	-0.587918	0.999848
ENSG00000108852	0.0373367	0.365425	0.657746	0.999848
ENSG00000188848	0.0374932	0.607816	-0.945281	0.999848
ENSG00000124664	0.0376358	0.594691	0.98012	0.999848
ENSG00000165471	0.0376726	0.403847	-0.672642	0.999848
ENSG00000104413	0.0379421	0.833794	-1.08331	0.999848
ENSG00000131459	0.0380644	0.473244	-0.767352	0.999848
ENSG00000131016	0.0381151	0.0948542	0.305128	0.999848
ENSG00000163794	0.0381728	0.0837179	0.334635	0.999848
ENSG00000143297	0.0383221	1.16311	-1.45484	0.999848
ENSG00000169715	0.0384892	0.344704	-0.619203	0.999848
ENSG00000121335	0.0384996	0.156747	-0.506248	0.999848
ENSG00000254535	0.0385194	0.12572	-0.361195	0.999848
ENSG00000197838	0.0385254	0.756514	-1.10745	0.999848
ENSG00000204420	0.038526	0.106399	0.351268	0.999848
ENSG00000244694	0.0385942	0.384762	-0.694573	0.999848
ENSG00000177363	0.0386895	0.250953	-0.592075	0.999848
ENSG00000139842	0.03874	0.0699487	0.258652	0.999848
ENSG00000197992	0.0387699	0.252647	-0.579782	0.999848
ENSG00000167182	0.0388985	0.0621723	0.24831	0.999848
ENSG00000160539	0.0389401	0.165835	0.452975	0.999848
ENSG00000113805	0.0389523	0.906659	-1.16134	0.999848
ENSG00000179520	0.0389603	0.208134	-0.51136	0.999848
ENSG00000135517	0.0390598	0.0973441	0.359448	0.999848
ENSG00000127084	0.0391911	0.155847	-0.399162	0.999848
ENSG00000117425	0.0392956	0.136675	0.376523	0.999848
ENSG00000115594	0.0393952	0.100028	-0.311271	0.999848
ENSG00000167619	0.0394514	0.37409	0.69701	0.999848
ENSG00000261857	0.0395272	0.134044	0.466467	0.999848
ENSG00000268423	0.0395364	0.149415	0.503192	0.999848
ENSG00000163376	0.0396658	0.0731668	-0.267516	0.999848
ENSG00000148488	0.0397303	0.352209	-0.665811	0.999848
ENSG00000092964	0.0397588	0.124815	-0.350081	0.999848
ENSG00000069399	0.0397781	0.072434	0.264221	0.999848
ENSG00000178233	0.0398429	0.198711	0.572922	0.999848
ENSG00000170509	0.0398702	0.64769	-0.952307	0.999848
ENSG00000186910	0.0399263	0.561127	-0.821941	0.999848
ENSG00000114200	0.0399566	0.503134	-0.76751	0.999848
ENSG00000117394	0.0399927	0.291027	0.554927	0.999848
ENSG00000132874	0.0402331	0.383287	0.751547	0.999848
ENSG00000203778	0.0403224	0.14733	-0.386734	0.999848
ENSG00000158865	0.0403576	0.292619	-0.584225	0.999848
ENSG00000090932	0.0404008	0.557269	1.05008	0.999848
ENSG00000186564	0.0404047	0.0786615	0.281084	0.999848
ENSG00000075340	0.0404099	0.233277	-0.520338	0.999848
ENSG00000204564	0.0406044	0.0649523	0.249197	0.999848
ENSG00000180432	0.0407205	0.72246	-0.980412	0.999848
ENSG00000164694	0.040748	0.841926	-1.09422	0.999848
ENSG00000076604	0.0407544	0.0524471	0.220997	0.999848
ENSG00000112852	0.040993	0.187035	-0.462195	0.999848
ENSG00000158104	0.0411017	0.792594	-1.05428	0.999848
ENSG00000116106	0.0411352	0.186536	-0.437658	0.999848
ENSG00000168646	0.0416015	0.199966	-0.456563	0.999848
ENSG00000144063	0.0416627	0.264806	0.547984	0.999848
ENSG00000148926	0.0418208	0.196395	0.445473	0.999848
ENSG00000167588	0.0419096	0.162095	-0.40072	0.999848
ENSG00000104881	0.0419423	0.186131	0.431523	0.999848
ENSG00000213828	0.0419536	0.115348	0.448938	0.999848
ENSG00000169876	0.0419658	1.10484	1.40846	0.999848
ENSG00000144452	0.0420945	0.16777	0.427301	0.999848
ENSG00000212998	0.0423542	0.0889131	0.293012	0.999848
ENSG00000205403	0.0424367	0.116036	-0.331178	0.999848
ENSG00000232434	0.0425666	0.158258	0.398411	0.999848
ENSG00000173432	0.0426014	0.603007	-0.887188	0.999848
ENSG00000134901	0.0427025	0.0975268	0.303371	0.999848
ENSG00000105122	0.0427074	0.136548	-0.365665	0.999848
ENSG00000146707	0.0427082	0.0633368	0.246046	0.999848
ENSG00000172379	0.0427246	0.265387	-0.528861	0.999848
ENSG00000105261	0.043183	0.0899291	0.339256	0.999848
ENSG00000171346	0.0432043	0.776524	1.10243	0.999848
ENSG00000243709	0.0432427	0.263334	-0.589516	0.999848
ENSG00000189134	0.0433042	0.15529	-0.439956	0.999848
ENSG00000188517	0.0435151	0.357775	-0.673238	0.999848
ENSG00000126216	0.0435302	0.0823757	0.275565	0.999848
ENSG00000125869	0.0435704	0.852445	-1.11913	0.999848
ENSG00000156234	0.0435993	0.600487	-0.895126	0.999848
ENSG00000069018	0.0436316	0.195781	0.538058	0.999848
ENSG00000198563	0.0436451	0.0712731	0.255118	0.999848
ENSG00000243232	0.0436609	0.681667	-0.905599	0.999848
ENSG00000188916	0.0437027	0.104421	0.317951	0.999848
ENSG00000184292	0.0438664	1.09784	-1.33253	0.999848
ENSG00000047597	0.0439187	0.153522	-0.396066	0.999848
ENSG00000198176	0.0440196	0.107479	0.316368	0.999848
ENSG00000138685	0.0440836	0.296385	-0.559668	0.999848
ENSG00000124243	0.0441077	0.077823	-0.266667	0.999848
ENSG00000137976	0.0441565	0.295297	-0.663513	0.999848
ENSG00000183145	0.0442831	0.1691	0.450036	0.999848
ENSG00000189410	0.044288	0.164244	0.454444	0.999848
ENSG00000106125	0.0443398	0.137462	0.370464	0.999848
ENSG00000104812	0.0443697	0.0860826	0.281245	0.999848
ENSG00000185633	0.0444099	0.27094	0.520937	0.999848
ENSG00000116132	0.0444173	0.323095	0.590098	0.999848
ENSG00000166984	0.044478	0.187593	-0.569703	0.999848
ENSG00000172673	0.0445324	0.244728	-0.504527	0.999848
ENSG00000137343	0.0445483	0.0768811	0.267925	0.999848
ENSG00000139679	0.0445505	0.0833945	-0.276287	0.999848
ENSG00000131409	0.0445684	0.161362	-0.413531	0.999848
ENSG00000160282	0.0445898	0.498117	-0.741172	0.999848
ENSG00000226763	0.0447466	0.0833106	0.298182	0.999848
ENSG00000005073	0.044761	0.356083	0.777972	0.999848
ENSG00000144285	0.0447856	0.279168	0.599953	0.999848
ENSG00000123901	0.0447901	0.290337	0.622352	0.999848
ENSG00000239998	0.0447936	0.148532	-0.39776	0.999848
ENSG00000152578	0.0449107	0.279472	0.601148	0.999848
ENSG00000180921	0.0449109	0.102848	0.307888	0.999848
ENSG00000117400	0.0450591	0.105813	0.369714	0.999848
ENSG00000147606	0.0450622	0.141235	0.388011	0.999848
ENSG00000111087	0.0450829	0.202478	-0.451824	0.999848
ENSG00000267824	0.045155	0.330725	-0.6	0.999848
ENSG00000137078	0.0453779	0.21362	-0.491136	0.999848
ENSG00000159212	0.0454469	0.947369	-1.20587	0.999848
ENSG00000079557	0.0454718	0.390775	-0.643729	0.999848
ENSG00000107562	0.0455903	0.382789	-0.654279	0.999848
ENSG00000164825	0.045649	0.611266	-0.838673	0.999848
ENSG00000174130	0.045665	0.12184	-0.337773	0.999848
ENSG00000174348	0.0457012	0.713767	-0.943905	0.999848
ENSG00000197953	0.0457635	0.343366	0.632144	0.999848
ENSG00000121207	0.045927	0.244204	-0.503816	0.999848
ENSG00000110799	0.0460117	0.28157	0.538228	0.999848
ENSG00000170525	0.0460252	0.244295	0.492199	0.999848
ENSG00000258539	0.046026	0.137536	0.421972	0.999848
ENSG00000106070	0.0460357	0.0693653	0.248537	0.999848
ENSG00000255468	0.046066	0.0903632	0.291546	0.999848
ENSG00000138135	0.0461026	0.376999	-0.676152	0.999848
ENSG00000179528	0.0461181	0.077523	0.269531	0.999848
ENSG00000175485	0.0461314	0.152981	0.476814	0.999848
ENSG00000125355	0.046198	0.212149	-0.469663	0.999848
ENSG00000101938	0.046225	1.19508	-1.34784	0.999848
ENSG00000131019	0.0463702	0.167645	-0.466561	0.999848
ENSG00000184185	0.0467994	0.131863	-0.389151	0.999848
ENSG00000258083	0.0468226	0.379007	0.80984	0.999848
ENSG00000185615	0.0469506	0.244426	0.565925	0.999848
ENSG00000241370	0.0471422	0.0796497	0.283803	0.999848
ENSG00000204060	0.0471555	0.272328	0.572575	0.999848
ENSG00000159197	0.0472036	0.204523	0.514348	0.999848
ENSG00000256530	0.0472278	0.184387	0.46003	0.999848
ENSG00000052344	0.0472478	0.275299	-0.540557	0.999848
ENSG00000177272	0.0473045	0.308441	-0.571899	0.999848
ENSG00000127954	0.0473102	0.339413	-0.598015	0.999848
ENSG00000123243	0.0473395	0.653977	-0.878286	0.999848
ENSG00000063169	0.0473647	0.0939311	0.295407	0.999848
ENSG00000186047	0.0474838	0.18464	0.425102	0.999848
ENSG00000258875	0.0475183	0.157052	-0.498035	0.999848
ENSG00000163736	0.0475911	1.03327	1.24408	0.999848
ENSG00000167880	0.0477707	0.596688	0.843265	0.999848
ENSG00000196639	0.0478722	0.125215	0.341594	0.999848
ENSG00000141434	0.047885	0.155598	0.43963	0.999848
ENSG00000108405	0.0478879	0.331144	-0.609402	0.999848
ENSG00000221869	0.0479092	0.106442	0.309327	0.999848
ENSG00000035720	0.0479199	0.33433	-0.617629	0.999848
ENSG00000140284	0.0479396	0.375281	-0.612938	0.999848
ENSG00000169429	0.0480965	0.538089	0.775369	0.999848
ENSG00000139174	0.0482163	0.353541	-0.616369	0.999848
ENSG00000179914	0.0484108	0.396284	-0.709188	0.999848
ENSG00000197262	0.0485028	0.247818	0.572733	0.999848
ENSG00000171877	0.0486164	0.105465	0.316238	0.999848
ENSG00000159588	0.0487277	0.104625	0.312706	0.999848
ENSG00000137709	0.048839	0.300304	0.608712	0.999848
ENSG00000145911	0.0488457	0.136718	0.356784	0.999848
ENSG00000168329	0.0489731	0.234856	-0.483032	0.999848
ENSG00000078018	0.0489867	0.0994022	-0.297048	0.999848
ENSG00000007933	0.0492838	0.305314	-0.545749	0.999848
ENSG00000105369	0.0495237	0.537185	-0.84176	0.999848
ENSG00000172940	0.0495835	0.223494	0.514923	0.999848
ENSG00000157502	0.0496023	0.459448	-0.711702	0.999848
ENSG00000204519	0.0496036	0.0711789	0.249118	0.999848
ENSG00000163600	0.0496207	0.206355	-0.448035	0.999848
ENSG00000078401	0.0496893	0.379994	0.638825	0.999848
ENSG00000183114	0.049722	0.311298	-0.681868	0.999848
ENSG00000147251	0.0497714	0.145295	-0.363014	0.999848
ENSG00000181449	0.0499139	0.503511	0.867649	0.999848
ENSG00000139200	0.0499291	0.239843	0.520441	0.999848
ENSG00000153303	0.0501731	0.251257	0.557782	0.999848
ENSG00000137204	0.0503602	0.375119	-0.616663	0.999848
ENSG00000183647	0.0503681	0.0683029	0.245054	0.999848
ENSG00000182197	0.0503769	0.0767355	0.257057	0.999848
ENSG00000115009	0.0503821	0.233346	0.469991	0.999848
ENSG00000254521	0.0505323	0.120254	0.349643	0.999848
ENSG00000178149	0.0507077	0.0617447	0.232753	0.999848
ENSG00000188051	0.0507812	0.203189	-0.525358	0.999848
ENSG00000174007	0.0508872	0.0634164	-0.240438	0.999848
ENSG00000148053	0.0509661	0.766671	-0.98544	0.999848
ENSG00000128652	0.0509926	0.195427	0.442031	0.999848
ENSG00000017373	0.0511575	0.160633	0.384044	0.999848
ENSG00000197859	0.0511733	0.51486	-0.743644	0.999848
ENSG00000144045	0.0513826	0.628448	0.857491	0.999848
ENSG00000187456	0.0513852	0.102686	0.317116	0.999848
ENSG00000176593	0.05154	0.111252	0.31432	0.999848
ENSG00000115841	0.0515407	0.058529	-0.22396	0.999848
ENSG00000122986	0.0515649	0.131026	-0.347232	0.999848
ENSG00000150967	0.0517615	0.054466	0.221548	0.999848
ENSG00000083454	0.0517885	0.136741	-0.390295	0.999848
ENSG00000107099	0.0518235	0.148438	-0.363934	0.999848
ENSG00000161031	0.0518407	0.486119	-0.728157	0.999848
ENSG00000114115	0.0519185	0.248407	-0.486785	0.999848
ENSG00000144152	0.0519619	0.103372	0.302232	0.999848
ENSG00000205318	0.05205	0.120236	-0.450398	0.999848
ENSG00000109272	0.0522289	1.15239	1.34341	0.999848
ENSG00000129214	0.0522703	0.191836	-0.42222	0.999848
ENSG00000183067	0.0524183	0.53708	-0.910421	0.999848
ENSG00000139220	0.0525898	0.122185	-0.332986	0.999848
ENSG00000174697	0.0527046	0.84088	1.10806	0.999848
ENSG00000253459	0.0527358	0.170326	0.450837	0.999848
ENSG00000137857	0.052786	0.0796537	0.262636	0.999848
ENSG00000183186	0.0528433	0.206112	0.507389	0.999848
ENSG00000187048	0.0529635	0.478017	-0.712548	0.999848
ENSG00000155085	0.0531721	0.0829283	-0.26794	0.999848
ENSG00000154359	0.0533765	0.0644951	-0.232941	0.999848
ENSG00000152766	0.0533957	0.261753	-0.513341	0.999848
ENSG00000204655	0.0534455	0.245617	0.620666	0.999848
ENSG00000006788	0.0534638	0.585385	0.848239	0.999848
ENSG00000162460	0.0535294	0.283813	-0.546703	0.999848
ENSG00000162344	0.0535793	0.283038	-0.570109	0.999848
ENSG00000130940	0.0536162	0.102455	0.29778	0.999848
ENSG00000186297	0.0536689	1.20805	-1.44454	0.999848
ENSG00000182287	0.053824	0.074855	-0.250768	0.999848
ENSG00000157514	0.0539262	0.224437	-0.454065	0.999848
ENSG00000178773	0.0539708	0.196227	-0.453311	0.999848
ENSG00000214402	0.0540439	0.39484	-0.688827	0.999848
ENSG00000165899	0.054117	0.16811	-0.411758	0.999848
ENSG00000176124	0.054118	0.149115	0.361225	0.999848
ENSG00000138829	0.0542721	0.245371	-0.485816	0.999848
ENSG00000168878	0.0543772	0.144373	0.430862	0.999848
ENSG00000136295	0.0543916	0.0693931	0.240149	0.999848
ENSG00000104043	0.0544562	0.134651	-0.342001	0.999848
ENSG00000000971	0.0546127	0.152728	-0.363965	0.999848
ENSG00000176907	0.054785	0.213226	-0.439751	0.999848
ENSG00000120738	0.0548427	0.320075	0.555491	0.999848
ENSG00000164808	0.0549219	0.0695591	0.239748	0.999848
ENSG00000144057	0.0549541	0.873551	-1.04742	0.999848
ENSG00000116254	0.0552619	0.243966	0.557708	0.999848
ENSG00000165182	0.0552646	0.238724	-0.562508	0.999848
ENSG00000133250	0.0552768	0.0645715	0.242526	0.999848
ENSG00000125249	0.0553333	0.0548535	0.211428	0.999848
ENSG00000122641	0.0553577	0.370382	-0.607081	0.999848
ENSG00000157765	0.0554025	0.935315	-1.11672	0.999848
ENSG00000222007	0.0554038	0.173529	0.421876	0.999848
ENSG00000172660	0.0554081	0.0724984	0.244433	0.999848
ENSG00000116141	0.0554098	0.173333	-0.399898	0.999848
ENSG00000007866	0.0555135	0.0667577	0.235018	0.999848
ENSG00000239857	0.0555305	0.101402	0.297624	0.999848
ENSG00000266258	0.0555856	0.0805656	-0.269162	0.999848
ENSG00000232070	0.0556346	0.0978157	0.322014	0.999848
ENSG00000100767	0.0556782	0.248436	-0.478283	0.999848
ENSG00000156381	0.0558868	0.0668958	0.237913	0.999848
ENSG00000099985	0.0559321	0.448806	0.676136	0.999848
ENSG00000168517	0.055934	0.0702054	0.242778	0.999848
ENSG00000204099	0.0560553	0.361169	-0.597713	0.999848
ENSG00000083817	0.056201	0.0564513	0.217907	0.999848
ENSG00000269067	0.0562526	0.787699	-1.02148	0.999848
ENSG00000185269	0.0563427	0.601417	-0.82246	0.999848
ENSG00000163217	0.0563444	2.09571	-1.9313	0.999848
ENSG00000164171	0.0563559	0.15266	-0.362685	0.999848
ENSG00000006453	0.0564023	0.0798796	0.256003	0.999848
ENSG00000196126	0.0565854	0.19764	-0.41886	0.999848
ENSG00000204410	0.0565934	0.105216	0.29901	0.999848
ENSG00000175745	0.0566088	0.252195	-0.476609	0.999848
ENSG00000111058	0.0566385	0.197816	-0.413753	0.999848
ENSG00000166959	0.0566912	0.355121	0.743266	0.999848
ENSG00000204049	0.0567082	0.0965698	0.301407	0.999848
ENSG00000198646	0.0567518	0.0756316	0.248609	0.999848
ENSG00000196735	0.0567698	0.179852	-0.399698	0.999848
ENSG00000175857	0.0569518	0.410947	-0.647095	0.999848
ENSG00000164100	0.0569761	0.373212	-0.635589	0.999848
ENSG00000105717	0.0569971	0.234236	-0.497089	0.999848
ENSG00000118729	0.0569983	0.498136	-0.751642	0.999848
ENSG00000090924	0.0570892	0.104532	0.295066	0.999848
ENSG00000196167	0.0571318	0.23449	0.460999	0.999848
ENSG00000137404	0.0572804	0.0950697	0.282452	0.999848
ENSG00000072422	0.0573494	0.137361	-0.340932	0.999848
ENSG00000248727	0.0574513	0.162777	0.413842	0.999848
ENSG00000186265	0.0574653	0.288556	-0.532721	0.999848
ENSG00000082482	0.0575895	0.486212	-0.774572	0.999848
ENSG00000132703	0.0576249	0.42944	-0.637996	0.999848
ENSG00000137860	0.0578596	0.40938	0.641076	0.999848
ENSG00000107165	0.0580094	0.549124	-0.783512	0.999848
ENSG00000154678	0.0581362	0.218247	0.449208	0.999848
ENSG00000198910	0.0581804	0.438253	0.705498	0.999848
ENSG00000135213	0.0582625	0.0810732	0.256704	0.999848
ENSG00000132693	0.0582794	0.47862	-0.700357	0.999848
ENSG00000178199	0.058332	0.12445	-0.328374	0.999848
ENSG00000171243	0.0586376	0.155701	0.438501	0.999848
ENSG00000167612	0.0586395	0.528285	0.810257	0.999848
ENSG00000181894	0.0586905	0.0879303	0.267439	0.999848
ENSG00000102572	0.0587046	0.0840936	0.260479	0.999848
ENSG00000167780	0.058707	0.247212	-0.491644	0.999848
ENSG00000168398	0.0587437	0.284872	0.513272	0.999848
ENSG00000174672	0.0588344	0.148188	0.376651	0.999848
ENSG00000172156	0.0588771	0.971893	-1.17842	0.999848
ENSG00000177030	0.0589375	0.0613756	0.222396	0.999848
ENSG00000153253	0.0590505	0.222561	-0.460725	0.999848
ENSG00000166974	0.0590869	0.0834584	-0.259496	0.999848
ENSG00000038295	0.059105	0.462753	-0.700997	0.999848
ENSG00000005187	0.0591199	0.0934352	-0.27668	0.999848
ENSG00000130224	0.0591343	0.236249	-0.467459	0.999848
ENSG00000124406	0.0591822	0.150464	-0.356404	0.999848
ENSG00000164893	0.0591937	0.462596	0.823172	0.999848
ENSG00000147614	0.0593115	0.232312	0.465516	0.999848
ENSG00000204882	0.0593934	0.374461	-0.657561	0.999848
ENSG00000133401	0.0595354	0.111158	0.302617	0.999848
ENSG00000196937	0.0595858	0.0629908	-0.22379	0.999848
ENSG00000159403	0.0595989	0.157181	-0.362555	0.999848
ENSG00000009694	0.0596455	0.234405	-0.459966	0.999848
ENSG00000228727	0.0596607	0.108307	0.321745	0.999848
ENSG00000153283	0.0596874	0.266264	-0.488868	0.999848
ENSG00000184347	0.0598326	0.361313	0.5876	0.999848
ENSG00000228768	0.0599275	0.127804	0.347853	0.999848
ENSG00000184500	0.0599449	0.0839516	-0.25888	0.999848
ENSG00000131050	0.059998	0.097983	0.46152	0.999848
ENSG00000122707	0.0599981	0.10555	-0.293959	0.999848
ENSG00000131471	0.0600494	0.142004	-0.345045	0.999848
ENSG00000169851	0.0600876	0.908505	-1.05858	0.999848
ENSG00000164303	0.0601625	0.215607	-0.486147	0.999848
ENSG00000037280	0.0603037	0.123049	-0.3187	0.999848
ENSG00000231389	0.0603499	0.155681	-0.360762	0.999848
ENSG00000172086	0.0604391	0.106799	-0.294425	0.999848
ENSG00000198821	0.0604436	0.151429	-0.362294	0.999848
ENSG00000182836	0.0605568	0.585865	-0.798473	0.999848
ENSG00000184454	0.060582	0.263859	-0.49213	0.999848
ENSG00000186642	0.0605981	0.210169	-0.430257	0.999848
ENSG00000134905	0.0606081	0.0738917	0.2419	0.999848
ENSG00000145087	0.0606261	0.146816	0.371853	0.999848
ENSG00000092295	0.0606657	0.138323	0.356939	0.999848
ENSG00000140090	0.0609278	0.184096	-0.420122	0.999848
ENSG00000160207	0.0610153	0.155324	0.36916	0.999848
ENSG00000150722	0.0610383	0.318527	0.541652	0.999848
ENSG00000257390	0.0610558	0.0954196	0.362309	0.999848
ENSG00000081803	0.0611488	0.0968591	-0.278282	0.999848
ENSG00000171054	0.0612391	0.537851	0.813385	0.999848
ENSG00000105928	0.0613905	0.10129	0.284778	0.999848
ENSG00000126882	0.0613977	0.131936	-0.33075	0.999848
ENSG00000179044	0.0614372	0.0750158	-0.252092	0.999848
ENSG00000178235	0.0615296	0.627972	1.11579	0.999848
ENSG00000162552	0.0615554	0.183358	-0.401148	0.999848
ENSG00000067798	0.0615615	0.437172	-0.651288	0.999848
ENSG00000249852	0.0616083	0.115705	0.318884	0.999848
ENSG00000250120	0.0616178	0.998614	-1.13488	0.999848
ENSG00000065675	0.0617026	0.196821	-0.419346	0.999848
ENSG00000184908	0.0617318	0.178829	0.534088	0.999848
ENSG00000181135	0.0617864	0.0634244	0.226175	0.999848
ENSG00000109686	0.0618525	0.0815652	-0.253205	0.999848
ENSG00000149201	0.0620213	0.203309	0.430322	0.999848
ENSG00000185567	0.0621064	0.312461	0.540376	0.999848
ENSG00000136573	0.0621316	0.428298	-0.713017	0.999848
ENSG00000123908	0.0621585	0.0488384	0.194188	0.999848
ENSG00000134463	0.0621588	0.13722	-0.335802	0.999848
ENSG00000151208	0.0623353	0.066766	0.227687	0.999848
ENSG00000126368	0.062475	0.0945028	0.276602	0.999848
ENSG00000149212	0.0624833	0.200907	-0.410944	0.999848
ENSG00000124260	0.0624909	0.901841	1.14414	0.999848
ENSG00000196482	0.0625671	0.461067	-0.681506	0.999848
ENSG00000074935	0.0626149	0.0544378	-0.205575	0.999848
ENSG00000162849	0.0626337	0.290627	-0.514888	0.999848
ENSG00000179954	0.0626411	0.352216	-0.590594	0.999848
ENSG00000142494	0.0626814	0.11875	-0.308271	0.999848
ENSG00000247746	0.0628	0.115953	-0.311361	0.999848
ENSG00000081087	0.0629663	0.0781824	-0.246694	0.999848
ENSG00000090920	0.0629868	0.260185	-0.474997	0.999848
ENSG00000197496	0.0630042	0.254144	-0.46617	0.999848
ENSG00000171475	0.0632018	0.06356	0.221409	0.999848
ENSG00000157851	0.0632072	0.920616	1.32673	0.999848
ENSG00000139631	0.0632476	0.0610304	-0.217624	0.999848
ENSG00000077984	0.0632602	0.160108	-0.372485	0.999848
ENSG00000165966	0.0633278	1.24323	-1.38949	0.999848
ENSG00000176349	0.0633352	0.126987	0.342044	0.999848
ENSG00000078725	0.0634091	0.450646	-0.755291	0.999848
ENSG00000010932	0.0634451	0.331959	-0.552417	0.999848
ENSG00000138696	0.0635057	0.544526	-0.782312	0.999848
ENSG00000187959	0.0635206	0.129564	0.389108	0.999848
ENSG00000137573	0.0635444	0.421288	0.631955	0.999848
ENSG00000170801	0.0635976	0.506325	-0.721098	0.999848
ENSG00000213132	0.0636646	0.124228	0.319764	0.999848
ENSG00000124920	0.063737	0.128894	0.320599	0.999848
ENSG00000145526	0.0638705	0.704212	-1.04761	0.999848
ENSG00000181804	0.0639568	0.158834	-0.360873	0.999848
ENSG00000138395	0.0641161	0.482565	-0.758949	0.999848
ENSG00000176659	0.0641416	0.27869	-0.529009	0.999848
ENSG00000026559	0.0641443	0.399997	0.652278	0.999848
ENSG00000164304	0.0641477	0.18107	0.450874	0.999848
ENSG00000188580	0.0641633	0.232815	-0.481386	0.999848
ENSG00000163599	0.0643186	0.223764	-0.443245	0.999848
ENSG00000168256	0.0643652	0.0520225	0.199079	0.999848
ENSG00000104973	0.0644662	0.062211	0.219239	0.999848
ENSG00000121270	0.0644749	0.150177	-0.355716	0.999848
ENSG00000154118	0.0647309	0.216479	0.461767	0.999848
ENSG00000181656	0.0647694	0.646692	-0.792741	0.999848
ENSG00000256436	0.0648742	0.0793462	0.256577	0.999848
ENSG00000104885	0.0648938	0.0745211	0.23922	0.999848
ENSG00000171208	0.065052	0.127072	-0.319582	0.999848
ENSG00000186648	0.0650728	0.0999501	0.291293	0.999848
ENSG00000147206	0.065134	0.305461	-0.584698	0.999848
ENSG00000141314	0.065143	0.190883	0.436377	0.999848
ENSG00000183044	0.0652032	0.221489	-0.427215	0.999848
ENSG00000196220	0.0652469	0.0890419	-0.26588	0.999848
ENSG00000179299	0.065301	0.090439	-0.279487	0.999848
ENSG00000147434	0.065466	0.186366	-0.459285	0.999848
ENSG00000105697	0.0655109	0.677577	-0.869731	0.999848
ENSG00000136167	0.0655575	0.165275	-0.365049	0.999848
ENSG00000006047	0.0656081	0.179409	-0.402753	0.999848
ENSG00000248383	0.0658051	0.567682	-0.782384	0.999848
ENSG00000205542	0.0658085	0.0904389	-0.263225	0.999848
ENSG00000197872	0.065822	0.124826	-0.313611	0.999848
ENSG00000150637	0.0660998	0.232368	-0.447123	0.999848
ENSG00000117322	0.066102	0.507148	-0.73975	0.999848
ENSG00000132386	0.0661147	0.116226	-0.29983	0.999848
ENSG00000131067	0.066118	0.0808136	0.24999	0.999848
ENSG00000102962	0.0662125	0.297767	-0.562783	0.999848
ENSG00000119927	0.0662194	0.242565	-0.44809	0.999848
ENSG00000178568	0.0663271	0.449528	-0.700774	0.999848
ENSG00000145888	0.0663383	0.122542	0.36749	0.999848
ENSG00000198569	0.0663604	0.111801	0.317423	0.999848
ENSG00000169894	0.0664475	0.564274	0.753735	0.999848
ENSG00000240563	0.066541	0.429647	0.653193	0.999848
ENSG00000117069	0.066549	0.872487	-1.00395	0.999848
ENSG00000156486	0.066561	0.194226	0.413589	0.999848
ENSG00000244414	0.0667777	0.461448	-0.630345	0.999848
ENSG00000122224	0.0669321	0.188954	-0.398879	0.999848
ENSG00000111145	0.0669865	0.0765997	-0.240968	0.999848
ENSG00000157168	0.0670302	0.335906	-0.557274	0.999848
ENSG00000147130	0.0670413	0.053044	0.199008	0.999848
ENSG00000213995	0.0670607	0.0866874	0.256695	0.999848
ENSG00000101695	0.067064	0.126399	-0.315396	0.999848
ENSG00000197182	0.0670974	0.0951989	0.271879	0.999848
ENSG00000257017	0.0671283	0.401322	-0.583946	0.999848
ENSG00000164520	0.0672739	0.124875	0.366959	0.999848
ENSG00000183801	0.0673381	0.188044	-0.393323	0.999848
ENSG00000079112	0.0673862	0.599299	0.795256	0.999848
ENSG00000148908	0.0674014	0.132245	-0.323657	0.999848
ENSG00000124091	0.0674181	0.0859792	0.263718	0.999848
ENSG00000175097	0.0675315	0.161822	0.422031	0.999848
ENSG00000173933	0.0675337	0.0532997	0.200607	0.999848
ENSG00000119681	0.0676358	0.28949	-0.499385	0.999848
ENSG00000172752	0.0676502	0.81259	-1.06489	0.999848
ENSG00000226124	0.0676648	0.123449	-0.320822	0.999848
ENSG00000104219	0.0677119	0.14565	-0.337572	0.999848
ENSG00000272214	0.0678692	0.117796	0.302135	0.999848
ENSG00000104835	0.0681169	0.064101	0.230803	0.999848
ENSG00000164161	0.0681279	0.492802	-0.686627	0.999848
ENSG00000198736	0.0681675	0.0973094	-0.272123	0.999848
ENSG00000156026	0.0682191	0.0660497	0.221941	0.999848
ENSG00000185247	0.0682401	0.603439	1.05546	0.999848
ENSG00000070019	0.0685043	0.293726	0.503692	0.999848
ENSG00000125505	0.0685591	0.0635213	0.217278	0.999848
ENSG00000136869	0.0685946	0.130249	-0.317649	0.999848
ENSG00000121380	0.0686484	0.142366	0.33925	0.999848
ENSG00000196368	0.0686646	0.177424	-0.432672	0.999848
ENSG00000267976	0.068677	0.171569	0.424579	0.999848
ENSG00000078814	0.0688047	0.100967	0.280804	0.999848
ENSG00000164946	0.0688785	0.696979	-0.836367	0.999848
ENSG00000177875	0.068924	0.380655	-0.682332	0.999848
ENSG00000179832	0.0691394	0.0943794	0.266924	0.999848
ENSG00000160185	0.069455	0.211803	-0.432313	0.999848
ENSG00000104237	0.0694759	0.570902	0.774258	0.999848
ENSG00000000005	0.0695902	0.217412	0.530949	0.999848
ENSG00000153093	0.0697128	0.267339	-0.535022	0.999848
ENSG00000099399	0.0697441	0.453134	-0.844711	0.999848
ENSG00000088808	0.0698113	0.0757277	0.237237	0.999848
ENSG00000169884	0.0699193	0.43199	-0.695888	0.999848
ENSG00000180448	0.0699469	0.126748	-0.311748	0.999848
ENSG00000102802	0.0700871	0.431589	0.634416	0.999848
ENSG00000136367	0.0701281	0.112865	0.305428	0.999848
ENSG00000197046	0.0701754	0.256833	0.470195	0.999848
ENSG00000173262	0.0702622	0.104997	-0.312418	0.999848
ENSG00000148204	0.0704152	0.193706	-0.418029	0.999848
ENSG00000180447	0.0704626	0.476936	-0.676423	0.999848
ENSG00000172318	0.0705017	0.784043	-0.922678	0.999848
ENSG00000189190	0.0707949	0.159706	0.350996	0.999848
ENSG00000184156	0.0709449	0.248031	-0.456721	0.999848
ENSG00000180044	0.0709767	0.21602	-0.427443	0.999848
ENSG00000141294	0.0709777	0.0925186	0.269412	0.999848
ENSG00000198553	0.0711203	0.123915	0.314988	0.999848
ENSG00000184574	0.0712006	0.143407	-0.33896	0.999848
ENSG00000107864	0.0713047	0.075923	-0.236663	0.999848
ENSG00000260916	0.071346	0.0664536	-0.219645	0.999848
ENSG00000171444	0.071564	0.123755	-0.305035	0.999848
ENSG00000164076	0.0715739	0.331874	0.649863	0.999848
ENSG00000131055	0.0715989	0.139072	0.354824	0.999848
ENSG00000180539	0.071673	0.160455	-0.384441	0.999848
ENSG00000177992	0.0717228	0.236743	0.480301	0.999848
ENSG00000158220	0.0717541	0.192633	0.388213	0.999848
ENSG00000174514	0.0717699	0.0854284	0.256734	0.999848
ENSG00000047662	0.0717927	0.0727637	0.259469	0.999848
ENSG00000155714	0.0719732	0.102109	0.313574	0.999848
ENSG00000134242	0.0720337	0.177115	-0.372725	0.999848
ENSG00000204344	0.0720808	0.068064	0.223487	0.999848
ENSG00000123358	0.0721217	0.174141	0.368611	0.999848
ENSG00000117090	0.0721942	0.228491	-0.438163	0.999848
ENSG00000115297	0.0722748	0.570419	0.798136	0.999848
ENSG00000227124	0.0723784	0.272701	-0.471671	0.999848
ENSG00000147065	0.0724026	0.0827557	-0.245419	0.999848
ENSG00000136999	0.0726013	0.241562	0.446313	0.999848
ENSG00000162771	0.0726062	0.180943	0.531053	0.999848
ENSG00000128250	0.0726254	0.27213	-0.534191	0.999848
ENSG00000151287	0.0726694	0.0653851	0.218081	0.999848
ENSG00000077943	0.07272	0.225073	-0.425242	0.999848
ENSG00000243678	0.0727572	0.0671564	0.240297	0.999848
ENSG00000226174	0.0728427	0.123786	0.323069	0.999848
ENSG00000113722	0.0728963	0.603045	-0.893225	0.999848
ENSG00000072315	0.0729446	0.185261	0.398676	0.999848
ENSG00000095970	0.0729683	0.192655	-0.389843	0.999848
ENSG00000136153	0.0731915	0.103235	0.274902	0.999848
ENSG00000166123	0.0732055	0.124019	-0.303575	0.999848
ENSG00000189064	0.0732554	0.122259	-0.821653	0.999848
ENSG00000037042	0.0733554	0.0834683	0.247474	0.999848
ENSG00000116525	0.0733591	0.0694674	0.230271	0.999848
ENSG00000153487	0.0733687	0.0837812	0.247348	0.999848
ENSG00000145692	0.0735066	0.196752	-0.393484	0.999848
ENSG00000221890	0.0735144	0.473431	-0.662537	0.999848
ENSG00000167244	0.0735793	0.680587	-0.818675	0.999848
ENSG00000244476	0.073722	0.0909001	0.263128	0.999848
ENSG00000166199	0.073745	0.1155	-0.292797	0.999848
ENSG00000139269	0.0738983	0.439253	-0.611757	0.999848
ENSG00000236882	0.0741718	0.31015	-0.526789	0.999848
ENSG00000204366	0.0742087	0.0928817	0.265086	0.999848
ENSG00000120057	0.0743005	0.776536	-0.927274	0.999848
ENSG00000036530	0.0744685	0.134176	0.333591	0.999848
ENSG00000110243	0.0747214	0.45583	-0.640306	0.999848
ENSG00000136206	0.0748554	0.0883743	0.258014	0.999848
ENSG00000198681	0.0751746	0.24873	0.52203	0.999848
ENSG00000006704	0.0753154	0.063485	0.212702	0.999848
ENSG00000215346	0.0753777	0.161236	-0.374188	0.999848
ENSG00000066185	0.0753826	0.146034	-0.344958	0.999848
ENSG00000178115	0.0754167	0.0912221	0.323869	0.999848
ENSG00000206579	0.0754596	0.948915	-1.1486	0.999848
ENSG00000160181	0.0754624	0.943678	1.10366	0.999848
ENSG00000146411	0.0754755	0.301133	-0.503798	0.999848
ENSG00000183807	0.0755346	0.167375	-0.378194	0.999848
ENSG00000134775	0.0756084	0.284892	-0.477917	0.999848
ENSG00000173261	0.0756239	0.0830287	0.283952	0.999848
ENSG00000011677	0.0756623	0.531993	0.771698	0.999848
ENSG00000163508	0.0757882	0.254436	-0.464908	0.999848
ENSG00000177453	0.0758209	0.149572	0.374396	0.999848
ENSG00000078399	0.0758345	0.430336	0.705066	0.999848
ENSG00000100593	0.0759658	0.475803	0.773984	0.999848
ENSG00000006283	0.0760243	0.354595	0.600786	0.999848
ENSG00000156687	0.0760982	0.359814	0.73791	0.999848
ENSG00000102755	0.0761675	0.0850496	0.245941	0.999848
ENSG00000266964	0.0762649	0.465982	-0.629129	0.999848
ENSG00000065150	0.0763178	0.0872513	0.248872	0.999848
ENSG00000198502	0.0765855	0.198048	-0.395181	0.999848
ENSG00000121743	0.07674	0.366028	0.602937	0.999848
ENSG00000077274	0.0767637	0.876393	-1.01665	0.999848
ENSG00000173338	0.0768951	0.181245	0.413496	0.999848
ENSG00000147381	0.0770879	1.95145	1.74349	0.999848
ENSG00000171840	0.0771278	0.0853635	-0.251599	0.999848
ENSG00000090612	0.0771806	0.0845477	-0.244538	0.999848
ENSG00000103723	0.0773201	0.513076	0.734202	0.999848
ENSG00000124701	0.0774074	0.0858094	0.27001	0.999848
ENSG00000134256	0.0779971	0.0964588	-0.270746	0.999848
ENSG00000128872	0.0780477	0.132087	-0.309135	0.999848
ENSG00000087253	0.0781246	0.0969935	-0.262776	0.999848
ENSG00000224689	0.0781627	0.240114	-0.454805	0.999848
ENSG00000137166	0.0783554	0.0729441	0.226246	0.999848
ENSG00000070404	0.0783998	0.293948	-0.490142	0.999848
ENSG00000125534	0.0785543	0.244251	0.433766	0.999848
ENSG00000138964	0.0786366	0.1672	-0.352819	0.999848
ENSG00000175264	0.0787381	0.213211	0.401719	0.999848
ENSG00000006075	0.0788197	0.158933	0.343748	0.999848
ENSG00000188906	0.0788745	0.100823	-0.267152	0.999848
ENSG00000149582	0.0789842	0.212103	-0.401757	0.999848
ENSG00000160716	0.0790156	0.115146	0.296224	0.999848
ENSG00000254440	0.0791311	0.226343	0.431583	0.999848
ENSG00000253250	0.0794075	0.177249	-0.398844	0.999848
ENSG00000162739	0.0794846	0.214345	-0.409238	0.999848
ENSG00000183542	0.079558	0.238429	-0.546452	0.999848
ENSG00000087494	0.0796199	0.357486	0.556344	0.999848
ENSG00000224389	0.0797117	0.284755	-0.466017	0.999848
ENSG00000268403	0.0797929	0.191357	0.425141	0.999848
ENSG00000218416	0.0799436	0.174684	0.395155	0.999848
ENSG00000188766	0.0800519	0.113751	0.326597	0.999848
ENSG00000169744	0.080081	0.116026	-0.287201	0.999848
ENSG00000187642	0.0801867	0.209316	0.463623	0.999848
ENSG00000125637	0.0802343	0.0783315	-0.232488	0.999848
ENSG00000166482	0.0803087	0.508385	-0.660921	0.999848
ENSG00000160838	0.0803232	0.122701	0.335902	0.999848
ENSG00000170458	0.0803295	0.18948	-0.374227	0.999848
ENSG00000203485	0.0803452	0.0799199	0.234722	0.999848
ENSG00000136161	0.0803682	0.088953	-0.249553	0.999848
ENSG00000142192	0.0803915	0.0800144	-0.234544	0.999848
ENSG00000135346	0.0803932	0.742193	-1.052	0.999848
ENSG00000129675	0.080495	0.145914	-0.324051	0.999848
ENSG00000269832	0.0806164	0.0996233	0.27959	0.999848
ENSG00000171873	0.0806914	0.46017	0.714286	0.999848
ENSG00000169062	0.0808001	0.0930535	0.254246	0.999848
ENSG00000139211	0.0808064	0.202698	-0.386384	0.999848
ENSG00000198028	0.0808336	0.278877	0.560033	0.999848
ENSG00000151079	0.0809237	0.222003	-0.479554	0.999848
ENSG00000196712	0.0809312	0.05414	0.191156	0.999848
ENSG00000180644	0.0809886	0.174999	-0.364088	0.999848
ENSG00000205476	0.0811057	0.0628443	0.207294	0.999848
ENSG00000215644	0.0811227	0.817734	-0.918178	0.999848
ENSG00000173702	0.0813187	0.155427	0.336014	0.999848
ENSG00000111875	0.0813324	0.0697171	-0.218223	0.999848
ENSG00000213782	0.0813451	0.0833822	0.245321	0.999848
ENSG00000158122	0.0814314	0.0504553	-0.185432	0.999848
ENSG00000183395	0.0816616	0.099852	0.313779	0.999848
ENSG00000130513	0.0816741	0.161739	0.341624	0.999848
ENSG00000086991	0.081685	0.113938	-0.287239	0.999848
ENSG00000185758	0.0816923	0.152499	0.40685	0.999848
ENSG00000104213	0.0817083	0.126473	-0.305949	0.999848
ENSG00000103196	0.0817755	0.307839	-0.492053	0.999848
ENSG00000251369	0.0818646	0.0713083	0.221056	0.999848
ENSG00000072080	0.0821093	1.06723	-1.10638	0.999848
ENSG00000164099	0.0821261	0.156289	0.337468	0.999848
ENSG00000081052	0.0821687	0.426289	-0.595348	0.999848
ENSG00000182095	0.0822309	0.0560464	0.193855	0.999848
ENSG00000180530	0.0823054	0.0609735	-0.202372	0.999848
ENSG00000178695	0.0823792	0.141073	-0.316009	0.999848
ENSG00000090061	0.0824536	0.087032	0.244832	0.999848
ENSG00000160972	0.0824685	0.0895183	0.247691	0.999848
ENSG00000143520	0.082522	0.380377	0.623874	0.999848
ENSG00000111716	0.0825695	0.224929	-0.409108	0.999848
ENSG00000075643	0.0827315	0.0998124	-0.262166	0.999848
ENSG00000267848	0.0828151	0.0995285	0.296043	0.999848
ENSG00000196353	0.0828865	0.474218	0.685608	0.999848
ENSG00000099849	0.0830008	0.0917492	0.250952	0.999848
ENSG00000022267	0.0830264	0.17917	0.361009	0.999848
ENSG00000114999	0.0830763	0.0662257	-0.210917	0.999848
ENSG00000159423	0.0831037	0.179864	-0.358914	0.999848
ENSG00000158571	0.0831306	0.42592	-0.583372	0.999848
ENSG00000157045	0.0831712	0.0916678	-0.250605	0.999848
ENSG00000117713	0.0832628	0.0611581	0.202268	0.999848
ENSG00000145965	0.0834343	0.124034	0.305738	0.999848
ENSG00000120563	0.0835479	0.249777	-0.488252	0.999848
ENSG00000101746	0.0837427	0.438561	-0.739508	0.999848
ENSG00000168658	0.083912	0.341221	0.596649	0.999848
ENSG00000268182	0.0840159	0.259769	0.533631	0.999848
ENSG00000163683	0.0840327	0.0883297	-0.244254	0.999848
ENSG00000088038	0.0840407	0.0719935	0.220332	0.999848
ENSG00000105552	0.0840698	0.0646795	0.208536	0.999848
ENSG00000166428	0.0840802	0.297305	-0.494	0.999848
ENSG00000268891	0.0841154	0.0874548	0.334455	0.999848
ENSG00000175003	0.0841888	0.606746	-0.76402	0.999848
ENSG00000268265	0.0844571	0.106187	0.352804	0.999848
ENSG00000170819	0.0844678	0.366446	-0.588368	0.999848
ENSG00000102096	0.0846048	0.13667	-0.309434	0.999848
ENSG00000114487	0.0846055	0.350845	0.641603	0.999848
ENSG00000127863	0.0847745	0.355076	0.529926	0.999848
ENSG00000205664	0.0848047	0.0876488	0.248007	0.999848
ENSG00000106948	0.0848328	0.0977245	-0.257467	0.999848
ENSG00000167618	0.0850622	0.188876	-0.463833	0.999848
ENSG00000137941	0.0852236	0.117219	0.283251	0.999848
ENSG00000221995	0.0854394	0.0870236	0.244823	0.999848
ENSG00000135929	0.0854897	0.138164	-0.308403	0.999848
ENSG00000269496	0.0855187	0.140449	0.402935	0.999848
ENSG00000127666	0.0855526	0.0544621	0.192541	0.999848
ENSG00000196159	0.085594	0.321707	-0.496297	0.999848
ENSG00000130755	0.0857015	0.13192	-0.30349	0.999848
ENSG00000108349	0.0857153	0.0495662	0.180001	0.999848
ENSG00000166866	0.0857226	0.155681	0.333886	0.999848
ENSG00000158023	0.0858118	0.219931	0.40206	0.999848
ENSG00000179348	0.0859571	0.290697	0.477663	0.999848
ENSG00000112761	0.0859726	0.169104	-0.377026	0.999848
ENSG00000121318	0.0860612	0.124075	0.3287	0.999848
ENSG00000145248	0.0861418	0.161981	0.416435	0.999848
ENSG00000175336	0.0861569	0.460077	-0.62048	0.999848
ENSG00000134899	0.0862789	0.0828165	0.235259	0.999848
ENSG00000251606	0.086528	0.132758	0.382315	0.999848
ENSG00000268657	0.0866906	0.226955	0.54803	0.999848
ENSG00000162733	0.0866936	0.152964	-0.326023	0.999848
ENSG00000172426	0.0867797	0.0846015	0.246127	0.999848
ENSG00000167549	0.0868373	0.0972274	-0.269934	0.999848
ENSG00000141433	0.0869142	0.486149	-0.787963	0.999848
ENSG00000204152	0.0870549	0.110097	0.286537	0.999848
ENSG00000131142	0.0870765	0.725001	-0.909164	0.999848
ENSG00000006015	0.0872036	0.0697608	-0.215292	0.999848
ENSG00000179715	0.0872968	0.124426	-0.294303	0.999848
ENSG00000079393	0.0873337	0.427097	-0.69809	0.999848
ENSG00000163644	0.0873633	0.0950493	-0.252135	0.999848
ENSG00000104369	0.0874415	0.380662	0.540232	0.999848
ENSG00000113211	0.087537	0.356795	-0.569367	0.999848
ENSG00000138821	0.0877034	0.0966391	-0.253516	0.999848
ENSG00000147138	0.0878238	0.268264	-0.459455	0.999848
ENSG00000104517	0.0879812	0.047868	0.175351	0.999848
ENSG00000106178	0.0881639	0.328886	0.546181	0.999848
ENSG00000141469	0.0881807	0.42478	0.59854	0.999848
ENSG00000184005	0.0882445	0.127387	-0.300042	0.999848
ENSG00000115361	0.0883663	0.315484	-0.482742	0.999848
ENSG00000204334	0.0884493	0.268333	-0.443568	0.999848
ENSG00000013619	0.0886309	0.134985	0.306588	0.999848
ENSG00000077942	0.0886332	0.309141	-0.476813	0.999848
ENSG00000153898	0.0886736	0.278886	-0.458972	0.999848
ENSG00000111674	0.0890019	0.359093	0.531294	0.999848
ENSG00000103260	0.0891572	0.096261	-0.256513	0.999848
ENSG00000170917	0.089177	0.0810168	-0.233449	0.999848
ENSG00000140287	0.0891876	0.284128	-0.495456	0.999848
ENSG00000186188	0.0893262	0.0878772	0.257778	0.999848
ENSG00000134884	0.0894316	0.110442	0.270045	0.999848
ENSG00000136231	0.0895394	0.167015	0.339532	0.999848
ENSG00000141232	0.0896177	0.0832403	0.232661	0.999848
ENSG00000170381	0.0896391	1.22549	-1.15135	0.999848
ENSG00000212719	0.089653	0.128083	-0.295345	0.999848
ENSG00000168260	0.0896737	0.152522	0.379228	0.999848
ENSG00000240204	0.0899024	0.263968	-0.514352	0.999848
ENSG00000070047	0.089918	0.0464175	0.171928	0.999848
ENSG00000179344	0.0901921	0.182533	-0.358467	0.999848
ENSG00000206531	0.0902294	0.354742	0.582623	0.999848
ENSG00000184144	0.090341	0.0922026	0.268044	0.999848
ENSG00000134897	0.0904246	0.0768337	0.223169	0.999848
ENSG00000167525	0.0905796	0.0858674	0.241672	0.999848
ENSG00000103485	0.0906545	0.136988	-0.302426	0.999848
ENSG00000253729	0.0908808	0.0602451	0.195628	0.999848
ENSG00000095932	0.0909334	0.971301	-0.985965	0.999848
ENSG00000241489	0.0909966	0.13034	0.31582	0.999848
ENSG00000135436	0.091041	0.081656	0.241336	0.999848
ENSG00000101440	0.0911381	0.115816	0.314199	0.999848
ENSG00000113209	0.0913885	0.272911	-0.455698	0.999848
ENSG00000177595	0.091399	0.0770403	0.224055	0.999848
ENSG00000182319	0.091469	0.108335	0.26753	0.999848
ENSG00000010379	0.0915991	0.161108	-0.340825	0.999848
ENSG00000134755	0.0916022	0.115381	0.27527	0.999848
ENSG00000204256	0.091627	0.0511115	0.179356	0.999848
ENSG00000109163	0.0917926	0.0932046	-0.269043	0.999848
ENSG00000186566	0.091813	0.0599829	0.195004	0.999848
ENSG00000130164	0.0919094	0.0784423	0.223864	0.999848
ENSG00000033627	0.0920888	0.0590493	0.193081	0.999848
ENSG00000167526	0.0921297	0.0572336	-0.189913	0.999848
ENSG00000140406	0.0922361	0.0953685	0.248545	0.999848
ENSG00000145423	0.092293	1.69105	1.68528	0.999848
ENSG00000041515	0.0923787	0.168558	0.344762	0.999848
ENSG00000167664	0.0925342	0.25839	-0.544241	0.999848
ENSG00000091129	0.0926429	0.133523	0.297362	0.999848
ENSG00000072071	0.0927312	0.196609	0.367118	0.999848
ENSG00000124782	0.0928665	0.0505487	0.17772	0.999848
ENSG00000242852	0.0929188	0.122172	0.337977	0.999848
ENSG00000112245	0.092977	0.0615877	0.19662	0.999848
ENSG00000111907	0.0930195	0.194291	-0.361387	0.999848
ENSG00000142871	0.093056	0.384512	0.547664	0.999848
ENSG00000133067	0.0931386	0.336537	-0.525704	0.999848
ENSG00000080910	0.0932337	0.604908	-0.676146	0.999848
ENSG00000197681	0.0932651	0.122996	0.317153	0.999848
ENSG00000145975	0.093302	0.132638	0.30651	0.999848
ENSG00000106633	0.093333	0.721291	-0.884561	0.999848
ENSG00000139826	0.0934776	0.0846779	0.232112	0.999848
ENSG00000268925	0.093629	0.634106	-0.834763	0.999848
ENSG00000058085	0.0937205	0.598236	-0.693808	0.999848
ENSG00000214248	0.0938468	0.0745702	0.246325	0.999848
ENSG00000164758	0.0938927	0.0757452	0.220363	0.999848
ENSG00000129465	0.0939359	0.142614	-0.316434	0.999848
ENSG00000132517	0.0939929	0.168974	0.375309	0.999848
ENSG00000251695	0.0942299	0.161753	0.375865	0.999848
ENSG00000126003	0.0943499	0.0747043	0.21817	0.999848
ENSG00000135838	0.0943525	0.257877	-0.424517	0.999848
ENSG00000131398	0.0943739	0.11953	0.286616	0.999848
ENSG00000134508	0.0943987	0.102696	-0.257352	0.999848
ENSG00000172985	0.0945354	0.164401	-0.335889	0.999848
ENSG00000196335	0.0945481	0.203475	0.382331	0.999848
ENSG00000154262	0.0945903	0.318615	-0.475475	0.999848
ENSG00000182902	0.0947149	0.233951	-0.397826	0.999848
ENSG00000034677	0.0947557	0.0852448	0.231661	0.999848
ENSG00000074966	0.0947793	0.130976	-0.303472	0.999848
ENSG00000221838	0.0949095	0.0653192	0.204148	0.999848
ENSG00000132970	0.0950014	0.236268	-0.40808	0.999848
ENSG00000185453	0.0951422	0.0868189	0.244034	0.999848
ENSG00000185761	0.0953003	0.122636	0.291708	0.999848
ENSG00000258474	0.0954132	0.116588	0.363154	0.999848
ENSG00000229937	0.0955355	0.122242	-0.337157	0.999848
ENSG00000114656	0.0956738	0.194182	-0.416666	0.999848
ENSG00000124256	0.0959498	0.277921	-0.453984	0.999848
ENSG00000188921	0.0960607	0.104272	-0.258866	0.999848
ENSG00000081189	0.0961364	0.105861	-0.259385	0.999848
ENSG00000100271	0.0963192	0.0647351	-0.20558	0.999848
ENSG00000198863	0.0964445	0.0796759	0.223029	0.999848
ENSG00000112706	0.0965815	0.135171	0.308275	0.999848
ENSG00000165659	0.0965819	0.467696	-0.620682	0.999848
ENSG00000163393	0.0966093	0.165403	-0.325857	0.999848
ENSG00000169760	0.0967856	0.659953	0.736528	0.999848
ENSG00000154263	0.0969697	0.233321	-0.401706	0.999848
ENSG00000205359	0.0969859	0.228822	0.493499	0.999848
ENSG00000134882	0.0970282	0.0684302	0.20551	0.999848
ENSG00000167996	0.0970423	0.0827816	0.226782	0.999848
ENSG00000197757	0.0970508	0.284688	0.575994	0.999848
ENSG00000100100	0.0970862	0.0964531	-0.246486	0.999848
ENSG00000233436	0.0971301	0.0856561	0.246054	0.999848
ENSG00000156006	0.097474	0.925777	-0.922597	0.999848
ENSG00000124116	0.0975239	0.176202	0.426845	0.999848
ENSG00000102409	0.097827	0.128087	-0.287801	0.999848
ENSG00000137218	0.0979775	0.0598474	0.20042	0.999848
ENSG00000188279	0.0979785	0.33372	-0.630715	0.999848
ENSG00000198879	0.097986	0.153061	-0.315239	0.999848
ENSG00000261701	0.0979903	0.345059	-0.483003	0.999848
ENSG00000123572	0.0981586	0.463406	0.59986	0.999848
ENSG00000136160	0.0982305	0.127748	-0.285568	0.999848
ENSG00000100234	0.0982503	0.178059	-0.342026	0.999848
ENSG00000172349	0.0982645	0.142462	-0.304151	0.999848
ENSG00000113212	0.0983183	0.284312	-0.463755	0.999848
ENSG00000176533	0.0985276	0.161891	-0.331465	0.999848
ENSG00000148671	0.0985366	0.431262	-0.57675	0.999848
ENSG00000167360	0.0986706	0.33252	0.689274	0.999848
ENSG00000147119	0.098672	0.11067	-0.268185	0.999848
ENSG00000158806	0.0987959	0.391361	-0.538231	0.999848
ENSG00000145649	0.0988404	0.252585	-0.420324	0.999848
ENSG00000213015	0.0988413	0.0985399	0.251094	0.999848
ENSG00000123561	0.0988587	0.255789	-0.414815	0.999848
ENSG00000188822	0.0988626	0.322085	-0.518022	0.999848
ENSG00000082126	0.0989027	0.176777	0.369667	0.999848
ENSG00000147570	0.0990068	0.415675	-0.573136	0.999848
ENSG00000123496	0.0991448	0.745464	-0.84929	0.999848
ENSG00000131100	0.0991759	0.0749514	-0.213999	0.999848
ENSG00000176896	0.0991948	0.0602311	-0.195024	0.999848
ENSG00000091106	0.0992332	0.139575	-0.301344	0.999848
ENSG00000109944	0.0993368	0.170285	-0.347049	0.999848
ENSG00000111962	0.0993617	0.155359	-0.323661	0.999848
ENSG00000157870	0.099565	0.0989837	0.248508	0.999848
ENSG00000204469	0.099672	0.0608897	0.191628	0.999848
ENSG00000171860	0.0999279	0.146918	-0.307418	0.999848
ENSG00000188389	0.0999336	0.207293	-0.392763	0.999848
ENSG00000183747	0.100024	0.416952	-0.536964	0.999848
ENSG00000214290	0.100026	0.169674	0.334113	0.999848
ENSG00000163431	0.10005	0.241	0.406277	0.999848
ENSG00000164754	0.100072	0.0598772	0.189737	0.999848
ENSG00000078589	0.100117	0.287602	-0.455952	0.999848
ENSG00000095464	0.100159	0.0920489	0.253731	0.999848
ENSG00000115380	0.100242	0.824689	-0.829461	0.999848
ENSG00000126461	0.100397	0.0502305	0.173744	0.999848
ENSG00000100814	0.100511	0.0703538	0.206731	0.999848
ENSG00000175868	0.100536	0.142312	-0.317138	0.999848
ENSG00000261652	0.100584	0.120681	-0.297439	0.999848
ENSG00000003249	0.100585	0.120387	-0.277212	0.999848
ENSG00000100302	0.10083	0.169733	0.355065	0.999848
ENSG00000116711	0.100831	0.13375	-0.294017	0.999848
ENSG00000148450	0.100833	0.0671346	-0.201874	0.999848
ENSG00000214688	0.100852	0.206766	-0.499881	0.999848
ENSG00000107984	0.100869	0.382355	0.514546	0.999848
ENSG00000179144	0.100933	0.164899	-0.326548	0.999848
ENSG00000133104	0.10112	0.21212	-0.373391	0.999848
ENSG00000005884	0.101227	0.379924	0.523904	0.999848
ENSG00000249471	0.10129	0.0580911	0.189388	0.999848
ENSG00000101162	0.101337	0.0909787	0.252249	0.999848
ENSG00000146147	0.101428	0.190409	-0.353302	0.999848
ENSG00000181085	0.10144	0.204825	0.393133	0.999848
ENSG00000164125	0.101478	0.109961	-0.260593	0.999848
ENSG00000101489	0.101515	0.127289	0.304114	0.999848
ENSG00000171234	0.101724	0.172171	-0.332124	0.999848
ENSG00000038945	0.101888	0.168558	-0.328286	0.999848
ENSG00000139155	0.101907	0.237291	0.413718	0.999848
ENSG00000141140	0.101922	0.066896	0.200038	0.999848
ENSG00000204616	0.101948	0.207386	0.370472	0.999848
ENSG00000117215	0.102001	0.95956	-1.03804	0.999848
ENSG00000146469	0.102032	0.181825	-0.370833	0.999848
ENSG00000187772	0.102135	0.466554	-0.64593	0.999848
ENSG00000244734	0.102206	0.380469	0.530292	0.999848
ENSG00000136014	0.102647	0.19875	0.377071	0.999848
ENSG00000172296	0.102702	0.0962068	0.241675	0.999848
ENSG00000155099	0.102743	0.0904781	-0.23468	0.999848
ENSG00000002834	0.103028	0.0620643	0.191599	0.999848
ENSG00000100290	0.103099	0.134621	0.316944	0.999848
ENSG00000272333	0.10315	0.0559693	0.182095	0.999848
ENSG00000189171	0.103286	0.0783046	-0.216747	0.999848
ENSG00000178562	0.103297	0.155976	-0.315521	0.999848
ENSG00000258790	0.103382	0.10427	0.292544	0.999848
ENSG00000073734	0.103388	0.657084	-0.70925	0.999848
ENSG00000013016	0.103455	0.145012	-0.302248	0.999848
ENSG00000176182	0.103535	0.0788443	0.222792	0.999848
ENSG00000163531	0.103606	0.337485	-0.488733	0.999848
ENSG00000157680	0.103608	0.108437	0.261822	0.999848
ENSG00000227471	0.103639	0.317297	-0.494486	0.999848
ENSG00000198807	0.103943	0.23407	0.454589	0.999848
ENSG00000186472	0.104343	0.796608	-0.834775	0.999848
ENSG00000152104	0.104381	0.0904052	0.232731	0.999848
ENSG00000163251	0.104477	0.0968999	0.241104	0.999848
ENSG00000130589	0.104629	0.0744463	0.210188	0.999848
ENSG00000069702	0.104646	0.138853	-0.292819	0.999848
ENSG00000269049	0.104691	0.152691	0.383562	0.999848
ENSG00000157613	0.104735	0.375748	0.528897	0.999848
ENSG00000010671	0.104812	0.180534	-0.339351	0.999848
ENSG00000109321	0.104876	0.548699	0.682917	0.999848
ENSG00000156738	0.104937	0.552261	-0.672231	0.999848
ENSG00000183091	0.105002	0.145096	0.298997	0.999848
ENSG00000183324	0.105042	0.109107	0.288027	0.999848
ENSG00000180353	0.105052	0.132819	-0.28578	0.999848
ENSG00000184564	0.105104	0.871053	-0.931429	0.999848
ENSG00000162714	0.105176	0.10381	0.249305	0.999848
ENSG00000156466	0.105206	0.672738	0.771015	0.999848
ENSG00000222046	0.105213	0.113716	0.271964	0.999848
ENSG00000137124	0.105264	0.114753	-0.262943	0.999848
ENSG00000198336	0.105374	0.252762	0.44927	0.999848
ENSG00000152078	0.105425	0.139782	-0.292469	0.999848
ENSG00000253276	0.105619	0.107836	-0.255008	0.999848
ENSG00000172000	0.105659	0.511642	0.720131	0.999848
ENSG00000105219	0.105721	0.329451	-0.490492	0.999848
ENSG00000126088	0.105746	0.0811848	-0.218925	0.999848
ENSG00000268472	0.105758	0.208462	-0.455284	0.999848
ENSG00000119139	0.105816	0.0990536	0.24293	0.999848
ENSG00000159228	0.105858	0.0890275	-0.229747	0.999848
ENSG00000108264	0.105872	0.0618252	0.190624	0.999848
ENSG00000102003	0.105887	0.156722	0.322485	0.999848
ENSG00000169139	0.10611	0.0712905	0.20415	0.999848
ENSG00000186166	0.106202	0.0617481	0.189981	0.999848
ENSG00000167536	0.106257	0.0661847	0.197553	0.999848
ENSG00000138795	0.106442	0.195156	-0.352624	0.999848
ENSG00000106123	0.106542	0.151166	-0.309622	0.999848
ENSG00000161896	0.106642	0.474737	-0.598349	0.999848
ENSG00000180116	0.106683	0.130741	0.307476	0.999848
ENSG00000165804	0.106728	0.0571148	0.183179	0.999848
ENSG00000163815	0.106834	0.199933	0.377019	0.999848
ENSG00000135643	0.106934	0.199031	-0.36206	0.999848
ENSG00000133226	0.106943	0.0505765	0.170768	0.999848
ENSG00000091831	0.106981	0.230863	-0.386668	0.999848
ENSG00000203859	0.107173	0.177727	0.468116	0.999848
ENSG00000046604	0.107183	0.1579	0.31163	0.999848
ENSG00000122678	0.107196	0.057304	0.182722	0.999848
ENSG00000204851	0.107223	0.313698	-0.4902	0.999848
ENSG00000133055	0.107297	0.193245	-0.452769	0.999848
ENSG00000104760	0.107376	0.361543	-0.494846	0.999848
ENSG00000165478	0.107557	0.755495	-0.887884	0.999848
ENSG00000128739	0.107666	0.169967	0.325277	0.999848
ENSG00000163564	0.107676	0.262591	-0.42189	0.999848
ENSG00000171316	0.107819	0.0697263	0.20096	0.999848
ENSG00000261787	0.108084	0.427098	0.624313	0.999848
ENSG00000063854	0.108155	0.0879804	-0.227048	0.999848
ENSG00000124212	0.108177	0.797519	-0.813368	0.999848
ENSG00000122121	0.108539	0.380979	-0.517443	0.999848
ENSG00000184408	0.108603	0.643841	-0.728867	0.999848
ENSG00000173110	0.108688	0.177848	0.333022	0.999848
ENSG00000110169	0.108691	0.574187	-0.642059	0.999848
ENSG00000104447	0.108698	0.199529	-0.353777	0.999848
ENSG00000036448	0.108726	0.255297	-0.432841	0.999848
ENSG00000092607	0.108774	0.185199	-0.340601	0.999848
ENSG00000114812	0.108832	0.385739	-0.532375	0.999848
ENSG00000196313	0.108936	0.067637	0.197439	0.999848
ENSG00000206013	0.109122	0.250971	0.474984	0.999848
ENSG00000242574	0.109125	0.140661	-0.291499	0.999848
ENSG00000248712	0.109139	0.145525	0.325219	0.999848
ENSG00000221947	0.109195	0.167728	0.327051	0.999848
ENSG00000136872	0.109323	0.393873	-0.517307	0.999848
ENSG00000165264	0.109363	0.0789059	-0.213889	0.999848
ENSG00000137726	0.109448	0.171889	-0.327996	0.999848
ENSG00000183397	0.10946	0.0822729	0.232023	0.999848
ENSG00000177200	0.109465	0.0556914	-0.177977	0.999848
ENSG00000115944	0.109472	0.0601671	-0.185319	0.999848
ENSG00000166148	0.109515	0.231629	-0.395445	0.999848
ENSG00000138413	0.109635	0.103553	-0.246083	0.999848
ENSG00000189283	0.109849	0.0821814	0.219029	0.999848
ENSG00000205213	0.109954	0.068677	0.198024	0.999848
ENSG00000168843	0.109997	0.334014	-0.523058	0.999848
ENSG00000139044	0.110032	0.201718	-0.381078	0.999848
ENSG00000178209	0.110042	0.0468684	0.162455	0.999848
ENSG00000178700	0.110095	0.0549105	-0.178011	0.999848
ENSG00000165521	0.110105	0.0912924	-0.23101	0.999848
ENSG00000172733	0.110194	0.317314	-0.507418	0.999848
ENSG00000099875	0.110284	0.0748369	-0.207044	0.999848
ENSG00000147180	0.110352	0.311313	0.452111	0.999848
ENSG00000189376	0.11036	0.0770773	0.213319	0.999848
ENSG00000064201	0.110517	0.209085	-0.379777	0.999848
ENSG00000134830	0.110542	0.194108	-0.351139	0.999848
ENSG00000140459	0.11058	0.544421	-0.6504	0.999848
ENSG00000143171	0.110627	0.573746	0.730717	0.999848
ENSG00000100167	0.110636	0.244584	0.409282	0.999848
ENSG00000182257	0.110739	0.109367	0.26847	0.999848
ENSG00000204498	0.110745	0.0701904	0.20141	0.999848
ENSG00000163705	0.110751	0.114136	0.326206	0.999848
ENSG00000213185	0.110757	0.0928957	0.270233	0.999848
ENSG00000147041	0.110806	0.39667	-0.516794	0.999848
ENSG00000187889	0.110813	0.313371	-0.446786	0.999848
ENSG00000167685	0.110821	0.0678945	0.197266	0.999848
ENSG00000159871	0.11083	0.22175	-0.39149	0.999848
ENSG00000189292	0.111107	0.154603	-0.317178	0.999848
ENSG00000170231	0.111113	0.283173	0.516085	0.999848
ENSG00000168575	0.111122	0.0985603	0.238583	0.999848
ENSG00000156500	0.11119	0.0989259	0.244964	0.999848
ENSG00000083290	0.111422	0.104588	-0.247501	0.999848
ENSG00000122194	0.111437	0.472334	-0.557293	0.999848
ENSG00000110651	0.111457	0.134161	-0.281218	0.999848
ENSG00000203685	0.111625	0.299522	-0.458658	0.999848
ENSG00000085563	0.111684	0.147227	-0.296653	0.999848
ENSG00000021645	0.11174	0.305937	0.453031	0.999848
ENSG00000130821	0.111764	0.418338	0.546402	0.999848
ENSG00000049768	0.111867	0.0999526	-0.263691	0.999848
ENSG00000173467	0.111879	0.578617	0.773567	0.999848
ENSG00000172824	0.112071	0.216513	-0.370975	0.999848
ENSG00000197459	0.112125	0.190859	-0.342975	0.999848
ENSG00000135333	0.112134	1.63272	-1.30262	0.999848
ENSG00000206172	0.112148	0.340323	0.501805	0.999848
ENSG00000007001	0.112243	0.398016	-0.543042	0.999848
ENSG00000175471	0.112305	0.130468	-0.276982	0.999848
ENSG00000105352	0.112444	0.296144	-0.498013	0.999848
ENSG00000131668	0.112595	0.385023	0.579727	0.999848
ENSG00000188493	0.112602	0.062846	0.195447	0.999848
ENSG00000154175	0.112614	0.259492	-0.407849	0.999848
ENSG00000143851	0.112646	0.146199	-0.297153	0.999848
ENSG00000168746	0.112664	0.221979	0.545639	0.999848
ENSG00000168522	0.112894	0.0780592	0.209962	0.999848
ENSG00000155962	0.112921	0.122055	-0.267725	0.999848
ENSG00000160856	0.112991	0.35368	-0.499717	0.999848
ENSG00000184611	0.113039	0.220432	-0.386372	0.999848
ENSG00000118514	0.113041	0.246244	-0.390762	0.999848
ENSG00000176358	0.113169	0.110677	0.265952	0.999848
ENSG00000161944	0.113195	0.0873566	-0.222689	0.999848
ENSG00000115525	0.113217	0.0786581	-0.211746	0.999848
ENSG00000167895	0.113235	0.177213	-0.328258	0.999848
ENSG00000104381	0.113241	0.150162	0.297335	0.999848
ENSG00000166689	0.113264	0.0586903	0.181571	0.999848
ENSG00000134389	0.113307	0.584816	-0.624716	0.999848
ENSG00000267318	0.113328	0.140749	-0.320276	0.999848
ENSG00000115295	0.113357	0.182777	-0.329677	0.999848
ENSG00000133636	0.113466	0.722124	-0.764101	0.999848
ENSG00000179943	0.113561	0.061784	0.187999	0.999848
ENSG00000174405	0.113619	0.0735931	0.203732	0.999848
ENSG00000102595	0.113751	0.0819427	0.215023	0.999848
ENSG00000101825	0.11388	0.658364	-0.736435	0.999848
ENSG00000128709	0.114172	0.674977	0.764131	0.999848
ENSG00000166257	0.114184	0.279497	-0.449616	0.999848
ENSG00000078699	0.114206	0.0691074	0.196732	0.999848
ENSG00000154654	0.114243	0.658597	-0.718383	0.999848
ENSG00000087116	0.114303	0.507816	-0.606018	0.999848
ENSG00000106078	0.114311	0.164935	0.313535	0.999848
ENSG00000059804	0.114316	0.25906	0.404123	0.999848
ENSG00000132958	0.114336	0.487502	-0.677065	0.999848
ENSG00000171456	0.114341	0.0639307	0.188558	0.999848
ENSG00000138792	0.114359	0.187277	-0.335371	0.999848
ENSG00000130402	0.114457	0.0543265	0.173177	0.999848
ENSG00000237353	0.114534	0.187447	0.386566	0.999848
ENSG00000130701	0.114556	0.779701	0.944825	0.999848
ENSG00000144035	0.114604	0.222784	-0.366109	0.999848
ENSG00000142513	0.114673	0.109459	0.263871	0.999848
ENSG00000146054	0.114889	0.125618	0.281166	0.999848
ENSG00000196218	0.114947	0.133426	-0.286878	0.999848
ENSG00000124215	0.115011	0.348789	-0.49035	0.999848
ENSG00000170956	0.115398	0.398082	0.573171	0.999848
ENSG00000134873	0.115587	1.38395	-1.23879	0.999848
ENSG00000113905	0.115599	0.564092	-0.618107	0.999848
ENSG00000162366	0.115633	0.479652	-0.584663	0.999848
ENSG00000168066	0.115828	0.0490457	0.163834	0.999848
ENSG00000099958	0.115997	0.188269	-0.33842	0.999848
ENSG00000179256	0.11606	0.127675	-0.287834	0.999848
ENSG00000141736	0.116093	0.286248	0.422612	0.999848
ENSG00000167765	0.116376	0.172979	0.351477	0.999848
ENSG00000124568	0.116434	0.112882	0.256132	0.999848
ENSG00000139151	0.116637	0.156542	0.324508	0.999848
ENSG00000141738	0.116712	0.143709	0.289131	0.999848
ENSG00000137462	0.116852	0.166347	-0.312428	0.999848
ENSG00000137054	0.11687	0.0659273	-0.191022	0.999848
ENSG00000099769	0.116958	0.235494	-0.384183	0.999848
ENSG00000108474	0.117137	0.0959256	0.232744	0.999848
ENSG00000269396	0.117271	0.157579	0.342626	0.999848
ENSG00000179588	0.117444	0.111627	0.253152	0.999848
ENSG00000196932	0.117548	0.130419	-0.276965	0.999848
ENSG00000179840	0.117588	0.25922	-0.445009	0.999848
ENSG00000135226	0.11761	0.383968	0.528817	0.999848
ENSG00000186891	0.117911	0.201478	-0.367267	0.999848
ENSG00000179284	0.117931	0.173983	0.393125	0.999848
ENSG00000183977	0.117953	0.0807297	0.219457	0.999848
ENSG00000258928	0.117954	0.187943	-0.387106	0.999848
ENSG00000146386	0.118225	0.106687	-0.245468	0.999848
ENSG00000141084	0.118321	0.0572053	-0.177121	0.999848
ENSG00000108688	0.11836	1.201	1.16342	0.999848
ENSG00000144802	0.1184	0.109053	0.246757	0.999848
ENSG00000204287	0.118452	0.158706	-0.302865	0.999848
ENSG00000272442	0.118537	0.0833591	0.250393	0.999848
ENSG00000177666	0.118772	0.0738179	0.201491	0.999848
ENSG00000178201	0.118866	0.110451	0.278171	0.999848
ENSG00000141141	0.118903	0.0523555	0.168045	0.999848
ENSG00000070915	0.119009	0.2413	-0.485034	0.999848
ENSG00000179364	0.119024	0.0556743	0.173755	0.999848
ENSG00000182979	0.119029	0.0661047	0.19004	0.999848
ENSG00000105967	0.119193	0.153098	-0.296746	0.999848
ENSG00000081320	0.119232	0.119132	-0.258484	0.999848
ENSG00000185674	0.119277	0.11417	-0.28009	0.999848
ENSG00000186115	0.119392	0.406476	-0.518493	0.999848
ENSG00000197283	0.119408	0.163999	0.306991	0.999848
ENSG00000080546	0.119556	0.0748076	-0.202118	0.999848
ENSG00000165959	0.119668	0.0768853	0.204597	0.999848
ENSG00000263264	0.119817	0.179457	-0.352759	0.999848
ENSG00000196476	0.119881	0.0764688	0.210208	0.999848
ENSG00000188089	0.11993	0.368894	0.525661	0.999848
ENSG00000184261	0.119976	0.214238	0.377092	0.999848
ENSG00000125845	0.120034	0.116611	0.255678	0.999848
ENSG00000075239	0.120086	0.176581	-0.317602	0.999848
ENSG00000131097	0.12018	0.0942531	0.249179	0.999848
ENSG00000178882	0.120195	0.468056	-0.592553	0.999848
ENSG00000170289	0.120337	0.156504	0.327427	0.999848
ENSG00000189108	0.120387	0.287094	0.459161	0.999848
ENSG00000182326	0.120591	0.23435	-0.367044	0.999848
ENSG00000182132	0.120631	0.616067	-0.729231	0.999848
ENSG00000144481	0.120672	0.617775	-0.665641	0.999848
ENSG00000125257	0.120827	0.0789774	0.207049	0.999848
ENSG00000152953	0.120859	0.15353	0.307385	0.999848
ENSG00000186628	0.121212	0.0743495	0.203925	0.999848
ENSG00000257923	0.121327	0.0511439	0.164975	0.999848
ENSG00000175866	0.12151	0.106227	0.242049	0.999848
ENSG00000090861	0.121544	0.0912646	-0.222678	0.999848
ENSG00000163995	0.121621	0.146151	-0.290972	0.999848
ENSG00000187242	0.121625	0.501191	0.659573	0.999848
ENSG00000079102	0.121639	0.371856	-0.490925	0.999848
ENSG00000110680	0.121684	0.432482	-0.550008	0.999848
ENSG00000121577	0.121697	0.13166	0.288901	0.999848
ENSG00000170477	0.121714	0.954864	1.18677	0.999848
ENSG00000095587	0.121744	0.111132	0.28129	0.999848
ENSG00000071909	0.121798	0.283076	-0.438478	0.999848
ENSG00000078804	0.121846	0.106456	0.242237	0.999848
ENSG00000115419	0.121889	0.0717331	-0.196053	0.999848
ENSG00000142530	0.121984	0.197972	0.372098	0.999848
ENSG00000148737	0.121989	0.087139	0.217874	0.999848
ENSG00000102466	0.122053	0.495537	-0.575332	0.999848
ENSG00000073282	0.122183	0.324042	-0.470767	0.999848
ENSG00000178252	0.12229	0.0587012	0.176626	0.999848
ENSG00000076344	0.122339	0.290929	-0.459255	0.999848
ENSG00000239282	0.122341	0.12939	-0.306675	0.999848
ENSG00000149599	0.122475	0.204714	-0.38307	0.999848
ENSG00000008323	0.122494	0.106127	0.242551	0.999848
ENSG00000145626	0.122503	0.842214	-0.776287	0.999848
ENSG00000180336	0.122629	0.103	0.241857	0.999848
ENSG00000185056	0.122642	0.131362	-0.329271	0.999848
ENSG00000162522	0.122822	0.0975431	0.229853	0.999848
ENSG00000163263	0.123035	0.145834	0.347925	0.999848
ENSG00000198822	0.1231	0.441402	0.571495	0.999848
ENSG00000173137	0.123135	0.0663791	0.190337	0.999848
ENSG00000162654	0.123211	0.162121	-0.302894	0.999848
ENSG00000268898	0.123316	0.17864	-0.416358	0.999848
ENSG00000185513	0.123332	0.0697711	0.193936	0.999848
ENSG00000180822	0.123442	0.0921278	0.223326	0.999848
ENSG00000121410	0.12382	0.464533	-0.546105	0.999848
ENSG00000173678	0.123871	0.196541	0.430775	0.999848
ENSG00000179930	0.123936	0.313917	-0.476516	0.999848
ENSG00000099992	0.123983	0.069389	-0.194571	0.999848
ENSG00000184545	0.12407	0.240502	0.371489	0.999848
ENSG00000206052	0.12413	0.192374	-0.335291	0.999848
ENSG00000088280	0.124142	0.16985	-0.306769	0.999848
ENSG00000139187	0.124304	0.202238	-0.348346	0.999848
ENSG00000187848	0.12446	0.132986	0.315558	0.999848
ENSG00000119913	0.124536	0.165929	-0.328603	0.999848
ENSG00000083857	0.124623	0.0669446	0.187684	0.999848
ENSG00000121807	0.124657	0.317338	-0.445269	0.999848
ENSG00000160767	0.124709	0.0684293	0.191793	0.999848
ENSG00000121905	0.124764	0.113992	0.326801	0.999848
ENSG00000156689	0.124933	0.296959	0.536365	0.999848
ENSG00000128833	0.1251	0.0746471	0.198753	0.999848
ENSG00000175938	0.125133	0.0876618	-0.216565	0.999848
ENSG00000178363	0.125175	0.436778	0.72793	0.999848
ENSG00000047648	0.12525	0.128747	-0.269923	0.999848
ENSG00000130988	0.125371	0.202798	-0.339213	0.999848
ENSG00000259658	0.125447	0.175749	-0.400493	0.999848
ENSG00000134258	0.125467	1.02295	-0.924328	0.999848
ENSG00000168785	0.125518	0.127487	-0.267717	0.999848
ENSG00000269093	0.125562	0.105858	0.275864	0.999848
ENSG00000174899	0.125562	0.572945	0.680817	0.999848
ENSG00000197465	0.125569	0.16328	-0.373105	0.999848
ENSG00000204381	0.125779	0.189102	-0.332582	0.999848
ENSG00000169862	0.125803	0.281146	-0.410885	0.999848
ENSG00000168280	0.125805	0.368068	-0.475756	0.999848
ENSG00000134548	0.125904	0.381649	-0.496406	0.999848
ENSG00000185112	0.125964	0.137314	0.276628	0.999848
ENSG00000163132	0.126007	0.109344	0.258811	0.999848
ENSG00000118137	0.126227	0.314935	-0.435494	0.999848
ENSG00000188452	0.126244	0.133085	-0.270612	0.999848
ENSG00000163009	0.126298	0.168608	0.328775	0.999848
ENSG00000162896	0.126431	0.455848	-0.549347	0.999848
ENSG00000154102	0.12656	0.215376	-0.387396	0.999848
ENSG00000266967	0.126563	0.0734978	0.20178	0.999848
ENSG00000205002	0.126678	1.36038	1.13247	0.999848
ENSG00000108848	0.126696	0.0647173	0.183447	0.999848
ENSG00000269533	0.126725	0.183959	0.385646	0.999848
ENSG00000146476	0.126791	0.0801955	-0.205369	0.999848
ENSG00000204335	0.126829	0.197599	-0.337305	0.999848
ENSG00000196781	0.126921	0.0977754	0.227789	0.999848
ENSG00000115085	0.126957	0.203116	-0.344082	0.999848
ENSG00000142892	0.126977	0.0547733	-0.168477	0.999848
ENSG00000103160	0.126993	0.0711173	-0.193333	0.999848
ENSG00000105732	0.127028	0.0541752	0.169353	0.999848
ENSG00000091844	0.127082	0.167731	0.30716	0.999848
ENSG00000101230	0.12717	0.315472	-0.439094	0.999848
ENSG00000147003	0.127175	0.233544	-0.373907	0.999848
ENSG00000100982	0.127184	0.0576902	0.174076	0.999848
ENSG00000128294	0.127217	0.113943	-0.246653	0.999848
ENSG00000176170	0.127425	0.150388	0.287798	0.999848
ENSG00000105926	0.127432	0.100404	0.230291	0.999848
ENSG00000128285	0.12754	0.390532	0.503575	0.999848
ENSG00000129167	0.127557	0.113268	0.259622	0.999848
ENSG00000185915	0.127559	0.758517	-0.75226	0.999848
ENSG00000166313	0.12757	0.0969168	-0.227964	0.999848
ENSG00000140835	0.127707	0.50909	-0.580061	0.999848
ENSG00000163947	0.127712	0.0992291	-0.229578	0.999848
ENSG00000173621	0.127739	0.110492	0.248454	0.999848
ENSG00000164176	0.127889	0.329515	0.450981	0.999848
ENSG00000087152	0.127917	0.0476535	0.156393	0.999848
ENSG00000182050	0.127927	0.749751	-0.752249	0.999848
ENSG00000198742	0.127956	0.063212	0.180767	0.999848
ENSG00000213762	0.12796	0.094093	0.22296	0.999848
ENSG00000118707	0.128013	0.0605161	0.17736	0.999848
ENSG00000109586	0.128028	0.139154	-0.275251	0.999848
ENSG00000158639	0.128241	0.477523	-0.686351	0.999848
ENSG00000102931	0.128244	0.0638969	-0.182031	0.999848
ENSG00000164483	0.128306	0.287556	-0.419942	0.999848
ENSG00000197471	0.128321	0.223922	-0.359266	0.999848
ENSG00000109061	0.128398	0.7013	0.781317	0.999848
ENSG00000172243	0.128554	0.164978	-0.301952	0.999848
ENSG00000175066	0.128555	0.0542565	0.167169	0.999848
ENSG00000103375	0.128635	0.333469	-0.576479	0.999848
ENSG00000180801	0.128678	0.168301	0.305449	0.999848
ENSG00000196196	0.128735	0.19001	0.35729	0.999848
ENSG00000076201	0.129061	0.0775918	0.200942	0.999848
ENSG00000155970	0.129292	0.208376	-0.341593	0.999848
ENSG00000118113	0.129369	1.259	1.15131	0.999848
ENSG00000102053	0.129494	0.0666325	0.189594	0.999848
ENSG00000106852	0.129537	0.509848	-0.597673	0.999848
ENSG00000137474	0.129792	0.124476	-0.257795	0.999848
ENSG00000258388	0.129887	0.106373	0.250986	0.999848
ENSG00000165409	0.129927	0.144362	-0.286544	0.999848
ENSG00000178951	0.130076	0.0744688	0.196469	0.999848
ENSG00000161664	0.130095	0.0889599	0.218043	0.999848
ENSG00000198466	0.130163	0.0674138	0.186155	0.999848
ENSG00000161638	0.130216	0.0633794	0.17982	0.999848
ENSG00000030419	0.130297	0.120562	-0.253831	0.999848
ENSG00000075223	0.130342	0.579789	-0.634851	0.999848
ENSG00000169946	0.130348	0.204469	-0.338632	0.999848
ENSG00000162944	0.13041	0.158888	-0.29552	0.999848
ENSG00000203630	0.130423	0.119091	0.258621	0.999848
ENSG00000182108	0.130498	0.057189	-0.174526	0.999848
ENSG00000121361	0.13055	0.194959	-0.328651	0.999848
ENSG00000173581	0.130562	0.0923183	0.222892	0.999848
ENSG00000087903	0.130618	0.0655147	0.186999	0.999848
ENSG00000019991	0.130784	0.431919	-0.52272	0.999848
ENSG00000108423	0.130841	0.0648664	0.182802	0.999848
ENSG00000112787	0.130891	0.0699574	0.19002	0.999848
ENSG00000083814	0.130908	0.0963445	0.226292	0.999848
ENSG00000130173	0.131002	0.394542	-0.483942	0.999848
ENSG00000100280	0.131175	0.0810481	-0.204052	0.999848
ENSG00000161243	0.131293	0.258577	-0.382459	0.999848
ENSG00000175920	0.131313	0.114097	0.259781	0.999848
ENSG00000156096	0.13137	0.208117	-0.338724	0.999848
ENSG00000089159	0.131383	0.0590535	0.173217	0.999848
ENSG00000187823	0.131505	0.166387	0.404362	0.999848
ENSG00000155980	0.131506	0.239015	-0.395986	0.999848
ENSG00000250486	0.131562	0.23691	-0.420083	0.999848
ENSG00000100122	0.131991	0.154276	-0.324793	0.999848
ENSG00000241399	0.132032	0.101879	-0.229936	0.999848
ENSG00000106006	0.13205	0.347719	0.540711	0.999848
ENSG00000170322	0.132051	0.0453885	0.151033	0.999848
ENSG00000110076	0.132109	0.105231	-0.251547	0.999848
ENSG00000067840	0.132184	0.25564	-0.396132	0.999848
ENSG00000089225	0.132278	0.677685	0.819137	0.999848
ENSG00000196664	0.132316	0.20351	-0.336767	0.999848
ENSG00000018280	0.132352	0.463879	0.537366	0.999848
ENSG00000198074	0.132436	0.304376	-0.418217	0.999848
ENSG00000244693	0.132593	0.10872	-0.279809	0.999848
ENSG00000151640	0.132607	0.369711	0.490549	0.999848
ENSG00000056050	0.132719	0.0686714	-0.187349	0.999848
ENSG00000135245	0.132814	0.238231	0.365423	0.999848
ENSG00000156253	0.132977	0.0859681	-0.21062	0.999848
ENSG00000254726	0.133023	0.0696254	0.188984	0.999848
ENSG00000143624	0.133037	0.0573794	0.169584	0.999848
ENSG00000152760	0.133038	0.152834	-0.295031	0.999848
ENSG00000005955	0.133071	0.049829	0.157723	0.999848
ENSG00000081818	0.133128	0.244092	-0.387955	0.999848
ENSG00000169067	0.13329	0.73303	0.804437	0.999848
ENSG00000163328	0.133354	0.188068	-0.317039	0.999848
ENSG00000069482	0.133374	0.340468	-0.670468	0.999848
ENSG00000185024	0.133383	0.0616818	0.176594	0.999848
ENSG00000143847	0.133587	0.492377	0.566729	0.999848
ENSG00000250479	0.133634	0.185373	-0.315913	0.999848
ENSG00000173530	0.133793	0.0758397	0.196569	0.999848
ENSG00000119471	0.133934	0.0713024	-0.189352	0.999848
ENSG00000178184	0.134039	0.101061	-0.228823	0.999848
ENSG00000111863	0.134056	0.320265	0.444443	0.999848
ENSG00000163534	0.134208	0.411246	-0.547053	0.999848
ENSG00000164270	0.134234	0.313927	0.440007	0.999848
ENSG00000156968	0.134253	0.281778	-0.395165	0.999848
ENSG00000171298	0.13435	0.0984781	-0.22415	0.999848
ENSG00000100014	0.134353	0.0706049	-0.188615	0.999848
ENSG00000152413	0.13454	0.0973468	0.223562	0.999848
ENSG00000196549	0.134685	0.63955	0.668155	0.999848
ENSG00000166483	0.134761	0.0816231	0.202954	0.999848
ENSG00000145088	0.134761	0.0794786	-0.205123	0.999848
ENSG00000234949	0.13478	0.149356	-0.314536	0.999848
ENSG00000214300	0.134846	0.0730168	0.194909	0.999848
ENSG00000171517	0.134856	0.35469	0.494235	0.999848
ENSG00000196329	0.134904	0.138059	-0.269904	0.999848
ENSG00000188404	0.134919	0.235337	-0.362389	0.999848
ENSG00000176974	0.13504	0.132923	-0.262235	0.999848
ENSG00000111181	0.135128	0.318226	-0.43111	0.999848
ENSG00000138356	0.135601	0.426416	-0.499394	0.999848
ENSG00000099904	0.135775	0.0882359	0.213746	0.999848
ENSG00000126890	0.135851	0.55258	0.754744	0.999848
ENSG00000185090	0.135907	0.205538	0.333499	0.999848
ENSG00000170577	0.135945	0.111643	0.305687	0.999848
ENSG00000116983	0.13601	0.566644	-0.673605	0.999848
ENSG00000114268	0.136169	0.241805	0.366006	0.999848
ENSG00000180089	0.136178	0.108046	0.24175	0.999848
ENSG00000137216	0.136187	0.0551497	0.165043	0.999848
ENSG00000225828	0.136275	0.0651555	0.190517	0.999848
ENSG00000145536	0.13628	0.57814	-0.631041	0.999848
ENSG00000154529	0.136299	0.293886	-0.418064	0.999848
ENSG00000162399	0.13645	0.440458	0.594801	0.999848
ENSG00000125388	0.136716	0.0902368	-0.215546	0.999848
ENSG00000160318	0.136792	0.0913905	0.24285	0.999848
ENSG00000226180	0.13682	0.125616	0.273133	0.999848
ENSG00000157303	0.136891	0.131705	-0.267185	0.999848
ENSG00000179846	0.137023	0.145607	0.299155	0.999848
ENSG00000213999	0.137045	0.144739	0.344968	0.999848
ENSG00000182511	0.137067	0.0822227	-0.203378	0.999848
ENSG00000065413	0.137106	0.0974969	-0.222043	0.999848
ENSG00000113532	0.137175	0.132286	-0.261543	0.999848
ENSG00000181215	0.137335	0.29269	-0.511108	0.999848
ENSG00000223865	0.137368	0.159614	-0.289227	0.999848
ENSG00000128564	0.137388	0.169932	0.360254	0.999848
ENSG00000198435	0.13743	0.139989	0.270063	0.999848
ENSG00000244474	0.137546	0.247831	-0.376715	0.999848
ENSG00000186230	0.137558	0.0606053	0.174568	0.999848
ENSG00000174136	0.137628	0.0729927	0.19131	0.999848
ENSG00000151655	0.137648	0.101122	-0.225213	0.999848
ENSG00000197586	0.137701	0.0622525	0.174966	0.999848
ENSG00000183615	0.137771	0.130728	-0.276525	0.999848
ENSG00000080618	0.137774	0.209376	-0.335273	0.999848
ENSG00000120756	0.137836	0.0711323	0.187405	0.999848
ENSG00000169085	0.137883	0.190947	-0.329278	0.999848
ENSG00000135069	0.137972	0.193964	-0.31962	0.999848
ENSG00000103044	0.137977	0.124154	0.25903	0.999848
ENSG00000082074	0.137979	0.158603	-0.288098	0.999848
ENSG00000156103	0.13807	0.560257	-0.601729	0.999848
ENSG00000268805	0.138137	0.24541	0.42575	0.999848
ENSG00000176383	0.138217	0.0969648	0.23144	0.999848
ENSG00000213494	0.138256	0.123919	0.267546	0.999848
ENSG00000103254	0.138406	0.0533369	-0.165714	0.999848
ENSG00000066813	0.138623	0.395555	-0.472031	0.999848
ENSG00000172653	0.138651	0.127155	0.29067	0.999848
ENSG00000100652	0.138767	0.547807	-0.576599	0.999848
ENSG00000085265	0.138774	0.41512	-0.505801	0.999848
ENSG00000176410	0.138784	0.0522755	0.162837	0.999848
ENSG00000155393	0.138794	0.0723039	-0.188867	0.999848
ENSG00000250317	0.138906	0.0735525	-0.190657	0.999848
ENSG00000174640	0.138924	0.473936	-0.560231	0.999848
ENSG00000185499	0.139233	0.459295	0.537849	0.999848
ENSG00000082397	0.139288	0.176848	-0.304759	0.999848
ENSG00000171812	0.139343	0.338725	-0.447129	0.999848
ENSG00000255872	0.139381	0.0985167	0.287887	0.999848
ENSG00000204576	0.139477	0.0757788	0.193967	0.999848
ENSG00000133488	0.139497	0.13763	-0.267233	0.999848
ENSG00000124257	0.139513	0.100412	0.238593	0.999848
ENSG00000101158	0.139608	0.0500253	0.155511	0.999848
ENSG00000230510	0.139686	0.113033	0.252935	0.999848
ENSG00000100344	0.139776	0.150246	-0.278661	0.999848
ENSG00000142634	0.139823	0.0852007	0.205319	0.999848
ENSG00000218891	0.13983	0.0924267	0.217321	0.999848
ENSG00000126351	0.140283	0.0526407	0.160142	0.999848
ENSG00000186973	0.140343	0.457805	0.591469	0.999848
ENSG00000137070	0.140397	0.0866447	-0.207439	0.999848
ENSG00000079215	0.140467	0.210104	-0.333721	0.999848
ENSG00000131634	0.140551	0.130355	-0.259817	0.999848
ENSG00000163701	0.14073	0.305035	0.412245	0.999848
ENSG00000214128	0.140751	0.173434	0.407255	0.999848
ENSG00000054179	0.140795	0.272955	0.409782	0.999848
ENSG00000108296	0.140849	0.0534191	0.160789	0.999848
ENSG00000125910	0.140856	0.203	-0.358449	0.999848
ENSG00000180185	0.140857	0.0674251	-0.181116	0.999848
ENSG00000109111	0.140899	0.0540785	0.161178	0.999848
ENSG00000205220	0.140909	0.0613029	-0.175055	0.999848
ENSG00000184205	0.14096	0.128466	-0.254904	0.999848
ENSG00000105173	0.140968	0.0764571	0.195672	0.999848
ENSG00000168427	0.140984	0.170529	0.31276	0.999848
ENSG00000232671	0.141047	0.118038	0.278496	0.999848
ENSG00000110888	0.141401	0.0466807	0.149757	0.999848
ENSG00000046889	0.141419	0.229778	0.350548	0.999848
ENSG00000111676	0.14147	0.113969	0.239307	0.999848
ENSG00000170006	0.141522	0.249867	-0.369181	0.999848
ENSG00000182318	0.141558	0.0583609	0.169315	0.999848
ENSG00000166682	0.141789	0.1387	0.288695	0.999848
ENSG00000119725	0.141984	0.0815989	0.203858	0.999848
ENSG00000166928	0.142046	0.15076	-0.283445	0.999848
ENSG00000197119	0.14206	0.126264	0.252381	0.999848
ENSG00000133477	0.14218	0.469625	-0.547113	0.999848
ENSG00000161594	0.142235	0.135213	0.306259	0.999848
ENSG00000120071	0.14224	0.061384	0.171646	0.999848
ENSG00000169981	0.142284	0.0564645	0.166295	0.999848
ENSG00000070756	0.142328	0.0613349	0.171366	0.999848
ENSG00000168899	0.142384	0.0883146	-0.210804	0.999848
ENSG00000125089	0.142428	0.111599	-0.234902	0.999848
ENSG00000182791	0.142463	0.096805	0.237413	0.999848
ENSG00000212864	0.142586	0.0994641	0.24954	0.999848
ENSG00000185686	0.142599	0.222842	-0.392633	0.999848
ENSG00000196711	0.142619	0.876811	-0.855723	0.999848
ENSG00000086289	0.142716	0.0752734	-0.192849	0.999848
ENSG00000138744	0.142784	0.0815497	-0.199739	0.999848
ENSG00000185272	0.142799	1.31793	-1.10341	0.999848
ENSG00000070190	0.142836	0.218974	-0.342836	0.999848
ENSG00000083799	0.142936	0.0591903	-0.168201	0.999848
ENSG00000100985	0.142974	0.539154	0.584047	0.999848
ENSG00000188677	0.143059	0.110003	-0.233393	0.999848
ENSG00000113525	0.143157	0.248443	-0.427057	0.999848
ENSG00000183562	0.143247	0.0606358	0.173582	0.999848
ENSG00000158517	0.143286	0.261245	-0.383097	0.999848
ENSG00000102445	0.143299	0.0968418	-0.219611	0.999848
ENSG00000006377	0.14343	0.288352	0.513913	0.999848
ENSG00000212126	0.143476	0.0863429	0.223217	0.999848
ENSG00000170891	0.143518	0.246674	-0.408077	0.999848
ENSG00000169627	0.143556	0.559504	-0.633078	0.999848
ENSG00000137101	0.143632	0.212561	-0.338325	0.999848
ENSG00000137642	0.143713	0.227462	-0.343741	0.999848
ENSG00000105711	0.143855	0.181349	-0.306293	0.999848
ENSG00000184860	0.143879	0.36543	-0.451351	0.999848
ENSG00000205045	0.143887	0.215894	-0.33936	0.999848
ENSG00000131873	0.143907	0.0953915	0.215639	0.999848
ENSG00000133134	0.143921	0.758541	-0.702365	0.999848
ENSG00000198542	0.143941	0.977704	-0.827044	0.999848
[truncated: 15,123 more rows]

## Sheet: lncRNA_TvN
NONCODE Gene ID	p.value	dispersion	FC	qvalue_bh
NONHSAG024654	6.8328e-66	0.512168	-8.38407	2.07628e-61
NONHSAG040778	1.07885e-62	0.345047	-5.95866	1.63915e-58
NONHSAG024652	5.34339e-60	0.534548	-8.13397	5.41232e-56
NONHSAG012124	2.74743e-59	0.245695	-4.56763	2.08715e-55
NONHSAG031183	1.72962e-50	0.239806	-4.01305	1.05116e-46
NONHSAG032281	2.4117e-50	0.248929	-5.24517	1.22141e-46
NONHSAG014400	1.96178e-49	0.204795	-3.62456	8.51609e-46
NONHSAG045311	6.42336e-48	0.456293	-5.96393	2.43983e-44
NONHSAG026736	5.06556e-47	0.277648	-4.21482	1.7103e-43
NONHSAG046946	1.0852e-46	0.249081	-3.91748	3.29758e-43
NONHSAG006159	5.22997e-45	0.556002	-7.21198	1.44476e-41
NONHSAG024655	5.50789e-43	0.384528	-6.52639	1.39474e-39
NONHSAG009768	8.81068e-43	0.154843	-2.76731	2.01974e-39
NONHSAG035273	9.30541e-43	0.465707	-5.63985	2.01974e-39
NONHSAG011385	1.42533e-42	0.378317	-4.9001	2.88742e-39
NONHSAG012120	8.84411e-42	0.3193	-4.66126	1.67966e-38
NONHSAG032280	9.72469e-42	0.387345	-5.22353	1.73826e-38
NONHSAG000804	1.8619e-41	0.52159	-6.06581	3.14319e-38
NONHSAG032014	3.00328e-41	0.228979	-3.46054	4.80319e-38
NONHSAG032119	6.80618e-41	0.506404	-5.89042	1.0341e-37
NONHSAG003957	1.18939e-40	0.252233	3.65191	1.72104e-37
NONHSAG029527	2.00532e-40	0.399622	-5.53744	2.7698e-37
NONHSAG029531	2.14724e-39	0.406042	-5.19832	2.83688e-36
NONHSAG026737	3.27837e-39	0.373944	-4.60919	4.15083e-36
NONHSAG045318	3.70506e-39	0.364529	-4.52738	4.50343e-36
NONHSAG011382	6.36854e-39	0.465843	-5.28197	7.44311e-36
NONHSAG038726	1.71173e-38	0.502451	-5.65655	1.92645e-35
NONHSAG032118	1.90675e-38	0.534463	-5.88506	2.0693e-35
NONHSAG054391	2.28422e-38	0.356925	-4.411	2.39346e-35
NONHSAG012122	4.02285e-38	0.578989	-6.3151	4.07474e-35
NONHSAG001230	4.32437e-38	0.264045	3.67729	4.23885e-35
NONHSAG002853	5.71558e-38	0.212144	-3.15085	5.42748e-35
NONHSAG028841	1.29947e-37	0.524693	-5.68184	1.19658e-34
NONHSAG047315	2.11956e-37	0.490066	-5.48234	1.89432e-34
NONHSAG007416	2.52726e-37	0.476536	-6.06281	2.19416e-34
NONHSAG045166	6.85419e-37	0.393009	-4.66146	5.78551e-34
NONHSAG033031	9.50442e-37	0.279966	-3.8341	7.80569e-34
NONHSAG036160	1.24346e-36	0.447311	-5.29654	9.94339e-34
NONHSAG043626	2.47643e-36	0.138699	2.35567	1.92952e-33
NONHSAG022350	3.03055e-36	0.159518	2.68521	2.30224e-33
NONHSAG053725	3.85762e-36	0.537838	-6.0661	2.85906e-33
NONHSAG038486	5.61898e-36	0.279291	-3.59258	4.06533e-33
NONHSAG032644	8.93963e-36	0.310919	-4.54397	6.31741e-33
NONHSAG046948	1.38663e-35	0.460161	-4.99922	9.57624e-33
NONHSAG051114	1.73971e-35	0.589621	-5.98681	1.17477e-32
NONHSAG014401	2.63809e-35	0.336796	-4.10892	1.72392e-32
NONHSAG018959	2.66642e-35	0.214402	-3.01723	1.72392e-32
NONHSAG032117	2.80578e-35	0.538549	-5.72476	1.77624e-32
NONHSAG027291	3.37157e-35	0.139678	2.3408	2.09085e-32
NONHSAG012098	9.81923e-35	0.223171	3.07884	5.96754e-32
NONHSAG019786	1.44849e-34	0.324361	-3.94051	8.63047e-32
NONHSAG008990	1.72569e-34	0.20735	-3.04056	1.00843e-31
NONHSAG020747	2.40835e-34	0.20911	5.97975	1.3808e-31
NONHSAG016579	3.0453e-34	0.310596	3.7867	1.71366e-31
NONHSAG012123	3.84565e-34	0.208471	-2.90709	2.09751e-31
NONHSAG045167	3.86549e-34	0.327879	-3.99033	2.09751e-31
NONHSAG046950	4.65834e-34	0.447774	-4.95442	2.48339e-31
NONHSAG011400	4.90785e-34	0.215362	-3.12184	2.57129e-31
NONHSAG047195	7.16589e-34	0.203048	5.92068	3.69068e-31
NONHSAG019338	7.56577e-34	0.208035	2.92972	3.83169e-31
NONHSAG029522	9.55691e-34	0.341645	-4.1439	4.76075e-31
NONHSAG048253	1.5901e-33	0.159532	-2.44198	7.79329e-31
NONHSAG023988	2.14132e-33	0.385252	-4.68314	1.03283e-30
NONHSAG007413	2.52909e-33	0.833006	-7.43793	1.20081e-30
NONHSAG036683	3.10144e-33	0.23242	3.09049	1.4499e-30
NONHSAG018502	3.25064e-33	0.309965	5.45248	1.49663e-30
NONHSAG015008	3.4983e-33	0.295503	3.57358	1.58661e-30
NONHSAG038608	3.85551e-33	0.382373	-4.46788	1.7229e-30
NONHSAG008988	4.9148e-33	0.222735	-3.04101	2.16444e-30
NONHSAG021740	5.82877e-33	0.284764	3.63949	2.53027e-30
NONHSAG040779	5.97014e-33	0.18381	-3.02905	2.55513e-30
NONHSAG046947	6.4281e-33	0.429021	-4.6015	2.71293e-30
NONHSAG016056	1.12025e-32	0.580955	-5.98004	4.66316e-30
NONHSAG003502	1.16111e-32	0.16792	2.49753	4.76795e-30
NONHSAG002153	1.30982e-32	0.336789	5.26012	5.30687e-30
NONHSAG034868	1.34923e-32	0.464942	-4.87195	5.39461e-30
NONHSAG024019	1.40771e-32	0.146388	-2.30103	5.55533e-30
NONHSAG029526	1.71439e-32	0.459161	-5.01421	6.67886e-30
NONHSAG006813	1.78229e-32	0.520497	-5.59543	6.85552e-30
NONHSAG032643	2.41871e-32	0.32761	-4.11331	9.18718e-30
NONHSAG024768	2.6825e-32	0.180236	-2.62178	1.00634e-29
NONHSAG005995	3.34551e-32	0.14149	-2.30721	1.23976e-29
NONHSAG006816	4.69691e-32	0.514928	-5.67911	1.71958e-29
NONHSAG023990	4.78791e-32	0.508004	-5.55493	1.73203e-29
NONHSAG002331	6.47941e-32	0.179567	2.62227	2.31635e-29
NONHSAG028402	7.17483e-32	0.371823	-4.05372	2.53513e-29
NONHSAG016046	7.58197e-32	0.44827	-4.62824	2.6482e-29
NONHSAG014397	8.69473e-32	0.125734	-2.06762	3.00235e-29
NONHSAG004450	1.11882e-31	0.163923	2.39787	3.81997e-29
NONHSAG006073	1.17254e-31	0.228529	-2.97989	3.95887e-29
NONHSAG019540	1.2911e-31	0.353386	-3.86701	4.31128e-29
NONHSAG004271	1.43062e-31	0.368035	4.01752	4.72524e-29
NONHSAG004208	1.59827e-31	0.4623	4.71903	5.22222e-29
NONHSAG016045	1.68071e-31	0.457658	-4.63007	5.43317e-29
NONHSAG006815	1.71e-31	0.402097	-4.76892	5.46966e-29
NONHSAG038538	1.73146e-31	0.192962	2.74673	5.48063e-29
NONHSAG041296	1.79092e-31	0.373608	-4.87816	5.61038e-29
NONHSAG008987	1.87587e-31	0.241991	-3.0878	5.81654e-29
NONHSAG045163	2.00715e-31	0.408481	-4.2899	6.16072e-29
NONHSAG001356	2.31833e-31	0.478942	-4.67209	7.04472e-29
NONHSAG039504	2.45296e-31	0.687005	-6.29865	7.38001e-29
NONHSAG023841	2.67035e-31	0.700096	-6.36654	7.9553e-29
NONHSAG033032	3.23925e-31	0.268275	-3.56528	9.55642e-29
NONHSAG023989	3.46766e-31	0.415285	-4.58866	1.01319e-28
NONHSAG035692	3.80822e-31	0.173005	2.46968	1.1021e-28
NONHSAG000467	4.03434e-31	0.344671	-3.78479	1.15652e-28
NONHSAG041600	4.76107e-31	0.244233	3.95931	1.3521e-28
NONHSAG014398	5.6339e-31	0.118652	-1.97317	1.58516e-28
NONHSAG012812	6.06406e-31	0.458034	-4.62039	1.69054e-28
NONHSAG041599	6.25538e-31	0.430048	4.8565	1.72802e-28
NONHSAG028323	7.31268e-31	0.245393	4.63016	2.00189e-28
NONHSAG000962	7.67157e-31	0.290382	-3.38363	2.08139e-28
NONHSAG034867	9.04966e-31	0.352052	-3.96105	2.43356e-28
NONHSAG022349	1.17203e-30	0.230161	2.95022	3.12408e-28
NONHSAG026507	1.21281e-30	0.210159	-2.81098	3.20466e-28
NONHSAG006544	1.45048e-30	0.282681	3.36603	3.79964e-28
NONHSAG042100	2.29104e-30	0.308285	3.48222	5.95025e-28
NONHSAG017341	3.22262e-30	0.140866	2.14148	8.2988e-28
NONHSAG025352	3.31833e-30	0.423759	4.6865	8.47346e-28
NONHSAG015258	3.4413e-30	0.246491	-3.06387	8.71424e-28
NONHSAG022221	3.63711e-30	0.109585	1.86737	9.13397e-28
NONHSAG033144	5.21427e-30	0.206226	3.86099	1.29874e-27
NONHSAG015217	5.34751e-30	0.144054	-2.16013	1.3211e-27
NONHSAG006814	6.43507e-30	0.568631	-5.64803	1.57696e-27
NONHSAG005988	7.00443e-30	0.36047	3.80724	1.70275e-27
NONHSAG040604	8.02086e-30	0.335562	3.65417	1.93436e-27
NONHSAG022731	8.76321e-30	0.136574	2.10004	2.09675e-27
NONHSAG014399	9.27252e-30	0.140759	-2.12164	2.20128e-27
NONHSAG022884	1.02106e-29	0.394	4.06858	2.40518e-27
NONHSAG029525	1.63086e-29	0.430916	-4.43381	3.81206e-27
NONHSAG034580	1.8084e-29	0.235057	2.94073	4.19481e-27
NONHSAG036147	1.89813e-29	0.207219	-2.8667	4.36957e-27
NONHSAG032045	2.02342e-29	0.53177	-5.10626	4.62298e-27
NONHSAG019534	2.18979e-29	0.352723	-3.70786	4.96576e-27
NONHSAG026011	2.30064e-29	0.264134	-3.05573	5.17849e-27
NONHSAG011090	2.35852e-29	0.125289	1.9678	5.26973e-27
NONHSAG003348	2.4248e-29	0.116452	1.88836	5.37828e-27
NONHSAG044213	2.78121e-29	0.400038	4.06655	6.1241e-27
NONHSAG048006	2.95894e-29	0.138878	-2.09891	6.46858e-27
NONHSAG009318	2.9982e-29	0.579026	-5.99342	6.50759e-27
NONHSAG036684	4.20267e-29	0.268795	3.10164	9.05721e-27
NONHSAG017044	4.64662e-29	0.375316	3.88216	9.94344e-27
NONHSAG002355	4.81744e-29	0.477462	4.55593	1.02369e-26
NONHSAG010555	5.02846e-29	0.584412	-5.51612	1.06111e-26
NONHSAG022883	5.65364e-29	0.400752	4.04899	1.18017e-26
NONHSAG017057	5.67034e-29	0.439257	4.36617	1.18017e-26
NONHSAG012490	6.47352e-29	0.263964	3.25719	1.33817e-26
NONHSAG007159	7.54542e-29	0.279353	3.18444	1.54921e-26
NONHSAG039538	8.51691e-29	0.195097	-2.56417	1.73694e-26
NONHSAG012312	8.60566e-29	0.165999	-2.32526	1.74333e-26
NONHSAG015216	9.92495e-29	0.165146	-2.28213	1.99728e-26
NONHSAG046949	1.22516e-28	0.520772	-4.95568	2.44928e-26
NONHSAG025569	1.3071e-28	0.763814	-6.43545	2.58101e-26
NONHSAG043024	1.30804e-28	0.288939	-3.55922	2.58101e-26
NONHSAG011317	1.40734e-28	0.133856	-2.02891	2.75902e-26
NONHSAG042138	1.43233e-28	0.315003	3.43593	2.79002e-26
NONHSAG006810	1.50127e-28	0.717642	-6.08771	2.90567e-26
NONHSAG004814	1.56839e-28	0.410992	4.15512	3.01636e-26
NONHSAG009962	1.63841e-28	0.250564	2.94419	3.13123e-26
NONHSAG034171	1.83295e-28	0.332864	3.53071	3.48111e-26
NONHSAG002852	2.43168e-28	0.236786	-2.80913	4.58953e-26
NONHSAG032739	2.54263e-28	0.162203	-2.2488	4.76932e-26
NONHSAG052777	3.1437e-28	0.214103	2.64399	5.86058e-26
NONHSAG018906	3.44265e-28	0.287291	3.27848	6.37878e-26
NONHSAG004813	3.64137e-28	0.407574	4.0299	6.70609e-26
NONHSAG020405	3.66433e-28	0.149454	-2.22	6.70771e-26
NONHSAG001032	4.03181e-28	0.276258	3.162	7.33621e-26
NONHSAG048148	4.3922e-28	0.493231	-4.52559	7.94439e-26
NONHSAG044212	4.48679e-28	0.419233	4.11237	8.06745e-26
NONHSAG028985	5.75117e-28	0.392688	3.89376	1.028e-25
NONHSAG019893	7.55283e-28	0.593285	-5.16937	1.34215e-25
NONHSAG035090	1.02397e-27	0.253836	3.07281	1.80903e-25
NONHSAG055058	1.0574e-27	0.360202	-3.81885	1.85729e-25
NONHSAG001370	1.09114e-27	0.181112	2.44954	1.90555e-25
NONHSAG027164	1.19589e-27	0.308537	-3.45938	2.07654e-25
NONHSAG023856	1.20422e-27	0.470902	4.44335	2.07913e-25
NONHSAG047350	1.22955e-27	0.416966	4.01507	2.11087e-25
NONHSAG021793	1.34919e-27	0.0985334	1.66686	2.30326e-25
NONHSAG052077	1.60534e-27	0.316044	-3.79458	2.72521e-25
NONHSAG040585	1.74061e-27	0.478682	-4.74639	2.93845e-25
NONHSAG006485	1.7606e-27	0.196431	-2.47457	2.95576e-25
NONHSAG010245	1.88093e-27	0.23449	2.77858	3.14043e-25
NONHSAG033034	1.94934e-27	0.480818	-4.24727	3.23686e-25
NONHSAG017283	2.17824e-27	0.333542	3.4812	3.59728e-25
NONHSAG030215	2.24688e-27	0.186639	2.52075	3.69059e-25
NONHSAG011084	2.29326e-27	0.107114	1.73246	3.74652e-25
NONHSAG009110	2.46862e-27	0.723492	-5.91416	4.01144e-25
NONHSAG007914	2.85049e-27	0.274439	3.1087	4.60734e-25
NONHSAG015215	2.90489e-27	0.164615	-2.21699	4.67042e-25
NONHSAG001772	3.74164e-27	0.471049	4.33119	5.98406e-25
NONHSAG034161	4.77536e-27	0.471919	-4.47249	7.59733e-25
NONHSAG020757	5.20489e-27	0.351071	3.56965	8.23755e-25
NONHSAG012121	5.75547e-27	0.490034	-4.41417	9.06174e-25
NONHSAG023991	5.94082e-27	0.72851	-5.99262	9.30534e-25
NONHSAG001332	6.27551e-27	0.242114	2.8246	9.77917e-25
NONHSAG000279	7.06429e-27	0.284588	-3.06394	1.09522e-24
NONHSAG012492	7.19594e-27	0.261279	2.94654	1.10996e-24
NONHSAG028928	7.66422e-27	0.365546	3.60627	1.17622e-24
NONHSAG040574	8.52699e-27	0.524434	-4.78215	1.30206e-24
NONHSAG021956	8.76473e-27	0.42055	4.06076	1.33167e-24
NONHSAG021746	8.91359e-27	0.433146	4.02138	1.34755e-24
NONHSAG003309	1.04768e-26	0.453621	4.18041	1.57603e-24
NONHSAG004249	1.06423e-26	0.166127	2.21799	1.58592e-24
NONHSAG035282	1.06469e-26	0.21847	-2.58389	1.58592e-24
NONHSAG016316	1.21855e-26	0.217815	-2.78679	1.80625e-24
NONHSAG040603	1.30425e-26	0.372113	3.6463	1.9239e-24
NONHSAG006071	1.38086e-26	0.380876	-3.83502	2.02706e-24
NONHSAG015218	1.6224e-26	0.164845	-2.1791	2.36201e-24
NONHSAG029088	1.62458e-26	0.147597	-2.04136	2.36201e-24
NONHSAG003057	1.69631e-26	0.183638	2.33522	2.45455e-24
NONHSAG017129	1.77168e-26	0.434163	5.40629	2.55146e-24
NONHSAG011665	1.85818e-26	0.185909	-2.33711	2.66342e-24
NONHSAG015214	1.88406e-26	0.162119	-2.1528	2.68784e-24
NONHSAG016457	1.96871e-26	0.272317	2.98945	2.79548e-24
NONHSAG052169	2.05239e-26	0.11888	-1.8849	2.90075e-24
NONHSAG051564	2.36361e-26	0.26221	-2.86043	3.32514e-24
NONHSAG049791	2.43069e-26	0.387648	3.82452	3.40374e-24
NONHSAG039653	2.52605e-26	0.386246	3.76372	3.52106e-24
NONHSAG012431	2.63362e-26	0.26746	3.32886	3.65424e-24
NONHSAG052621	2.71767e-26	0.2741	-3.21838	3.75372e-24
NONHSAG003853	2.82172e-26	0.426267	3.98926	3.87319e-24
NONHSAG043604	2.8346e-26	0.353754	3.50434	3.87319e-24
NONHSAG021013	2.84241e-26	0.156152	-2.25666	3.87319e-24
NONHSAG009960	3.00116e-26	0.270988	2.95418	4.07126e-24
NONHSAG011095	3.14762e-26	0.36812	3.68456	4.25096e-24
NONHSAG035089	3.34512e-26	0.235124	2.85367	4.4977e-24
NONHSAG042137	3.66624e-26	0.346568	3.46051	4.90775e-24
NONHSAG050051	4.43481e-26	0.521464	-5.17989	5.91055e-24
NONHSAG014396	4.55631e-26	0.156518	-2.08147	6.04596e-24
NONHSAG004809	4.73918e-26	0.166048	2.1663	6.26128e-24
NONHSAG037285	4.93745e-26	0.11176	1.755	6.49499e-24
NONHSAG039317	4.99488e-26	0.705397	-5.58627	6.54222e-24
NONHSAG018822	6.10389e-26	0.264564	-2.84727	7.96047e-24
NONHSAG020263	6.38869e-26	0.393535	-3.69256	8.29629e-24
NONHSAG011401	6.55531e-26	0.295934	-3.15988	8.47644e-24
NONHSAG003228	7.24066e-26	0.269204	-2.94416	9.32296e-24
NONHSAG001034	7.2884e-26	0.294671	3.1616	9.34483e-24
NONHSAG039539	7.85339e-26	0.264446	-2.83931	1.00269e-23
NONHSAG002256	7.92734e-26	0.260373	4.46583	1.0079e-23
NONHSAG004686	8.0261e-26	0.329295	-3.34761	1.0162e-23
NONHSAG021282	8.11351e-26	0.308639	5.39442	1.02301e-23
NONHSAG038625	8.2305e-26	0.31168	5.22211	1.03347e-23
NONHSAG019993	8.7957e-26	0.612725	-5.06471	1.0999e-23
NONHSAG034160	9.11223e-26	0.476222	-4.14305	1.13481e-23
NONHSAG018301	1.03816e-25	0.153394	-2.05535	1.28762e-23
NONHSAG052168	1.05166e-25	0.138592	-1.93108	1.29906e-23
NONHSAG021016	1.10175e-25	0.145854	-2.08508	1.35369e-23
NONHSAG048139	1.1048e-25	0.116448	1.79468	1.35369e-23
NONHSAG014380	1.14014e-25	0.314599	-3.17238	1.39139e-23
NONHSAG001277	1.14646e-25	0.401025	3.77974	1.3935e-23
NONHSAG040527	1.28509e-25	0.176354	2.2441	1.55578e-23
NONHSAG033273	1.30264e-25	0.291056	3.10679	1.57076e-23
NONHSAG009703	1.45855e-25	0.287241	-3.28319	1.74685e-23
NONHSAG051152	1.46016e-25	0.367708	4.0041	1.74685e-23
NONHSAG040475	1.59779e-25	0.330922	3.3884	1.90401e-23
NONHSAG035088	1.77672e-25	0.280022	3.02778	2.10896e-23
NONHSAG005942	1.83081e-25	0.332659	3.28439	2.1647e-23
NONHSAG004220	2.13473e-25	0.351517	3.41352	2.51427e-23
NONHSAG003116	2.31359e-25	0.132277	1.86787	2.71441e-23
NONHSAG005987	2.32535e-25	0.449452	4.01645	2.71771e-23
NONHSAG052146	2.45158e-25	0.448152	4.05053	2.84934e-23
NONHSAG002151	2.45673e-25	0.338759	4.2136	2.84934e-23
NONHSAG027179	2.4855e-25	0.408734	-3.69455	2.87174e-23
NONHSAG029087	2.52091e-25	0.58253	-4.99391	2.90162e-23
NONHSAG016458	2.65204e-25	0.303166	3.10354	3.04104e-23
NONHSAG021794	2.73214e-25	0.112468	1.71497	3.12111e-23
NONHSAG018000	2.89759e-25	0.230422	-2.63331	3.29772e-23
NONHSAG038847	2.92032e-25	0.139062	2.07952	3.31119e-23
NONHSAG009317	2.97937e-25	0.771551	-5.81285	3.36558e-23
NONHSAG007969	3.22103e-25	0.207185	4.81433	3.62509e-23
NONHSAG011092	3.23768e-25	0.209414	2.61273	3.63038e-23
NONHSAG006024	3.53382e-25	0.147975	2.01515	3.94787e-23
NONHSAG038077	3.75611e-25	0.545043	5.30379	4.18084e-23
NONHSAG045165	3.88441e-25	0.342219	-3.89141	4.30787e-23
NONHSAG009618	4.01279e-25	0.448815	-4.02496	4.43406e-23
NONHSAG009621	4.03939e-25	0.531202	-4.54408	4.44728e-23
NONHSAG033033	4.12581e-25	0.468212	-4.12868	4.52603e-23
NONHSAG003310	4.45763e-25	0.48324	4.25188	4.87244e-23
NONHSAG019331	4.64516e-25	0.195382	2.66485	5.05923e-23
NONHSAG007529	4.76552e-25	0.339446	-3.19079	5.17178e-23
NONHSAG010464	4.83565e-25	0.394605	-3.62766	5.22922e-23
NONHSAG029833	4.93973e-25	0.121445	1.77201	5.32282e-23
NONHSAG041490	5.35917e-25	0.327461	4.92582	5.75439e-23
NONHSAG029530	5.61146e-25	0.598733	-5.00879	6.00407e-23
NONHSAG039542	5.71028e-25	0.269304	-2.80867	6.08836e-23
NONHSAG006811	5.98055e-25	0.673881	-5.51618	6.35422e-23
NONHSAG002662	6.11003e-25	0.324754	3.32756	6.46918e-23
NONHSAG054064	6.60011e-25	0.181412	2.36309	6.96381e-23
NONHSAG051116	6.64299e-25	0.41738	-4.05802	6.96936e-23
NONHSAG036605	6.65124e-25	0.32554	3.6373	6.96936e-23
NONHSAG041668	6.68505e-25	0.41845	3.79973	6.98071e-23
NONHSAG027916	7.24541e-25	0.408304	-4.16705	7.53995e-23
NONHSAG047655	7.68991e-25	0.134062	1.86427	7.97519e-23
NONHSAG017825	8.75876e-25	0.231091	2.58784	9.0528e-23
NONHSAG046786	1.15517e-24	0.124795	1.92038	1.18991e-22
NONHSAG000902	1.17498e-24	0.369091	3.50221	1.20622e-22
NONHSAG041663	1.25267e-24	0.356349	3.41186	1.28165e-22
NONHSAG052977	1.29193e-24	0.426997	3.93538	1.31738e-22
NONHSAG011666	1.31407e-24	0.192785	-2.33868	1.33547e-22
NONHSAG019535	1.32437e-24	0.557448	-4.7792	1.34146e-22
NONHSAG010341	1.4555e-24	0.297347	3.01035	1.46938e-22
NONHSAG038539	1.4944e-24	0.277224	2.91731	1.50366e-22
NONHSAG048146	1.52632e-24	0.448362	-3.91049	1.53071e-22
NONHSAG022112	1.68815e-24	0.344034	4.5282	1.68743e-22
NONHSAG022113	1.72772e-24	0.596375	4.82519	1.72132e-22
NONHSAG015031	1.75385e-24	0.40658	3.66821	1.74164e-22
NONHSAG042116	1.79337e-24	0.306484	4.73486	1.77508e-22
NONHSAG023203	1.88281e-24	0.457373	4.00558	1.85756e-22
NONHSAG053614	2.11771e-24	0.341807	-3.3097	2.08255e-22
NONHSAG035281	2.1298e-24	0.233994	-2.56129	2.08769e-22
NONHSAG025852	2.36065e-24	0.625133	-4.91137	2.30653e-22
NONHSAG047647	2.48744e-24	0.111452	1.65947	2.42263e-22
NONHSAG017914	2.54974e-24	0.399692	3.62673	2.47537e-22
NONHSAG038238	2.56488e-24	0.0989039	-1.56456	2.48213e-22
NONHSAG006535	2.65895e-24	0.318228	3.18	2.565e-22
NONHSAG008762	2.75415e-24	0.36989	-3.55722	2.64843e-22
NONHSAG040581	3.57732e-24	0.705838	-5.42565	3.42914e-22
NONHSAG031527	3.93669e-24	0.358074	3.38175	3.76176e-22
NONHSAG040227	4.00814e-24	0.409344	-3.61333	3.81803e-22
NONHSAG001140	4.45562e-24	0.557699	-4.42964	4.23103e-22
NONHSAG012155	4.50422e-24	0.205403	2.34617	4.26386e-22
NONHSAG009619	4.67479e-24	0.4945	-4.16968	4.41158e-22
NONHSAG001640	4.7086e-24	0.152875	-2.03492	4.42972e-22
NONHSAG043326	4.79435e-24	0.225409	4.86194	4.49648e-22
NONHSAG029524	4.95145e-24	0.6447	-4.90653	4.62953e-22
NONHSAG013455	5.40084e-24	0.4134	-3.92007	5.03422e-22
NONHSAG010204	5.73869e-24	0.222525	2.54787	5.33277e-22
NONHSAG028927	5.87873e-24	0.414736	3.66245	5.44625e-22
NONHSAG047921	6.53709e-24	0.426523	4.84789	6.03777e-22
NONHSAG024437	6.66605e-24	0.105102	1.6098	6.13822e-22
NONHSAG021739	6.77925e-24	0.455848	3.86714	6.2236e-22
NONHSAG040228	6.87849e-24	0.427747	-3.68595	6.29568e-22
NONHSAG016047	7.2827e-24	0.551292	-4.48143	6.64563e-22
NONHSAG049750	8.10668e-24	0.241979	2.76109	7.37538e-22
NONHSAG004468	8.47312e-24	0.254035	2.92592	7.68575e-22
NONHSAG039540	8.54431e-24	0.293681	-2.88708	7.72726e-22
NONHSAG001033	9.09099e-24	0.295921	2.99271	8.17346e-22
NONHSAG008054	9.09149e-24	0.511647	-4.31867	8.17346e-22
NONHSAG038624	1.03861e-23	0.388319	5.14045	9.28717e-22
NONHSAG029528	1.0412e-23	0.590119	-4.85926	9.28717e-22
NONHSAG038487	1.0422e-23	0.902389	-6.44096	9.28717e-22
NONHSAG004078	1.09947e-23	0.239206	2.67506	9.76273e-22
NONHSAG004025	1.10199e-23	0.324115	3.12861	9.76273e-22
NONHSAG034250	1.12097e-23	0.220243	2.44242	9.90199e-22
NONHSAG026719	1.17178e-23	0.336724	-3.11956	1.03209e-21
NONHSAG040587	1.39562e-23	0.721954	-5.40748	1.22569e-21
NONHSAG002354	1.43451e-23	0.571811	4.58528	1.2562e-21
NONHSAG009886	1.51633e-23	0.311659	-3.38798	1.32404e-21
NONHSAG019894	1.52919e-23	0.729398	-5.37523	1.33145e-21
NONHSAG020315	1.54589e-23	0.449787	-3.90032	1.34214e-21
NONHSAG038768	1.65746e-23	0.291385	2.88305	1.43185e-21
NONHSAG007412	1.65864e-23	0.74865	-5.5085	1.43185e-21
NONHSAG022610	1.73993e-23	0.286185	-2.8363	1.49713e-21
NONHSAG049838	1.74412e-23	0.248852	2.61751	1.49713e-21
NONHSAG035038	1.88941e-23	0.146996	1.92408	1.61728e-21
NONHSAG015337	1.90095e-23	0.226985	-2.6139	1.62259e-21
NONHSAG040588	1.91886e-23	0.704711	-5.31651	1.63329e-21
NONHSAG011085	1.92621e-23	0.116201	1.66272	1.63496e-21
NONHSAG037283	1.9807e-23	0.123071	1.72298	1.67653e-21
NONHSAG021014	2.01694e-23	0.222813	-2.42867	1.69975e-21
NONHSAG026978	2.01932e-23	0.348549	3.20915	1.69975e-21
NONHSAG051570	2.10991e-23	0.278129	2.80417	1.7711e-21
NONHSAG052173	2.12294e-23	0.200181	-2.33057	1.77713e-21
NONHSAG011099	2.18916e-23	0.125043	1.7466	1.82753e-21
NONHSAG002424	2.26317e-23	0.535493	-4.35401	1.88414e-21
NONHSAG011228	2.39092e-23	0.331319	3.24602	1.98505e-21
NONHSAG039215	2.59084e-23	0.188469	-2.23288	2.14518e-21
NONHSAG016297	2.77958e-23	0.683502	-5.01723	2.29519e-21
NONHSAG013453	3.17678e-23	0.400109	-3.76371	2.61607e-21
NONHSAG017074	3.37073e-23	0.111113	-1.64058	2.76828e-21
NONHSAG040577	3.91964e-23	0.783736	-5.64814	3.2104e-21
NONHSAG036530	3.96448e-23	0.154497	1.94119	3.2384e-21
NONHSAG030841	4.29637e-23	0.479123	3.92921	3.5001e-21
NONHSAG038848	4.72112e-23	0.191151	2.25424	3.83585e-21
NONHSAG008357	5.31281e-23	0.279936	-2.807	4.30508e-21
NONHSAG040575	5.34001e-23	0.707228	-5.24688	4.31561e-21
NONHSAG025853	5.61721e-23	0.60657	-4.71882	4.52759e-21
NONHSAG018813	5.76921e-23	0.37536	-3.31454	4.63731e-21
NONHSAG043410	5.78386e-23	0.0920529	1.46562	4.63731e-21
NONHSAG005392	6.21972e-23	0.186032	2.18054	4.97365e-21
NONHSAG038626	6.4669e-23	0.481166	5.47478	5.15773e-21
NONHSAG005745	6.4876e-23	0.496644	-4.04126	5.1607e-21
NONHSAG032379	6.55165e-23	0.328333	-3.21245	5.19224e-21
NONHSAG029514	6.56142e-23	0.12245	-1.70683	5.19224e-21
NONHSAG024169	6.68871e-23	0.6884	-5.18594	5.27922e-21
NONHSAG020758	6.73115e-23	0.278482	3.04205	5.29895e-21
NONHSAG012582	6.90697e-23	0.142886	1.86648	5.42331e-21
NONHSAG022808	7.07774e-23	0.236692	2.63396	5.54308e-21
NONHSAG038540	7.76033e-23	0.321879	3.04008	6.06204e-21
NONHSAG052843	7.91494e-23	0.110109	1.59634	6.16696e-21
NONHSAG048336	8.89792e-23	0.150809	1.89728	6.91512e-21
NONHSAG040580	9.03817e-23	0.708946	-5.25958	7.00619e-21
NONHSAG036233	9.4993e-23	0.440813	-4.01339	7.34492e-21
NONHSAG038331	9.60979e-23	0.434482	-3.65368	7.41149e-21
NONHSAG048140	9.69654e-23	0.127091	1.75033	7.45946e-21
NONHSAG019775	9.73157e-23	0.142985	-1.84338	7.4675e-21
NONHSAG004026	1.01327e-22	0.213459	2.60402	7.75573e-21
NONHSAG006812	1.06931e-22	0.732403	-5.64116	8.16411e-21
NONHSAG041297	1.1043e-22	0.711809	-5.00864	8.4101e-21
NONHSAG039018	1.13161e-22	0.585633	-4.47849	8.59655e-21
NONHSAG004808	1.13575e-22	0.308144	-2.87457	8.60648e-21
NONHSAG042263	1.15753e-22	0.43224	3.87541	8.74974e-21
NONHSAG029519	1.19157e-22	0.259208	-2.65439	8.98072e-21
NONHSAG005261	1.194e-22	0.419343	3.63267	8.98072e-21
NONHSAG034778	1.20852e-22	0.223203	-2.37934	9.06746e-21
NONHSAG051274	1.23675e-22	0.424418	-3.70547	9.25643e-21
NONHSAG002517	1.25369e-22	0.286004	3.65103	9.3602e-21
NONHSAG024476	1.39947e-22	0.689798	-5.16363	1.0423e-20
NONHSAG001773	1.42131e-22	0.46262	3.88185	1.05597e-20
NONHSAG012661	1.4934e-22	0.114968	1.77454	1.10683e-20
NONHSAG051693	1.61159e-22	0.161648	-1.96175	1.19152e-20
NONHSAG007385	1.69129e-22	0.596486	-4.47818	1.24741e-20
NONHSAG021417	1.79631e-22	0.177791	2.13827	1.32166e-20
NONHSAG036956	1.87875e-22	0.317226	-3.01636	1.37898e-20
NONHSAG040477	1.90834e-22	0.324724	3.02501	1.39732e-20
NONHSAG017913	2.04211e-22	0.354346	3.18315	1.49168e-20
NONHSAG020573	2.07802e-22	0.365628	-3.45196	1.51427e-20
NONHSAG003102	2.09531e-22	0.138799	1.883	1.52321e-20
NONHSAG008894	2.10042e-22	0.911546	-6.02397	1.52328e-20
NONHSAG027403	2.26597e-22	0.472086	-3.98171	1.63943e-20
NONHSAG015388	2.35729e-22	0.366724	-3.30518	1.70145e-20
NONHSAG040583	2.41593e-22	0.760421	-5.32029	1.73964e-20
NONHSAG054505	2.43097e-22	0.268373	4.62387	1.74634e-20
NONHSAG003062	2.53818e-22	0.141516	1.80319	1.81905e-20
NONHSAG001590	2.57797e-22	0.0923892	-1.42713	1.84322e-20
NONHSAG017890	2.70983e-22	0.212387	2.59132	1.93295e-20
NONHSAG018716	2.76998e-22	0.146264	-1.84407	1.97123e-20
NONHSAG010978	3.03359e-22	0.173278	2.03103	2.15378e-20
NONHSAG047646	3.21831e-22	0.124611	1.68023	2.27714e-20
NONHSAG031835	3.22233e-22	0.655908	-4.7674	2.27714e-20
NONHSAG002589	3.44101e-22	0.60052	-4.67052	2.42073e-20
NONHSAG002935	3.44146e-22	0.152823	1.97465	2.42073e-20
NONHSAG007382	3.45574e-22	0.459343	-3.75556	2.42516e-20
NONHSAG026720	3.72838e-22	0.364039	-3.14597	2.61047e-20
NONHSAG036924	3.73949e-22	0.23882	2.45909	2.61223e-20
NONHSAG002605	4.06722e-22	0.141963	1.93653	2.83464e-20
NONHSAG007383	4.15858e-22	0.673133	-4.81689	2.89169e-20
NONHSAG009705	4.21804e-22	0.262285	-2.57963	2.92634e-20
NONHSAG011030	4.23553e-22	0.174524	2.02214	2.93177e-20
NONHSAG030846	4.33139e-22	0.775649	-5.48356	2.99132e-20
NONHSAG034299	4.8187e-22	0.227018	-2.47444	3.32032e-20
NONHSAG029518	5.36027e-22	0.206242	-2.26747	3.68513e-20
NONHSAG037545	5.42352e-22	0.195966	2.28647	3.72019e-20
NONHSAG027205	5.61819e-22	0.247504	-2.60066	3.84505e-20
NONHSAG040279	5.87953e-22	0.243518	-2.4754	4.00943e-20
NONHSAG003347	5.88477e-22	0.110534	1.77879	4.00943e-20
NONHSAG024909	6.12352e-22	0.169666	-1.99487	4.16276e-20
NONHSAG010261	6.33719e-22	0.201129	4.6099	4.2984e-20
NONHSAG010977	6.53885e-22	0.161852	1.94738	4.4253e-20
NONHSAG002901	6.57858e-22	0.117156	1.61422	4.4423e-20
NONHSAG038029	6.64823e-22	0.843425	-5.93686	4.47938e-20
NONHSAG016436	6.78102e-22	0.258932	2.6303	4.55874e-20
NONHSAG013576	7.32416e-22	0.139903	1.78823	4.91301e-20
NONHSAG000747	7.65059e-22	0.196877	2.16123	5.12067e-20
NONHSAG041270	7.70952e-22	0.379211	-3.36622	5.14877e-20
NONHSAG045168	7.74934e-22	0.129782	-1.72529	5.16402e-20
NONHSAG040579	7.9656e-22	0.793335	-5.51524	5.29651e-20
NONHSAG020537	8.26092e-22	0.51991	-4.43753	5.47157e-20
NONHSAG036531	8.26488e-22	0.165418	1.95266	5.47157e-20
NONHSAG012388	8.6446e-22	0.400948	-3.42781	5.71051e-20
NONHSAG019521	9.5333e-22	0.683956	-4.90011	6.28391e-20
NONHSAG012557	1.06557e-21	0.7184	-4.94993	7.00854e-20
NONHSAG029517	1.13082e-21	0.191567	-2.13153	7.42165e-20
NONHSAG008383	1.13546e-21	0.43553	-3.46144	7.43602e-20
NONHSAG028320	1.24564e-21	0.544274	5.06045	8.14007e-20
NONHSAG029372	1.29114e-21	0.186783	2.10186	8.41931e-20
NONHSAG032463	1.40305e-21	0.231312	4.04753	9.12941e-20
NONHSAG016580	1.41736e-21	0.491367	3.84653	9.20282e-20
NONHSAG021012	1.44433e-21	0.197605	-2.16093	9.35796e-20
NONHSAG018811	1.60576e-21	0.48003	-3.78259	1.03818e-19
NONHSAG026328	1.61259e-21	0.138614	1.75759	1.04038e-19
NONHSAG013687	1.64109e-21	0.447062	4.5482	1.05652e-19
NONHSAG035883	1.7622e-21	0.396647	3.37294	1.13209e-19
NONHSAG037569	1.81387e-21	0.178396	-2.0401	1.16283e-19
NONHSAG034787	1.83541e-21	0.173204	-1.9808	1.17114e-19
NONHSAG010694	1.837e-21	0.21958	2.2971	1.17114e-19
NONHSAG038332	1.8384e-21	0.461843	-3.67046	1.17114e-19
NONHSAG032605	1.85603e-21	0.210661	-2.24866	1.1799e-19
NONHSAG003126	1.97036e-21	0.467944	3.64137	1.24997e-19
NONHSAG008347	1.97516e-21	0.587513	-4.32165	1.2504e-19
NONHSAG017840	2.07022e-21	0.203386	2.30706	1.30785e-19
NONHSAG002054	2.18953e-21	0.199449	2.1857	1.37821e-19
NONHSAG007913	2.19066e-21	0.313842	2.93625	1.37821e-19
NONHSAG010657	2.2632e-21	0.136104	-1.73517	1.42091e-19
NONHSAG039285	2.37589e-21	0.473498	-3.61609	1.48858e-19
NONHSAG043971	2.40721e-21	0.226798	2.41122	1.5051e-19
NONHSAG049377	2.43907e-21	0.372047	-3.22284	1.52189e-19
NONHSAG038927	2.54815e-21	0.513383	4.01044	1.58669e-19
NONHSAG016642	2.59223e-21	0.308899	2.82266	1.61084e-19
NONHSAG029644	2.63468e-21	0.103648	-1.47663	1.63388e-19
NONHSAG040606	2.64211e-21	0.216809	2.30064	1.63515e-19
NONHSAG029830	2.65379e-21	0.129153	1.73786	1.63904e-19
NONHSAG043525	2.6778e-21	0.0835096	1.31688	1.65051e-19
NONHSAG013643	2.7502e-21	0.291798	2.90079	1.6917e-19
NONHSAG026282	3.04764e-21	0.281264	-2.74685	1.87088e-19
NONHSAG009880	3.05763e-21	0.388064	-3.23393	1.87323e-19
NONHSAG009251	3.12597e-21	0.332422	-2.96131	1.91124e-19
NONHSAG030641	3.15691e-21	0.647199	-4.78161	1.92614e-19
NONHSAG022258	3.16302e-21	0.229166	-2.33643	1.92614e-19
NONHSAG017888	3.33607e-21	0.279121	2.66923	2.02746e-19
NONHSAG020366	3.41714e-21	0.235614	2.38228	2.07259e-19
NONHSAG017847	3.61821e-21	0.290608	3.01214	2.19017e-19
NONHSAG037615	3.85998e-21	0.333296	-2.94031	2.33187e-19
NONHSAG035957	3.95493e-21	0.172289	2.00574	2.38449e-19
NONHSAG022580	4.20181e-21	0.213594	2.71048	2.52832e-19
NONHSAG009706	4.48152e-21	0.462886	-3.58952	2.69131e-19
NONHSAG018810	4.55159e-21	0.475823	-3.71135	2.72799e-19
NONHSAG006818	4.59775e-21	0.684721	-4.84377	2.75023e-19
NONHSAG050670	5.24626e-21	0.642213	5.34094	3.13199e-19
NONHSAG049080	5.77513e-21	0.17002	1.98778	3.44096e-19
NONHSAG040586	5.98085e-21	0.505371	-4.1202	3.55656e-19
NONHSAG041868	6.02487e-21	0.746765	5.09026	3.57574e-19
NONHSAG023108	6.12529e-21	0.101135	1.46418	3.62825e-19
NONHSAG008508	6.17512e-21	0.211779	2.33883	3.65065e-19
NONHSAG052844	6.37622e-21	0.110513	1.51822	3.76221e-19
NONHSAG051688	6.99948e-21	0.181245	-2.15509	4.12196e-19
NONHSAG034775	7.33303e-21	0.258517	-2.48384	4.30668e-19
NONHSAG049243	7.3415e-21	0.860821	-5.52169	4.30668e-19
NONHSAG048243	7.42458e-21	0.261883	-2.51697	4.34703e-19
NONHSAG006575	7.46361e-21	0.4678	-3.60676	4.35944e-19
NONHSAG020218	7.47448e-21	0.592542	-4.2388	4.35944e-19
NONHSAG025420	7.59984e-21	0.308043	2.9923	4.42407e-19
NONHSAG012580	7.8826e-21	0.189897	2.10096	4.57989e-19
NONHSAG026038	7.94982e-21	0.79631	-5.49099	4.61014e-19
NONHSAG048244	8.39996e-21	0.29975	-2.69464	4.8619e-19
NONHSAG053244	8.58839e-21	0.242598	2.47116	4.96151e-19
NONHSAG001263	8.60614e-21	0.124171	1.62444	4.96233e-19
NONHSAG039541	8.80049e-21	0.338006	-2.88811	5.06478e-19
NONHSAG045153	8.82905e-21	0.148734	1.85936	5.07161e-19
NONHSAG037591	8.93867e-21	0.534046	5.44035	5.1249e-19
NONHSAG001589	9.12577e-21	0.233861	-2.33432	5.22231e-19
NONHSAG016294	9.24317e-21	0.542623	-4.27474	5.27955e-19
NONHSAG052845	9.92576e-21	0.109772	1.50421	5.65735e-19
NONHSAG042982	9.94183e-21	0.398037	4.77587	5.65735e-19
NONHSAG033672	9.96912e-21	0.265043	-2.50178	5.66227e-19
NONHSAG009180	1.00795e-20	0.28534	-3.08276	5.71426e-19
NONHSAG034581	1.04183e-20	0.144319	1.78779	5.89534e-19
NONHSAG009704	1.0728e-20	0.283296	-2.60038	6.0593e-19
NONHSAG040576	1.07591e-20	0.640946	-4.75855	6.06564e-19
NONHSAG023110	1.08696e-20	0.082001	1.28565	6.11656e-19
NONHSAG049242	1.09974e-20	0.438743	-3.73084	6.17703e-19
NONHSAG038501	1.1064e-20	0.153895	1.81504	6.20299e-19
NONHSAG018814	1.13517e-20	0.42754	-3.37447	6.34543e-19
NONHSAG001797	1.13804e-20	0.28193	-2.60036	6.34543e-19
NONHSAG014260	1.13807e-20	0.279644	-2.60919	6.34543e-19
NONHSAG032374	1.15063e-20	0.40999	-3.4528	6.4037e-19
NONHSAG017170	1.19423e-20	0.257888	2.52467	6.63422e-19
NONHSAG034785	1.21545e-20	0.198381	-2.09083	6.73977e-19
NONHSAG037614	1.22107e-20	0.353441	-3.01663	6.75857e-19
NONHSAG041887	1.29621e-20	0.285245	-2.68074	7.16146e-19
NONHSAG022806	1.30928e-20	0.256329	2.50082	7.22055e-19
NONHSAG002759	1.42887e-20	0.735343	5.37914	7.86576e-19
NONHSAG037570	1.56056e-20	0.239438	-2.34804	8.57518e-19
NONHSAG039392	1.63514e-20	0.723219	-5.03189	8.96879e-19
NONHSAG013431	1.64819e-20	0.191373	-2.05488	9.02406e-19
NONHSAG008622	1.71805e-20	0.159386	-2.08777	9.38964e-19
NONHSAG004885	1.75691e-20	0.258987	2.46204	9.5848e-19
NONHSAG033671	1.84472e-20	0.255	-2.44048	1.00458e-18
NONHSAG053499	1.88485e-20	0.233713	-2.30732	1.0246e-18
NONHSAG044482	1.90942e-20	0.268932	4.4369	1.0361e-18
NONHSAG006567	2.04925e-20	0.274111	2.57303	1.10999e-18
NONHSAG007261	2.15194e-20	0.693643	-4.78157	1.16354e-18
NONHSAG002041	2.18346e-20	0.2504	3.77094	1.17849e-18
NONHSAG017080	2.20409e-20	0.220346	-2.41148	1.18751e-18
NONHSAG036532	2.26175e-20	0.170103	1.9097	1.21642e-18
NONHSAG021308	2.2866e-20	0.217709	2.20629	1.22761e-18
NONHSAG032427	2.32028e-20	0.259762	-2.78874	1.2435e-18
NONHSAG001889	2.34514e-20	0.383897	4.63212	1.25461e-18
NONHSAG022115	2.43041e-20	0.73844	5.62263	1.29794e-18
NONHSAG006072	2.5729e-20	0.339589	-3.34949	1.37163e-18
NONHSAG035920	2.72595e-20	0.162022	-1.88396	1.45067e-18
NONHSAG002141	2.81437e-20	0.136829	-1.6791	1.49511e-18
NONHSAG041228	2.87888e-20	0.401697	-3.25091	1.52671e-18
NONHSAG031528	2.90212e-20	0.345581	2.98664	1.53635e-18
NONHSAG013456	2.91458e-20	0.514913	-4.15237	1.54027e-18
NONHSAG034776	2.97686e-20	0.129292	-1.62391	1.57045e-18
NONHSAG026302	3.00581e-20	0.11282	1.57616	1.58297e-18
NONHSAG052626	3.03619e-20	0.276482	2.95593	1.59621e-18
NONHSAG022181	3.05911e-20	0.087487	1.3213	1.60548e-18
NONHSAG003239	3.09576e-20	0.112035	1.50622	1.62191e-18
NONHSAG022734	3.15913e-20	0.109106	1.48032	1.65226e-18
NONHSAG017498	3.18564e-20	0.273184	3.8764	1.66326e-18
NONHSAG008465	3.22851e-20	0.20751	-2.13002	1.68276e-18
NONHSAG001278	3.26957e-20	0.265751	2.55345	1.70124e-18
NONHSAG035590	3.33635e-20	0.0990468	1.43005	1.73302e-18
NONHSAG018334	3.54299e-20	0.253251	2.4556	1.83722e-18
NONHSAG035776	3.57345e-20	0.29075	-2.59878	1.84986e-18
NONHSAG022609	3.64483e-20	0.30357	-2.69778	1.88359e-18
NONHSAG055604	3.80762e-20	0.215651	2.19793	1.96438e-18
NONHSAG000740	3.88953e-20	0.230211	-2.27113	2.00324e-18
NONHSAG018331	3.97296e-20	0.223452	2.37605	2.04274e-18
NONHSAG002930	4.48593e-20	0.105352	1.44606	2.3026e-18
NONHSAG003112	4.78205e-20	0.106521	1.45907	2.45046e-18
NONHSAG035775	4.82871e-20	0.156214	-1.9775	2.4702e-18
NONHSAG020139	5.02041e-20	0.324129	-2.89177	2.56396e-18
NONHSAG031027	5.24687e-20	0.129621	-1.69179	2.67511e-18
NONHSAG040584	5.34761e-20	0.819035	-5.4468	2.7219e-18
NONHSAG038619	5.80476e-20	0.187877	-1.98442	2.94965e-18
NONHSAG001591	6.23035e-20	0.142143	-1.77399	3.15607e-18
NONHSAG022807	6.23175e-20	0.322015	2.81905	3.15607e-18
NONHSAG018821	6.29979e-20	0.189453	-2.1044	3.18522e-18
NONHSAG038239	6.3604e-20	0.0912461	-1.35592	3.21052e-18
NONHSAG029011	6.4746e-20	0.236564	-2.47917	3.26275e-18
NONHSAG009482	6.48929e-20	0.523141	4.72086	3.26474e-18
NONHSAG048340	6.71196e-20	0.108542	1.51874	3.37118e-18
NONHSAG009961	6.83816e-20	0.303677	2.74325	3.4289e-18
NONHSAG035039	6.88966e-20	0.186933	2.02518	3.44903e-18
NONHSAG053501	6.91813e-20	0.226186	-2.21947	3.45759e-18
NONHSAG051475	7.09288e-20	0.337385	3.91052	3.5391e-18
NONHSAG053500	7.13661e-20	0.126402	-1.60308	3.55508e-18
NONHSAG034777	7.25476e-20	0.196079	-2.28248	3.60803e-18
NONHSAG014697	7.33529e-20	0.215425	-2.59083	3.64212e-18
NONHSAG038076	7.45276e-20	0.722082	5.2763	3.6944e-18
NONHSAG002590	7.47529e-20	0.758132	-5.00523	3.69954e-18
NONHSAG028322	7.77164e-20	0.185275	3.52905	3.83995e-18
NONHSAG008356	7.90214e-20	0.259136	-2.39409	3.89809e-18
NONHSAG046953	7.96384e-20	0.164762	-1.8851	3.92216e-18
NONHSAG022809	8.1683e-20	0.31491	2.78466	4.01634e-18
NONHSAG002971	8.18226e-20	0.290252	2.81877	4.01671e-18
NONHSAG021859	8.20741e-20	0.076307	1.21578	4.02256e-18
NONHSAG053615	8.26737e-20	0.338534	-2.83928	4.04542e-18
NONHSAG018519	8.28936e-20	0.316379	-2.73985	4.04966e-18
NONHSAG041831	8.51614e-20	0.330652	-2.81114	4.15377e-18
NONHSAG034033	8.54034e-20	0.541407	3.9571	4.1589e-18
NONHSAG008647	8.67436e-20	0.137128	1.68249	4.21741e-18
NONHSAG012432	9.05634e-20	0.273311	2.60514	4.39609e-18
NONHSAG040065	9.14346e-20	0.247523	4.26665	4.4313e-18
NONHSAG003114	9.97703e-20	0.116502	1.51273	4.82758e-18
NONHSAG053096	1.06543e-19	0.139305	-1.68559	5.1471e-18
NONHSAG027695	1.07148e-19	0.117902	1.54866	5.16811e-18
NONHSAG016727	1.09996e-19	0.295186	2.61215	5.29708e-18
NONHSAG008989	1.13185e-19	0.367792	-3.06829	5.44202e-18
NONHSAG022655	1.1367e-19	0.343653	2.8903	5.45671e-18
NONHSAG055091	1.17358e-19	0.492219	3.60299	5.62483e-18
NONHSAG029975	1.2012e-19	0.373866	-3.33234	5.74818e-18
NONHSAG027694	1.22589e-19	0.147494	1.72839	5.85711e-18
NONHSAG037929	1.23035e-19	0.37126	-3.03791	5.86916e-18
NONHSAG041622	1.23349e-19	0.810313	-5.20881	5.87491e-18
NONHSAG010430	1.23785e-19	0.174392	-1.90947	5.88646e-18
NONHSAG043875	1.24886e-19	0.31389	-2.70851	5.92957e-18
NONHSAG008505	1.25478e-19	0.131351	1.63847	5.94834e-18
NONHSAG032604	1.32804e-19	0.209988	-2.13874	6.28584e-18
NONHSAG006568	1.34008e-19	0.282976	2.56238	6.33296e-18
NONHSAG030437	1.34305e-19	0.148785	1.77148	6.33715e-18
NONHSAG010376	1.41241e-19	0.197909	-2.02875	6.65409e-18
NONHSAG043824	1.4555e-19	0.105411	1.45188	6.84648e-18
NONHSAG040589	1.52765e-19	0.74004	-4.81856	7.17474e-18
NONHSAG012558	1.57295e-19	0.86736	-5.31819	7.37611e-18
NONHSAG035591	1.6047e-19	0.102516	1.42051	7.51339e-18
NONHSAG017077	1.61361e-19	0.172383	-1.90948	7.5435e-18
NONHSAG012760	1.65179e-19	0.101208	1.38957	7.71012e-18
NONHSAG036129	1.71911e-19	0.081252	1.25607	8.01205e-18
NONHSAG012811	1.74433e-19	0.397335	-3.30871	8.11715e-18
NONHSAG035792	1.74746e-19	0.184468	-1.98284	8.11927e-18
NONHSAG036896	1.76105e-19	0.67101	4.72282	8.16993e-18
NONHSAG048479	1.77076e-19	0.110122	1.48982	8.20243e-18
NONHSAG025171	1.78572e-19	0.259069	-2.52773	8.25917e-18
NONHSAG040590	1.8077e-19	0.751469	-4.82542	8.34812e-18
NONHSAG002795	1.87747e-19	0.503449	4.53001	8.65715e-18
NONHSAG039515	1.93756e-19	0.113284	-1.51216	8.92069e-18
NONHSAG003131	2.01238e-19	0.432269	3.38504	9.25115e-18
NONHSAG049519	2.23193e-19	0.833571	-5.34212	1.0245e-17
NONHSAG041817	2.38872e-19	0.732649	-4.6716	1.09481e-17
NONHSAG016419	2.42308e-19	0.21012	2.2144	1.10889e-17
NONHSAG010130	2.50321e-19	0.377283	-2.98779	1.14384e-17
NONHSAG039505	2.5778e-19	0.791329	-5.40316	1.17615e-17
NONHSAG018376	2.63584e-19	0.154586	2.07137	1.20083e-17
NONHSAG003069	2.68435e-19	0.162901	1.82673	1.2211e-17
NONHSAG013452	2.73833e-19	0.354247	-2.98186	1.24213e-17
NONHSAG017151	2.73877e-19	0.184314	1.93873	1.24213e-17
NONHSAG006569	2.74284e-19	0.293092	2.57883	1.24213e-17
NONHSAG039016	2.8083e-19	0.539577	-3.80681	1.26988e-17
NONHSAG048881	2.97251e-19	0.0960682	1.35311	1.34213e-17
NONHSAG031644	3.10748e-19	0.16941	1.85457	1.40099e-17
NONHSAG037108	3.13285e-19	0.236829	2.29148	1.41034e-17
NONHSAG016290	3.22578e-19	0.743879	-4.8605	1.45003e-17
NONHSAG028530	3.24152e-19	0.531689	4.31943	1.45495e-17
NONHSAG016293	3.51133e-19	0.750909	-4.82767	1.57373e-17
NONHSAG015256	3.60799e-19	0.279174	-2.57897	1.61467e-17
NONHSAG038423	3.61627e-19	0.324996	-2.74347	1.61599e-17
NONHSAG034662	3.62264e-19	0.318969	-2.71452	1.61646e-17
NONHSAG029831	3.67023e-19	0.116068	1.50705	1.6353e-17
NONHSAG040591	3.70428e-19	0.674275	-4.54695	1.64805e-17
NONHSAG009552	3.76974e-19	0.404145	-3.13013	1.67472e-17
NONHSAG013577	3.78814e-19	0.142227	1.67299	1.68044e-17
NONHSAG022312	3.9472e-19	0.119298	1.51426	1.74845e-17
NONHSAG039862	3.97324e-19	0.130315	1.58014	1.75742e-17
NONHSAG010377	4.24246e-19	0.212506	-2.08054	1.87377e-17
NONHSAG022611	4.32444e-19	0.300414	-2.5848	1.90721e-17
NONHSAG001758	4.71387e-19	0.655561	-4.338	2.07595e-17
NONHSAG054640	4.77403e-19	0.158426	-1.90315	2.0994e-17
NONHSAG035339	4.89741e-19	0.360012	-2.99886	2.15054e-17
NONHSAG046787	4.9918e-19	0.135473	1.64227	2.18883e-17
NONHSAG022180	5.11469e-19	0.275715	2.53992	2.23915e-17
NONHSAG012581	5.12129e-19	0.176044	1.87999	2.23915e-17
NONHSAG044968	5.5279e-19	0.459905	3.42272	2.41345e-17
NONHSAG014070	5.61725e-19	0.388082	4.02224	2.44894e-17
NONHSAG043740	6.02295e-19	0.590187	5.9543	2.62205e-17
NONHSAG045340	6.11648e-19	0.217763	-2.30592	2.65835e-17
NONHSAG021604	6.12382e-19	0.107006	1.41547	2.65835e-17
NONHSAG008651	6.20337e-19	0.436846	3.32988	2.68904e-17
NONHSAG018520	6.36964e-19	0.308612	-2.62026	2.75718e-17
NONHSAG015357	6.48115e-19	0.183729	2.04546	2.80146e-17
NONHSAG012168	6.50785e-19	0.14682	1.67877	2.809e-17
NONHSAG025859	6.58034e-19	0.17964	-1.89008	2.83603e-17
NONHSAG045339	6.58913e-19	0.263462	-2.4945	2.83603e-17
NONHSAG001178	6.74724e-19	0.113509	1.47412	2.89998e-17
NONHSAG040582	6.822e-19	0.727948	-4.85509	2.92797e-17
NONHSAG006297	6.83986e-19	0.140373	1.63813	2.93149e-17
NONHSAG054240	6.94849e-19	0.447839	-3.30919	2.97386e-17
NONHSAG051133	6.96591e-19	0.179376	1.9156	2.97712e-17
NONHSAG008033	7.03615e-19	0.208275	-2.04805	3.00291e-17
NONHSAG012064	7.41632e-19	0.226819	2.17219	3.15698e-17
NONHSAG022345	7.41793e-19	0.0712878	1.15373	3.15698e-17
NONHSAG045507	7.47673e-19	0.179808	-1.90177	3.17756e-17
NONHSAG008986	7.59547e-19	0.408774	-3.19499	3.22351e-17
NONHSAG002931	7.66368e-19	0.119183	1.56159	3.24793e-17
NONHSAG053502	7.89149e-19	0.248282	-2.27604	3.33981e-17
NONHSAG025635	8.20092e-19	0.293947	2.63385	3.46595e-17
NONHSAG037613	8.26098e-19	0.344685	-3.00588	3.48648e-17
NONHSAG023530	8.579e-19	0.172745	-1.8462	3.61567e-17
NONHSAG019911	8.73653e-19	0.421967	-3.18925	3.67697e-17
NONHSAG030847	8.99421e-19	0.684145	-4.47194	3.78018e-17
NONHSAG024477	9.43007e-19	0.781821	-4.96009	3.95789e-17
NONHSAG021948	9.63384e-19	0.07856	1.20563	4.03784e-17
NONHSAG027918	9.83346e-19	0.0935459	-1.30487	4.11583e-17
NONHSAG010123	9.96331e-19	0.314545	-2.79416	4.16445e-17
NONHSAG016418	1.06433e-18	0.199025	1.99558	4.44254e-17
NONHSAG010362	1.08821e-18	0.324767	-2.64358	4.53598e-17
NONHSAG002936	1.11627e-18	0.208764	2.15529	4.64658e-17
NONHSAG016296	1.15559e-18	0.619867	-4.81843	4.80366e-17
NONHSAG003504	1.15903e-18	0.120743	1.49289	4.81139e-17
NONHSAG011450	1.1699e-18	0.140037	1.62039	4.84991e-17
NONHSAG019125	1.18155e-18	0.153293	1.72599	4.89151e-17
NONHSAG038390	1.18446e-18	0.544729	3.77465	4.8969e-17
NONHSAG048647	1.19704e-18	0.346018	-2.80838	4.94217e-17
NONHSAG050909	1.20764e-18	0.33391	3.25213	4.97918e-17
NONHSAG006570	1.23338e-18	0.30572	2.58731	5.07841e-17
NONHSAG037449	1.23622e-18	0.213161	-2.53782	5.0832e-17
NONHSAG054369	1.24398e-18	0.202569	-2.03107	5.1082e-17
NONHSAG019516	1.26529e-18	0.566866	-3.8745	5.1887e-17
NONHSAG003255	1.27997e-18	0.118813	1.4971	5.24183e-17
NONHSAG050140	1.29381e-18	0.543304	5.45675	5.29137e-17
NONHSAG006326	1.35954e-18	0.201209	-2.0381	5.55275e-17
NONHSAG042042	1.36583e-18	0.183475	-1.94468	5.56565e-17
NONHSAG010212	1.36637e-18	0.30101	-2.71457	5.56565e-17
NONHSAG001707	1.3899e-18	0.120124	-1.56934	5.65392e-17
NONHSAG030703	1.41532e-18	0.504927	3.48466	5.74965e-17
NONHSAG031632	1.42907e-18	0.136098	1.61464	5.79775e-17
NONHSAG007891	1.44438e-18	0.162896	1.78219	5.85204e-17
NONHSAG040281	1.45957e-18	0.26847	-2.46248	5.90571e-17
NONHSAG020572	1.48852e-18	0.349821	-3.11133	6.01486e-17
NONHSAG002545	1.53949e-18	0.127906	1.55333	6.21254e-17
NONHSAG019994	1.55859e-18	0.707282	-4.5722	6.28128e-17
NONHSAG034663	1.61838e-18	0.285868	-2.48662	6.51361e-17
NONHSAG012021	1.62627e-18	0.262928	-2.38681	6.5315e-17
NONHSAG040207	1.62712e-18	0.120622	1.49613	6.5315e-17
NONHSAG023012	1.64264e-18	0.10883	1.41712	6.58508e-17
NONHSAG023528	1.64989e-18	0.176141	-1.85823	6.60541e-17
NONHSAG002836	1.6971e-18	0.106115	1.39906	6.78551e-17
NONHSAG027408	1.75401e-18	0.405106	-3.20016	7.00382e-17
NONHSAG048480	1.75774e-18	0.121287	1.51519	7.0095e-17
NONHSAG021951	1.76715e-18	0.0765291	1.16539	7.03781e-17
NONHSAG002421	1.78311e-18	0.713724	-4.62943	7.09206e-17
NONHSAG015255	1.79728e-18	0.206685	-2.13331	7.13907e-17
NONHSAG023046	1.80334e-18	0.165081	2.03628	7.1538e-17
NONHSAG002588	1.8126e-18	0.700527	-4.50503	7.18118e-17
NONHSAG040317	1.94545e-18	0.20108	2.02402	7.69745e-17
NONHSAG043523	1.97336e-18	0.0955667	1.35068	7.79772e-17
NONHSAG005460	1.97884e-18	0.183826	2.11732	7.80922e-17
NONHSAG003128	2.01599e-18	0.137612	1.59543	7.94549e-17
NONHSAG003061	2.05746e-18	0.112833	1.49009	8.09846e-17
NONHSAG002333	2.10849e-18	0.182066	1.88341	8.28859e-17
NONHSAG008034	2.13202e-18	0.208318	-2.01576	8.37024e-17
NONHSAG004737	2.18681e-18	0.533774	-3.82036	8.57426e-17
NONHSAG031041	2.19536e-18	0.16099	1.75832	8.59671e-17
NONHSAG002898	2.20535e-18	0.125152	1.52834	8.6247e-17
NONHSAG023057	2.2267e-18	0.30607	-2.55472	8.697e-17
NONHSAG028457	2.23653e-18	0.32514	4.66577	8.72419e-17
NONHSAG034297	2.26306e-18	0.236888	-2.32465	8.81635e-17
NONHSAG014222	2.3317e-18	1.22814	-6.96085	9.07213e-17
NONHSAG010648	2.39035e-18	0.770131	-4.67685	9.28844e-17
NONHSAG055552	2.5019e-18	0.619622	4.18707	9.70947e-17
NONHSAG035787	2.61722e-18	0.10662	-1.38033	1.0144e-16
NONHSAG037568	2.62169e-18	0.143447	-1.64842	1.01484e-16
NONHSAG032648	2.646e-18	0.389047	-3.00058	1.02295e-16
NONHSAG055092	2.70208e-18	0.47198	3.6826	1.04331e-16
NONHSAG003083	2.79457e-18	0.126133	1.50901	1.07765e-16
NONHSAG009622	2.90373e-18	0.608762	-4.07452	1.11832e-16
NONHSAG014883	2.93361e-18	0.18234	-1.88631	1.1284e-16
NONHSAG019522	2.95621e-18	0.688166	-4.49156	1.13565e-16
NONHSAG026316	3.01327e-18	0.477918	-3.33857	1.15611e-16
NONHSAG032649	3.13936e-18	0.324984	-2.66119	1.20291e-16
NONHSAG005924	3.14315e-18	0.629787	4.25563	1.20291e-16
NONHSAG031631	3.20184e-18	0.134189	1.58619	1.22383e-16
NONHSAG039216	3.27742e-18	0.113383	1.4346	1.25114e-16
NONHSAG050165	3.2972e-18	0.113509	1.43059	1.25712e-16
NONHSAG024438	3.36165e-18	0.114607	1.50296	1.28008e-16
NONHSAG036315	3.4567e-18	0.282264	3.95987	1.31463e-16
NONHSAG054185	3.49909e-18	0.190803	2.48083	1.32867e-16
NONHSAG033568	3.50237e-18	0.356061	4.44254	1.32867e-16
NONHSAG020887	3.54142e-18	0.294835	-2.50197	1.34181e-16
NONHSAG037279	3.56715e-18	0.133887	1.59423	1.34845e-16
NONHSAG021015	3.56782e-18	0.164262	-1.80161	1.34845e-16
NONHSAG014580	3.60404e-18	0.489619	4.57193	1.36044e-16
NONHSAG003256	3.66624e-18	0.390041	-2.96088	1.38221e-16
NONHSAG040578	3.77013e-18	0.715906	-4.77689	1.41962e-16
NONHSAG031035	3.93625e-18	0.335445	-2.66758	1.48033e-16
NONHSAG010477	3.94631e-18	0.30289	-2.54123	1.48228e-16
NONHSAG003037	4.0431e-18	0.173022	1.8048	1.51676e-16
NONHSAG005093	4.09004e-18	0.375252	3.02878	1.53248e-16
NONHSAG001488	4.11487e-18	0.138658	-1.58266	1.53988e-16
NONHSAG048013	4.16624e-18	0.538054	-3.73496	1.55719e-16
NONHSAG048646	4.19499e-18	0.380904	-2.93737	1.56601e-16
NONHSAG013913	4.22853e-18	0.310261	4.78968	1.57659e-16
NONHSAG021949	4.33894e-18	0.0811982	1.19952	1.6142e-16
NONHSAG015588	4.34001e-18	0.289011	-2.60896	1.6142e-16
NONHSAG020726	4.34821e-18	0.46443	-3.34187	1.61527e-16
NONHSAG008463	4.40743e-18	0.231562	-2.13833	1.63527e-16
NONHSAG051854	4.4146e-18	0.660237	-4.16061	1.63593e-16
NONHSAG036954	4.46154e-18	0.320581	-2.61377	1.65131e-16
NONHSAG006566	4.66426e-18	0.286942	2.42532	1.72424e-16
NONHSAG006628	4.89536e-18	0.145487	1.65654	1.80748e-16
NONHSAG037624	5.06819e-18	0.215234	-2.02993	1.86902e-16
NONHSAG049819	5.11722e-18	0.624136	-3.97293	1.88374e-16
NONHSAG051905	5.1205e-18	0.47372	-3.38582	1.88374e-16
NONHSAG007822	5.17885e-18	0.448684	3.32833	1.9029e-16
NONHSAG013685	5.25518e-18	0.417278	4.60303	1.92861e-16
NONHSAG047812	5.35202e-18	0.522997	4.07828	1.96173e-16
NONHSAG002733	5.35834e-18	0.149391	1.65676	1.96173e-16
NONHSAG008724	5.40193e-18	0.0916128	1.32693	1.97531e-16
NONHSAG027870	5.45426e-18	0.117239	1.50461	1.99205e-16
NONHSAG036602	5.52403e-18	0.351364	3.46615	2.01511e-16
NONHSAG035793	5.66402e-18	0.176947	-1.9717	2.0637e-16
NONHSAG012099	5.76779e-18	0.337701	3.13969	2.09899e-16
NONHSAG040260	5.80342e-18	0.938347	-5.47405	2.10943e-16
NONHSAG003132	6.10216e-18	0.415947	3.23223	2.21537e-16
NONHSAG039361	6.13345e-18	0.659282	-4.08936	2.22407e-16
NONHSAG002521	6.20311e-18	0.305249	2.55647	2.24665e-16
NONHSAG040813	6.40311e-18	0.445593	-3.20964	2.31633e-16
NONHSAG029670	6.48961e-18	0.124548	1.48761	2.34482e-16
NONHSAG031240	6.51672e-18	0.251889	2.25381	2.35182e-16
NONHSAG018333	6.53497e-18	0.187193	1.92054	2.35561e-16
NONHSAG006107	6.68833e-18	0.351483	2.76669	2.40804e-16
NONHSAG013578	6.71272e-18	0.161144	1.75869	2.41177e-16
NONHSAG000215	6.71458e-18	0.465349	-3.51395	2.41177e-16
NONHSAG005962	7.20172e-18	0.905712	-5.33832	2.58369e-16
NONHSAG023529	7.21731e-18	0.165064	-1.86827	2.58623e-16
NONHSAG044786	7.31379e-18	0.735706	-4.49507	2.61771e-16
NONHSAG039527	7.38742e-18	0.199373	-1.93047	2.64096e-16
NONHSAG043826	7.66839e-18	0.124749	1.49349	2.73818e-16
NONHSAG008057	7.68603e-18	0.41682	-3.08403	2.74126e-16
NONHSAG012169	7.80557e-18	0.15969	1.70349	2.78063e-16
NONHSAG036957	7.82299e-18	0.278825	-2.42893	2.78357e-16
NONHSAG035599	7.88535e-18	0.466829	-3.27394	2.80248e-16
NONHSAG050848	7.92867e-18	0.253463	-2.22614	2.81459e-16
NONHSAG004331	7.97569e-18	0.118078	1.43851	2.82797e-16
NONHSAG004674	8.0492e-18	0.11768	1.46359	2.85071e-16
NONHSAG038490	8.38694e-18	0.686803	-4.3242	2.96687e-16
NONHSAG010695	8.40923e-18	0.252918	2.27964	2.9713e-16
NONHSAG044037	8.48896e-18	0.549676	-3.75201	2.99598e-16
NONHSAG034668	8.64433e-18	0.379803	-3.02578	3.04728e-16
NONHSAG038387	8.6605e-18	0.328501	3.71182	3.04944e-16
NONHSAG016936	8.71237e-18	0.183559	-2.00058	3.06415e-16
NONHSAG039500	8.92293e-18	0.294581	2.4642	3.13458e-16
NONHSAG015654	8.93917e-18	0.357896	-2.7847	3.13666e-16
NONHSAG041899	9.0051e-18	0.110069	1.42628	3.15615e-16
NONHSAG009873	9.18899e-18	0.200316	-1.92889	3.21689e-16
NONHSAG051012	9.24024e-18	0.390003	-2.99961	3.23111e-16
NONHSAG039543	9.28264e-18	0.337006	-3.02123	3.2422e-16
NONHSAG023040	9.44452e-18	0.130494	1.52239	3.29496e-16
NONHSAG004687	9.58874e-18	0.252937	-2.27084	3.34143e-16
NONHSAG020136	9.63812e-18	0.156101	-1.68494	3.35479e-16
NONHSAG013979	9.84521e-18	0.169227	1.7776	3.42295e-16
NONHSAG038720	1.05257e-17	0.606388	-4.24387	3.65538e-16
NONHSAG008464	1.05661e-17	0.237699	-2.15235	3.6652e-16
NONHSAG015020	1.06704e-17	0.183984	-1.86768	3.69717e-16
NONHSAG037139	1.07477e-17	0.179651	1.95226	3.71972e-16
NONHSAG010267	1.11977e-17	0.573766	-4.06771	3.87105e-16
NONHSAG055094	1.13547e-17	0.478094	3.30433	3.92085e-16
NONHSAG049818	1.14222e-17	0.673161	-4.1604	3.93968e-16
NONHSAG051554	1.18745e-17	0.200719	1.95372	4.09104e-16
NONHSAG036893	1.19165e-17	0.246716	2.26824	4.10085e-16
NONHSAG053114	1.20352e-17	0.146568	1.6639	4.13702e-16
NONHSAG006700	1.2082e-17	0.247745	2.44541	4.14842e-16
NONHSAG012141	1.23814e-17	0.262034	2.25547	4.24642e-16
NONHSAG042187	1.25367e-17	0.176464	1.92486	4.29484e-16
NONHSAG002906	1.27587e-17	0.123831	1.46625	4.36599e-16
NONHSAG023632	1.28349e-17	0.535978	-3.66684	4.3871e-16
NONHSAG013769	1.29249e-17	0.792064	-4.80833	4.41291e-16
NONHSAG003249	1.32701e-17	0.0934384	1.27373	4.5257e-16
NONHSAG034660	1.38793e-17	0.264649	-2.2562	4.72814e-16
NONHSAG004433	1.40578e-17	0.144585	1.59853	4.78358e-16
NONHSAG039017	1.45416e-17	0.404353	-3.03356	4.94268e-16
NONHSAG029672	1.49856e-17	0.142872	1.58381	5.08792e-16
NONHSAG025172	1.54225e-17	0.262812	-2.27425	5.22769e-16
NONHSAG010437	1.54317e-17	0.375494	-2.95523	5.22769e-16
NONHSAG016292	1.56305e-17	0.728358	-4.71342	5.28914e-16
NONHSAG002907	1.60397e-17	0.122071	1.45382	5.42158e-16
NONHSAG037094	1.63584e-17	0.150958	1.63304	5.52314e-16
NONHSAG033201	1.64485e-17	0.368743	4.28103	5.54739e-16
NONHSAG028430	1.66973e-17	0.264764	-2.28174	5.62215e-16
NONHSAG055857	1.67072e-17	0.324161	2.57254	5.62215e-16
NONHSAG035746	1.68706e-17	0.434197	3.812	5.67087e-16
NONHSAG050169	1.70427e-17	0.281085	2.36987	5.72238e-16
NONHSAG019020	1.72994e-17	0.27205	-2.33294	5.80217e-16
NONHSAG043930	1.75176e-17	0.206212	1.9754	5.86887e-16
NONHSAG038489	1.77399e-17	0.413807	-2.93724	5.93468e-16
NONHSAG000059	1.77531e-17	0.550189	-3.71175	5.93468e-16
NONHSAG016611	1.83165e-17	0.2597	2.28556	6.1163e-16
NONHSAG006102	1.84508e-17	0.476872	-3.57712	6.15439e-16
NONHSAG024656	1.84814e-17	0.588069	-3.90273	6.15782e-16
NONHSAG017078	1.85375e-17	0.172227	-1.83875	6.16976e-16
NONHSAG027485	1.91045e-17	1.11895	-6.26096	6.35151e-16
NONHSAG018516	1.95095e-17	0.319859	-2.54748	6.47908e-16
NONHSAG031028	1.97906e-17	0.189265	-1.91583	6.56524e-16
NONHSAG007262	2.00693e-17	1.09419	-6.23337	6.65044e-16
NONHSAG038851	2.01578e-17	0.108316	-1.35994	6.66668e-16
NONHSAG048242	2.01622e-17	0.32827	-2.60136	6.66668e-16
NONHSAG010647	2.05281e-17	0.832329	-4.69514	6.78029e-16
NONHSAG023636	2.05632e-17	0.390246	-2.84721	6.78453e-16
NONHSAG022618	2.07059e-17	0.28918	-2.38607	6.82418e-16
NONHSAG017991	2.08183e-17	0.297428	-2.45171	6.85379e-16
NONHSAG042264	2.14313e-17	0.732334	4.47731	7.04798e-16
NONHSAG039982	2.18763e-17	0.24608	-2.15456	7.18653e-16
NONHSAG006629	2.19126e-17	0.139659	1.59301	7.19068e-16
NONHSAG023649	2.19485e-17	0.215518	-1.99842	7.1947e-16
NONHSAG003274	2.20168e-17	0.358334	-2.76014	7.20933e-16
NONHSAG003060	2.3563e-17	0.132198	1.60252	7.70732e-16
NONHSAG047811	2.40847e-17	0.307411	3.41903	7.86151e-16
NONHSAG004716	2.40862e-17	0.0917812	1.24977	7.86151e-16
NONHSAG024567	2.43011e-17	0.134176	1.52112	7.92314e-16
NONHSAG053841	2.45299e-17	0.250283	2.23812	7.98916e-16
NONHSAG011475	2.45603e-17	0.903717	-5.42946	7.9905e-16
NONHSAG023016	2.4664e-17	0.0930686	1.24951	8.01565e-16
NONHSAG048330	2.52789e-17	0.559359	-3.61583	8.20674e-16
NONHSAG048341	2.5327e-17	0.102801	1.42491	8.21357e-16
NONHSAG044039	2.53689e-17	0.386095	-2.8668	8.21839e-16
NONHSAG023633	2.58668e-17	0.410514	-3.00285	8.36141e-16
NONHSAG034661	2.59014e-17	0.308865	-2.73712	8.36141e-16
NONHSAG004272	2.59199e-17	0.294789	3.12136	8.36141e-16
NONHSAG014982	2.59205e-17	0.148144	-1.66356	8.36141e-16
NONHSAG010334	2.66773e-17	0.211072	-2.06567	8.59643e-16
NONHSAG055060	2.67065e-17	0.501029	-3.49617	8.59671e-16
NONHSAG015389	2.67799e-17	0.38863	-3.09506	8.60346e-16
NONHSAG026039	2.67841e-17	0.887486	-5.31025	8.60346e-16
NONHSAG014454	2.68254e-17	0.246535	-2.21306	8.60763e-16
NONHSAG004429	2.70362e-17	0.0802241	1.21273	8.66614e-16
NONHSAG010268	2.71554e-17	0.459562	-3.27366	8.69516e-16
NONHSAG049246	2.74384e-17	0.474446	-3.55661	8.77654e-16
NONHSAG002899	2.78139e-17	0.12762	1.48429	8.88727e-16
NONHSAG030259	2.82818e-17	0.129633	1.50719	9.02731e-16
NONHSAG002138	2.84919e-17	0.156395	-1.67918	9.08482e-16
NONHSAG019500	2.90371e-17	0.343403	2.69963	9.24894e-16
NONHSAG036914	2.97967e-17	0.496733	-3.40464	9.48097e-16
NONHSAG041888	3.07221e-17	0.394361	-2.91089	9.76521e-16
NONHSAG023527	3.13961e-17	0.178281	-1.82205	9.96901e-16
NONHSAG030214	3.16224e-17	0.295862	2.50776	1.00304e-15
NONHSAG052147	3.17175e-17	0.364082	3.12334	1.00501e-15
NONHSAG054016	3.23023e-17	0.308009	-2.75099	1.02247e-15
NONHSAG008903	3.29427e-17	0.260675	-2.32686	1.04166e-15
NONHSAG006074	3.33161e-17	0.301008	-2.42673	1.05237e-15
NONHSAG024440	3.36126e-17	0.25386	-2.19007	1.06063e-15
NONHSAG043840	3.38802e-17	0.346906	2.87583	1.06796e-15
NONHSAG034884	3.40241e-17	0.323173	-2.55727	1.07139e-15
NONHSAG054696	3.40855e-17	0.102317	1.31747	1.07221e-15
NONHSAG005331	3.58642e-17	0.195601	2.13096	1.127e-15
NONHSAG006298	3.62732e-17	0.148467	1.614	1.13867e-15
NONHSAG012171	3.74245e-17	0.164649	1.79471	1.1736e-15
NONHSAG051906	3.91379e-17	0.454915	-3.26882	1.22606e-15
NONHSAG015257	3.93238e-17	0.297814	-2.54373	1.22982e-15
NONHSAG044218	3.93388e-17	0.182155	-1.85634	1.22982e-15
NONHSAG043639	3.9616e-17	0.103546	1.30929	1.23722e-15
NONHSAG010363	3.9665e-17	0.332173	-2.54601	1.23747e-15
NONHSAG040172	3.97728e-17	0.109533	1.36361	1.23957e-15
NONHSAG034415	4.05324e-17	0.271348	2.37008	1.26194e-15
NONHSAG051609	4.15532e-17	0.389608	2.94723	1.2924e-15
NONHSAG016937	4.21551e-17	0.15686	-1.95046	1.30978e-15
NONHSAG027405	4.29028e-17	0.430897	-3.19568	1.33165e-15
NONHSAG011619	4.32299e-17	0.10004	1.29814	1.34032e-15
NONHSAG003852	4.32704e-17	0.580104	3.7993	1.34032e-15
NONHSAG044485	4.45266e-17	0.642586	4.67964	1.37783e-15
NONHSAG023084	4.52409e-17	0.155684	1.69308	1.39851e-15
NONHSAG012278	4.62051e-17	0.0759572	1.13068	1.42686e-15
NONHSAG006108	4.68019e-17	0.323109	2.59001	1.44383e-15
NONHSAG034047	4.68991e-17	0.412359	-2.99612	1.44536e-15
NONHSAG054893	4.72476e-17	0.579024	6.09426	1.45462e-15
NONHSAG024547	4.75771e-17	0.305897	-2.43595	1.46328e-15
NONHSAG023624	4.93496e-17	0.372541	4.67945	1.51627e-15
NONHSAG010839	4.97002e-17	0.173686	-1.83586	1.52549e-15
NONHSAG030152	5.20563e-17	0.229172	2.07817	1.5962e-15
NONHSAG052120	5.3852e-17	0.364301	2.80361	1.6496e-15
NONHSAG042246	5.62297e-17	0.396603	-2.93293	1.7207e-15
NONHSAG000058	5.68853e-17	0.637978	-3.94394	1.73901e-15
NONHSAG002104	5.75198e-17	0.203293	-2.13421	1.75664e-15
NONHSAG049816	6.27255e-17	0.625711	-3.87348	1.91369e-15
NONHSAG043186	6.31501e-17	0.203005	1.90669	1.92334e-15
NONHSAG011430	6.31683e-17	0.118173	1.39687	1.92334e-15
NONHSAG032504	6.35432e-17	0.409197	4.02769	1.93282e-15
NONHSAG009314	6.36905e-17	0.361264	2.87836	1.93536e-15
NONHSAG021294	6.45307e-17	0.0931687	1.23676	1.95894e-15
NONHSAG009255	6.48953e-17	0.306032	-2.67938	1.96804e-15
NONHSAG039038	6.71496e-17	0.13644	-1.51862	2.03437e-15
NONHSAG019538	6.91699e-17	0.634213	-3.94879	2.09349e-15
NONHSAG011431	7.14423e-17	0.119644	1.40736	2.16012e-15
NONHSAG009862	7.23683e-17	0.308511	-2.64919	2.18594e-15
NONHSAG013768	7.28158e-17	0.631647	-4.14476	2.19727e-15
NONHSAG015019	7.3119e-17	0.221751	-1.9981	2.20423e-15
NONHSAG004430	7.38485e-17	0.0811365	1.15953	2.22402e-15
NONHSAG013702	7.41567e-17	0.449739	-3.18743	2.23109e-15
NONHSAG047667	7.47393e-17	0.503378	4.01967	2.24639e-15
NONHSAG039333	7.51338e-17	1.12116	-6.08075	2.25602e-15
NONHSAG039393	7.78762e-17	0.717662	-4.56607	2.33435e-15
NONHSAG010132	7.78961e-17	0.434436	-3.05078	2.33435e-15
NONHSAG038386	7.89109e-17	0.479129	3.64266	2.36243e-15
NONHSAG026532	7.97021e-17	0.202899	-1.9764	2.38377e-15
NONHSAG000134	7.99668e-17	0.405503	3.26051	2.38933e-15
NONHSAG044925	8.06211e-17	0.237174	2.25256	2.40652e-15
NONHSAG017227	8.14831e-17	0.165581	1.72586	2.42986e-15
NONHSAG049372	8.25323e-17	0.681727	-4.22925	2.45695e-15
NONHSAG004229	8.25533e-17	0.0871583	1.25913	2.45695e-15
NONHSAG021925	8.46026e-17	0.0993896	1.27165	2.51548e-15
NONHSAG021939	8.494e-17	0.107463	1.37161	2.52304e-15
NONHSAG039865	8.60631e-17	0.132934	1.48145	2.55391e-15
NONHSAG020138	8.6511e-17	0.209737	-2.21025	2.56469e-15
NONHSAG049165	8.80847e-17	0.10235	1.33329	2.6088e-15
NONHSAG021727	8.83181e-17	0.0672446	1.05249	2.61317e-15
NONHSAG035184	8.91589e-17	0.285006	-2.27657	2.63548e-15
NONHSAG024520	9.19898e-17	0.165064	1.70228	2.71652e-15
NONHSAG003113	9.3663e-17	0.128861	1.47182	2.76324e-15
NONHSAG044473	9.47958e-17	0.231633	4.29911	2.79395e-15
NONHSAG040259	9.52688e-17	0.981694	-5.38265	2.80517e-15
NONHSAG017128	9.54591e-17	0.711077	5.05561	2.80805e-15
NONHSAG024925	9.77028e-17	0.172008	-1.71408	2.87127e-15
NONHSAG010367	9.81952e-17	0.294211	-2.34552	2.88295e-15
NONHSAG036603	9.86012e-17	0.406147	3.44398	2.89208e-15
NONHSAG015651	1.00541e-16	0.245514	-2.15463	2.94614e-15
NONHSAG044038	1.01401e-16	0.490786	-3.36665	2.96848e-15
NONHSAG027922	1.05067e-16	0.102032	-1.3984	3.07284e-15
NONHSAG040449	1.061e-16	0.58995	-3.72802	3.10007e-15
NONHSAG034665	1.07837e-16	0.318209	-2.49475	3.1478e-15
NONHSAG022743	1.08593e-16	0.10404	1.31425	3.1648e-15
NONHSAG004619	1.08628e-16	0.280508	2.30651	3.1648e-15
NONHSAG023650	1.09419e-16	0.204816	-1.91318	3.18477e-15
NONHSAG034545	1.09578e-16	0.296786	-2.47486	3.18636e-15
NONHSAG049815	1.10073e-16	0.695207	-4.24487	3.19769e-15
NONHSAG008462	1.10318e-16	0.210869	-1.92381	3.20176e-15
NONHSAG017076	1.1176e-16	0.142665	-1.54412	3.24051e-15
NONHSAG032429	1.13059e-16	0.263394	-2.24352	3.27504e-15
NONHSAG010475	1.13651e-16	0.254556	-2.17635	3.28905e-15
NONHSAG008378	1.14948e-16	0.767189	-4.69015	3.32342e-15
NONHSAG027641	1.15143e-16	0.271529	2.87674	3.32589e-15
NONHSAG006490	1.16112e-16	0.16397	1.67094	3.35069e-15
NONHSAG021863	1.16788e-16	0.289238	-2.67473	3.36703e-15
NONHSAG010364	1.22845e-16	0.175655	-1.72849	3.5383e-15
NONHSAG054474	1.25184e-16	0.128084	1.49209	3.60225e-15
NONHSAG010011	1.27815e-16	0.713611	-4.36297	3.67447e-15
NONHSAG017066	1.28805e-16	0.190431	1.81036	3.69943e-15
NONHSAG051275	1.29104e-16	0.476187	-3.3117	3.70452e-15
NONHSAG001679	1.2997e-16	0.25541	-2.13153	3.72584e-15
NONHSAG003440	1.3391e-16	0.409235	-2.92962	3.83519e-15
NONHSAG012362	1.34806e-16	0.524763	-3.44686	3.85719e-15
NONHSAG021889	1.36621e-16	0.370744	2.76708	3.90547e-15
NONHSAG047645	1.38653e-16	0.292847	2.36172	3.95983e-15
NONHSAG041149	1.38906e-16	0.255858	4.17838	3.96333e-15
NONHSAG040447	1.39849e-16	0.370258	-2.68317	3.98647e-15
NONHSAG010589	1.41866e-16	0.276645	4.02744	4.04019e-15
NONHSAG037337	1.43145e-16	0.1199	1.42401	4.07279e-15
NONHSAG011220	1.4828e-16	0.137122	-1.50934	4.21494e-15
NONHSAG028321	1.50007e-16	0.428849	4.2135	4.26007e-15
NONHSAG010435	1.50801e-16	0.368218	-2.73591	4.27861e-15
NONHSAG008509	1.55293e-16	0.245901	2.16	4.40195e-15
NONHSAG026863	1.58646e-16	0.492774	-3.57737	4.49279e-15
NONHSAG054377	1.59242e-16	0.0964064	1.24422	4.50548e-15
NONHSAG043827	1.59588e-16	0.129133	1.44971	4.51107e-15
NONHSAG015259	1.61227e-16	0.14597	-1.57208	4.55316e-15
NONHSAG022880	1.69641e-16	0.214446	1.94566	4.78633e-15
NONHSAG035471	1.70978e-16	0.303292	2.39821	4.81957e-15
NONHSAG014519	1.71824e-16	0.360677	-2.79792	4.83894e-15
NONHSAG043970	1.72126e-16	0.254324	2.40057	4.84296e-15
NONHSAG040476	1.74702e-16	0.361628	3.22444	4.91088e-15
NONHSAG038314	1.7595e-16	0.197045	-1.84107	4.94141e-15
NONHSAG002920	1.76771e-16	0.218825	1.97314	4.95987e-15
NONHSAG041177	1.80463e-16	0.306631	3.88897	5.0588e-15
NONHSAG047962	1.84265e-16	0.128628	1.49927	5.1606e-15
NONHSAG013767	1.87493e-16	0.78551	-4.57707	5.24618e-15
NONHSAG006819	1.90225e-16	0.703138	-4.57005	5.31369e-15
NONHSAG038145	1.90256e-16	0.432781	-2.99964	5.31369e-15
NONHSAG028829	1.91847e-16	0.0841513	1.15176	5.35322e-15
NONHSAG012063	1.93877e-16	0.229135	2.05159	5.4049e-15
NONHSAG035284	1.95373e-16	0.523697	-3.55279	5.44162e-15
NONHSAG008379	1.97003e-16	1.12796	-5.93202	5.48199e-15
NONHSAG025169	1.97536e-16	0.118442	1.41109	5.4918e-15
NONHSAG034417	2.01636e-16	0.29348	2.34262	5.60065e-15
NONHSAG003117	2.03882e-16	0.238096	2.17576	5.65787e-15
NONHSAG035918	2.05867e-16	0.176284	-1.73286	5.70773e-15
NONHSAG003846	2.09055e-16	0.598318	-3.68625	5.79083e-15
NONHSAG002058	2.09692e-16	0.185211	-1.82289	5.8032e-15
NONHSAG003082	2.14409e-16	0.129609	1.43945	5.92833e-15
NONHSAG051135	2.14907e-16	0.207215	1.96126	5.93672e-15
NONHSAG001252	2.16166e-16	0.10246	1.27848	5.96606e-15
NONHSAG008510	2.16972e-16	0.254915	2.18308	5.98289e-15
NONHSAG004749	2.18285e-16	0.107562	1.31423	6.01364e-15
NONHSAG034411	2.19901e-16	0.19931	1.85381	6.05267e-15
NONHSAG040478	2.20619e-16	0.412795	3.1718	6.06692e-15
NONHSAG039523	2.27644e-16	0.211763	-1.91323	6.25443e-15
NONHSAG021730	2.2793e-16	0.0645068	1.00824	6.25664e-15
NONHSAG018159	2.29027e-16	0.497416	-3.33157	6.28109e-15
NONHSAG022339	2.30214e-16	0.121758	1.40647	6.30795e-15
NONHSAG051209	2.3155e-16	0.336449	2.51258	6.33883e-15
NONHSAG021626	2.36108e-16	0.120929	1.40887	6.45779e-15
NONHSAG040149	2.40792e-16	0.731401	-4.53427	6.57999e-15
NONHSAG026297	2.4473e-16	0.234138	-2.04966	6.68158e-15
NONHSAG019069	2.47705e-16	0.125205	1.41128	6.75317e-15
NONHSAG021605	2.47796e-16	0.101217	1.26488	6.75317e-15
NONHSAG010365	2.51788e-16	0.137216	-1.49048	6.85582e-15
NONHSAG003527	2.52296e-16	0.149423	1.56269	6.85899e-15
NONHSAG035384	2.52356e-16	0.277013	3.16275	6.85899e-15
NONHSAG020137	2.66721e-16	0.182162	-1.75348	7.24294e-15
NONHSAG023013	2.68464e-16	0.117733	1.42012	7.28377e-15
NONHSAG053704	2.69122e-16	0.225597	-1.97542	7.29511e-15
NONHSAG017748	2.72936e-16	0.204514	2.16045	7.3919e-15
NONHSAG046754	2.76839e-16	0.146592	-1.54708	7.49091e-15
NONHSAG015194	2.77896e-16	0.12742	1.46223	7.51283e-15
NONHSAG047352	2.78573e-16	0.246549	-2.12108	7.5203e-15
NONHSAG011097	2.78667e-16	0.158122	1.62598	7.5203e-15
NONHSAG017990	2.79251e-16	0.286477	-2.28489	7.52937e-15
NONHSAG037860	2.84943e-16	0.644607	4.17805	7.67603e-15
NONHSAG047606	2.85384e-16	0.320764	3.86656	7.6811e-15
NONHSAG022213	2.88131e-16	0.437425	-3.05699	7.74817e-15
NONHSAG054588	2.93614e-16	0.391509	-2.84586	7.88862e-15
NONHSAG051992	2.94722e-16	0.111979	-1.356	7.91141e-15
NONHSAG017127	2.94999e-16	0.780155	4.53071	7.91186e-15
NONHSAG038194	2.9849e-16	0.368436	-2.65688	7.99269e-15
NONHSAG010991	2.98539e-16	0.112106	-1.34	7.99269e-15
NONHSAG022071	2.99564e-16	0.511833	-3.31146	8.01308e-15
NONHSAG027204	3.01519e-16	0.309893	-2.40602	8.05826e-15
NONHSAG028875	3.08161e-16	0.265319	2.72932	8.22855e-15
NONHSAG009885	3.10685e-16	0.484739	-3.37065	8.28867e-15
NONHSAG019600	3.22509e-16	0.174341	1.88569	8.59657e-15
NONHSAG004478	3.31934e-16	0.115154	1.34624	8.84003e-15
NONHSAG004675	3.33783e-16	0.129806	1.43918	8.8815e-15
NONHSAG020821	3.35116e-16	0.183582	-1.75095	8.90917e-15
NONHSAG003039	3.55843e-16	0.138348	1.49717	9.45193e-15
NONHSAG050993	3.5636e-16	0.935033	-5.23664	9.45738e-15
NONHSAG039142	3.5769e-16	0.339882	2.66536	9.48441e-15
NONHSAG027185	3.62336e-16	0.355298	-2.90012	9.59921e-15
NONHSAG029906	3.6273e-16	0.573392	3.64609	9.6013e-15
NONHSAG049814	3.99707e-16	0.715763	-4.03455	1.05708e-14
NONHSAG051567	4.17105e-16	0.206904	1.88873	1.10214e-14
NONHSAG031215	4.1807e-16	0.144665	1.65204	1.10373e-14
NONHSAG010129	4.40852e-16	0.251177	-2.4127	1.16286e-14
NONHSAG043180	4.43891e-16	0.142182	-1.50183	1.16954e-14
NONHSAG036407	4.44155e-16	0.197096	-1.81553	1.16954e-14
NONHSAG004653	4.45093e-16	0.301001	2.66697	1.171e-14
NONHSAG034584	4.50294e-16	0.225371	-2.07882	1.18366e-14
NONHSAG051009	4.63343e-16	0.433783	-2.95069	1.21691e-14
NONHSAG018374	4.6749e-16	0.214322	1.9212	1.22674e-14
NONHSAG021607	4.87138e-16	0.115142	1.35652	1.27683e-14
NONHSAG047113	4.87421e-16	0.66495	4.1303	1.27683e-14
NONHSAG035923	4.89505e-16	0.214016	-1.90223	1.28049e-14
NONHSAG029000	4.89659e-16	0.138994	-1.49532	1.28049e-14
NONHSAG049181	4.91092e-16	0.259849	-2.14267	1.28313e-14
NONHSAG016645	4.92456e-16	0.375734	3.00227	1.28559e-14
NONHSAG011621	4.93747e-16	0.108564	1.31282	1.28785e-14
NONHSAG019520	4.98041e-16	0.424182	-3.06514	1.29794e-14
NONHSAG048339	4.99485e-16	0.103612	1.28615	1.30059e-14
NONHSAG044417	5.18819e-16	0.182256	1.7266	1.34977e-14
NONHSAG012363	5.29247e-16	0.705454	-4.26712	1.37572e-14
NONHSAG033456	5.41154e-16	0.522847	3.43606	1.40547e-14
NONHSAG020364	5.447e-16	0.284404	2.35315	1.41348e-14
NONHSAG031174	5.51889e-16	0.247142	2.16996	1.43091e-14
NONHSAG033978	5.61241e-16	0.467105	-3.32198	1.45392e-14
NONHSAG038313	5.64337e-16	0.2341	-1.99604	1.46069e-14
NONHSAG011646	6.03346e-16	0.113577	1.32182	1.56033e-14
NONHSAG010800	6.10738e-16	0.19603	1.87253	1.5781e-14
NONHSAG042041	6.14953e-16	0.239055	-2.03061	1.58765e-14
NONHSAG008511	6.31514e-16	0.292854	2.34208	1.62902e-14
NONHSAG035921	6.61892e-16	0.190049	-1.76381	1.70593e-14
NONHSAG022822	6.67992e-16	0.193169	-1.79914	1.72019e-14
NONHSAG053842	6.78746e-16	0.276717	2.28766	1.74641e-14
NONHSAG035204	6.80475e-16	0.223083	1.93599	1.74937e-14
NONHSAG009554	6.85798e-16	0.515399	-3.26376	1.76157e-14
NONHSAG021862	7.21145e-16	0.398755	-2.7944	1.8508e-14
NONHSAG050423	7.24768e-16	0.117766	1.3429	1.85853e-14
NONHSAG022133	7.30523e-16	0.549221	-3.47233	1.8717e-14
NONHSAG020823	7.53141e-16	0.196795	-1.80186	1.92803e-14
NONHSAG054133	7.60528e-16	0.362932	3.94065	1.9453e-14
NONHSAG036468	7.69735e-16	0.114247	1.32371	1.9657e-14
NONHSAG055610	7.69796e-16	0.108432	1.29391	1.9657e-14
NONHSAG039015	7.81031e-16	0.404001	-2.84616	1.99271e-14
NONHSAG036955	7.81971e-16	0.361587	-2.60914	1.99344e-14
NONHSAG022711	7.92318e-16	0.082487	1.11298	2.01812e-14
NONHSAG043541	8.08272e-16	0.127917	-1.40612	2.05703e-14
NONHSAG050071	8.1041e-16	0.286903	2.309	2.06075e-14
NONHSAG004247	8.371e-16	0.191703	1.7969	2.12664e-14
NONHSAG040418	8.37724e-16	0.439193	-3.01874	2.12664e-14
NONHSAG049832	8.40166e-16	0.3013	-2.44115	2.13106e-14
NONHSAG030481	8.538e-16	0.300506	-2.61918	2.16384e-14
NONHSAG005989	8.63366e-16	0.463293	3.38664	2.18626e-14
NONHSAG009256	8.65832e-16	0.152302	-1.59051	2.19068e-14
NONHSAG010986	8.69957e-16	0.174167	-1.72835	2.19928e-14
NONHSAG004517	8.76537e-16	0.108358	1.28932	2.21408e-14
NONHSAG047114	8.80381e-16	0.530426	4.06684	2.22194e-14
NONHSAG009883	8.82302e-16	0.489255	-3.43876	2.22494e-14
NONHSAG040873	9.26925e-16	0.335696	-2.55084	2.33414e-14
NONHSAG036895	9.27141e-16	0.75771	4.43822	2.33414e-14
NONHSAG008886	9.48426e-16	0.671873	-4.03522	2.38575e-14
NONHSAG016286	9.76384e-16	0.632325	-3.97239	2.45404e-14
NONHSAG049830	9.77874e-16	0.255535	-2.08883	2.45576e-14
NONHSAG022111	9.86847e-16	0.488853	4.25095	2.47624e-14
NONHSAG003474	9.91502e-16	0.180711	1.70905	2.48587e-14
NONHSAG022253	9.99492e-16	0.147174	1.53377	2.50384e-14
NONHSAG033127	1.00943e-15	0.219963	1.93382	2.52665e-14
NONHSAG022255	1.0393e-15	0.135998	1.45585	2.59928e-14
NONHSAG046924	1.04107e-15	0.351971	4.00173	2.60155e-14
NONHSAG049951	1.0903e-15	0.221071	3.77122	2.72233e-14
NONHSAG035193	1.09145e-15	0.477033	-3.03248	2.72297e-14
NONHSAG001910	1.09554e-15	0.580267	-3.60446	2.73095e-14
NONHSAG032250	1.10202e-15	0.815375	-4.63483	2.74485e-14
NONHSAG048928	1.10995e-15	0.106787	1.33559	2.76232e-14
NONHSAG008591	1.16895e-15	0.160218	1.59031	2.90677e-14
NONHSAG019481	1.17805e-15	0.101567	-1.23447	2.92702e-14
NONHSAG010375	1.18389e-15	0.268759	-2.14003	2.93912e-14
NONHSAG023005	1.18841e-15	0.089952	1.16298	2.94793e-14
NONHSAG054216	1.20048e-15	0.534972	-3.33549	2.97546e-14
NONHSAG049831	1.22011e-15	0.234164	-1.97446	3.02164e-14
NONHSAG054945	1.22185e-15	0.491621	4.45499	3.02349e-14
NONHSAG054531	1.22392e-15	0.179307	4.37072	3.02613e-14
NONHSAG040241	1.23775e-15	0.270219	-2.13126	3.05784e-14
NONHSAG010229	1.26529e-15	1.02301	-5.52146	3.12334e-14
NONHSAG042040	1.30111e-15	0.232259	-1.98378	3.20915e-14
NONHSAG000135	1.32912e-15	0.849347	-4.79894	3.27558e-14
NONHSAG036876	1.33721e-15	0.258805	-2.08321	3.29286e-14
NONHSAG009553	1.42153e-15	0.410461	-2.87631	3.49767e-14
NONHSAG015261	1.42882e-15	0.231421	-2.03285	3.51098e-14
NONHSAG003139	1.42926e-15	0.095103	1.19619	3.51098e-14
NONHSAG023526	1.49636e-15	0.195909	-1.82045	3.67285e-14
NONHSAG004735	1.50007e-15	0.681686	-3.97267	3.67898e-14
NONHSAG049902	1.52466e-15	0.20322	-1.87427	3.73476e-14
NONHSAG017067	1.52527e-15	0.186623	1.72128	3.73476e-14
NONHSAG021860	1.54645e-15	0.302599	-2.35915	3.78358e-14
NONHSAG031213	1.56084e-15	0.123318	1.37124	3.81063e-14
NONHSAG005978	1.5612e-15	0.248529	-2.0464	3.81063e-14
NONHSAG002762	1.56127e-15	0.546512	4.26254	3.81063e-14
NONHSAG023282	1.56783e-15	0.26454	3.78587	3.82357e-14
NONHSAG038249	1.63384e-15	0.407086	-2.77443	3.98136e-14
NONHSAG028957	1.6447e-15	0.140352	1.66607	4.0046e-14
NONHSAG036728	1.65077e-15	0.281812	2.89133	4.01618e-14
NONHSAG024118	1.69339e-15	0.190478	-1.86727	4.11655e-14
NONHSAG030258	1.70571e-15	0.153779	1.54659	4.1432e-14
NONHSAG029602	1.70941e-15	0.145334	1.49347	4.14887e-14
NONHSAG001728	1.72618e-15	0.24966	2.09293	4.18622e-14
NONHSAG036912	1.75091e-15	0.656833	-3.82754	4.24281e-14
NONHSAG041176	1.77103e-15	0.33458	3.71203	4.28815e-14
NONHSAG048220	1.79026e-15	0.503763	-3.16271	4.33126e-14
NONHSAG049817	1.79946e-15	0.779501	-4.26102	4.35006e-14
NONHSAG038414	1.84092e-15	0.221149	-1.9754	4.44674e-14
NONHSAG000541	1.84911e-15	0.230441	-1.96862	4.46298e-14
NONHSAG016288	1.85095e-15	0.838378	-4.60774	4.46389e-14
NONHSAG016050	1.86441e-15	0.44622	-3.18517	4.49277e-14
NONHSAG009483	1.89912e-15	0.528651	4.23147	4.57279e-14
NONHSAG008219	1.90512e-15	0.0971677	1.19514	4.58361e-14
NONHSAG041175	1.91076e-15	0.876782	5.03258	4.59353e-14
NONHSAG026245	1.92674e-15	0.11501	-1.30426	4.62829e-14
NONHSAG040768	1.94516e-15	0.102458	1.30857	4.66883e-14
NONHSAG047189	1.96237e-15	0.713338	4.45442	4.70644e-14
NONHSAG033737	1.96523e-15	0.583648	-3.77708	4.70958e-14
NONHSAG050166	1.99111e-15	0.134062	1.42484	4.76784e-14
NONHSAG019480	2.03993e-15	0.107401	-1.26083	4.8809e-14
NONHSAG038154	2.05589e-15	0.326184	-2.45043	4.9152e-14
NONHSAG011219	2.06048e-15	0.166737	-1.62146	4.92231e-14
NONHSAG049157	2.16573e-15	0.0886777	1.13451	5.16967e-14
NONHSAG036916	2.2132e-15	0.504906	-3.16184	5.27865e-14
NONHSAG031081	2.21486e-15	0.230211	1.94487	5.27865e-14
NONHSAG010474	2.26438e-15	0.214291	-1.85991	5.39244e-14
NONHSAG024521	2.26958e-15	0.169244	1.68258	5.40061e-14
NONHSAG051273	2.28688e-15	0.46621	-3.0748	5.43751e-14
NONHSAG039528	2.3154e-15	0.194969	-1.78339	5.50102e-14
NONHSAG043524	2.32573e-15	0.111516	1.2968	5.52125e-14
NONHSAG016051	2.40529e-15	0.681008	-4.03971	5.70566e-14
NONHSAG015387	2.43366e-15	0.372369	-2.79937	5.76445e-14
NONHSAG019798	2.43387e-15	0.492261	-3.22088	5.76445e-14
NONHSAG020365	2.46406e-15	0.289658	2.29416	5.83142e-14
NONHSAG010336	2.47975e-15	0.181593	-1.67838	5.8612e-14
NONHSAG029601	2.48203e-15	0.125943	1.38489	5.8612e-14
NONHSAG031160	2.48243e-15	0.26333	-2.08752	5.8612e-14
NONHSAG040264	2.49903e-15	0.676814	-3.7777	5.89581e-14
NONHSAG001598	2.51156e-15	0.455047	-2.91758	5.92077e-14
NONHSAG055609	2.54458e-15	0.106821	1.27738	5.99396e-14
NONHSAG031524	2.55704e-15	0.164377	1.59793	6.01866e-14
NONHSAG020219	2.56638e-15	0.60349	-3.7318	6.03597e-14
NONHSAG048318	2.65305e-15	0.0912436	1.16879	6.23497e-14
NONHSAG049829	2.6551e-15	0.28271	-2.18555	6.23497e-14
NONHSAG036942	2.66639e-15	0.68413	4.3138	6.25665e-14
NONHSAG028376	2.67127e-15	0.275512	2.16313	6.26326e-14
NONHSAG033614	2.68775e-15	0.161022	-1.58892	6.29703e-14
NONHSAG045164	2.69517e-15	0.600857	-3.60873	6.30956e-14
NONHSAG036128	2.72147e-15	0.0899083	1.15372	6.36623e-14
NONHSAG012097	2.72473e-15	0.107916	1.27216	6.36894e-14
NONHSAG000306	2.77871e-15	0.390158	2.8135	6.48754e-14
NONHSAG013420	2.77973e-15	0.623918	-3.66814	6.48754e-14
NONHSAG001721	2.78386e-15	0.130258	-1.48506	6.49219e-14
NONHSAG043519	2.81724e-15	0.111983	1.28351	6.56499e-14
NONHSAG042807	2.83599e-15	0.210381	-1.84591	6.60361e-14
NONHSAG015168	2.9877e-15	0.227747	-2.01954	6.94993e-14
NONHSAG034667	2.98929e-15	0.320682	-2.3456	6.94993e-14
NONHSAG042039	2.99687e-15	0.215841	-1.86912	6.96222e-14
NONHSAG030411	3.05979e-15	0.66019	-3.71554	7.10297e-14
NONHSAG024668	3.21402e-15	0.357849	-2.65464	7.45529e-14
NONHSAG023017	3.22e-15	0.0885979	1.13012	7.46346e-14
NONHSAG043101	3.22572e-15	0.387696	2.688	7.47104e-14
NONHSAG003115	3.27465e-15	0.150565	1.50311	7.57858e-14
NONHSAG035192	3.32504e-15	0.496125	-3.04127	7.68934e-14
NONHSAG041601	3.32822e-15	0.42336	3.98321	7.69085e-14
NONHSAG027407	3.36667e-15	0.51558	-3.24419	7.77377e-14
NONHSAG039217	3.47629e-15	0.158174	-1.54483	8.02082e-14
NONHSAG021453	3.48063e-15	0.0776078	1.05986	8.02474e-14
NONHSAG012656	3.48341e-15	0.0935917	1.16918	8.02505e-14
NONHSAG035189	3.66522e-15	0.489716	-3.02017	8.43751e-14
NONHSAG015169	3.67978e-15	0.201811	-1.79448	8.4646e-14
NONHSAG023785	3.70987e-15	0.477973	-3.14676	8.52736e-14
NONHSAG025124	3.72887e-15	0.269854	-2.15615	8.56456e-14
NONHSAG031036	3.74671e-15	0.314665	-2.29309	8.59904e-14
NONHSAG053800	3.75511e-15	0.174485	-1.66911	8.61181e-14
NONHSAG022336	3.82648e-15	0.192838	-1.74042	8.76886e-14
NONHSAG048879	3.88983e-15	0.111211	1.27707	8.90734e-14
NONHSAG020752	3.96864e-15	0.197542	-1.76622	9.08096e-14
NONHSAG016284	4.01711e-15	0.698295	-4.06359	9.18494e-14
NONHSAG021924	4.05696e-15	0.107539	1.26407	9.26908e-14
NONHSAG032431	4.09465e-15	0.361893	-2.54367	9.34818e-14
NONHSAG048880	4.11893e-15	0.110809	1.27297	9.39654e-14
NONHSAG005923	4.1297e-15	0.683613	4.0708	9.41404e-14
NONHSAG005087	4.14031e-15	0.23985	1.96162	9.43117e-14
NONHSAG010131	4.17159e-15	0.401567	-2.9273	9.49528e-14
NONHSAG009253	4.23534e-15	0.449439	-3.15033	9.63317e-14
NONHSAG002905	4.3201e-15	0.0953648	1.16726	9.81862e-14
NONHSAG039522	4.33846e-15	0.202677	-1.77612	9.85298e-14
NONHSAG031394	4.36588e-15	0.527414	4.82941	9.90783e-14
NONHSAG018812	4.3874e-15	0.381379	-2.59027	9.94924e-14
NONHSAG026533	4.50148e-15	0.195297	-1.80948	1.02003e-13
NONHSAG003702	4.5537e-15	0.108364	1.26276	1.0311e-13
NONHSAG023191	4.56058e-15	0.291285	3.5356	1.03189e-13
NONHSAG015962	4.61095e-15	0.152892	-1.63883	1.04251e-13
NONHSAG047498	4.61553e-15	0.0962226	1.16911	1.04277e-13
NONHSAG012096	4.68165e-15	0.124322	1.37534	1.05692e-13
NONHSAG036848	4.68952e-15	0.100669	1.20066	1.05791e-13
NONHSAG013764	4.71152e-15	0.21463	-1.85514	1.06208e-13
NONHSAG007821	4.84348e-15	0.382201	2.86271	1.09102e-13
NONHSAG043662	4.86832e-15	0.110348	1.2739	1.0958e-13
NONHSAG005744	4.8994e-15	0.618487	-3.624	1.10199e-13
NONHSAG013738	4.93947e-15	0.34331	-2.73143	1.11018e-13
NONHSAG022028	4.96029e-15	0.0722055	1.0067	1.11403e-13
NONHSAG004715	4.96589e-15	0.120054	1.32438	1.11446e-13
NONHSAG000427	4.99946e-15	0.234267	-1.94107	1.12117e-13
NONHSAG002912	5.07591e-15	0.0897612	1.13747	1.13748e-13
NONHSAG010799	5.11872e-15	0.186876	1.73297	1.14622e-13
NONHSAG020833	5.13202e-15	0.405886	-2.89113	1.14836e-13
NONHSAG023111	5.17957e-15	0.145021	1.47517	1.15814e-13
NONHSAG036601	5.18585e-15	0.58747	3.49263	1.15869e-13
NONHSAG043271	5.20625e-15	0.420313	3.53861	1.1624e-13
NONHSAG043312	5.21675e-15	0.0766111	1.06488	1.16288e-13
NONHSAG039502	5.21894e-15	0.280788	-2.29899	1.16288e-13
NONHSAG039072	5.2199e-15	0.161181	-1.76909	1.16288e-13
NONHSAG038491	5.26252e-15	0.585276	-3.54965	1.17152e-13
NONHSAG002426	5.29608e-15	0.66429	-3.90483	1.17735e-13
NONHSAG032307	5.29673e-15	0.2102	-1.80602	1.17735e-13
NONHSAG005288	5.30033e-15	0.0998742	1.20398	1.17735e-13
NONHSAG049156	5.43571e-15	0.0861085	1.1051	1.20654e-13
NONHSAG042985	5.47219e-15	0.181537	3.62357	1.21375e-13
NONHSAG051011	5.59885e-15	0.370919	-2.65734	1.24093e-13
NONHSAG006053	5.66231e-15	0.481889	-2.9973	1.25409e-13
NONHSAG010697	5.71897e-15	0.422302	2.89208	1.26571e-13
NONHSAG019482	5.74015e-15	0.100015	-1.19371	1.26947e-13
NONHSAG002056	5.87647e-15	0.173672	-1.62184	1.29868e-13
NONHSAG003078	5.89268e-15	0.230728	1.92007	1.30132e-13
NONHSAG003623	5.97904e-15	0.0849205	1.09658	1.31943e-13
NONHSAG032647	6.05686e-15	0.482918	-3.01484	1.33563e-13
NONHSAG020173	6.14367e-15	0.494979	-3.22618	1.35379e-13
NONHSAG021728	6.17199e-15	0.0722609	1.0287	1.35905e-13
NONHSAG009662	6.19121e-15	0.531591	-3.25786	1.36229e-13
NONHSAG025500	6.26137e-15	0.294597	-2.25506	1.37673e-13
NONHSAG035337	6.27365e-15	0.263831	-2.31484	1.37843e-13
NONHSAG014577	6.33561e-15	0.666028	4.71436	1.39104e-13
NONHSAG023204	6.41368e-15	0.282892	2.7713	1.40717e-13
NONHSAG038409	6.43858e-15	0.179077	-1.63657	1.41161e-13
NONHSAG007426	6.45846e-15	0.210146	-1.79188	1.41495e-13
NONHSAG041636	6.49439e-15	0.3782	4.16231	1.42179e-13
NONHSAG038178	6.60393e-15	0.638419	-3.64357	1.44473e-13
NONHSAG044690	6.61519e-15	0.382291	-2.87769	1.44616e-13
NONHSAG008096	6.73971e-15	0.472578	-3.19638	1.47232e-13
NONHSAG043319	6.81387e-15	0.315573	3.75414	1.48745e-13
NONHSAG033847	6.94316e-15	0.855502	-4.57822	1.51459e-13
NONHSAG043115	6.96269e-15	0.117666	-1.31493	1.51776e-13
NONHSAG015338	7.05039e-15	0.312653	-2.34079	1.53577e-13
NONHSAG007427	7.20129e-15	0.160897	-1.58598	1.56691e-13
[truncated: 28,991 more rows]

## Sheet: lncRNA_PvN
NONCODE Gene ID	p.value	dispersion	FC	qvalue_bh
[truncated: 30,387 more rows]

[truncated: 1 more sheets: lncRNA_PvT]
