# Supplementary material for: Integrative molecular analysis of metastatic hepatocellular carcinoma
Source: BMC Med Genomics. 2019 Nov 13;12:164. doi: 10.1186/s12920-019-0586-4 (PMC6854708; doi:10.1186/s12920-019-0586-4)
Supplement: Supplementary file 8 — Additional file 8: Table S7. IDASeq analysis. [file 12920_2019_586_MOESM8_ESM.xlsx]

## Sheet: gene_by_patient
Patient	PvT	#Gene	List
HCC3	+	30	ENSG00000143333	ENSG00000126838	ENSG00000135094	ENSG00000091138	ENSG00000123496	ENSG00000112293	ENSG00000088367	ENSG00000162551	ENSG00000159307	ENSG00000145826	ENSG00000081051	ENSG00000018236	ENSG00000116147	ENSG00000100033	ENSG00000116678	ENSG00000154153	ENSG00000111452	ENSG00000118004	ENSG00000162897	ENSG00000183628	ENSG00000188153	ENSG00000152932	ENSG00000085662	ENSG00000160202	ENSG00000079689	ENSG00000145626	ENSG00000174469	ENSG00000143502	ENSG00000169855	ENSG00000121552
HCC3	-	99	ENSG00000133110	ENSG00000139329	ENSG00000186340	ENSG00000011465	ENSG00000038427	ENSG00000091986	ENSG00000108821	ENSG00000196569	ENSG00000106624	ENSG00000115380	ENSG00000148677	ENSG00000130635	ENSG00000111799	ENSG00000144810	ENSG00000112936	ENSG00000164303	ENSG00000102265	ENSG00000198542	ENSG00000162366	ENSG00000182492	ENSG00000134853	ENSG00000044524	ENSG00000163359	ENSG00000125775	ENSG00000106819	ENSG00000187955	ENSG00000101825	ENSG00000110799	ENSG00000087116	ENSG00000173391	ENSG00000164692	ENSG00000140937	ENSG00000137801	ENSG00000115461	ENSG00000176945	ENSG00000119681	ENSG00000163536	ENSG00000118523	ENSG00000089356	ENSG00000108244	ENSG00000122641	ENSG00000128487	ENSG00000113721	ENSG00000166920	ENSG00000060718	ENSG00000165124	ENSG00000138615
HCC6	+	1589	ENSG00000150556	ENSG00000163629	ENSG00000079112	ENSG00000133110	ENSG00000074276	ENSG00000198626	ENSG00000107796	ENSG00000170927	ENSG00000188153	ENSG00000152527	ENSG00000107984	ENSG00000186340	ENSG00000124882	ENSG00000105855	ENSG00000170381	ENSG00000130477	ENSG00000046774	ENSG00000111799	ENSG00000155052	ENSG00000164199	ENSG00000221867	ENSG00000171345	ENSG00000078596	ENSG00000113448	ENSG00000140563	ENSG00000169760	ENSG00000113361	ENSG00000127249	ENSG00000099812	ENSG00000163359	ENSG00000164659	ENSG00000141934	ENSG00000151834	ENSG00000137766	ENSG00000182986	ENSG00000183742	ENSG00000174358	ENSG00000077063	ENSG00000170627	ENSG00000142173	ENSG00000130635	ENSG00000104723	ENSG00000130234	ENSG00000163235	ENSG00000137819	ENSG00000176566	ENSG00000175029
HCC6	-	1727	ENSG00000168509	ENSG00000133134	ENSG00000181656	ENSG00000171724	ENSG00000178772	ENSG00000112818	ENSG00000156222	ENSG00000145626	ENSG00000125430	ENSG00000160870	ENSG00000073734	ENSG00000161267	ENSG00000113905	ENSG00000134389	ENSG00000127241	ENSG00000117594	ENSG00000005471	ENSG00000148965	ENSG00000180875	ENSG00000123561	ENSG00000128602	ENSG00000116690	ENSG00000145920	ENSG00000137642	ENSG00000121410	ENSG00000154262	ENSG00000122787	ENSG00000103569	ENSG00000101605	ENSG00000229314	ENSG00000147647	ENSG00000072080	ENSG00000243955	ENSG00000018236	ENSG00000261701	ENSG00000186910	ENSG00000080910	ENSG00000182156	ENSG00000105398	ENSG00000125354	ENSG00000196632	ENSG00000143278	ENSG00000139209	ENSG00000025423	ENSG00000228278	ENSG00000166006	ENSG00000110169
HCC7	+	165	ENSG00000203812	ENSG00000177511	ENSG00000148795	ENSG00000116183	ENSG00000100167	ENSG00000170703	ENSG00000113739	ENSG00000170509	ENSG00000017373	ENSG00000219607	ENSG00000139800	ENSG00000188130	ENSG00000055732	ENSG00000272214	ENSG00000181690	ENSG00000174672	ENSG00000184999	ENSG00000109107	ENSG00000126217	ENSG00000178814	ENSG00000170500	ENSG00000132330	ENSG00000168243	ENSG00000157087	ENSG00000139835	ENSG00000084110	ENSG00000164362	ENSG00000153531	ENSG00000169136	ENSG00000003987	ENSG00000235098	ENSG00000130193	ENSG00000109193	ENSG00000167992	ENSG00000172828	ENSG00000213865	ENSG00000143434	ENSG00000112818	ENSG00000138079	ENSG00000119938	ENSG00000168952	ENSG00000156509	ENSG00000105550	ENSG00000237683	ENSG00000093217	ENSG00000244122	ENSG00000204176
HCC7	-	1226	ENSG00000106624	ENSG00000019991	ENSG00000187955	ENSG00000134853	ENSG00000138615	ENSG00000140505	ENSG00000196569	ENSG00000124212	ENSG00000115380	ENSG00000101825	ENSG00000146038	ENSG00000151790	ENSG00000127954	ENSG00000182492	ENSG00000189056	ENSG00000168685	ENSG00000241644	ENSG00000120594	ENSG00000102265	ENSG00000125740	ENSG00000111341	ENSG00000110848	ENSG00000165124	ENSG00000137573	ENSG00000129009	ENSG00000079931	ENSG00000106819	ENSG00000105697	ENSG00000132465	ENSG00000169715	ENSG00000066468	ENSG00000084636	ENSG00000254709	ENSG00000112936	ENSG00000173391	ENSG00000091986	ENSG00000164694	ENSG00000001626	ENSG00000094963	ENSG00000139329	ENSG00000119681	ENSG00000100652	ENSG00000135480	ENSG00000183508	ENSG00000087116	ENSG00000137673	ENSG00000197859
HCC8	+	59	ENSG00000129521	ENSG00000196090	ENSG00000145626	ENSG00000135094	ENSG00000084110	ENSG00000167772	ENSG00000149742	ENSG00000135245	ENSG00000161267	ENSG00000157087	ENSG00000133019	ENSG00000140274	ENSG00000146039	ENSG00000151882	ENSG00000243696	ENSG00000138075	ENSG00000113494	ENSG00000148795	ENSG00000184999	ENSG00000105855	ENSG00000244734	ENSG00000104419	ENSG00000110244	ENSG00000181458	ENSG00000233539	ENSG00000163083	ENSG00000196083	ENSG00000184731	ENSG00000124253	ENSG00000114841	ENSG00000186918	ENSG00000176919	ENSG00000136457	ENSG00000169894	ENSG00000076258	ENSG00000163884	ENSG00000172602	ENSG00000167107	ENSG00000163959	ENSG00000172482	ENSG00000166920	ENSG00000133962	ENSG00000164309	ENSG00000003096	ENSG00000144891	ENSG00000232040	ENSG00000137274
HCC8	-	654	ENSG00000158104	ENSG00000139329	ENSG00000091986	ENSG00000011465	ENSG00000132465	ENSG00000160868	ENSG00000117594	ENSG00000038427	ENSG00000186340	ENSG00000112936	ENSG00000198099	ENSG00000087116	ENSG00000130635	ENSG00000133110	ENSG00000164825	ENSG00000115380	ENSG00000044524	ENSG00000144810	ENSG00000106624	ENSG00000124212	ENSG00000197956	ENSG00000134853	ENSG00000021826	ENSG00000198542	ENSG00000196569	ENSG00000107562	ENSG00000187955	ENSG00000143341	ENSG00000122641	ENSG00000167244	ENSG00000075223	ENSG00000138755	ENSG00000154451	ENSG00000168685	ENSG00000101825	ENSG00000140937	ENSG00000160282	ENSG00000165124	ENSG00000078098	ENSG00000131620	ENSG00000196159	ENSG00000170509	ENSG00000166147	ENSG00000151388	ENSG00000204262	ENSG00000111799	ENSG00000133392
HCC10	+	51	ENSG00000007350	ENSG00000100985	ENSG00000091704	ENSG00000145908	ENSG00000203812	ENSG00000182333	ENSG00000170345	ENSG00000196167	ENSG00000170835	ENSG00000125285	ENSG00000022556	ENSG00000137392	ENSG00000115386	ENSG00000138161	ENSG00000091986	ENSG00000188158	ENSG00000129538	ENSG00000118017	ENSG00000137033	ENSG00000157765	ENSG00000143954	ENSG00000158516	ENSG00000135218	ENSG00000101842	ENSG00000165152	ENSG00000123342	ENSG00000124602	ENSG00000172016	ENSG00000197119	ENSG00000151892	ENSG00000243955	ENSG00000179914	ENSG00000144749	ENSG00000160963	ENSG00000090104	ENSG00000100503	ENSG00000100292	ENSG00000141448	ENSG00000140678	ENSG00000165731	ENSG00000063587	ENSG00000110799	ENSG00000168925	ENSG00000018280	ENSG00000133169	ENSG00000156504	ENSG00000136826
HCC10	-	71	ENSG00000188738	ENSG00000147174	ENSG00000151790	ENSG00000196109	ENSG00000213759	ENSG00000197697	ENSG00000136881	ENSG00000148795	ENSG00000006659	ENSG00000162576	ENSG00000257482	ENSG00000080618	ENSG00000118271	ENSG00000152086	ENSG00000138356	ENSG00000125869	ENSG00000138378	ENSG00000269067	ENSG00000124006	ENSG00000050628	ENSG00000104760	ENSG00000196350	ENSG00000118004	ENSG00000198523	ENSG00000180210	ENSG00000187546	ENSG00000145692	ENSG00000122679	ENSG00000021826	ENSG00000127824	ENSG00000197408	ENSG00000160321	ENSG00000133107	ENSG00000165584	ENSG00000126752	ENSG00000205358	ENSG00000172482	ENSG00000014257	ENSG00000115423	ENSG00000115718	ENSG00000115896	ENSG00000154997	ENSG00000184502	ENSG00000152926	ENSG00000011465	ENSG00000125144	ENSG00000188848
HCC11	+	1386	ENSG00000119514	ENSG00000181577	ENSG00000185499	ENSG00000160181	ENSG00000242515	ENSG00000198643	ENSG00000107159	ENSG00000160180	ENSG00000124429	ENSG00000164626	ENSG00000133962	ENSG00000154760	ENSG00000007062	ENSG00000162078	ENSG00000167183	ENSG00000131771	ENSG00000125999	ENSG00000171431	ENSG00000160182	ENSG00000130234	ENSG00000137860	ENSG00000148346	ENSG00000096006	ENSG00000117394	ENSG00000168143	ENSG00000120875	ENSG00000013297	ENSG00000197261	ENSG00000176920	ENSG00000111863	ENSG00000140274	ENSG00000187908	ENSG00000180861	ENSG00000185633	ENSG00000099812	ENSG00000236699	ENSG00000130821	ENSG00000136542	ENSG00000159399	ENSG00000262576	ENSG00000198075	ENSG00000160183	ENSG00000138759	ENSG00000169031	ENSG00000171346	ENSG00000168453	ENSG00000161958
HCC11	-	1536	ENSG00000197444	ENSG00000255974	ENSG00000168509	ENSG00000123838	ENSG00000166840	ENSG00000140470	ENSG00000166743	ENSG00000111713	ENSG00000105550	ENSG00000159307	ENSG00000198948	ENSG00000117594	ENSG00000129596	ENSG00000129988	ENSG00000073734	ENSG00000160200	ENSG00000175329	ENSG00000100197	ENSG00000228278	ENSG00000088280	ENSG00000163825	ENSG00000167910	ENSG00000197993	ENSG00000080910	ENSG00000106327	ENSG00000170509	ENSG00000084110	ENSG00000140284	ENSG00000182902	ENSG00000121410	ENSG00000122787	ENSG00000148965	ENSG00000151892	ENSG00000172497	ENSG00000110169	ENSG00000132855	ENSG00000005421	ENSG00000110887	ENSG00000158104	ENSG00000161573	ENSG00000135480	ENSG00000137561	ENSG00000180432	ENSG00000079557	ENSG00000187045	ENSG00000130649	ENSG00000213512
HCC12	+	11	ENSG00000169429	ENSG00000244734	ENSG00000041982	ENSG00000142871	ENSG00000173110	ENSG00000059804	ENSG00000171388	ENSG00000163017	ENSG00000100292	ENSG00000206538	ENSG00000011422
HCC12	-	15	ENSG00000132465	ENSG00000196616	ENSG00000132693	ENSG00000011465	ENSG00000254709	ENSG00000139329	ENSG00000138755	ENSG00000136872	ENSG00000106483	ENSG00000198650	ENSG00000123838	ENSG00000164266	ENSG00000170509	ENSG00000138061	ENSG00000183461
HCC13	+	1458	ENSG00000176566	ENSG00000139547	ENSG00000072080	ENSG00000161573	ENSG00000112293	ENSG00000111713	ENSG00000186417	ENSG00000149124	ENSG00000164120	ENSG00000106031	ENSG00000141338	ENSG00000197444	ENSG00000214814	ENSG00000009765	ENSG00000147573	ENSG00000180432	ENSG00000141485	ENSG00000124107	ENSG00000116661	ENSG00000100652	ENSG00000172497	ENSG00000156222	ENSG00000171385	ENSG00000187758	ENSG00000134538	ENSG00000189334	ENSG00000163825	ENSG00000116882	ENSG00000168955	ENSG00000069188	ENSG00000070669	ENSG00000053108	ENSG00000144481	ENSG00000186472	ENSG00000149476	ENSG00000156218	ENSG00000151715	ENSG00000145826	ENSG00000253293	ENSG00000111339	ENSG00000164398	ENSG00000198650	ENSG00000104369	ENSG00000114279	ENSG00000140450	ENSG00000135447	ENSG00000115457
HCC13	-	1581	ENSG00000130592	ENSG00000077274	ENSG00000206557	ENSG00000151651	ENSG00000100985	ENSG00000000938	ENSG00000115295	ENSG00000132965	ENSG00000160183	ENSG00000006074	ENSG00000176788	ENSG00000109193	ENSG00000170323	ENSG00000139329	ENSG00000124731	ENSG00000099985	ENSG00000169347	ENSG00000119535	ENSG00000109089	ENSG00000155926	ENSG00000173391	ENSG00000007237	ENSG00000124882	ENSG00000011422	ENSG00000197632	ENSG00000257743	ENSG00000042493	ENSG00000145920	ENSG00000128342	ENSG00000102575	ENSG00000166923	ENSG00000018280	ENSG00000131389	ENSG00000157193	ENSG00000173898	ENSG00000143546	ENSG00000159307	ENSG00000070087	ENSG00000154258	ENSG00000013297	ENSG00000178860	ENSG00000171408	ENSG00000196549	ENSG00000176945	ENSG00000075223	ENSG00000163220	ENSG00000181617
HCC15	+	40	ENSG00000157766	ENSG00000041982	ENSG00000163017	ENSG00000186340	ENSG00000115461	ENSG00000133110	ENSG00000204291	ENSG00000149591	ENSG00000050165	ENSG00000101335	ENSG00000118523	ENSG00000182752	ENSG00000144810	ENSG00000163430	ENSG00000134013	ENSG00000182492	ENSG00000133392	ENSG00000111799	ENSG00000087116	ENSG00000146250	ENSG00000131711	ENSG00000022267	ENSG00000137573	ENSG00000130635	ENSG00000162745	ENSG00000142871	ENSG00000166147	ENSG00000130176	ENSG00000164176	ENSG00000113083	ENSG00000106624	ENSG00000198467	ENSG00000080573	ENSG00000177469	ENSG00000108821	ENSG00000151468	ENSG00000107796	ENSG00000140945	ENSG00000204262	ENSG00000197956
HCC15	-	19	ENSG00000180875	ENSG00000140279	ENSG00000134569	ENSG00000153902	ENSG00000130821	ENSG00000159167	ENSG00000112303	ENSG00000181458	ENSG00000129521	ENSG00000163959	ENSG00000138640	ENSG00000080031	ENSG00000169432	ENSG00000185100	ENSG00000165973	ENSG00000130427	ENSG00000114268	ENSG00000257335	ENSG00000110244
HCC16	+	11	ENSG00000196188	ENSG00000101680	ENSG00000178597	ENSG00000161249	ENSG00000163993	ENSG00000105697	ENSG00000160932	ENSG00000203727	ENSG00000133392	ENSG00000008513	ENSG00000145287
HCC16	-	5	ENSG00000050555	ENSG00000106819	ENSG00000177459	ENSG00000196569	ENSG00000180730
HCC17	+	41	ENSG00000170323	ENSG00000115386	ENSG00000175445	ENSG00000173597	ENSG00000179918	ENSG00000188257	ENSG00000155495	ENSG00000183117	ENSG00000163017	ENSG00000006075	ENSG00000146678	ENSG00000169213	ENSG00000136689	ENSG00000134321	ENSG00000185745	ENSG00000113303	ENSG00000135218	ENSG00000146070	ENSG00000129277	ENSG00000145242	ENSG00000074410	ENSG00000164283	ENSG00000006074	ENSG00000167910	ENSG00000259803	ENSG00000079689	ENSG00000187608	ENSG00000115009	ENSG00000198681	ENSG00000108700	ENSG00000180432	ENSG00000156535	ENSG00000120907	ENSG00000112379	ENSG00000116690	ENSG00000173432	ENSG00000156269	ENSG00000119922	ENSG00000250038	ENSG00000107984	ENSG00000132972
HCC17	-	511	ENSG00000148053	ENSG00000107317	ENSG00000001626	ENSG00000136546	ENSG00000170927	ENSG00000172724	ENSG00000197859	ENSG00000158258	ENSG00000122176	ENSG00000118004	ENSG00000165124	ENSG00000185565	ENSG00000174348	ENSG00000081052	ENSG00000137077	ENSG00000079931	ENSG00000166482	ENSG00000077942	ENSG00000254709	ENSG00000105426	ENSG00000064300	ENSG00000241644	ENSG00000154175	ENSG00000066468	ENSG00000198626	ENSG00000170624	ENSG00000180447	ENSG00000138615	ENSG00000140285	ENSG00000143196	ENSG00000101938	ENSG00000140092	ENSG00000117983	ENSG00000170509	ENSG00000182836	ENSG00000136011	ENSG00000115252	ENSG00000050555	ENSG00000166923	ENSG00000132465	ENSG00000163531	ENSG00000044524	ENSG00000164949	ENSG00000134853	ENSG00000164694	ENSG00000164107	ENSG00000079257
HCC18	+	9	ENSG00000104419	ENSG00000107159	ENSG00000125740	ENSG00000118785	ENSG00000154358	ENSG00000090920	ENSG00000130513	ENSG00000170345	ENSG00000169429
HCC18	-	18	ENSG00000134339	ENSG00000130649	ENSG00000124253	ENSG00000198650	ENSG00000171759	ENSG00000173432	ENSG00000021826	ENSG00000121410	ENSG00000160868	ENSG00000113600	ENSG00000090512	ENSG00000011465	ENSG00000036473	ENSG00000175336	ENSG00000172016	ENSG00000163586	ENSG00000158104	ENSG00000113905
HCC19	+	680	ENSG00000227184	ENSG00000089356	ENSG00000175928	ENSG00000184292	ENSG00000169429	ENSG00000104413	ENSG00000168280	ENSG00000083307	ENSG00000130234	ENSG00000001626	ENSG00000182107	ENSG00000196604	ENSG00000006747	ENSG00000187867	ENSG00000113600	ENSG00000173898	ENSG00000142102	ENSG00000214814	ENSG00000189143	ENSG00000149256	ENSG00000137747	ENSG00000129521	ENSG00000167642	ENSG00000196188	ENSG00000101443	ENSG00000132698	ENSG00000170915	ENSG00000102554	ENSG00000149418	ENSG00000101680	ENSG00000135480	ENSG00000185070	ENSG00000167880	ENSG00000115339	ENSG00000120498	ENSG00000014257	ENSG00000189334	ENSG00000181885	ENSG00000144648	ENSG00000204385	ENSG00000164251	ENSG00000068985	ENSG00000164825	ENSG00000172201	ENSG00000135373	ENSG00000087128	ENSG00000138772
HCC19	-	481	ENSG00000106003	ENSG00000114200	ENSG00000186310	ENSG00000114948	ENSG00000117114	ENSG00000139219	ENSG00000133636	ENSG00000162391	ENSG00000176566	ENSG00000073754	ENSG00000244067	ENSG00000113296	ENSG00000108448	ENSG00000241186	ENSG00000198650	ENSG00000112183	ENSG00000110680	ENSG00000152049	ENSG00000147573	ENSG00000187955	ENSG00000166963	ENSG00000156103	ENSG00000250799	ENSG00000167165	ENSG00000049323	ENSG00000166923	ENSG00000213759	ENSG00000106541	ENSG00000128606	ENSG00000198074	ENSG00000137872	ENSG00000115840	ENSG00000151388	ENSG00000155849	ENSG00000132329	ENSG00000005421	ENSG00000079393	ENSG00000101938	ENSG00000133104	ENSG00000198610	ENSG00000141338	ENSG00000106571	ENSG00000182636	ENSG00000198774	ENSG00000163536	ENSG00000104447	ENSG00000090920
HCC20	+	2	ENSG00000244734	ENSG00000135094
HCC20	-	0	NA
HCC21	+	16	ENSG00000244734	ENSG00000133863	ENSG00000106809	ENSG00000116132	ENSG00000163017	ENSG00000049540	ENSG00000184347	ENSG00000162745	ENSG00000157766	ENSG00000164176	ENSG00000145423	ENSG00000188536	ENSG00000164283	ENSG00000206557	ENSG00000133636	ENSG00000267918
HCC21	-	26	ENSG00000130649	ENSG00000198099	ENSG00000160868	ENSG00000158104	ENSG00000124253	ENSG00000118004	ENSG00000105398	ENSG00000138615	ENSG00000090104	ENSG00000196616	ENSG00000160182	ENSG00000117594	ENSG00000050555	ENSG00000117595	ENSG00000001626	ENSG00000138115	ENSG00000106483	ENSG00000110436	ENSG00000039537	ENSG00000011465	ENSG00000162896	ENSG00000135525	ENSG00000125148	ENSG00000165124	ENSG00000079931	ENSG00000125144
HCC22	+	47	ENSG00000152192	ENSG00000162692	ENSG00000073754	ENSG00000041982	ENSG00000112818	ENSG00000130821	ENSG00000166206	ENSG00000167711	ENSG00000101825	ENSG00000143839	ENSG00000182492	ENSG00000134013	ENSG00000104419	ENSG00000214078	ENSG00000124215	ENSG00000170345	ENSG00000158270	ENSG00000074181	ENSG00000162989	ENSG00000117983	ENSG00000110799	ENSG00000157404	ENSG00000026508	ENSG00000118271	ENSG00000124253	ENSG00000099953	ENSG00000100979	ENSG00000136859	ENSG00000186529	ENSG00000134955	ENSG00000163531	ENSG00000172748	ENSG00000165449	ENSG00000134538	ENSG00000198646	ENSG00000198681	ENSG00000152583	ENSG00000134369	ENSG00000103569	ENSG00000171388	ENSG00000167244	ENSG00000113083	ENSG00000163017	ENSG00000078804	ENSG00000120738	ENSG00000111799	ENSG00000120440
HCC22	-	49	ENSG00000187908	ENSG00000006606	ENSG00000147573	ENSG00000021826	ENSG00000172551	ENSG00000198626	ENSG00000060718	ENSG00000096088	ENSG00000179083	ENSG00000133048	ENSG00000183549	ENSG00000183486	ENSG00000046774	ENSG00000105855	ENSG00000060656	ENSG00000155495	ENSG00000159307	ENSG00000174740	ENSG00000111404	ENSG00000182541	ENSG00000086570	ENSG00000166006	ENSG00000185686	ENSG00000185721	ENSG00000154645	ENSG00000180448	ENSG00000103534	ENSG00000155304	ENSG00000151365	ENSG00000183729	ENSG00000269067	ENSG00000138798	ENSG00000213190	ENSG00000132465	ENSG00000112293	ENSG00000077522	ENSG00000198054	ENSG00000127324	ENSG00000125354	ENSG00000161896	ENSG00000259803	ENSG00000203857	ENSG00000123243	ENSG00000137860	ENSG00000184205	ENSG00000102048	ENSG00000106483
HCC24	+	3	ENSG00000081051	ENSG00000133110	ENSG00000011465
HCC24	-	3	ENSG00000122194	ENSG00000130649	ENSG00000124253
HCC25	+	144	ENSG00000110244	ENSG00000204983	ENSG00000113249	ENSG00000073734	ENSG00000169429	ENSG00000110243	ENSG00000130844	ENSG00000021461	ENSG00000122176	ENSG00000125740	ENSG00000211445	ENSG00000086696	ENSG00000026297	ENSG00000164742	ENSG00000261115	ENSG00000162383	ENSG00000170323	ENSG00000143776	ENSG00000068985	ENSG00000258484	ENSG00000146021	ENSG00000129654	ENSG00000160870	ENSG00000187164	ENSG00000146674	ENSG00000166900	ENSG00000198758	ENSG00000133169	ENSG00000146122	ENSG00000081041	ENSG00000124260	ENSG00000096433	ENSG00000162645	ENSG00000198286	ENSG00000144908	ENSG00000184557	ENSG00000123342	ENSG00000134538	ENSG00000169242	ENSG00000213213	ENSG00000134531	ENSG00000110436	ENSG00000018280	ENSG00000122121	ENSG00000130821	ENSG00000080031	ENSG00000159388
HCC25	-	199	ENSG00000213759	ENSG00000163618	ENSG00000110680	ENSG00000196616	ENSG00000160963	ENSG00000114200	ENSG00000156103	ENSG00000132693	ENSG00000120457	ENSG00000067798	ENSG00000011465	ENSG00000109586	ENSG00000130649	ENSG00000078898	ENSG00000112936	ENSG00000170962	ENSG00000106236	ENSG00000173432	ENSG00000039537	ENSG00000164932	ENSG00000183117	ENSG00000135919	ENSG00000139329	ENSG00000134339	ENSG00000096006	ENSG00000134853	ENSG00000130173	ENSG00000064692	ENSG00000173898	ENSG00000198610	ENSG00000122711	ENSG00000164176	ENSG00000115290	ENSG00000106538	ENSG00000231213	ENSG00000215644	ENSG00000006118	ENSG00000198374	ENSG00000109181	ENSG00000085563	ENSG00000152154	ENSG00000000971	ENSG00000103034	ENSG00000227124	ENSG00000184349	ENSG00000153707	ENSG00000135144
HCC26	+	155	ENSG00000124491	ENSG00000091986	ENSG00000134028	ENSG00000041982	ENSG00000100979	ENSG00000124212	ENSG00000170345	ENSG00000163520	ENSG00000111674	ENSG00000110799	ENSG00000108691	ENSG00000203710	ENSG00000059804	ENSG00000169429	ENSG00000115380	ENSG00000018236	ENSG00000133110	ENSG00000164176	ENSG00000154451	ENSG00000153822	ENSG00000144810	ENSG00000140274	ENSG00000158270	ENSG00000115165	ENSG00000148848	ENSG00000140279	ENSG00000164932	ENSG00000173372	ENSG00000113083	ENSG00000177575	ENSG00000138755	ENSG00000134013	ENSG00000137573	ENSG00000072694	ENSG00000168685	ENSG00000106624	ENSG00000140937	ENSG00000177675	ENSG00000171388	ENSG00000184254	ENSG00000142583	ENSG00000257335	ENSG00000070526	ENSG00000104951	ENSG00000185633	ENSG00000184557	ENSG00000145147
HCC26	-	37	ENSG00000130649	ENSG00000160868	ENSG00000198099	ENSG00000118137	ENSG00000196616	ENSG00000156968	ENSG00000001626	ENSG00000172955	ENSG00000166743	ENSG00000197888	ENSG00000129596	ENSG00000110169	ENSG00000145192	ENSG00000187758	ENSG00000114279	ENSG00000158104	ENSG00000117601	ENSG00000110245	ENSG00000197991	ENSG00000105398	ENSG00000138115	ENSG00000165471	ENSG00000118514	ENSG00000163581	ENSG00000107518	ENSG00000068078	ENSG00000122194	ENSG00000119927	ENSG00000078114	ENSG00000261701	ENSG00000148965	ENSG00000147676	ENSG00000116678	ENSG00000121410	ENSG00000138079	ENSG00000160870	ENSG00000135094
[truncated: 1,680 more columns]

## Sheet: gene_by_freq
ID	Symbol	PvT	Freq	FDR(Freq)	Patient:Qvalue:TumorExp:PVTTExpr
ENSG00000011465	DCN	-	11	0	HCC3:3.46e-008:5222:136|HCC7:1.93e-007:24202:92|HCC8:7.85e-011:11728:290|HCC10:3.20e-002:1252:197|HCC11:5.46e-003:8385:2545|HCC12:7.66e-004:5023:1103|HCC13:1.48e-005:2778:353|HCC17:1.79e-003:84292:3253|HCC18:2.11e-002:1541:339|HCC21:8.64e-002:10355:3316|HCC25:1.04e-006:2376:175
ENSG00000021826	CPS1	-	8	8.75e-05	HCC6:7.23e-005:77205:717|HCC8:1.56e-007:15956:624|HCC10:9.54e-003:1191:166|HCC11:7.69e-007:30622:476|HCC13:2.22e-005:23030:3002|HCC18:8.42e-004:24123:3730|HCC19:2.22e-002:107770:16472|HCC22:6.21e-005:26732:1870
ENSG00000041982	TNC	+	8	0	HCC6:1.49e-006:67:1710|HCC10:9.45e-002:223:920|HCC11:2.15e-004:2787:10435|HCC12:1.45e-004:1798:12559|HCC15:2.18e-006:928:7132|HCC19:1.74e-002:167:879|HCC22:5.11e-004:1447:7385|HCC26:3.57e-006:1067:15629
ENSG00000106483	SFRP4	-	8	8.75e-05	HCC3:2.37e-002:629:18|HCC7:4.30e-006:1151:36|HCC8:2.27e-004:1413:73|HCC11:2.41e-004:1020:127|HCC12:3.70e-002:797:55|HCC17:2.86e-006:3784:468|HCC21:8.64e-002:740:62|HCC22:9.02e-002:753:149
ENSG00000130649	CYP2E1	-	8	8.75e-05	HCC6:1.03e-005:1878:311|HCC7:1.84e-006:39633:160|HCC11:9.31e-010:2193:142|HCC18:1.34e-005:6871:424|HCC21:5.50e-007:8838:234|HCC24:1.14e-002:1330:85|HCC25:2.67e-006:4023:394|HCC26:7.46e-007:3258:177
ENSG00000139329	LUM	-	8	8.75e-05	HCC3:5.97e-010:4980:92|HCC7:7.32e-008:18097:57|HCC8:5.52e-011:10116:80|HCC11:3.54e-002:9035:4180|HCC12:5.06e-003:6538:1780|HCC13:1.04e-009:4307:204|HCC17:3.75e-003:55581:6847|HCC25:1.74e-005:1660:64
ENSG00000160868	CYP3A4	-	8	8.75e-05	HCC3:6.24e-003:3490:1030|HCC6:2.64e-002:520:75|HCC7:1.34e-006:29660:299|HCC8:2.51e-009:14242:117|HCC11:5.64e-009:20593:230|HCC18:1.00e-002:1106:109|HCC21:2.52e-005:3140:252|HCC26:1.44e-005:1757:132
ENSG00000196569	LAMA2	-	8	8.75e-05	HCC3:5.16e-007:2218:84|HCC7:3.35e-009:6672:94|HCC8:3.08e-007:4859:448|HCC11:1.97e-004:6262:1944|HCC13:6.18e-003:943:217|HCC16:8.09e-002:4479:1291|HCC17:1.26e-005:18568:1472|HCC25:1.58e-002:1254:170
ENSG00000198650	TAT	-	8	8.75e-05	HCC6:3.35e-009:27006:404|HCC7:7.67e-007:18888:1059|HCC10:4.21e-002:653:72|HCC11:1.39e-006:30415:1972|HCC12:5.02e-002:1907:477|HCC18:2.65e-005:4437:604|HCC19:3.24e-008:12879:1062|HCC25:5.89e-003:4225:1246
ENSG00000050555	LAMC3	-	7	0.00143889	HCC7:5.05e-004:1356:125|HCC8:2.56e-002:1126:244|HCC11:1.38e-002:1576:548|HCC16:6.16e-004:1899:127|HCC17:3.76e-007:3761:159|HCC19:8.71e-002:233:23|HCC21:5.84e-002:1709:390
ENSG00000106819	ASPN	-	7	0.00143889	HCC3:1.29e-004:4588:674|HCC7:1.87e-008:8589:670|HCC8:1.45e-002:4901:1668|HCC11:1.45e-002:6900:2882|HCC16:6.79e-002:6209:2052|HCC17:2.51e-006:12150:1341|HCC25:7.89e-002:1730:556
ENSG00000118004	COLEC11	-	7	0.00143889	HCC7:6.38e-002:3466:1637|HCC8:1.92e-003:1431:240|HCC10:4.57e-003:2849:736|HCC11:1.28e-004:1779:414|HCC13:1.92e-004:2718:761|HCC17:5.14e-009:8974:201|HCC21:1.28e-004:1381:165
ENSG00000122641	INHBA	-	7	0.00143889	HCC3:1.48e-003:2020:372|HCC6:5.22e-003:3097:986|HCC7:8.63e-007:4343:356|HCC8:7.32e-007:3055:234|HCC11:1.35e-003:2763:854|HCC13:5.24e-004:3938:1088|HCC17:2.20e-002:5032:1726
ENSG00000132465	IGJ	-	7	0.00143889	HCC7:1.94e-008:5697:11|HCC8:9.50e-010:3526:15|HCC11:8.19e-003:1154:367|HCC12:3.00e-006:2169:159|HCC17:4.47e-007:24880:1081|HCC22:5.60e-002:1201:353|HCC25:7.25e-002:377:22
ENSG00000134853	PDGFRA	-	7	0.00143889	HCC3:9.95e-005:1405:103|HCC7:4.36e-010:6322:27|HCC8:1.45e-007:1960:14|HCC11:2.35e-002:3023:1284|HCC13:1.80e-003:784:66|HCC17:6.42e-007:19106:1365|HCC25:2.80e-005:7998:1120
ENSG00000138061	CYP1B1	-	7	0.00143889	HCC6:1.06e-002:2036:724|HCC7:2.74e-006:9645:1109|HCC8:3.59e-004:4606:1209|HCC11:4.45e-003:4286:1360|HCC12:7.64e-002:1568:345|HCC13:1.64e-005:4576:912|HCC17:5.96e-004:17757:3440
ENSG00000138115	CYP2C8	-	7	0.00143889	HCC3:8.35e-002:6702:2498|HCC6:3.62e-003:2619:909|HCC7:2.10e-002:9365:3737|HCC17:1.93e-006:3196:419|HCC21:8.19e-002:4502:1213|HCC25:2.44e-003:1015:134|HCC26:3.20e-002:728:92
ENSG00000158104	HPD	-	7	0.00143889	HCC7:4.00e-002:13752:5489|HCC8:5.52e-011:4590:23|HCC11:5.86e-010:4330:76|HCC18:5.55e-002:1232:182|HCC21:2.52e-005:2211:71|HCC25:3.58e-003:1006:137|HCC26:9.83e-003:663:43
ENSG00000163017	ACTG2	+	7	0.0003	HCC6:2.77e-005:60:1198|HCC12:3.83e-002:204:1229|HCC15:2.32e-005:407:3922|HCC17:3.43e-003:307:1260|HCC21:1.17e-002:97:1127|HCC22:8.30e-002:154:740|HCC26:5.58e-003:177:1099
ENSG00000254709	IGLL5	-	7	0.00143889	HCC3:4.58e-002:339:3|HCC7:2.74e-008:2422:3|HCC8:2.06e-005:1158:13|HCC11:5.06e-002:745:208|HCC12:2.75e-003:1405:63|HCC17:1.81e-008:5441:109|HCC25:2.36e-003:741:10
ENSG00000001626	CFTR	-	6	0.0195333	HCC7:5.37e-008:2588:5|HCC8:4.51e-005:1118:80|HCC17:8.78e-010:4237:7|HCC21:6.01e-002:1436:379|HCC25:1.52e-002:492:1|HCC26:3.57e-004:905:9
ENSG00000060718	COL11A1	-	6	0.0195333	HCC3:2.39e-003:778:16|HCC8:8.15e-002:178:5|HCC11:8.06e-006:968:15|HCC13:1.17e-004:1019:66|HCC17:1.69e-005:1472:7|HCC22:5.19e-004:2334:355
ENSG00000101825	MXRA5	-	6	0.0195333	HCC3:1.43e-004:1549:134|HCC7:4.15e-009:3518:267|HCC8:2.16e-006:1850:59|HCC11:2.78e-005:2319:431|HCC13:4.07e-007:2967:163|HCC17:1.02e-003:4697:1441
ENSG00000110324	IL10RA	-	6	0.0195333	HCC6:2.99e-002:1266:498|HCC7:1.22e-003:3365:945|HCC8:1.91e-002:2153:652|HCC11:3.69e-002:2855:1312|HCC13:6.51e-002:3030:1558|HCC19:1.19e-002:4246:1712
ENSG00000112936	C7	-	6	0.0195333	HCC3:1.11e-005:1230:72|HCC7:2.82e-008:22744:48|HCC8:9.33e-009:8939:198|HCC11:3.33e-003:11250:4203|HCC17:6.57e-004:145364:2652|HCC25:3.42e-006:1625:25
ENSG00000115380	EFEMP1	-	6	0.0195333	HCC3:3.24e-006:2191:107|HCC7:3.35e-009:6931:21|HCC8:4.93e-008:4586:132|HCC13:5.45e-003:938:170|HCC17:1.76e-003:26554:4291|HCC25:2.75e-002:1526:425
ENSG00000117594	HSD11B1	-	6	0.0195333	HCC6:6.19e-011:16321:43|HCC7:1.47e-004:4994:1327|HCC8:4.48e-009:1878:15|HCC11:6.80e-011:12646:210|HCC21:5.58e-002:961:136|HCC25:5.85e-002:388:19
ENSG00000129009	ISLR	-	6	0.0195333	HCC3:6.04e-002:527:10|HCC7:1.87e-008:1558:9|HCC8:8.04e-005:963:3|HCC11:5.67e-002:935:362|HCC13:3.46e-002:292:34|HCC17:4.32e-004:4019:860
ENSG00000135919	SERPINE2	-	6	0.0195333	HCC7:2.63e-003:2073:506|HCC8:9.36e-004:1785:340|HCC11:5.67e-002:2124:889|HCC13:1.33e-007:3243:324|HCC17:1.05e-004:3144:530|HCC25:1.51e-005:5173:1024
ENSG00000138615	CILP	-	6	0.0195333	HCC3:2.88e-003:714:9|HCC7:1.03e-009:2213:2|HCC11:2.87e-003:493:18|HCC13:3.06e-002:314:35|HCC17:1.05e-007:1495:25|HCC21:2.37e-002:780:6
ENSG00000140937	CDH11	-	6	0.0195333	HCC3:4.20e-004:1808:197|HCC7:4.96e-007:2898:155|HCC8:2.88e-006:2605:309|HCC13:1.69e-003:1334:299|HCC17:1.90e-003:9119:2884|HCC19:7.26e-006:2023:302
ENSG00000164283	ESM1	+	6	0.0054	HCC7:4.03e-002:1964:4805|HCC11:2.78e-005:747:4948|HCC13:3.05e-004:635:3308|HCC17:2.43e-002:291:1010|HCC21:8.64e-002:373:1455|HCC25:5.85e-002:735:1989
ENSG00000165124	SVEP1	-	6	0.0195333	HCC3:2.88e-003:961:58|HCC7:1.85e-008:4622:83|HCC8:3.07e-006:1886:31|HCC11:2.74e-005:1534:216|HCC17:5.14e-009:15276:310|HCC21:8.90e-002:1248:241
ENSG00000169429	IL8	+	6	0.0054	HCC11:6.98e-004:3057:11916|HCC12:3.00e-006:1322:8343|HCC18:5.93e-002:613:2136|HCC19:4.15e-010:44:7429|HCC25:3.42e-006:682:5890|HCC26:1.81e-004:861:6809
ENSG00000170345	FOS	+	6	0.0054	HCC6:8.67e-005:1057:4435|HCC10:1.76e-004:426:2457|HCC11:4.68e-005:2757:14102|HCC18:5.55e-002:1502:5653|HCC22:1.97e-002:930:2930|HCC26:3.17e-005:754:4348
ENSG00000039537	C6	-	5	0.11934	HCC6:5.90e-002:19459:8596|HCC7:6.10e-003:12082:3771|HCC11:8.00e-005:28256:2911|HCC21:8.64e-002:2836:913|HCC25:8.60e-006:1427:104
ENSG00000059804	SLC2A3	+	5	0.0629786	HCC11:4.41e-002:1636:3431|HCC12:4.82e-003:2022:9654|HCC19:1.03e-002:942:2685|HCC25:2.97e-002:2179:6853|HCC26:1.31e-004:800:4253
ENSG00000067798	NAV3	-	5	0.11934	HCC7:5.16e-004:989:91|HCC8:3.53e-002:643:94|HCC11:2.67e-008:7129:400|HCC17:7.62e-003:3117:1024|HCC25:9.99e-007:2230:67
ENSG00000078098	FAP	-	5	0.11934	HCC3:4.32e-002:814:112|HCC7:3.17e-007:2949:184|HCC8:3.92e-006:1493:91|HCC13:1.28e-004:1072:117|HCC17:2.58e-003:5339:1417
ENSG00000087116	ADAMTS2	-	5	0.11934	HCC3:1.49e-004:1361:178|HCC7:1.59e-007:5012:374|HCC8:1.36e-008:2753:128|HCC13:1.20e-002:1478:477|HCC17:1.38e-002:6907:2150
ENSG00000090104	RGS1	-	5	0.11934	HCC3:7.47e-002:2870:1008|HCC7:3.01e-004:18989:3569|HCC11:1.62e-003:8494:2231|HCC13:7.91e-003:15891:5170|HCC21:2.37e-002:2609:645
ENSG00000091986	CCDC80	-	5	0.11934	HCC3:6.99e-008:2677:85|HCC7:3.98e-008:8308:223|HCC8:7.85e-011:3671:137|HCC13:4.41e-006:2183:327|HCC17:9.14e-003:31784:7240
ENSG00000104419	NDRG1	+	5	0.0629786	HCC8:2.96e-002:7154:43670|HCC11:7.48e-005:10782:180315|HCC18:5.95e-004:2462:18407|HCC22:1.89e-002:4379:16250|HCC25:5.42e-002:5296:16864
ENSG00000104447	TRPS1	-	5	0.11934	HCC6:6.79e-003:2133:776|HCC7:7.55e-004:2244:519|HCC8:7.68e-002:1804:674|HCC11:3.48e-003:3356:1186|HCC19:6.50e-006:4324:785
ENSG00000106333	PCOLCE	-	5	0.11934	HCC7:1.14e-002:1217:231|HCC8:1.57e-002:562:53|HCC13:5.10e-003:912:169|HCC17:5.29e-005:3625:689|HCC25:8.39e-003:2915:944
ENSG00000106624	AEBP1	-	5	0.11934	HCC3:3.24e-006:1782:103|HCC7:3.32e-010:5623:312|HCC8:5.55e-008:4529:158|HCC13:1.14e-003:2775:834|HCC17:2.49e-004:23010:4156
ENSG00000107317	PTGDS	-	5	0.11934	HCC7:1.65e-006:1492:8|HCC8:1.48e-003:692:10|HCC11:2.14e-002:284:23|HCC17:2.37e-010:5019:34|HCC19:1.14e-005:15117:2128
ENSG00000107562	CXCL12	-	5	0.11934	HCC7:2.31e-003:11175:3107|HCC8:3.44e-007:3330:323|HCC11:1.18e-004:1821:525|HCC17:3.70e-005:20741:2538|HCC19:1.41e-002:1037:271
ENSG00000112818	MEP1A	+	5	0.0629786	HCC7:2.73e-002:2001:5081|HCC11:1.49e-004:260:1571|HCC13:2.55e-005:472:2801|HCC22:7.77e-004:54:1079|HCC25:3.23e-002:378:1168
ENSG00000113594	LIFR	-	5	0.11934	HCC6:3.78e-004:2805:765|HCC7:1.47e-004:11278:2606|HCC8:5.79e-005:4621:821|HCC11:2.99e-002:1528:540|HCC17:6.12e-006:6803:1442
ENSG00000116678	LEPR	-	5	0.11934	HCC6:1.40e-007:38486:1557|HCC11:6.43e-006:8771:1212|HCC17:6.86e-002:2871:1092|HCC19:5.46e-002:18012:6356|HCC26:8.68e-002:10789:4242
ENSG00000117983	MUC5B	+	5	0.0629786	HCC6:3.45e-004:106:866|HCC11:2.37e-004:1031:47784|HCC19:1.18e-002:30:481|HCC22:1.97e-002:4881:26033|HCC26:4.30e-002:170:939
ENSG00000118523	CTGF	-	5	0.11934	HCC3:1.19e-003:1523:258|HCC7:1.67e-002:8881:3500|HCC8:1.12e-002:4466:1694|HCC13:6.29e-005:4106:764|HCC17:9.92e-005:17497:2868
ENSG00000120594	PLXDC2	-	5	0.11934	HCC3:5.63e-002:5987:2021|HCC7:7.27e-009:9577:762|HCC8:3.13e-003:6379:1554|HCC11:1.12e-002:13258:4365|HCC13:4.62e-007:8163:1182
ENSG00000123500	COL10A1	-	5	0.11934	HCC3:4.12e-002:1343:338|HCC7:8.91e-004:1908:352|HCC8:4.11e-002:1329:366|HCC11:2.28e-002:964:298|HCC17:8.28e-004:1469:216
ENSG00000130821	***	+	5	0.0629786	HCC7:7.17e-002:353:1129|HCC11:6.69e-009:309:4462|HCC19:1.63e-006:406:3702|HCC22:3.44e-003:531:2781|HCC25:8.59e-003:74:760
ENSG00000132693	CRP	-	5	0.11934	HCC6:2.60e-006:33245:1114|HCC11:5.40e-004:74475:4857|HCC12:2.74e-004:3091:545|HCC19:2.60e-004:15440:2931|HCC25:5.78e-007:7047:383
ENSG00000133110	POSTN	+	5	0.0629786	HCC6:1.50e-011:16:10382|HCC15:2.37e-004:2786:24068|HCC19:8.46e-004:16:787|HCC24:5.08e-003:305:2089|HCC26:2.56e-004:3000:29869
ENSG00000133574	GIMAP4	-	5	0.11934	HCC6:2.16e-002:2024:813|HCC7:1.46e-004:2773:718|HCC8:3.96e-003:2268:540|HCC11:3.58e-002:2858:1308|HCC19:1.84e-002:3258:1280
ENSG00000134339	SAA2	-	5	0.11934	HCC6:8.77e-002:85:9|HCC7:1.90e-004:1396:208|HCC11:1.99e-006:2116:260|HCC18:5.40e-007:3401:413|HCC25:1.74e-005:1230:54
ENSG00000135094	SDS	-	5	0.11934	HCC6:3.96e-006:1895:277|HCC7:4.15e-002:2510:1069|HCC11:4.60e-007:5093:871|HCC19:2.85e-002:4076:1519|HCC26:9.25e-002:1594:608
ENSG00000135272	MDFIC	-	5	0.11934	HCC6:1.28e-004:2891:718|HCC7:1.25e-005:3826:744|HCC8:4.15e-003:2526:588|HCC13:6.07e-003:5784:2392|HCC25:5.26e-002:1790:598
ENSG00000137077	CCL21	-	5	0.11934	HCC8:5.49e-003:576:21|HCC11:1.35e-002:893:234|HCC13:4.14e-002:204:8|HCC17:9.42e-009:3335:8|HCC25:7.23e-002:135:1
ENSG00000138080	EMILIN1	-	5	0.11934	HCC3:4.65e-002:827:160|HCC7:6.44e-007:3822:255|HCC8:1.81e-005:1939:267|HCC13:4.86e-004:2340:293|HCC17:4.56e-005:12394:2666
ENSG00000141338	ABCA8	-	5	0.11934	HCC6:1.00e-007:17321:381|HCC7:9.28e-006:4305:738|HCC8:1.70e-005:1576:104|HCC11:9.30e-003:1499:471|HCC19:4.34e-006:2875:239
ENSG00000142871	CYR61	+	5	0.0629786	HCC6:2.31e-004:330:1765|HCC12:2.67e-004:442:2707|HCC15:2.18e-002:1040:3854|HCC19:5.66e-003:155:1095|HCC26:2.06e-002:698:2220
ENSG00000148677	ANKRD1	-	5	0.11934	HCC3:3.24e-006:2034:187|HCC6:3.52e-002:377:55|HCC7:9.31e-003:756:127|HCC11:6.23e-004:856:121|HCC13:1.47e-003:2450:604
ENSG00000151388	ADAMTS12	-	5	0.11934	HCC3:2.08e-002:971:170|HCC7:5.42e-005:3528:712|HCC8:1.30e-005:1899:126|HCC10:8.89e-002:1444:420|HCC19:1.06e-006:3681:226
ENSG00000151790	***	-	5	0.11934	HCC6:6.97e-005:12000:3198|HCC7:5.03e-009:7216:254|HCC10:1.68e-006:13506:1642|HCC11:2.38e-005:34206:3324|HCC19:1.82e-002:3531:1279
ENSG00000154258	ABCA9	-	5	0.11934	HCC6:3.68e-003:672:95|HCC7:2.24e-004:2102:418|HCC11:6.85e-002:864:310|HCC13:1.69e-008:2083:262|HCC17:9.74e-002:3453:1426
ENSG00000155659	VSIG4	-	5	0.11934	HCC7:2.15e-004:1809:350|HCC8:5.81e-002:1256:402|HCC11:1.67e-003:2789:866|HCC13:9.56e-004:4894:1463|HCC19:2.13e-002:2085:696
ENSG00000156103	MMP16	-	5	0.11934	HCC7:7.42e-002:998:350|HCC8:4.50e-002:534:81|HCC17:1.77e-004:2462:475|HCC19:1.13e-007:2154:165|HCC25:2.28e-007:4503:298
ENSG00000157766	ACAN	+	5	0.0629786	HCC6:5.39e-005:3:818|HCC15:8.80e-007:1068:10850|HCC19:8.73e-002:35:336|HCC21:5.00e-002:49:678|HCC25:7.41e-002:47:473
ENSG00000162745	OLFML2B	+	5	0.0629786	HCC6:1.55e-004:158:1120|HCC11:4.24e-003:800:2483|HCC15:1.34e-002:731:2672|HCC21:4.15e-002:698:2579|HCC26:6.30e-002:734:2376
ENSG00000164694	FNDC1	-	5	0.11934	HCC3:8.89e-002:313:6|HCC7:4.52e-008:1503:15|HCC8:1.49e-003:752:21|HCC13:7.98e-002:264:48|HCC17:1.18e-006:2125:187
ENSG00000170458	CD14	-	5	0.11934	HCC6:2.01e-003:3590:1181|HCC7:9.16e-002:4738:2225|HCC11:1.58e-005:9132:1423|HCC13:1.28e-003:7020:2490|HCC19:3.40e-002:6284:2312
ENSG00000170509	HSD17B13	-	5	0.11934	HCC8:6.09e-006:1998:115|HCC11:1.65e-010:10887:256|HCC12:7.64e-002:695:68|HCC17:2.45e-007:2696:103|HCC25:5.89e-003:715:51
ENSG00000173432	SAA1	-	5	0.11934	HCC6:2.59e-002:250:12|HCC7:3.23e-006:2957:539|HCC11:2.18e-009:3409:172|HCC18:2.65e-005:4795:607|HCC25:8.60e-006:1249:35
ENSG00000175003	SLC22A1	-	5	0.11934	HCC6:2.65e-004:831:48|HCC7:2.82e-007:1762:116|HCC8:2.96e-002:822:173|HCC11:8.19e-003:638:91|HCC17:4.71e-002:1093:275
ENSG00000176907	C8orf4	-	5	0.11934	HCC7:1.13e-005:6497:786|HCC8:8.35e-003:2163:707|HCC11:6.21e-003:3270:1131|HCC13:6.01e-002:3837:1744|HCC17:5.00e-002:10639:3894
ENSG00000182492	***	-	5	0.11934	HCC3:5.75e-005:1812:108|HCC7:5.28e-009:4768:335|HCC8:2.14e-005:3536:381|HCC13:8.33e-004:2654:771|HCC17:4.58e-004:14772:2792
ENSG00000185070	FLRT2	-	5	0.11934	HCC7:2.12e-007:2372:83|HCC8:1.57e-005:1124:26|HCC13:1.74e-002:597:92|HCC17:2.77e-006:7247:642|HCC25:2.78e-002:696:83
ENSG00000187955	COL14A1	-	5	0.11934	HCC3:1.37e-004:2177:315|HCC7:4.36e-010:12002:198|HCC8:4.99e-007:6021:584|HCC17:1.69e-002:46750:7123|HCC19:9.87e-008:7019:438
ENSG00000196126	***	-	5	0.11934	HCC6:5.22e-003:9953:3468|HCC7:4.56e-004:2645:581|HCC8:2.56e-002:1803:581|HCC11:2.23e-003:23186:5698|HCC19:6.09e-002:6128:2705
ENSG00000196616	ADH1B	-	5	0.11934	HCC11:1.10e-005:7886:1186|HCC12:1.59e-005:4504:393|HCC21:2.82e-002:6193:1888|HCC25:2.21e-009:4223:85|HCC26:4.75e-005:4887:1027
ENSG00000198099	ADH4	-	5	0.11934	HCC8:1.02e-008:9738:166|HCC11:1.98e-004:1001:85|HCC21:6.09e-007:3147:131|HCC25:8.59e-003:1176:184|HCC26:1.96e-005:1873:108
ENSG00000240694	PNMA2	-	5	0.11934	HCC6:8.70e-003:555:72|HCC7:2.78e-002:349:21|HCC8:9.41e-002:135:5|HCC13:9.52e-002:486:139|HCC17:2.41e-004:1564:150
ENSG00000244067	GSTA2	-	5	0.11934	HCC3:6.24e-003:5524:1334|HCC6:4.82e-003:478:22|HCC11:4.23e-002:2185:980|HCC13:6.61e-007:8311:772|HCC19:2.08e-008:6198:353
ENSG00000255974	CYP2A6	-	5	0.11934	HCC6:1.24e-003:969:149|HCC8:8.46e-002:270:24|HCC11:2.74e-012:9452:252|HCC17:5.02e-002:604:91|HCC25:7.67e-002:258:9
ENSG00000005421	PON1	-	4	0.342543	HCC6:7.63e-007:8813:1526|HCC11:4.64e-010:7715:584|HCC19:1.73e-006:5224:1070|HCC25:4.82e-002:724:123
ENSG00000005471	ABCB4	-	4	0.342543	HCC6:6.71e-011:5868:392|HCC7:1.02e-002:8692:2126|HCC11:3.87e-008:19563:993|HCC19:7.51e-004:2752:578
ENSG00000007062	PROM1	-	4	0.342543	HCC6:1.21e-008:2662:96|HCC7:2.39e-003:592:30|HCC13:1.21e-007:1804:83|HCC17:1.90e-003:794:16
ENSG00000007237	GAS7	-	4	0.342543	HCC7:1.04e-003:2020:401|HCC8:1.80e-003:1329:254|HCC11:6.84e-004:2146:545|HCC13:4.52e-009:3522:317
ENSG00000012779	***	-	4	0.342543	HCC6:1.28e-003:1211:334|HCC7:5.88e-003:1194:187|HCC8:8.99e-002:874:282|HCC13:3.20e-002:3348:1371
ENSG00000013297	CLDN11	-	4	0.342543	HCC8:3.94e-002:382:22|HCC13:1.72e-008:5111:277|HCC17:3.80e-006:1989:109|HCC19:4.62e-002:1240:415
ENSG00000017373	***	+	4	0.352094	HCC7:4.14e-003:345:1203|HCC8:9.24e-002:433:1212|HCC13:5.75e-002:53:313|HCC19:3.70e-002:453:1464
ENSG00000018236	CNTN1	+	4	0.352094	HCC3:6.24e-003:134:1311|HCC11:7.19e-003:724:2264|HCC19:7.35e-002:82:504|HCC26:2.56e-004:24:1440
ENSG00000018280	SLC11A1	+	4	0.352094	HCC10:7.82e-002:359:1275|HCC19:6.14e-002:163:758|HCC25:8.39e-003:597:1756|HCC26:8.21e-002:94:588
ENSG00000019144	PHLDB1	-	4	0.342543	HCC7:2.36e-003:3006:866|HCC8:1.01e-002:2213:612|HCC17:9.03e-003:7414:2391|HCC19:8.21e-002:4785:2186
ENSG00000019169	MARCO	-	4	0.342543	HCC7:1.74e-007:1931:39|HCC8:2.79e-004:840:4|HCC13:1.53e-006:1699:30|HCC17:1.24e-002:833:154
ENSG00000019991	HGF	-	4	0.342543	HCC3:2.17e-002:1068:219|HCC7:4.36e-010:5840:321|HCC8:1.30e-005:2419:226|HCC17:5.03e-002:9230:3740
ENSG00000026508	CD44	+	4	0.352094	HCC6:3.36e-005:1124:5451|HCC19:2.42e-002:1334:3636|HCC22:1.97e-002:1167:3855|HCC26:9.75e-002:1915:5792
ENSG00000038427	VCAN	-	4	0.342543	HCC3:5.11e-008:8155:610|HCC7:8.34e-007:21881:1687|HCC8:5.21e-009:14155:1044|HCC13:6.11e-005:59273:1363
ENSG00000038945	MSR1	-	4	0.342543	HCC6:4.75e-002:5732:2683|HCC7:5.58e-002:11330:4602|HCC8:1.12e-002:6501:2302|HCC13:1.62e-004:19261:3822
ENSG00000044524	EPHA3	-	4	0.342543	HCC3:1.08e-004:1137:42|HCC7:9.25e-007:4442:293|HCC8:4.93e-008:2581:121|HCC17:5.40e-007:8980:859
ENSG00000048740	CELF2	-	4	0.342543	HCC7:1.17e-004:2586:570|HCC8:1.22e-002:1652:536|HCC11:6.71e-002:1727:821|HCC13:3.15e-002:1822:749
ENSG00000064300	NGFR	-	4	0.342543	HCC7:7.91e-006:1304:29|HCC8:2.15e-002:535:35|HCC11:1.64e-002:727:181|HCC17:2.53e-008:2226:89
ENSG00000066813	ACSM2B	-	4	0.342543	HCC6:2.31e-009:8482:85|HCC7:4.18e-002:4880:1950|HCC11:2.37e-006:23866:2420|HCC19:6.09e-002:1918:798
ENSG00000068615	REEP1	-	4	0.342543	HCC6:1.26e-003:924:130|HCC11:8.83e-003:600:49|HCC13:9.85e-002:742:268|HCC17:7.90e-002:275:19
ENSG00000070404	FSTL3	-	4	0.342543	HCC7:1.15e-004:1410:192|HCC8:2.94e-002:877:171|HCC11:4.38e-002:948:350|HCC17:1.25e-002:4075:1397
ENSG00000071967	CYBRD1	-	4	0.342543	HCC7:1.54e-003:5540:1407|HCC8:3.29e-004:3371:772|HCC11:1.88e-002:6840:2946|HCC17:3.72e-003:18428:4744
ENSG00000072694	FCGR2B	-	4	0.342543	HCC6:3.63e-002:495:111|HCC7:2.43e-002:785:148|HCC8:8.81e-002:319:38|HCC13:9.37e-002:617:203
ENSG00000073754	CD5L	-	4	0.342543	HCC7:1.22e-004:1597:137|HCC8:1.48e-003:1191:160|HCC17:6.10e-002:919:259|HCC19:1.43e-008:7237:222
ENSG00000074370	ATP2A3	-	4	0.342543	HCC7:2.37e-005:1198:75|HCC8:4.50e-002:627:103|HCC13:9.59e-004:974:122|HCC17:6.54e-002:1403:495
ENSG00000075213	SEMA3A	-	4	0.342543	HCC7:1.06e-002:474:5|HCC8:6.39e-002:237:1|HCC11:3.70e-002:287:44|HCC17:8.38e-002:1156:333
ENSG00000075223	SEMA3C	-	4	0.342543	HCC7:1.00e-005:2357:232|HCC8:1.25e-006:1458:72|HCC13:2.40e-008:2521:55|HCC17:7.93e-005:3484:494
ENSG00000077782	FGFR1	-	4	0.342543	HCC7:9.22e-003:1328:334|HCC8:5.75e-002:882:248|HCC13:8.41e-004:5819:1654|HCC17:7.81e-003:2700:875
ENSG00000078114	NEBL	-	4	0.342543	HCC7:6.98e-002:501:85|HCC11:3.77e-009:4790:149|HCC17:3.82e-002:385:19|HCC26:7.31e-002:5732:2473
ENSG00000079215	SLC1A3	-	4	0.342543	HCC6:6.09e-007:2319:250|HCC7:5.74e-002:1774:670|HCC8:5.35e-002:1561:500|HCC11:9.00e-006:3100:670
ENSG00000079931	MOXD1	-	4	0.342543	HCC7:1.87e-008:2561:15|HCC11:1.01e-003:1347:289|HCC17:1.03e-008:5145:188|HCC21:8.90e-002:725:101
ENSG00000081237	***	-	4	0.342543	HCC7:6.54e-004:16350:3530|HCC8:7.83e-004:11136:2812|HCC11:2.36e-002:8782:3722|HCC13:1.67e-002:10317:3962
ENSG00000081479	LRP2	+	4	0.352094	HCC11:1.16e-007:440:3052|HCC13:5.64e-006:992:5091|HCC19:4.18e-004:1326:6363|HCC26:2.57e-002:63:737
ENSG00000082074	FYB	-	4	0.342543	HCC7:1.20e-005:2895:595|HCC8:7.05e-003:2596:884|HCC11:5.26e-002:2160:917|HCC13:9.77e-003:2676:1108
ENSG00000082397	EPB41L3	-	4	0.342543	HCC6:9.64e-002:888:397|HCC8:9.40e-002:1282:500|HCC13:2.12e-006:7286:1099|HCC19:6.58e-002:2627:1229
ENSG00000084636	COL16A1	-	4	0.342543	HCC7:2.72e-008:2771:85|HCC8:3.29e-004:1358:154|HCC11:4.40e-002:3437:1621|HCC17:7.82e-005:5730:1051
ENSG00000087245	MMP2	-	4	0.342543	HCC3:1.09e-002:1168:184|HCC7:1.11e-006:4314:463|HCC8:3.05e-005:2823:305|HCC17:1.13e-005:20927:2315
ENSG00000090512	FETUB	-	4	0.342543	HCC6:5.45e-002:86:6|HCC11:1.51e-003:652:8|HCC18:1.79e-002:2045:479|HCC19:1.14e-005:1968:242
ENSG00000092964	DPYSL2	-	4	0.342543	HCC7:7.76e-003:8373:2969|HCC8:6.22e-003:5321:1662|HCC11:3.96e-002:18932:7773|HCC13:6.60e-002:6259:3362
ENSG00000093072	CECR1	-	4	0.342543	HCC7:6.79e-003:2363:776|HCC8:1.32e-002:2629:898|HCC11:3.21e-002:2890:1222|HCC13:2.78e-003:3230:1005
ENSG00000094963	FMO2	-	4	0.342543	HCC7:6.22e-008:2425:97|HCC8:2.11e-002:326:13|HCC11:8.46e-003:788:138|HCC17:1.16e-003:2777:569
ENSG00000096433	ITPR3	+	4	0.352094	HCC6:1.27e-009:166:9736|HCC11:1.10e-004:2973:17251|HCC19:2.56e-003:2046:8653|HCC25:3.01e-003:400:1899
ENSG00000099812	MISP	+	4	0.352094	HCC6:3.00e-010:29:3267|HCC11:5.69e-009:140:3543|HCC19:8.76e-002:4:94|HCC26:6.23e-003:422:2028
ENSG00000100767	PAPLN	-	4	0.342543	HCC7:4.21e-004:2548:433|HCC8:3.94e-002:1567:473|HCC11:1.76e-004:14193:3040|HCC17:9.11e-006:2757:275
ENSG00000100985	MMP9	+	4	0.352094	HCC10:1.68e-006:146:2411|HCC11:1.66e-007:97:1725|HCC19:1.73e-006:441:3793|HCC26:5.87e-003:1384:5371
ENSG00000101323	HAO1	-	4	0.342543	HCC6:2.51e-004:6035:1150|HCC11:2.96e-005:10734:2345|HCC19:3.18e-005:2329:343|HCC25:2.56e-002:327:11
ENSG00000101335	MYL9	+	4	0.352094	HCC6:8.32e-006:79:1696|HCC15:7.61e-004:588:2853|HCC19:3.24e-003:335:1583|HCC26:1.27e-002:804:2874
ENSG00000103187	COTL1	-	4	0.342543	HCC7:2.18e-003:2902:810|HCC8:5.71e-003:2113:545|HCC11:3.29e-002:2365:1086|HCC13:2.28e-004:3299:714
ENSG00000103196	CRISPLD2	-	4	0.342543	HCC7:5.37e-006:2423:222|HCC8:8.29e-004:1367:226|HCC11:1.46e-002:2638:1019|HCC17:1.17e-005:10242:1242
ENSG00000104760	FGL1	-	4	0.342543	HCC6:1.57e-005:62372:1290|HCC10:3.84e-003:5598:1427|HCC19:1.56e-002:16991:5361|HCC25:4.57e-002:64519:10882
ENSG00000105398	SULT2A1	-	4	0.342543	HCC6:7.72e-010:13041:236|HCC11:2.91e-004:44278:1052|HCC21:6.91e-004:2648:377|HCC26:2.75e-002:8921:2700
ENSG00000105664	COMP	-	4	0.342543	HCC7:5.14e-003:327:3|HCC8:3.49e-002:161:1|HCC11:3.06e-002:136:4|HCC17:9.44e-002:149:10
ENSG00000105855	ITGB8	-	4	0.342543	HCC7:2.43e-003:1052:163|HCC13:5.12e-007:2057:165|HCC17:4.32e-004:1691:281|HCC22:7.32e-003:1642:298
ENSG00000105855	ITGB8	+	4	0.352094	HCC6:5.79e-011:55:8396|HCC8:2.11e-002:1477:4303|HCC11:1.21e-007:431:4935|HCC19:4.64e-004:127:1352
ENSG00000105967	TFEC	-	4	0.342543	HCC7:1.47e-004:3728:875|HCC8:1.14e-003:2958:879|HCC11:1.40e-002:2435:1020|HCC13:4.18e-003:2546:898
ENSG00000106034	CPED1	-	4	0.342543	HCC6:1.08e-007:4082:362|HCC7:1.60e-003:2917:931|HCC8:1.93e-003:1587:260|HCC11:7.94e-008:4100:513
ENSG00000107099	DOCK8	-	4	0.342543	HCC7:1.22e-003:5111:1399|HCC8:6.61e-003:3399:1109|HCC11:6.48e-002:3870:1925|HCC13:7.82e-006:5088:1190
ENSG00000107518	ATRNL1	-	4	0.342543	HCC6:4.68e-002:165:9|HCC11:4.48e-008:1968:23|HCC19:1.42e-005:4098:666|HCC26:4.99e-002:8563:3363
ENSG00000108821	COL1A1	-	4	0.342543	HCC3:3.38e-007:13777:1605|HCC7:2.14e-003:52700:6218|HCC8:1.57e-005:30163:2451|HCC13:2.51e-003:50940:6445
ENSG00000108821	COL1A1	+	4	0.352094	HCC6:5.96e-008:492:24327|HCC15:6.63e-002:7004:50353|HCC19:2.91e-002:1527:3914|HCC26:8.47e-002:12536:77326
ENSG00000110077	MS4A6A	-	4	0.342543	HCC7:1.21e-003:5431:1556|HCC8:4.28e-002:5803:1998|HCC11:1.93e-002:6518:2591|HCC19:3.21e-003:6939:2498
ENSG00000110169	HPX	-	4	0.342543	HCC6:1.63e-009:27160:182|HCC7:2.82e-004:28242:3506|HCC11:3.71e-010:14083:253|HCC26:5.21e-003:6808:1996
ENSG00000110436	SLC1A2	-	4	0.342543	HCC8:7.98e-003:2605:722|HCC11:1.66e-002:449:36|HCC13:3.41e-002:1366:486|HCC21:8.64e-002:578:42
ENSG00000110799	VWF	+	4	0.352094	HCC10:7.16e-002:677:2172|HCC13:1.29e-004:2114:9659|HCC22:1.97e-002:3105:11478|HCC26:1.07e-004:2002:10405
ENSG00000111341	MGP	-	4	0.342543	HCC3:7.01e-003:901:36|HCC7:1.41e-008:3640:92|HCC8:2.72e-005:2365:299|HCC17:1.53e-003:15167:3633
ENSG00000111716	LDHB	-	4	0.342543	HCC7:1.75e-003:4097:1207|HCC8:1.25e-003:2328:516|HCC11:1.44e-003:6955:2510|HCC13:1.42e-006:18642:1903
ENSG00000111799	COL12A1	-	4	0.342543	HCC3:4.89e-006:3880:481|HCC7:1.60e-002:9081:3569|HCC8:1.30e-005:3813:520|HCC13:2.68e-004:5222:1296
ENSG00000111799	COL12A1	+	4	0.352094	HCC6:9.48e-011:83:3121|HCC15:3.95e-003:3372:18932|HCC22:9.41e-002:4401:11113|HCC26:3.28e-002:3496:11137
ENSG00000111913	FAM65B	-	4	0.342543	HCC7:3.04e-005:1874:287|HCC8:4.11e-002:787:146|HCC13:3.05e-002:576:140|HCC17:1.03e-002:1666:399
ENSG00000112655	PTK7	-	4	0.342543	HCC8:3.05e-003:765:58|HCC11:6.36e-003:2349:818|HCC13:9.33e-002:648:246|HCC17:4.20e-003:2422:601
ENSG00000112902	SEMA5A	-	4	0.342543	HCC6:5.15e-006:7916:1200|HCC7:1.91e-002:3631:1404|HCC11:3.02e-004:10200:2764|HCC17:2.82e-002:3900:1419
ENSG00000113721	PDGFRB	-	4	0.342543	HCC3:2.01e-003:3634:984|HCC7:8.58e-003:9542:3477|HCC8:8.00e-003:6187:1726|HCC17:3.15e-002:17648:5963
ENSG00000113905	HRG	-	4	0.342543	HCC6:5.00e-011:12890:159|HCC11:5.86e-008:28527:237|HCC18:5.93e-002:17940:4671|HCC25:5.69e-002:2656:1157
ENSG00000115009	CCL20	+	4	0.352094	HCC6:2.50e-003:2833:8312|HCC11:2.95e-007:620:6111|HCC17:3.86e-002:2522:5724|HCC19:4.01e-006:1614:9735
ENSG00000115232	ITGA4	-	4	0.342543	HCC7:8.69e-004:5443:1364|HCC8:1.32e-002:4445:1606|HCC11:1.58e-002:4974:1994|HCC13:2.01e-002:3207:1353
ENSG00000115461	IGFBP5	-	4	0.342543	HCC3:7.86e-004:4102:941|HCC7:8.95e-003:9268:3242|HCC11:2.91e-004:15241:2798|HCC19:1.59e-004:3658:908
ENSG00000116785	CFHR3	-	4	0.342543	HCC6:3.02e-004:823:74|HCC7:1.15e-002:9471:3510|HCC11:7.61e-004:1284:216|HCC17:4.88e-002:2990:1123
ENSG00000117020	AKT3	-	4	0.342543	HCC7:9.21e-003:3011:976|HCC8:1.26e-002:1926:517|HCC11:1.34e-002:4238:1521|HCC17:2.50e-002:3889:1417
ENSG00000117601	SERPINC1	-	4	0.342543	HCC6:3.20e-004:111771:199|HCC11:1.83e-004:45315:486|HCC19:5.79e-003:12860:3923|HCC26:9.90e-003:7662:2590
ENSG00000119681	LTBP2	-	4	0.342543	HCC3:8.55e-004:2582:403|HCC7:7.32e-008:6285:429|HCC11:1.58e-003:6433:1983|HCC17:9.73e-003:24462:5555
ENSG00000119888	EPCAM	-	4	0.342543	HCC7:6.79e-003:536:8|HCC8:5.46e-002:277:14|HCC13:1.47e-002:1212:398|HCC17:3.33e-002:531:45
ENSG00000119927	GPAM	-	4	0.342543	HCC6:2.83e-005:20234:3432|HCC8:1.44e-002:6533:1995|HCC11:5.28e-006:29637:1679|HCC26:6.99e-002:12640:4522
ENSG00000121410	A1BG	-	4	0.342543	HCC6:1.32e-010:5493:319|HCC11:2.11e-010:5352:139|HCC18:4.82e-003:6427:1731|HCC26:8.85e-002:1186:241
ENSG00000123338	NCKAP1L	-	4	0.342543	HCC7:8.22e-003:4412:1289|HCC8:3.14e-002:3477:1173|HCC11:3.18e-002:3996:1617|HCC13:5.48e-004:6390:1452
ENSG00000123838	C4BPA	-	4	0.342543	HCC6:3.22e-004:109257:511|HCC7:4.16e-002:16255:5765|HCC11:4.55e-012:14992:265|HCC12:5.20e-002:1439:364
ENSG00000124212	PTGIS	-	4	0.342543	HCC3:2.72e-002:638:17|HCC7:3.35e-009:2712:29|HCC8:1.07e-007:1509:30|HCC17:3.94e-006:5235:503
ENSG00000124253	PCK1	-	4	0.342543	HCC18:2.21e-005:2957:270|HCC21:8.67e-005:3055:280|HCC24:3.86e-002:786:42|HCC25:1.42e-002:5871:1710
ENSG00000125144	MT1G	-	4	0.342543	HCC7:2.00e-005:1225:18|HCC10:3.25e-002:2561:896|HCC13:1.18e-006:1760:106|HCC21:8.98e-002:488:12
ENSG00000125354	2016-09-06	-	4	0.342543	HCC6:8.89e-010:8433:447|HCC8:3.09e-002:1150:282|HCC11:8.87e-004:4170:1069|HCC22:7.07e-002:4537:1772
ENSG00000125740	FOSB	+	4	0.352094	HCC6:6.05e-002:43:329|HCC11:2.73e-002:132:610|HCC18:8.26e-003:127:1200|HCC25:2.57e-005:176:1719
ENSG00000125869	LAMP5	-	4	0.342543	HCC7:6.27e-002:163:9|HCC8:7.20e-002:129:4|HCC10:1.57e-003:7215:1416|HCC17:7.90e-002:279:23
ENSG00000127951	FGL2	-	4	0.342543	HCC7:1.03e-002:10773:3655|HCC8:1.61e-002:9088:3283|HCC11:9.93e-004:9388:2821|HCC19:3.83e-002:13319:5166
ENSG00000127954	STEAP4	-	4	0.342543	HCC7:5.28e-009:2153:195|HCC8:2.05e-002:533:41|HCC11:3.53e-002:1125:336|HCC17:6.83e-006:6467:1026
ENSG00000128815	WDFY4	-	4	0.342543	HCC7:1.54e-004:2605:432|HCC8:4.81e-003:1715:484|HCC11:5.34e-002:1688:713|HCC13:1.56e-005:2195:341
ENSG00000130513	GDF15	+	4	0.352094	HCC6:1.47e-003:5185:23971|HCC11:5.92e-003:2349:5968|HCC18:5.48e-002:1095:3671|HCC25:7.90e-002:2427:5645
ENSG00000130592	LSP1	-	4	0.342543	HCC6:2.30e-002:1671:574|HCC7:2.44e-002:2250:845|HCC8:8.53e-002:1150:302|HCC13:3.16e-011:5507:377
ENSG00000130635	COL5A1	-	4	0.342543	HCC3:3.24e-006:4306:351|HCC7:2.92e-005:17259:2110|HCC8:3.92e-008:9466:679|HCC13:9.95e-007:11164:1666
ENSG00000131018	SYNE1	-	4	0.342543	HCC7:2.58e-004:11221:2798|HCC8:3.14e-002:7346:2984|HCC11:6.83e-003:12199:4193|HCC19:5.14e-002:8240:3723
ENSG00000133048	CHI3L1	-	4	0.342543	HCC6:1.93e-002:296:34|HCC8:3.84e-002:1934:653|HCC11:6.82e-008:4446:266|HCC22:9.01e-004:16009:2663
ENSG00000133104	SPG20	-	4	0.342543	HCC7:5.28e-002:2018:607|HCC8:1.94e-002:1387:355|HCC13:4.28e-002:1256:503|HCC19:2.26e-006:6475:644
ENSG00000133110	POSTN	-	4	0.342543	HCC3:6.60e-011:8016:79|HCC7:8.63e-007:16422:1129|HCC8:4.08e-008:7479:146|HCC13:1.17e-006:30238:512
ENSG00000133392	MYH11	-	4	0.342543	HCC7:2.01e-003:1856:397|HCC8:1.30e-005:2256:278|HCC11:5.31e-002:3432:1710|HCC17:4.39e-004:9578:2014
ENSG00000133392	MYH11	+	4	0.352094	HCC6:1.08e-005:230:1561|HCC13:7.73e-002:289:781|HCC15:3.95e-003:1045:4277|HCC16:7.64e-002:1106:3700
ENSG00000133800	LYVE1	-	4	0.342543	HCC6:2.57e-002:903:265|HCC7:5.31e-005:1439:178|HCC8:4.55e-002:333:23|HCC11:6.11e-002:554:135
ENSG00000134817	APLNR	-	4	0.342543	HCC7:9.39e-006:1826:154|HCC8:1.31e-004:1302:60|HCC11:8.36e-004:2002:436|HCC13:9.16e-002:768:250
ENSG00000135094	SDS	+	4	0.352094	HCC3:1.37e-004:2126:10794|HCC8:9.20e-004:1057:4021|HCC13:1.63e-003:6732:32311|HCC20:9.96e-002:3120:13584
ENSG00000135480	KRT7	-	4	0.342543	HCC7:1.42e-007:1849:6|HCC8:3.53e-002:809:131|HCC11:6.18e-010:4408:198|HCC17:5.26e-006:1686:29
ENSG00000136167	LCP1	-	4	0.342543	HCC7:4.06e-002:17074:6625|HCC8:3.53e-002:12194:4319|HCC11:3.17e-002:14463:5894|HCC13:1.48e-003:26301:4848
ENSG00000136732	GYPC	-	4	0.342543	HCC7:3.28e-002:1150:362|HCC8:7.90e-002:664:159|HCC11:6.39e-002:857:340|HCC19:2.19e-003:1681:348
ENSG00000136869	TLR4	-	4	0.342543	HCC8:4.17e-002:3591:1355|HCC11:6.47e-003:5764:2405|HCC13:7.55e-002:3664:1830|HCC19:3.43e-002:5418:2107
ENSG00000136872	ALDOB	-	4	0.342543	HCC6:2.60e-007:33098:515|HCC11:1.38e-002:65429:12675|HCC12:1.27e-002:6193:1862|HCC25:2.05e-003:6018:1500
ENSG00000137204	SLC22A7	-	4	0.342543	HCC6:9.55e-004:720:52|HCC11:5.12e-002:6832:3430|HCC19:1.56e-004:1787:391|HCC25:5.91e-002:285:5
ENSG00000137673	MMP7	-	4	0.342543	HCC7:1.67e-007:2060:32|HCC11:4.54e-002:1941:831|HCC13:4.85e-008:3826:83|HCC25:8.35e-002:293:19
ENSG00000137801	THBS1	-	4	0.342543	HCC3:5.74e-004:9305:1712|HCC7:6.55e-002:41907:10765|HCC8:7.24e-002:17872:6224|HCC11:4.86e-002:23383:9396
ENSG00000137872	SEMA6D	-	4	0.342543	HCC6:7.25e-003:620:80|HCC7:1.76e-002:701:130|HCC17:3.08e-003:1150:181|HCC19:4.12e-007:2916:130
ENSG00000138755	CXCL9	-	4	0.342543	HCC7:4.56e-004:1779:269|HCC8:1.25e-006:4196:439|HCC11:2.91e-002:1327:450|HCC12:1.06e-002:2066:458
ENSG00000140107	SLC25A47	-	4	0.342543	HCC8:6.21e-003:661:30|HCC11:7.87e-002:195:26|HCC17:1.03e-003:793:23|HCC19:5.30e-002:739:128
ENSG00000140285	FGF7	-	4	0.342543	HCC7:2.82e-007:1278:5|HCC8:5.57e-002:451:47|HCC13:4.30e-003:769:129|HCC17:1.14e-007:6103:464
ENSG00000142173	COL6A2	-	4	0.342543	HCC3:2.17e-002:3484:1139|HCC7:2.89e-003:14831:4093|HCC8:1.51e-005:6614:937|HCC13:3.74e-003:12874:4093
ENSG00000142627	EPHA2	+	4	0.352094	HCC6:2.61e-009:144:4720|HCC11:2.60e-002:1538:3658|HCC13:2.48e-002:934:2333|HCC19:3.53e-002:1863:4067
ENSG00000144642	RBMS3	-	4	0.342543	HCC3:4.19e-002:956:199|HCC7:1.26e-003:2599:646|HCC8:6.04e-003:1592:353|HCC17:7.60e-006:6113:931
ENSG00000144668	ITGA9	-	4	0.342543	HCC7:9.10e-004:6240:1437|HCC8:7.17e-003:4296:1543|HCC11:4.30e-002:4158:2046|HCC17:6.61e-002:8342:3672
ENSG00000144810	COL8A1	-	4	0.342543	HCC3:4.89e-006:1758:70|HCC7:2.29e-007:2494:85|HCC8:5.55e-008:2081:137|HCC11:6.60e-002:3281:1453
ENSG00000144891	AGTR1	+	4	0.352094	HCC6:5.42e-003:5602:19413|HCC8:8.24e-002:2205:5192|HCC11:5.88e-003:2354:6799|HCC13:2.89e-002:748:1758
ENSG00000145147	SLIT2	-	4	0.342543	HCC7:1.64e-006:2016:98|HCC8:2.13e-004:1074:65|HCC11:2.71e-002:1222:421|HCC17:5.90e-004:3404:677
ENSG00000145192	AHSG	-	4	0.342543	HCC6:3.44e-004:105781:165|HCC8:3.29e-004:7438:2066|HCC11:3.03e-007:32896:553|HCC26:5.21e-003:7312:1858
ENSG00000146250	PRSS35	+	4	0.352094	HCC6:1.37e-004:8:845|HCC11:1.25e-003:162:979|HCC15:9.52e-003:102:961|HCC26:1.21e-002:61:815
ENSG00000147251	DOCK11	-	4	0.342543	HCC7:7.27e-005:4175:954|HCC8:8.48e-003:2377:618|HCC11:4.57e-002:4510:2060|HCC13:1.80e-003:4556:1660
ENSG00000148965	SAA4	-	4	0.342543	HCC6:9.48e-011:14988:31|HCC11:2.63e-010:3496:46|HCC25:4.63e-002:460:17|HCC26:8.13e-002:2328:855
ENSG00000149212	SESN3	-	4	0.342543	HCC7:5.98e-005:7762:1327|HCC8:8.05e-003:3970:1232|HCC11:4.21e-005:22126:3083|HCC19:8.24e-004:12102:2870
ENSG00000150687	PRSS23	-	4	0.342543	HCC3:7.07e-002:2446:849|HCC7:1.54e-003:4369:1491|HCC8:1.84e-003:4452:1373|HCC13:3.95e-002:3908:1951
ENSG00000151012	SLC7A11	-	4	0.342543	HCC8:1.66e-002:5197:1641|HCC11:1.75e-004:3328:847|HCC13:6.31e-006:10048:2055|HCC19:2.86e-002:15907:5564
ENSG00000154175	ABI3BP	-	4	0.342543	HCC7:4.16e-002:1532:528|HCC8:3.34e-002:915:237|HCC11:1.63e-004:1286:233|HCC17:3.46e-008:3512:342
ENSG00000154262	ABCA6	-	4	0.342543	HCC6:1.32e-010:12663:345|HCC11:2.05e-007:10849:1473|HCC13:1.40e-003:14661:3684|HCC19:1.15e-002:2046:635
ENSG00000154330	***	-	4	0.342543	HCC7:1.90e-002:673:106|HCC8:3.94e-002:461:37|HCC11:1.48e-003:754:62|HCC25:1.52e-002:2195:592
ENSG00000154553	PDLIM3	-	4	0.342543	HCC7:5.57e-004:3311:643|HCC8:1.72e-003:1432:322|HCC13:1.15e-004:2669:448|HCC17:8.28e-004:9265:1652
ENSG00000157087	ATP2B2	-	4	0.342543	HCC6:6.01e-009:3899:11|HCC11:8.95e-008:4975:480|HCC13:9.83e-004:4360:1512|HCC19:7.57e-002:7012:3350
ENSG00000157514	TSC22D3	-	4	0.342543	HCC6:1.06e-005:4093:717|HCC7:2.82e-007:4064:528|HCC8:9.46e-003:1284:321|HCC17:3.83e-002:4087:1772
ENSG00000158186	MRAS	-	4	0.342543	HCC6:1.32e-002:900:248|HCC7:1.13e-002:1334:343|HCC8:5.08e-002:1396:471|HCC11:1.85e-003:1832:428
ENSG00000160255	ITGB2	-	4	0.342543	HCC6:2.85e-002:3495:1458|HCC7:1.78e-003:6701:2102|HCC8:8.93e-003:5362:1550|HCC13:6.99e-006:16704:2303
ENSG00000161249	DMKN	+	4	0.352094	HCC6:7.84e-002:5:65|HCC11:1.12e-002:27:310|HCC13:3.98e-002:3:106|HCC16:6.79e-002:110:987
ENSG00000161896	IP6K3	-	4	0.342543	HCC8:4.19e-002:1978:736|HCC11:6.08e-009:3128:93|HCC13:4.14e-006:3088:279|HCC22:7.09e-002:3356:1126
ENSG00000162576	MXRA8	-	4	0.342543	HCC7:1.31e-003:1156:189|HCC8:5.23e-002:785:149|HCC10:4.76e-004:1826:353|HCC17:6.95e-004:3950:896
ENSG00000162591	MEGF6	-	4	0.342543	HCC7:6.12e-006:1601:146|HCC8:7.15e-004:1365:109|HCC11:1.93e-002:1147:365|HCC17:3.72e-006:3454:414
ENSG00000162849	KIF26B	-	4	0.342543	HCC7:1.56e-002:878:163|HCC8:2.87e-002:544:69|HCC13:4.05e-002:686:200|HCC17:6.49e-004:1957:304
ENSG00000163235	TGFA	+	4	0.352094	HCC6:9.22e-010:139:3386|HCC11:5.06e-006:174:1589|HCC13:1.30e-003:217:1280|HCC19:2.18e-007:269:2892
ENSG00000163359	COL6A3	-	4	0.342543	HCC3:1.21e-004:15153:2185|HCC7:3.47e-003:55533:8061|HCC8:2.63e-004:22064:2399|HCC13:7.30e-003:32082:8123
ENSG00000163453	IGFBP7	-	4	0.342543	HCC3:4.88e-002:6888:2174|HCC7:7.95e-003:22582:6150|HCC8:4.15e-004:14101:2848|HCC17:8.72e-002:51029:13459
ENSG00000163520	FBLN2	-	4	0.342543	HCC7:6.02e-006:1305:29|HCC8:1.57e-005:1126:15|HCC17:6.21e-003:6233:2119|HCC19:2.58e-002:4341:1952
ENSG00000163629	PTPN13	-	4	0.342543	HCC7:1.09e-004:1621:213|HCC8:2.22e-002:810:123|HCC17:1.77e-005:2887:584|HCC19:2.83e-003:4160:1216
ENSG00000163687	DNASE1L3	-	4	0.342543	HCC7:3.82e-005:1890:237|HCC8:7.22e-002:988:250|HCC11:3.67e-002:404:57|HCC17:1.38e-002:1360:326
ENSG00000163993	S100P	-	4	0.342543	HCC6:4.29e-002:876:333|HCC7:8.83e-002:512:116|HCC13:6.07e-003:5511:1728|HCC19:3.70e-003:7710:2382
ENSG00000164171	ITGA2	-	4	0.342543	HCC7:8.48e-004:2853:791|HCC13:1.34e-003:2106:595|HCC19:3.52e-002:2639:1158|HCC25:2.17e-002:15664:4289
ENSG00000164176	EDIL3	+	4	0.352094	HCC6:6.03e-009:233:2125|HCC15:2.51e-002:965:3782|HCC21:5.37e-002:615:2418|HCC26:3.20e-004:915:4210
ENSG00000164251	F2RL1	+	4	0.352094	HCC6:1.16e-006:1144:8857|HCC11:3.84e-002:1972:3937|HCC13:1.47e-007:230:2947|HCC19:1.15e-007:332:6603
ENSG00000164266	SPINK1	-	4	0.342543	HCC6:1.17e-007:37254:120|HCC11:4.02e-002:18521:7538|HCC12:6.37e-002:5351:1686|HCC19:6.58e-002:35919:9082
ENSG00000164692	COL1A2	-	4	0.342543	HCC3:2.57e-004:20617:2917|HCC7:1.14e-002:85490:10078|HCC8:1.32e-002:38807:4997|HCC13:3.68e-002:35632:9237
ENSG00000164825	DEFB1	-	4	0.342543	HCC6:2.73e-003:7557:2401|HCC7:4.79e-006:3055:454|HCC8:4.31e-008:2759:157|HCC11:4.84e-004:3884:973
ENSG00000164949	GEM	-	4	0.342543	HCC3:9.97e-002:909:221|HCC7:1.01e-006:3687:329|HCC8:1.38e-003:1674:264|HCC17:5.40e-007:9148:908
ENSG00000165215	***	+	4	0.352094	HCC6:8.82e-002:705:1454|HCC11:8.14e-002:248:778|HCC13:2.26e-003:66:691|HCC19:3.31e-007:97:2484
ENSG00000165471	MBL2	-	4	0.342543	HCC6:1.05e-008:2264:37|HCC11:8.67e-004:593:17|HCC19:1.61e-002:3127:1100|HCC26:3.23e-002:4412:1272
ENSG00000165949	IFI27	-	4	0.342543	HCC3:8.35e-002:1005:264|HCC7:3.14e-002:1345:389|HCC8:6.83e-002:776:185|HCC19:9.95e-002:2267:1007
ENSG00000166741	NNMT	-	4	0.342543	HCC6:2.28e-006:3165:629|HCC7:8.34e-005:4123:943|HCC11:1.46e-003:10566:3529|HCC19:1.13e-002:2653:722
ENSG00000166920	C15orf48	+	4	0.352094	HCC8:8.05e-002:893:2493|HCC11:4.35e-003:413:1393|HCC19:3.66e-007:235:3022|HCC26:5.39e-002:511:1720
ENSG00000166923	GREM1	-	4	0.342543	HCC11:2.05e-003:1008:196|HCC13:9.25e-009:13710:1541|HCC17:3.77e-007:4562:604|HCC19:1.45e-007:5774:614
ENSG00000167244	IGF2	-	4	0.342543	HCC7:2.00e-005:2679:516|HCC8:8.29e-007:1483:42|HCC11:9.72e-004:1142:203|HCC17:4.86e-005:2948:484
ENSG00000167588	GPD1	-	4	0.342543	HCC6:4.42e-003:2331:814|HCC7:2.02e-002:2007:744|HCC8:4.98e-002:1130:393|HCC11:7.16e-004:1551:349
ENSG00000167613	***	-	4	0.342543	HCC7:8.02e-002:2156:886|HCC8:3.18e-002:1826:584|HCC11:6.80e-002:2337:1027|HCC13:1.20e-004:3909:876
ENSG00000168389	MFSD2A	-	4	0.342543	HCC6:1.67e-002:622:120|HCC7:1.93e-007:1591:30|HCC11:5.13e-005:1409:193|HCC13:9.37e-002:367:78
ENSG00000168542	COL3A1	-	4	0.342543	HCC3:3.58e-002:38060:5350|HCC7:4.36e-004:173521:12412|HCC8:2.30e-002:71757:10423|HCC13:3.48e-002:88404:17674
ENSG00000168685	IL7R	-	4	0.342543	HCC7:6.95e-009:6159:246|HCC8:2.16e-006:2565:303|HCC13:7.46e-004:2155:503|HCC17:6.70e-003:3180:957
ENSG00000169604	ANTXR1	-	4	0.342543	HCC3:1.62e-002:1845:455|HCC7:2.41e-006:4288:427|HCC8:2.67e-004:2935:606|HCC17:1.07e-004:9382:1638
ENSG00000169851	PCDH7	-	4	0.342543	HCC7:4.15e-004:735:9|HCC8:1.11e-002:470:3|HCC13:5.15e-002:269:39|HCC17:2.12e-004:2455:178
ENSG00000169896	ITGAM	-	4	0.342543	HCC7:5.33e-002:1820:743|HCC8:8.36e-002:1430:529|HCC11:2.03e-002:3819:1523|HCC13:6.81e-005:3953:832
ENSG00000170044	ZPLD1	+	4	0.352094	HCC6:1.06e-008:32:2990|HCC11:6.98e-002:24:197|HCC13:3.71e-002:2:141|HCC19:5.98e-002:1887:4184
ENSG00000170525	PFKFB3	+	4	0.352094	HCC6:6.35e-003:2814:8220|HCC11:3.02e-005:3144:35022|HCC19:1.49e-003:1377:5536|HCC25:1.70e-002:966:2789
ENSG00000170801	HTRA3	-	4	0.342543	HCC7:1.41e-002:765:91|HCC8:2.82e-003:731:44|HCC11:4.38e-002:661:181|HCC17:2.43e-004:1464:181
ENSG00000172243	CLEC7A	-	4	0.342543	HCC7:1.55e-004:2781:699|HCC8:1.97e-002:1857:552|HCC11:4.12e-002:1729:696|HCC13:2.34e-004:2826:688
ENSG00000172403	SYNPO2	-	4	0.342543	HCC7:2.00e-007:3370:386|HCC8:1.36e-005:2493:282|HCC17:7.41e-006:10378:1846|HCC19:7.71e-002:858:275
ENSG00000172817	CYP7B1	-	4	0.342543	HCC6:9.16e-002:1787:873|HCC7:1.20e-004:1468:174|HCC11:9.25e-008:2155:156|HCC19:7.92e-002:1129:351
ENSG00000172986	GXYLT2	-	4	0.342543	HCC8:6.84e-002:240:13|HCC11:7.27e-005:1380:66|HCC13:6.68e-004:2405:562|HCC17:1.37e-003:1731:291
ENSG00000173369	C1QB	-	4	0.342543	HCC7:3.44e-002:4994:1893|HCC8:4.70e-002:6601:2511|HCC11:2.22e-002:8790:3691|HCC19:2.32e-002:20572:7074
ENSG00000173372	C1QA	-	4	0.342543	HCC7:3.70e-002:4048:1874|HCC8:1.87e-002:5194:1851|HCC11:3.35e-002:6089:2743|HCC19:2.10e-002:16694:5188
ENSG00000173391	OLR1	-	4	0.342543	HCC3:1.59e-004:937:40|HCC7:3.30e-008:2692:177|HCC8:1.56e-002:439:5|HCC13:2.88e-009:8550:83
ENSG00000173801	***	+	4	0.352094	HCC6:7.75e-002:3338:6692|HCC8:8.81e-002:3265:7027|HCC13:5.12e-004:1459:4442|HCC19:9.79e-002:5053:12587
ENSG00000174348	PODN	-	4	0.342543	HCC3:5.43e-002:331:9|HCC7:4.30e-006:1142:11|HCC8:8.43e-003:534:19|HCC17:6.80e-009:4028:164
ENSG00000174600	CMKLR1	-	4	0.342543	HCC7:8.89e-003:1661:545|HCC8:5.87e-002:1690:567|HCC11:9.74e-002:1645:764|HCC19:6.72e-002:1952:804
ENSG00000178695	KCTD12	-	4	0.342543	HCC7:3.36e-003:11544:3198|HCC8:1.15e-003:9727:2662|HCC11:3.09e-002:7759:3368|HCC13:9.36e-002:6665:3377
ENSG00000181104	F2R	-	4	0.342543	HCC3:4.76e-003:2906:891|HCC7:1.37e-005:7368:1302|HCC8:3.87e-005:5070:1184|HCC17:2.82e-002:9060:3428
ENSG00000182240	BACE2	-	4	0.342543	HCC6:2.17e-003:24165:5509|HCC7:2.73e-002:1865:693|HCC8:2.38e-002:868:164|HCC13:1.81e-005:7184:1570
ENSG00000182492	***	+	4	0.352094	HCC6:1.25e-005:29:1203|HCC15:3.95e-003:609:2550|HCC22:1.11e-002:1374:5348|HCC26:2.39e-002:1260:4095
ENSG00000183486	MX2	-	4	0.342543	HCC7:5.45e-003:819:158|HCC8:7.68e-002:619:121|HCC13:8.72e-004:2530:542|HCC22:3.11e-003:2241:465
ENSG00000183549	ACSM5	-	4	0.342543	HCC6:2.88e-003:629:26|HCC7:5.10e-003:2600:741|HCC11:4.01e-009:9602:292|HCC22:1.29e-003:1860:482
ENSG00000184226	PCDH9	-	4	0.342543	HCC7:5.54e-003:691:42|HCC8:8.05e-002:296:30|HCC13:7.67e-002:241:32|HCC17:3.15e-004:1479:203
ENSG00000184292	TACSTD2	-	4	0.342543	HCC7:1.21e-003:629:3|HCC8:6.84e-002:217:5|HCC11:4.74e-004:900:53|HCC17:4.51e-002:301:19
ENSG00000184588	PDE4B	-	4	0.342543	HCC3:2.51e-002:5665:1503|HCC6:3.84e-005:2132:296|HCC7:5.76e-004:2304:533|HCC13:1.37e-003:3690:1109
ENSG00000186340	THBS2	-	4	0.342543	HCC3:3.46e-008:6585:206|HCC7:1.93e-007:18802:583|HCC8:7.67e-009:11742:629|HCC13:1.08e-006:6153:810
ENSG00000186340	THBS2	+	4	0.352094	HCC6:4.46e-011:51:6935|HCC15:2.32e-005:846:5274|HCC19:3.32e-002:70:497|HCC26:1.29e-002:5134:26171
ENSG00000186517	ARHGAP30	-	4	0.342543	HCC7:3.26e-002:2896:1133|HCC8:2.04e-002:1894:575|HCC11:8.62e-002:2089:1064|HCC13:9.28e-005:2581:622
ENSG00000187048	CYP4A11	-	4	0.342543	HCC6:4.85e-003:603:44|HCC11:2.75e-005:1073:64|HCC17:6.87e-003:614:28|HCC19:7.18e-002:1670:707
ENSG00000187474	FPR3	-	4	0.342543	HCC7:1.02e-002:4053:1446|HCC8:4.50e-002:2932:997|HCC11:8.50e-002:4954:2451|HCC13:1.04e-002:5445:1762
ENSG00000188783	PRELP	-	4	0.342543	HCC3:6.70e-002:574:55|HCC7:1.88e-003:561:5|HCC8:1.30e-002:639:54|HCC17:4.35e-006:2136:235
ENSG00000196159	FAT4	-	4	0.342543	HCC7:2.61e-005:4288:673|HCC8:6.09e-006:2294:239|HCC11:1.23e-003:3226:823|HCC17:1.56e-004:6460:1189
ENSG00000196329	GIMAP5	-	4	0.342543	HCC7:1.04e-002:1452:436|HCC8:2.23e-002:1432:450|HCC11:6.22e-002:1704:787|HCC19:3.25e-002:2349:873
ENSG00000196562	SULF2	-	4	0.342543	HCC7:4.92e-003:4117:1390|HCC8:3.33e-002:2727:989|HCC11:1.28e-002:15025:5416|HCC17:1.80e-004:11394:2468
ENSG00000197859	ADAMTSL2	-	4	0.342543	HCC7:1.74e-007:1841:30|HCC8:7.54e-002:936:276|HCC11:1.12e-005:2048:251|HCC17:9.22e-010:5192:136
ENSG00000197956	S100A6	+	4	0.352094	HCC6:2.09e-009:577:13196|HCC11:3.67e-003:6887:29452|HCC15:9.91e-002:591:1730|HCC19:1.16e-003:519:2275
ENSG00000198502	HLA-DRB5	-	4	0.342543	HCC6:8.69e-002:3540:1717|HCC7:1.26e-002:993:222|HCC8:5.59e-002:1325:416|HCC11:1.46e-003:14515:3451
ENSG00000198542	ITGBL1	-	4	0.342543	HCC3:3.84e-005:1125:10|HCC7:7.51e-007:1767:5|HCC8:2.44e-007:1738:47|HCC11:3.38e-003:1652:432
ENSG00000198610	***	-	4	0.342543	HCC6:4.65e-008:7519:280|HCC13:7.49e-002:13606:5969|HCC19:2.57e-006:12104:1551|HCC25:6.14e-005:13922:2236
ENSG00000198626	RYR2	-	4	0.342543	HCC7:5.04e-003:623:24|HCC8:3.94e-002:293:6|HCC17:6.72e-008:2976:54|HCC22:4.31e-004:8463:1613
ENSG00000198879	SFMBT2	-	4	0.342543	HCC7:2.29e-002:1595:531|HCC11:3.35e-002:1764:701|HCC13:4.46e-002:1504:640|HCC19:6.65e-005:3987:781
ENSG00000203326	ZNF525	+	4	0.352094	HCC6:8.66e-005:105:1051|HCC11:1.05e-003:340:1674|HCC13:1.18e-006:254:2065|HCC19:4.36e-002:455:1397
ENSG00000203710	CR1	-	4	0.342543	HCC7:2.56e-003:887:116|HCC8:3.34e-002:537:47|HCC13:1.01e-002:1222:378|HCC19:5.84e-002:875:265
ENSG00000204291	COL15A1	-	4	0.342543	HCC3:7.47e-002:1520:453|HCC7:1.72e-003:7079:2472|HCC8:9.31e-004:5074:1314|HCC13:9.24e-004:4965:1438
ENSG00000206538	VGLL3	-	4	0.342543	HCC3:2.82e-002:1180:198|HCC8:7.17e-002:526:69|HCC13:3.76e-002:749:173|HCC17:1.31e-004:3129:594
ENSG00000206538	VGLL3	+	4	0.352094	HCC6:1.49e-003:17:644|HCC12:6.41e-002:345:1671|HCC19:4.22e-002:92:582|HCC26:6.65e-003:269:1323
ENSG00000244734	HBB	+	4	0.352094	HCC8:2.93e-002:393:1374|HCC12:1.59e-005:1635:10293|HCC20:7.42e-002:299:1587|HCC21:1.69e-004:293:2264
ENSG00000003989	SLC7A2	-	3	0.742676	HCC6:1.09e-006:24682:2292|HCC11:1.98e-004:43086:1469|HCC19:1.93e-002:19524:6290
ENSG00000004468	CD38	-	3	0.742676	HCC7:3.89e-003:834:94|HCC8:8.58e-002:1513:526|HCC19:2.48e-002:1761:619
ENSG00000005102	MEOX1	-	3	0.742676	HCC8:5.54e-002:241:5|HCC11:7.12e-002:150:18|HCC17:8.79e-002:239:14
ENSG00000005844	ITGAL	-	3	0.742676	HCC6:2.03e-006:3288:447|HCC8:1.08e-002:1897:608|HCC11:5.93e-003:3075:1016
ENSG00000005884	ITGA3	+	3	0.776235	HCC6:2.09e-008:145:2960|HCC11:2.35e-006:2171:21255|HCC19:7.99e-007:264:2985
ENSG00000006074	CCL18	-	3	0.742676	HCC7:1.34e-002:296:6|HCC8:2.00e-002:317:14|HCC13:4.18e-010:2139:47
ENSG00000006611	USH1C	+	3	0.776235	HCC6:2.21e-005:747:4947|HCC11:2.88e-007:568:4617|HCC25:5.26e-002:14:468
ENSG00000007908	SELE	-	3	0.742676	HCC7:1.46e-005:1174:32|HCC8:7.97e-002:311:36|HCC11:2.34e-002:300:36
ENSG00000007933	FMO3	-	3	0.742676	HCC6:1.96e-008:26047:735|HCC8:9.82e-003:6356:2059|HCC11:1.57e-002:47640:10119
ENSG00000009694	TENM1	-	3	0.742676	HCC7:1.47e-002:942:251|HCC13:1.52e-006:1991:363|HCC19:9.41e-006:4131:663
ENSG00000009950	***	-	3	0.742676	HCC6:5.92e-003:3977:1390|HCC11:1.50e-004:6595:1779|HCC25:7.90e-002:3878:1560
ENSG00000010610	***	-	3	0.742676	HCC7:1.07e-002:3627:1225|HCC8:1.36e-002:3588:1174|HCC11:6.23e-002:2444:1198
ENSG00000010671	***	-	3	0.742676	HCC7:7.26e-004:1118:169|HCC11:5.59e-002:929:314|HCC13:2.93e-002:1133:314
ENSG00000011028	MRC2	-	3	0.742676	HCC7:5.61e-007:3215:350|HCC8:5.91e-003:1720:398|HCC13:3.89e-005:2018:360
ENSG00000011201	KAL1	-	3	0.742676	HCC7:4.09e-003:560:11|HCC8:5.28e-002:745:128|HCC13:2.53e-002:570:96
ENSG00000013588	GPRC5A	+	3	0.776235	HCC6:9.14e-002:11:98|HCC11:1.54e-004:80:989|HCC26:5.10e-002:403:1357
ENSG00000014257	ACPP	+	3	0.776235	HCC6:6.94e-002:10:133|HCC11:5.59e-003:104:832|HCC19:7.89e-008:20:2427
ENSG00000019505	SYT13	-	3	0.742676	HCC7:3.08e-002:242:3|HCC8:6.84e-002:152:4|HCC17:6.61e-002:777:188
ENSG00000019505	SYT13	+	3	0.776235	HCC6:2.45e-009:289:7276|HCC11:3.29e-005:382:2300|HCC19:1.68e-003:355:1612
ENSG00000020181	GPR124	-	3	0.742676	HCC7:2.86e-004:2103:429|HCC8:2.02e-003:1538:294|HCC17:6.08e-003:4971:1515
ENSG00000022267	FHL1	+	3	0.776235	HCC6:2.29e-002:796:2037|HCC13:2.45e-002:212:789|HCC15:1.02e-002:377:1516
ENSG00000023171	GRAMD1B	+	3	0.776235	HCC6:5.01e-008:465:4568|HCC11:3.11e-006:973:6006|HCC25:2.21e-002:257:1048
ENSG00000025708	TYMP	-	3	0.742676	HCC6:5.56e-002:4038:2113|HCC7:9.24e-002:2814:1289|HCC11:7.15e-003:7371:2536
ENSG00000026508	CD44	-	3	0.742676	HCC7:2.32e-004:8071:2140|HCC11:2.57e-002:8362:3494|HCC13:1.30e-007:11524:1369
ENSG00000028137	TNFRSF1B	-	3	0.742676	HCC6:3.61e-002:1998:833|HCC8:1.15e-002:2390:822|HCC13:2.74e-004:8024:2278
ENSG00000036473	OTC	-	3	0.742676	HCC6:1.81e-007:16951:1553|HCC8:1.25e-003:1211:142|HCC18:2.30e-002:2025:499
ENSG00000037280	FLT4	-	3	0.742676	HCC7:1.93e-002:1602:598|HCC8:3.37e-002:1011:287|HCC17:3.51e-002:2297:901
ENSG00000042493	CAPG	-	3	0.742676	HCC7:4.57e-005:2118:343|HCC8:4.72e-004:1804:400|HCC13:8.53e-009:4906:281
ENSG00000043462	LCP2	-	3	0.742676	HCC7:7.94e-003:2693:951|HCC8:3.94e-002:2102:710|HCC13:1.36e-004:4799:866
ENSG00000046604	DSG2	+	3	0.776235	HCC6:6.89e-002:10710:34384|HCC11:3.90e-002:9456:39742|HCC19:1.77e-002:2988:8137
ENSG00000046889	PREX2	+	3	0.776235	HCC6:6.42e-009:442:4690|HCC13:2.14e-002:611:1684|HCC25:5.17e-002:1295:3491
ENSG00000048052	HDAC9	-	3	0.742676	HCC7:1.12e-003:1441:359|HCC8:2.19e-002:1048:192|HCC11:1.78e-002:876:225
ENSG00000049130	KITLG	-	3	0.742676	HCC8:5.06e-003:1543:364|HCC13:7.50e-006:11107:2110|HCC19:1.59e-005:3209:642
ENSG00000049540	***	-	3	0.742676	HCC7:1.32e-004:934:56|HCC8:9.46e-004:1035:118|HCC17:6.42e-003:3152:798
ENSG00000049540	***	+	3	0.776235	HCC6:7.07e-003:43:505|HCC13:1.35e-002:138:690|HCC21:1.97e-002:1226:5977
ENSG00000050405	LIMA1	+	3	0.776235	HCC6:3.74e-002:1653:3719|HCC11:4.05e-003:3805:10295|HCC19:9.94e-002:4015:8208
ENSG00000050628	PTGER3	-	3	0.742676	HCC7:9.60e-002:369:65|HCC10:3.35e-003:2894:730|HCC17:3.74e-003:1180:184
ENSG00000055732	MCOLN3	+	3	0.776235	HCC6:6.01e-009:198:3316|HCC7:8.34e-003:500:1634|HCC19:2.07e-005:18:1101
ENSG00000064989	CALCRL	-	3	0.742676	HCC7:1.69e-003:9359:2935|HCC8:2.46e-004:5423:1126|HCC17:6.13e-002:10545:4569
ENSG00000065357	DGKA	-	3	0.742676	HCC7:6.42e-003:1407:314|HCC8:2.94e-002:787:190|HCC13:7.81e-002:1045:371
ENSG00000065621	GSTO2	+	3	0.776235	HCC8:8.84e-002:403:1302|HCC13:1.14e-003:164:1214|HCC19:2.46e-003:190:1165
ENSG00000066294	CD84	-	3	0.742676	HCC7:1.42e-002:4160:1422|HCC8:6.84e-003:3391:1107|HCC13:8.18e-004:5133:1496
ENSG00000066405	CLDN18	+	3	0.776235	HCC6:8.68e-004:5943:33870|HCC11:8.08e-002:82:385|HCC19:1.91e-002:99:645
ENSG00000066468	FGFR2	-	3	0.742676	HCC7:2.72e-008:3864:305|HCC11:1.34e-002:7181:2887|HCC17:5.91e-008:3887:34
ENSG00000069431	ABCC9	-	3	0.742676	HCC6:6.54e-006:4212:649|HCC8:8.76e-002:1996:869|HCC11:1.44e-002:3830:1402
ENSG00000069702	TGFBR3	-	3	0.742676	HCC8:2.36e-002:1228:362|HCC11:9.97e-002:3871:1805|HCC17:4.58e-002:4965:1858
ENSG00000070190	DAPP1	-	3	0.742676	HCC7:2.88e-003:967:160|HCC8:5.08e-002:520:87|HCC13:9.67e-002:549:177
ENSG00000072080	SPP2	-	3	0.742676	HCC6:2.14e-010:3363:66|HCC8:1.30e-002:601:44|HCC11:2.86e-002:212:18
ENSG00000072422	RHOBTB1	-	3	0.742676	HCC7:1.43e-002:3257:1263|HCC19:5.59e-002:956:271|HCC25:8.59e-003:4161:1253
ENSG00000073464	CLCN4	-	3	0.742676	HCC6:2.85e-002:2498:1104|HCC11:1.99e-002:2034:840|HCC19:1.82e-002:2045:566
ENSG00000073756	PTGS2	-	3	0.742676	HCC7:5.09e-005:2988:595|HCC13:3.04e-006:3058:337|HCC17:1.35e-005:4193:480
ENSG00000074047	GLI2	-	3	0.742676	HCC7:3.58e-002:224:8|HCC8:9.21e-002:147:12|HCC17:9.15e-002:474:49
ENSG00000074410	CA12	+	3	0.776235	HCC6:3.80e-009:104:2609|HCC11:4.27e-008:97:2113|HCC17:2.22e-002:678:2171
ENSG00000077264	PAK3	-	3	0.742676	HCC11:8.84e-002:242:35|HCC13:7.00e-003:510:39|HCC19:1.33e-003:809:73
ENSG00000077420	APBB1IP	-	3	0.742676	HCC6:1.49e-007:3166:363|HCC11:1.33e-003:1793:534|HCC13:4.16e-005:7508:1995
ENSG00000077782	FGFR1	+	3	0.776235	HCC6:3.36e-002:135:587|HCC11:5.80e-003:963:2659|HCC19:1.48e-004:464:2262
ENSG00000077942	FBLN1	-	3	0.742676	HCC8:7.79e-002:494:67|HCC13:8.69e-006:6956:825|HCC17:1.81e-008:13918:497
ENSG00000078596	ITM2A	-	3	0.742676	HCC7:3.76e-004:1009:74|HCC8:7.90e-002:570:91|HCC19:9.83e-002:866:298
ENSG00000079102	RUNX1T1	-	3	0.742676	HCC7:5.88e-003:649:63|HCC8:7.22e-002:403:42|HCC17:1.83e-005:2516:107
ENSG00000079112	CDH17	+	3	0.776235	HCC6:1.67e-012:53:9354|HCC11:1.75e-004:1244:49810|HCC26:1.90e-002:832:2592
ENSG00000079257	LXN	-	3	0.742676	HCC7:5.98e-005:2326:412|HCC8:6.65e-003:1273:201|HCC17:1.24e-006:5692:686
ENSG00000079689	SCGN	-	3	0.742676	HCC6:5.96e-003:6743:2581|HCC11:2.72e-009:5421:587|HCC19:5.41e-004:6501:1393
ENSG00000079689	SCGN	+	3	0.776235	HCC3:6.73e-002:1841:5932|HCC10:9.45e-002:2562:6724|HCC17:3.09e-002:513:1770
ENSG00000080573	COL5A3	+	3	0.776235	HCC11:6.90e-002:1505:3133|HCC15:5.23e-002:1347:3793|HCC19:1.98e-002:804:2551
ENSG00000080618	CPB2	-	3	0.742676	HCC6:3.89e-003:20331:6197|HCC10:5.87e-004:1527:267|HCC11:4.40e-004:27608:3951
ENSG00000081051	AFP	+	3	0.776235	HCC3:5.97e-003:984:3966|HCC11:2.37e-006:267:3101|HCC24:8.59e-005:566:6328
ENSG00000081052	COL4A4	-	3	0.742676	HCC7:2.29e-006:1846:122|HCC8:6.36e-003:787:109|HCC17:9.29e-009:3085:129
ENSG00000082458	DLG3	+	3	0.776235	HCC6:5.60e-004:183:1309|HCC11:2.22e-004:731:2800|HCC19:8.86e-002:1350:2970
ENSG00000084110	HAL	-	3	0.742676	HCC6:1.05e-008:21279:320|HCC11:1.71e-010:10071:351|HCC17:4.22e-002:611:103
ENSG00000084110	HAL	+	3	0.776235	HCC7:1.77e-002:7854:28367|HCC8:9.29e-004:2312:8980|HCC13:7.63e-007:1110:8168
ENSG00000084207	GSTP1	-	3	0.742676	HCC7:6.86e-004:2296:542|HCC8:3.85e-002:1181:266|HCC13:2.34e-004:1875:444
ENSG00000086548	CEACAM6	+	3	0.776235	HCC6:2.11e-002:4:233|HCC11:7.40e-005:10:949|HCC19:1.06e-006:30:1898
ENSG00000086696	HSD17B2	-	3	0.742676	HCC6:1.24e-005:3567:516|HCC13:2.99e-002:2030:824|HCC17:3.83e-002:997:230
ENSG00000087338	GMCL1	+	3	0.776235	HCC6:1.08e-003:3326:14345|HCC11:3.81e-005:2250:10237|HCC19:9.14e-005:2102:7549
ENSG00000088367	EPB41L1	+	3	0.776235	HCC3:1.67e-003:2499:12260|HCC6:7.29e-004:185:1139|HCC11:1.19e-006:594:4206
ENSG00000088386	SLC15A1	+	3	0.776235	HCC11:5.58e-004:1544:5844|HCC13:2.36e-003:2326:6921|HCC19:1.06e-004:1313:5686
ENSG00000089041	P2RX7	-	3	0.742676	HCC6:1.61e-003:3684:1126|HCC7:2.66e-002:812:192|HCC11:1.10e-005:4081:564
ENSG00000090376	IRAK3	-	3	0.742676	HCC7:5.85e-003:2153:497|HCC8:5.66e-003:1228:303|HCC13:2.11e-005:2550:391
ENSG00000090861	AARS	-	3	0.742676	HCC6:8.75e-002:19058:8998|HCC11:2.05e-002:12534:4929|HCC13:6.44e-002:22910:9681
ENSG00000090920	FCGBP	-	3	0.742676	HCC11:1.44e-009:9179:607|HCC13:4.79e-003:2148:648|HCC19:6.68e-006:4816:1078
ENSG00000091138	SLC26A3	+	3	0.776235	HCC3:1.37e-004:944:5495|HCC13:5.14e-003:20:484|HCC19:7.48e-002:2:106
ENSG00000091592	NLRP1	-	3	0.742676	HCC7:5.75e-003:1922:566|HCC8:4.19e-002:1002:303|HCC13:3.00e-005:3030:786
ENSG00000091656	ZFHX4	+	3	0.776235	HCC11:8.39e-002:4166:8352|HCC13:6.19e-003:1337:3689|HCC19:5.64e-002:1263:2931
ENSG00000091831	ESR1	-	3	0.742676	HCC7:1.59e-003:1315:143|HCC8:8.58e-002:765:196|HCC11:7.25e-005:1791:238
ENSG00000091986	CCDC80	+	3	0.776235	HCC6:8.51e-009:54:2739|HCC10:1.14e-003:411:2265|HCC26:6.95e-007:1129:10815
ENSG00000092421	SEMA6A	+	3	0.776235	HCC11:4.88e-003:3363:9064|HCC13:1.85e-003:1753:5767|HCC25:1.79e-002:1084:3604
ENSG00000092607	TBX15	-	3	0.742676	HCC6:3.25e-003:1488:370|HCC11:1.28e-003:5949:1630|HCC13:7.38e-003:2071:570
ENSG00000092969	TGFB2	-	3	0.742676	HCC7:4.69e-003:1155:207|HCC8:4.20e-002:791:178|HCC25:3.25e-002:3295:1132
ENSG00000094755	GABRP	-	3	0.742676	HCC7:5.25e-002:176:5|HCC8:2.61e-002:307:6|HCC17:8.50e-004:745:17
ENSG00000095627	TDRD1	+	3	0.776235	HCC11:3.84e-004:24:912|HCC19:7.34e-004:8:673|HCC25:2.99e-002:19:435
ENSG00000096433	ITPR3	-	3	0.742676	HCC7:7.17e-002:1155:448|HCC8:4.13e-002:2585:1020|HCC13:1.37e-004:2625:437
ENSG00000099139	PCSK5	+	3	0.776235	HCC6:1.04e-003:1243:4078|HCC11:1.30e-006:1830:10206|HCC19:1.51e-005:116:1799
ENSG00000099256	PRTFDC1	+	3	0.776235	HCC6:3.55e-003:207:940|HCC7:4.65e-002:1520:3688|HCC11:4.63e-002:877:2100
ENSG00000099284	H2AFY2	+	3	0.776235	HCC11:1.66e-003:213:1136|HCC13:3.28e-004:550:1798|HCC19:5.53e-003:913:2549
ENSG00000099998	GGT5	-	3	0.742676	HCC7:7.73e-005:1016:45|HCC8:1.84e-002:633:67|HCC17:4.75e-005:3483:530
ENSG00000100033	PRODH	+	3	0.776235	HCC3:1.04e-002:1205:4200|HCC6:5.79e-002:365:1042|HCC13:2.70e-002:144:728
ENSG00000100100	PIK3IP1	-	3	0.742676	HCC6:7.27e-002:1671:792|HCC7:1.71e-002:1871:666|HCC11:4.32e-003:2649:902
ENSG00000100234	TIMP3	-	3	0.742676	HCC7:6.29e-002:14809:5989|HCC8:4.95e-004:8223:1796|HCC11:1.09e-004:9440:2510
ENSG00000100292	HMOX1	+	3	0.776235	HCC10:5.45e-002:1310:3882|HCC11:1.15e-002:2949:7238|HCC12:5.20e-002:2146:8543
ENSG00000100344	PNPLA3	-	3	0.742676	HCC11:1.71e-002:2676:1045|HCC19:9.59e-002:912:355|HCC25:1.03e-002:3344:986
ENSG00000100368	CSF2RB	-	3	0.742676	HCC7:1.91e-002:1368:367|HCC8:4.54e-002:889:239|HCC13:3.01e-003:1307:324
ENSG00000100652	SLC10A1	-	3	0.742676	HCC6:4.85e-008:2707:104|HCC7:9.89e-008:2067:149|HCC11:2.35e-006:2643:310
ENSG00000100979	PLTP	-	3	0.742676	HCC7:1.38e-002:1818:575|HCC13:5.28e-003:2481:827|HCC19:2.32e-002:11708:4405
ENSG00000101115	SALL4	+	3	0.776235	HCC7:5.68e-002:538:1416|HCC13:5.13e-002:221:687|HCC19:3.79e-002:1565:3580
ENSG00000101265	RASSF2	-	3	0.742676	HCC7:8.66e-004:4430:1438|HCC8:6.21e-003:2100:568|HCC13:1.66e-003:3214:839
ENSG00000101680	LAMA1	+	3	0.776235	HCC11:7.01e-002:93:421|HCC16:6.79e-002:926:3383|HCC19:3.46e-008:728:16020
ENSG00000101842	VSIG1	-	3	0.742676	HCC7:7.30e-002:230:24|HCC13:5.74e-004:685:10|HCC19:4.60e-002:300:25
ENSG00000101842	VSIG1	+	3	0.776235	HCC6:1.66e-006:1001:39483|HCC10:1.47e-002:219:1066|HCC11:4.69e-004:75:814
ENSG00000101938	CHRDL1	-	3	0.742676	HCC11:5.79e-003:474:13|HCC17:1.48e-007:1301:3|HCC19:2.09e-006:2330:89
ENSG00000101955	SRPX	-	3	0.742676	HCC7:2.91e-003:602:24|HCC13:2.54e-002:624:131|HCC17:6.87e-006:1933:229
ENSG00000101981	F9	-	3	0.742676	HCC6:2.43e-009:22656:45|HCC7:1.07e-004:6157:1351|HCC11:1.37e-009:3963:41
ENSG00000102181	***	-	3	0.742676	HCC6:7.99e-003:15382:5382|HCC11:1.08e-003:6105:2136|HCC19:3.57e-004:2844:545
ENSG00000102265	TIMP1	-	3	0.742676	HCC3:2.69e-005:3274:431|HCC7:9.54e-009:15631:729|HCC13:6.96e-007:19005:1174
ENSG00000102452	NALCN	-	3	0.742676	HCC7:5.16e-004:715:8|HCC11:1.32e-002:505:63|HCC17:3.06e-003:2259:373
ENSG00000102554	KLF5	+	3	0.776235	HCC6:3.43e-007:709:5849|HCC11:9.78e-006:2132:32096|HCC19:3.00e-008:69:2608
ENSG00000102575	ACP5	-	3	0.742676	HCC8:3.58e-002:1583:495|HCC11:3.14e-002:2572:1227|HCC13:9.21e-009:6091:351
ENSG00000102879	CORO1A	-	3	0.742676	HCC7:4.35e-004:2017:383|HCC8:3.55e-002:1206:371|HCC13:1.12e-003:1430:329
ENSG00000103569	AQP9	-	3	0.742676	HCC6:1.71e-010:6368:67|HCC8:3.55e-002:4073:1791|HCC11:2.50e-006:7078:825
ENSG00000103569	AQP9	+	3	0.776235	HCC13:6.07e-002:8364:19856|HCC19:3.30e-002:92:643|HCC22:6.69e-002:887:3043
ENSG00000103742	IGDCC4	-	3	0.742676	HCC17:5.44e-002:648:123|HCC19:9.47e-002:947:311|HCC25:6.83e-002:666:114
ENSG00000103876	FAH	-	3	0.742676	HCC6:4.76e-004:7215:2071|HCC11:1.90e-007:7066:1091|HCC19:1.02e-003:8109:2363
ENSG00000104332	SFRP1	-	3	0.742676	HCC7:3.33e-003:610:24|HCC8:2.28e-002:309:4|HCC17:6.87e-003:706:43
ENSG00000104537	ANXA13	+	3	0.776235	HCC6:9.57e-002:5564:12262|HCC11:2.08e-007:1202:10076|HCC13:6.33e-004:1384:5470
ENSG00000104881	PPP1R13L	+	3	0.776235	HCC11:1.26e-003:546:2007|HCC13:3.92e-002:155:635|HCC19:6.30e-004:109:1121
ENSG00000105639	JAK3	-	3	0.742676	HCC7:1.48e-004:1621:219|HCC8:3.09e-002:1181:242|HCC13:7.50e-003:745:148
ENSG00000105697	HAMP	-	3	0.742676	HCC7:1.94e-008:3324:21|HCC8:4.52e-003:864:101|HCC17:1.62e-005:1444:58
ENSG00000105699	LSR	+	3	0.776235	HCC11:1.77e-002:3012:7149|HCC13:2.78e-005:948:5936|HCC19:4.26e-002:2151:5377
ENSG00000105711	SCN1B	-	3	0.742676	HCC6:1.27e-002:1271:388|HCC11:1.45e-002:522:75|HCC19:6.15e-002:580:119
ENSG00000105810	CDK6	-	3	0.742676	HCC7:1.02e-004:6124:1369|HCC8:7.87e-004:5097:1288|HCC11:7.79e-003:4410:1683
ENSG00000106003	LFNG	-	3	0.742676	HCC8:8.66e-002:507:87|HCC13:2.06e-002:1111:290|HCC19:7.99e-011:9228:460
ENSG00000106025	TSPAN12	+	3	0.776235	HCC6:1.38e-005:2641:13784|HCC11:8.95e-004:1465:5831|HCC13:3.23e-004:712:2711
ENSG00000106031	HOXA13	+	3	0.776235	HCC6:9.31e-003:132:702|HCC7:7.15e-002:812:1992|HCC13:5.53e-011:16:3605
ENSG00000106066	CPVL	-	3	0.742676	HCC8:3.94e-002:2298:779|HCC11:7.82e-004:6284:1486|HCC13:1.61e-002:8910:3739
ENSG00000106078	COBL	+	3	0.776235	HCC6:3.87e-003:1697:5022|HCC13:6.50e-004:1533:4785|HCC19:4.53e-002:882:2205
ENSG00000106366	SERPINE1	-	3	0.742676	HCC6:2.98e-003:53302:8953|HCC11:2.22e-002:14699:5312|HCC13:2.14e-002:6530:2618
ENSG00000106624	AEBP1	+	3	0.776235	HCC6:3.92e-009:36:2269|HCC15:4.43e-002:873:3189|HCC26:2.59e-003:2670:9976
ENSG00000106948	AKNA	-	3	0.742676	HCC7:8.65e-002:3645:1598|HCC8:9.05e-002:2575:1182|HCC13:2.48e-003:9841:3266
ENSG00000106991	ENG	-	3	0.742676	HCC7:6.36e-004:3217:939|HCC8:4.88e-002:2694:1035|HCC13:3.07e-003:3377:1166
ENSG00000107159	CA9	+	3	0.776235	HCC6:1.92e-008:244:3296|HCC11:1.43e-010:61:6538|HCC18:3.65e-003:107:1073
ENSG00000107249	GLIS3	+	3	0.776235	HCC6:1.05e-003:482:1684|HCC11:9.24e-002:2212:4367|HCC19:4.54e-002:1272:3126
ENSG00000108244	***	-	3	0.742676	HCC3:1.48e-003:1034:95|HCC7:9.08e-005:1358:62|HCC11:2.39e-008:7084:350
ENSG00000108691	CCL2	-	3	0.742676	HCC7:3.90e-006:3255:444|HCC8:4.47e-002:788:133|HCC13:4.62e-003:1345:322
ENSG00000108753	HNF1B	+	3	0.776235	HCC6:5.56e-003:691:2293|HCC11:1.18e-004:463:2302|HCC19:1.23e-004:700:2789
ENSG00000109089	CDR2L	+	3	0.776235	HCC6:1.11e-003:31:593|HCC11:3.00e-005:570:3391|HCC19:1.05e-002:165:824
ENSG00000109099	PMP22	-	3	0.742676	HCC7:1.02e-003:1906:471|HCC8:1.10e-002:1145:213|HCC13:1.47e-003:1973:455
ENSG00000109339	MAPK10	-	3	0.742676	HCC7:1.78e-002:469:33|HCC17:5.32e-005:1372:152|HCC19:5.28e-002:697:197
ENSG00000109452	INPP4B	-	3	0.742676	HCC7:1.70e-002:2267:718|HCC8:1.66e-002:1877:531|HCC17:2.29e-002:3687:1425
ENSG00000109861	CTSC	-	3	0.742676	HCC7:7.44e-002:9426:4224|HCC8:9.20e-004:8681:2379|HCC13:9.93e-003:21185:6876
ENSG00000110079	MS4A4A	-	3	0.742676	HCC8:5.81e-002:1268:407|HCC11:3.75e-002:1738:767|HCC19:2.93e-002:2566:818
ENSG00000110237	ARHGEF17	-	3	0.742676	HCC7:8.68e-002:1729:699|HCC8:1.77e-002:1465:400|HCC17:2.88e-002:2617:970
ENSG00000110243	APOA5	-	3	0.742676	HCC6:5.66e-003:419:20|HCC7:3.19e-006:2953:533|HCC11:4.96e-003:480:21
ENSG00000110243	APOA5	+	3	0.776235	HCC13:6.66e-003:577:1617|HCC19:3.65e-002:1306:3188|HCC25:1.19e-005:879:6186
ENSG00000110244	APOA4	+	3	0.776235	HCC8:3.00e-002:731:2123|HCC11:6.35e-002:8:135|HCC25:2.28e-007:212:3675
ENSG00000110245	APOC3	-	3	0.742676	HCC6:2.05e-009:18800:104|HCC11:4.60e-008:21216:498|HCC26:1.46e-002:2732:822
ENSG00000111058	ACSS3	-	3	0.742676	HCC6:1.96e-005:1100:62|HCC8:3.34e-002:3655:1473|HCC19:9.49e-002:5880:2810
ENSG00000111199	TRPV4	-	3	0.742676	HCC6:5.42e-002:1617:654|HCC7:3.89e-002:388:42|HCC13:5.31e-004:1012:94
ENSG00000111335	OAS2	-	3	0.742676	HCC7:1.63e-004:1917:409|HCC8:3.94e-002:1552:504|HCC19:5.46e-002:3143:1360
ENSG00000111348	ARHGDIB	-	3	0.742676	HCC7:1.28e-003:7552:2200|HCC8:3.96e-003:5063:1469|HCC13:1.90e-002:6153:2632
ENSG00000111674	***	+	3	0.776235	HCC6:8.29e-003:450:1570|HCC11:2.44e-007:198:3712|HCC26:1.07e-004:180:1367
ENSG00000111713	GYS2	-	3	0.742676	HCC6:2.32e-009:1521:24|HCC11:1.85e-011:4575:37|HCC19:4.01e-002:1001:239
ENSG00000112293	GPLD1	-	3	0.742676	HCC6:1.31e-004:2577:589|HCC11:1.63e-009:3956:59|HCC22:6.15e-002:3618:1208
ENSG00000112303	VNN2	-	3	0.742676	HCC6:4.04e-006:15176:2054|HCC15:2.18e-002:2487:587|HCC19:1.37e-003:2008:491
ENSG00000112303	VNN2	+	3	0.776235	HCC7:6.98e-002:1753:3756|HCC11:2.36e-005:1948:16289|HCC13:9.76e-002:3887:7523
ENSG00000112337	SLC17A2	-	3	0.742676	HCC6:3.88e-002:286:48|HCC11:1.59e-009:4367:116|HCC19:5.75e-002:701:190
ENSG00000112394	SLC16A10	-	3	0.742676	HCC6:8.46e-004:1243:166|HCC13:2.09e-005:4943:1200|HCC19:1.04e-002:1128:232
ENSG00000112562	SMOC2	-	3	0.742676	HCC7:9.65e-003:678:68|HCC8:9.78e-003:704:69|HCC17:3.15e-004:3383:553
ENSG00000112964	GHR	-	3	0.742676	HCC6:1.29e-007:2253:135|HCC7:1.20e-005:4156:537|HCC11:4.05e-007:5787:659
ENSG00000112992	NNT	-	3	0.742676	HCC6:6.14e-004:29804:5643|HCC11:5.08e-002:23151:9382|HCC19:3.83e-002:10642:4713
ENSG00000113083	LOX	+	3	0.776235	HCC15:3.71e-002:453:1679|HCC22:8.03e-002:859:2446|HCC26:1.53e-003:847:4104
ENSG00000113361	CDH6	-	3	0.742676	HCC7:5.14e-006:3777:549|HCC8:1.68e-004:2646:566|HCC17:1.70e-002:3557:1096
ENSG00000113448	PDE4D	-	3	0.742676	HCC7:5.29e-003:1887:513|HCC13:1.77e-003:3125:879|HCC19:6.14e-002:9604:4024
ENSG00000113492	AGXT2	-	3	0.742676	HCC6:2.16e-002:1784:636|HCC11:2.94e-003:1412:314|HCC19:7.73e-002:476:82
ENSG00000113532	ST8SIA4	-	3	0.742676	HCC7:7.20e-003:3132:921|HCC8:4.46e-002:2247:848|HCC13:1.09e-002:2924:1073
ENSG00000113600	C9	-	3	0.742676	HCC6:7.74e-009:3130:108|HCC11:8.51e-007:2306:143|HCC18:1.52e-002:18160:3548
ENSG00000113657	DPYSL3	-	3	0.742676	HCC7:1.75e-004:4567:963|HCC8:1.88e-004:2436:418|HCC17:3.35e-004:11164:2832
ENSG00000113805	CNTN3	-	3	0.742676	HCC8:5.88e-002:125:1|HCC11:4.12e-004:800:10|HCC17:8.88e-002:111:2
ENSG00000114013	CD86	-	3	0.742676	HCC7:7.89e-002:1466:563|HCC8:7.55e-002:956:267|HCC13:5.14e-004:3813:903
ENSG00000114019	AMOTL2	-	3	0.742676	HCC7:1.04e-002:2725:1085|HCC11:1.91e-002:3171:1405|HCC17:6.26e-002:4278:1918
ENSG00000114019	AMOTL2	+	3	0.776235	HCC6:1.43e-002:698:1859|HCC13:4.06e-006:807:4294|HCC19:2.55e-003:1608:6272
ENSG00000114120	SLC25A36	-	3	0.742676	HCC7:3.51e-003:2236:584|HCC8:2.18e-002:1394:346|HCC17:4.88e-002:2945:1201
ENSG00000114200	BCHE	-	3	0.742676	HCC8:3.20e-003:665:14|HCC19:3.66e-010:12350:223|HCC25:6.64e-008:2982:175
ENSG00000114450	GNB4	-	3	0.742676	HCC7:5.38e-003:3781:1156|HCC8:1.11e-002:2705:894|HCC13:2.16e-002:2854:1049
ENSG00000114529	C3orf52	-	3	0.742676	HCC7:3.83e-002:280:26|HCC8:7.58e-002:646:137|HCC13:7.99e-002:640:208
ENSG00000114638	UPK1B	+	3	0.776235	HCC6:8.51e-009:19:3928|HCC11:3.86e-002:10:162|HCC19:4.68e-002:267:889
ENSG00000114771	AADAC	-	3	0.742676	HCC6:1.68e-002:20933:7301|HCC11:4.15e-003:25575:6684|HCC19:2.49e-003:1314:298
ENSG00000114948	ADAM23	-	3	0.742676	HCC10:9.45e-002:2526:980|HCC13:9.09e-008:2699:103|HCC19:8.67e-010:4452:151
ENSG00000115165	CYTIP	-	3	0.742676	HCC7:7.47e-004:2320:536|HCC8:5.16e-002:852:196|HCC13:8.75e-007:3230:545
ENSG00000115252	PDE1A	-	3	0.742676	HCC7:1.84e-006:1467:103|HCC8:1.11e-002:862:81|HCC17:2.57e-007:4603:408
ENSG00000115423	DNAH6	-	3	0.742676	HCC6:1.07e-002:988:282|HCC10:2.04e-002:4165:1348|HCC11:2.74e-004:1162:86
ENSG00000115594	IL1R1	-	3	0.742676	HCC6:8.09e-002:5285:2455|HCC11:4.41e-002:14235:5721|HCC13:1.08e-002:9940:3673
ENSG00000115718	PROC	-	3	0.742676	HCC6:1.53e-004:9528:2276|HCC10:2.13e-002:2317:632|HCC11:7.34e-002:7856:3713
ENSG00000115935	WIPF1	-	3	0.742676	HCC7:2.47e-003:5445:1508|HCC8:4.11e-002:3585:1316|HCC13:2.80e-002:6456:2598
ENSG00000115956	PLEK	-	3	0.742676	HCC7:2.72e-002:4064:1526|HCC8:1.94e-002:2537:806|HCC13:6.48e-005:5003:1302
ENSG00000116132	PRRX1	+	3	0.776235	HCC6:1.98e-004:65:830|HCC11:1.06e-002:237:1006|HCC21:8.25e-003:284:1790
ENSG00000116260	QSOX1	-	3	0.742676	HCC7:2.81e-003:2865:816|HCC13:1.67e-004:4219:971|HCC17:7.47e-004:7373:1818
ENSG00000116690	PRG4	+	3	0.776235	HCC13:1.67e-002:1338:3522|HCC17:8.81e-002:2853:6461|HCC19:2.26e-002:644:1819
ENSG00000116701	NCF2	-	3	0.742676	HCC8:9.86e-003:1356:326|HCC11:7.18e-002:3375:1555|HCC13:2.23e-007:8296:1427
ENSG00000116729	WLS	-	3	0.742676	HCC7:4.68e-003:1270:308|HCC19:2.16e-003:1169:184|HCC25:7.82e-003:1438:372
ENSG00000116882	HAO2	-	3	0.742676	HCC7:3.93e-005:1616:88|HCC8:8.41e-002:724:149|HCC11:2.23e-009:2759:125
ENSG00000117152	RGS4	-	3	0.742676	HCC7:3.25e-006:1228:75|HCC8:4.98e-002:496:71|HCC13:7.57e-003:753:147
ENSG00000117394	SLC2A1	+	3	0.776235	HCC6:1.61e-002:1937:4977|HCC11:1.74e-009:401:16374|HCC26:2.49e-002:526:1942
ENSG00000117595	IRF6	-	3	0.742676	HCC6:1.51e-003:26279:5354|HCC11:9.21e-006:13829:2031|HCC21:5.90e-002:5686:1477
ENSG00000117595	IRF6	+	3	0.776235	HCC7:8.17e-002:5311:12110|HCC13:3.05e-006:1149:16783|HCC19:1.47e-004:185:2437
ENSG00000118137	APOA1	-	3	0.742676	HCC6:1.14e-007:4033:562|HCC11:1.47e-003:12249:3529|HCC26:2.27e-005:4418:662
ENSG00000118257	NRP2	-	3	0.742676	HCC7:6.74e-003:3081:857|HCC8:1.37e-003:2527:663|HCC13:4.03e-003:3424:1045
ENSG00000118271	TTR	-	3	0.742676	HCC6:1.15e-004:21591:2999|HCC10:5.87e-004:13306:2742|HCC11:4.10e-005:30013:3219
ENSG00000118514	ALDH8A1	-	3	0.742676	HCC6:4.37e-007:2845:168|HCC11:1.12e-005:2165:351|HCC26:3.93e-002:1356:393
ENSG00000118523	CTGF	+	3	0.776235	HCC6:6.42e-006:1200:7452|HCC15:1.31e-003:1469:7678|HCC26:9.39e-002:3032:7277
ENSG00000118596	SLC16A7	-	3	0.742676	HCC7:1.00e-003:1619:321|HCC19:1.06e-002:3139:1068|HCC25:6.72e-002:7162:2704
ENSG00000118785	SPP1	+	3	0.776235	HCC11:5.65e-003:11636:114771|HCC18:2.11e-002:3035:11130|HCC19:6.21e-002:12818:47967
ENSG00000118849	RARRES1	-	3	0.742676	HCC7:5.31e-002:1472:528|HCC13:5.32e-003:883:179|HCC17:4.06e-003:2771:837
ENSG00000118898	PPL	+	3	0.776235	HCC11:2.90e-003:3194:8967|HCC13:1.41e-002:253:1005|HCC19:6.70e-002:805:1954
ENSG00000119514	GALNT12	+	3	0.776235	HCC6:9.81e-003:22:405|HCC11:1.50e-011:197:5989|HCC19:7.73e-002:36:270
ENSG00000119698	PPP4R4	-	3	0.742676	HCC6:2.32e-003:1257:238|HCC11:2.67e-004:1492:274|HCC19:1.56e-004:1405:209
ENSG00000119922	IFIT2	-	3	0.742676	HCC6:1.99e-002:8361:3452|HCC7:6.66e-002:2813:1197|HCC11:6.52e-002:10167:5230
ENSG00000120057	SFRP5	+	3	0.776235	HCC6:2.59e-003:4:426|HCC11:7.68e-002:62:340|HCC19:9.02e-002:36:271
ENSG00000120156	TEK	-	3	0.742676	HCC7:1.60e-003:2160:487|HCC8:1.25e-003:1589:275|HCC11:4.44e-002:1219:454
ENSG00000120278	PLEKHG1	-	3	0.742676	HCC6:2.83e-002:1424:503|HCC7:6.68e-002:2709:1179|HCC8:4.24e-002:1361:373
ENSG00000120457	KCNJ5	-	3	0.742676	HCC11:4.10e-002:702:154|HCC13:1.09e-003:2275:346|HCC25:7.69e-007:2711:93
ENSG00000120738	EGR1	+	3	0.776235	HCC6:1.75e-006:262:3096|HCC11:6.27e-004:850:3415|HCC22:9.41e-002:340:1224
ENSG00000121064	SCPEP1	-	3	0.742676	HCC6:4.41e-002:8224:3969|HCC8:6.92e-002:2051:763|HCC13:3.94e-005:10703:2289
ENSG00000121068	TBX2	-	3	0.742676	HCC8:2.45e-002:1042:278|HCC13:5.95e-002:2501:1271|HCC17:7.20e-002:2255:954
ENSG00000121281	ADCY7	-	3	0.742676	HCC7:6.01e-002:1283:501|HCC11:2.46e-002:1314:500|HCC13:1.79e-002:1203:410
ENSG00000121361	KCNJ8	-	3	0.742676	HCC6:3.02e-003:1242:233|HCC11:1.77e-002:1223:404|HCC19:9.49e-002:600:157
ENSG00000121807	CCR2	-	3	0.742676	HCC7:9.98e-005:1264:89|HCC8:1.24e-002:615:67|HCC17:1.77e-002:2096:514
ENSG00000121898	CPXM2	-	3	0.742676	HCC7:1.80e-003:1125:122|HCC8:1.32e-002:568:51|HCC17:9.50e-002:1903:759
ENSG00000121966	CXCR4	-	3	0.742676	HCC3:6.68e-002:1733:577|HCC7:1.49e-003:7130:2469|HCC13:2.00e-002:8829:3711
ENSG00000122122	SASH3	-	3	0.742676	HCC7:8.27e-004:1416:335|HCC8:8.12e-002:871:275|HCC13:4.13e-003:1218:207
ENSG00000122176	FMOD	-	3	0.742676	HCC7:7.90e-006:1299:36|HCC8:5.37e-003:807:92|HCC17:3.98e-009:5707:559
ENSG00000122194	PLG	-	3	0.742676	HCC6:3.14e-006:42546:170|HCC24:2.48e-004:1590:69|HCC26:6.34e-002:12477:4389
ENSG00000122694	GLIPR2	-	3	0.742676	HCC7:2.70e-002:1102:273|HCC8:5.38e-002:737:121|HCC13:1.46e-005:1597:214
ENSG00000122787	AKR1D1	-	3	0.742676	HCC6:1.45e-010:4134:50|HCC8:2.82e-003:842:22|HCC11:2.11e-010:6371:58
ENSG00000122862	SRGN	-	3	0.742676	HCC7:4.78e-002:9720:4292|HCC8:9.20e-004:3942:1056|HCC13:5.19e-004:34562:5005
ENSG00000122870	BICC1	+	3	0.776235	HCC6:2.66e-003:4633:17507|HCC13:3.44e-002:1650:3762|HCC19:1.49e-004:1191:5511
ENSG00000123094	RASSF8	+	3	0.776235	HCC6:1.52e-007:1523:10413|HCC13:3.14e-002:1605:3780|HCC19:4.18e-002:292:1117
ENSG00000123146	CD97	-	3	0.742676	HCC7:3.34e-002:1778:629|HCC8:1.58e-003:1284:244|HCC13:1.73e-003:2505:606
ENSG00000123243	ITIH5	-	3	0.742676	HCC7:1.03e-002:526:42|HCC17:2.58e-006:1645:145|HCC22:7.31e-002:3317:1251
ENSG00000123342	MMP19	+	3	0.776235	HCC10:1.66e-002:502:1692|HCC11:3.69e-002:344:992|HCC25:5.61e-003:508:2014
ENSG00000123689	G0S2	-	3	0.742676	HCC6:1.17e-008:2616:121|HCC8:3.18e-002:1947:636|HCC11:1.54e-002:2624:1187
ENSG00000124253	PCK1	+	3	0.776235	HCC8:4.87e-002:7875:29026|HCC13:9.56e-004:145:982|HCC22:2.47e-002:2120:7760
ENSG00000124406	ATP8A1	-	3	0.742676	HCC7:3.04e-003:2072:510|HCC8:4.50e-002:1151:244|HCC11:5.02e-002:726:251
ENSG00000124429	POF1B	+	3	0.776235	HCC6:7.63e-002:7140:15694|HCC11:2.99e-010:323:8916|HCC19:1.01e-002:653:2193
ENSG00000124491	F13A1	-	3	0.742676	HCC8:9.63e-002:949:337|HCC11:5.57e-002:4073:1998|HCC19:4.44e-002:1374:466
ENSG00000124602	UNC5CL	+	3	0.776235	HCC10:2.04e-002:560:2007|HCC11:2.94e-002:830:2008|HCC19:2.44e-002:729:1972
ENSG00000124875	CXCL6	-	3	0.742676	HCC7:1.55e-006:1687:3|HCC8:4.95e-004:935:26|HCC11:2.47e-002:1278:414
ENSG00000124882	EREG	-	3	0.742676	HCC7:8.58e-002:354:30|HCC13:4.85e-009:7881:93|HCC19:7.79e-005:2854:458
ENSG00000124882	EREG	+	3	0.776235	HCC6:5.40e-011:93:2244|HCC11:1.69e-005:903:5936|HCC25:9.59e-002:22:330
ENSG00000125148	MT2A	-	3	0.742676	HCC6:1.07e-002:1396:443|HCC7:6.75e-007:3053:365|HCC21:8.90e-002:1803:461
ENSG00000125534	PPDPF	+	3	0.776235	HCC6:8.84e-004:132:955|HCC11:4.49e-004:543:2191|HCC19:3.88e-003:51:814
ENSG00000125968	ID1	+	3	0.776235	HCC6:2.30e-004:243:1439|HCC11:3.36e-003:819:2394|HCC19:7.86e-005:1032:6722
ENSG00000126217	MCF2L	+	3	0.776235	HCC6:2.63e-002:616:1608|HCC7:1.39e-002:3714:10942|HCC13:1.17e-002:583:1630
ENSG00000127324	TSPAN8	-	3	0.742676	HCC13:9.14e-004:9228:2471|HCC19:7.59e-002:4119:2029|HCC22:6.96e-002:3077:1027
ENSG00000128284	APOL3	-	3	0.742676	HCC6:5.26e-002:3404:1701|HCC8:1.16e-002:2674:878|HCC11:1.34e-006:21354:1992
ENSG00000128591	FLNC	-	3	0.742676	HCC8:8.05e-002:249:18|HCC13:4.25e-004:40679:2701|HCC19:5.86e-002:25414:8660
ENSG00000129038	LOXL1	-	3	0.742676	HCC7:1.68e-002:447:26|HCC8:8.53e-002:274:23|HCC17:8.00e-003:1271:316
ENSG00000129353	SLC44A2	+	3	0.776235	HCC6:1.89e-007:283:2623|HCC11:4.32e-002:1490:3296|HCC19:3.02e-002:1973:5757
ENSG00000129521	EGLN3	+	3	0.776235	HCC8:4.16e-006:996:5245|HCC11:1.13e-004:1300:9567|HCC19:1.93e-008:280:3202
ENSG00000129538	RNASE1	+	3	0.776235	HCC7:8.65e-002:2174:4979|HCC10:3.84e-003:2255:7257|HCC26:5.10e-002:1436:4002
ENSG00000129596	CDO1	-	3	0.742676	HCC6:2.43e-009:3308:15|HCC11:6.80e-011:3152:51|HCC26:4.26e-003:891:72
ENSG00000129675	ARHGEF6	-	3	0.742676	HCC6:1.33e-002:2000:615|HCC8:2.82e-002:2130:730|HCC11:5.74e-005:4360:962
ENSG00000130173	C19orf80	-	3	0.742676	HCC6:1.65e-008:3850:72|HCC11:1.23e-008:3916:197|HCC25:6.09e-005:3541:630
ENSG00000130234	ACE2	+	3	0.776235	HCC6:8.28e-010:56:2864|HCC11:1.33e-009:751:11596|HCC19:8.67e-010:31:2888
ENSG00000130508	PXDN	-	3	0.742676	HCC3:4.59e-002:2475:782|HCC7:4.12e-002:7680:3373|HCC8:1.57e-003:3938:940
ENSG00000130635	COL5A1	+	3	0.776235	HCC6:6.36e-010:118:4512|HCC15:1.29e-002:3392:16189|HCC26:1.90e-002:5323:20518
ENSG00000130707	ASS1	-	3	0.742676	HCC6:2.73e-003:6425:2286|HCC11:3.58e-007:5977:668|HCC19:4.62e-003:25886:5632
ENSG00000130755	GMFG	-	3	0.742676	HCC7:1.80e-002:1205:368|HCC8:9.21e-002:700:181|HCC13:9.69e-002:1152:504
ENSG00000130822	***	+	3	0.776235	HCC11:1.31e-002:8:271|HCC19:9.90e-005:8:821|HCC25:3.22e-002:53:589
ENSG00000130988	RGN	-	3	0.742676	HCC6:1.73e-007:3981:540|HCC11:1.12e-006:2789:372|HCC19:6.16e-002:6135:2747
ENSG00000131171	SH3BGRL	-	3	0.742676	HCC7:1.59e-003:5459:1441|HCC8:3.77e-003:3276:808|HCC13:5.79e-002:5226:2359
ENSG00000131459	GFPT2	-	3	0.742676	HCC7:8.86e-005:889:23|HCC13:7.46e-003:634:91|HCC17:9.26e-004:1750:420
ENSG00000131482	G6PC	-	3	0.742676	HCC6:2.85e-009:13101:600|HCC11:5.84e-005:7011:1492|HCC17:8.04e-002:2399:1050
ENSG00000131620	ANO1	-	3	0.742676	HCC6:3.18e-007:3611:383|HCC7:1.11e-006:2004:202|HCC8:5.60e-006:1653:157
ENSG00000131711	MAP1B	-	3	0.742676	HCC7:3.60e-002:6218:2389|HCC8:2.02e-003:5087:1370|HCC13:6.56e-003:9300:3495
ENSG00000132329	RAMP1	-	3	0.742676	HCC6:2.70e-004:1355:251|HCC11:2.34e-002:2086:848|HCC19:1.18e-006:2867:188
ENSG00000132470	ITGB4	-	3	0.742676	HCC8:4.19e-002:1682:627|HCC13:3.87e-003:954:158|HCC17:3.35e-002:1359:446
ENSG00000132470	ITGB4	+	3	0.776235	HCC6:7.00e-009:384:20966|HCC11:6.45e-004:949:3350|HCC19:6.16e-002:112:575
ENSG00000132703	APCS	-	3	0.742676	HCC6:3.26e-004:97397:673|HCC11:2.40e-007:17231:1591|HCC25:2.05e-003:1862:456
ENSG00000132840	BHMT2	-	3	0.742676	HCC6:1.63e-002:28899:9572|HCC11:7.30e-002:15453:6965|HCC19:3.33e-002:13429:5128
ENSG00000133083	DCLK1	-	3	0.742676	HCC7:1.20e-002:739:74|HCC8:4.87e-002:532:64|HCC17:6.71e-002:1385:477
ENSG00000133454	MYO18B	+	3	0.776235	HCC6:4.68e-002:9:165|HCC11:2.83e-007:117:2884|HCC26:5.68e-003:2373:7142
ENSG00000133561	GIMAP6	-	3	0.742676	HCC7:8.53e-003:2333:765|HCC8:1.12e-002:1928:559|HCC19:3.65e-002:2260:792
ENSG00000133636	NTS	-	3	0.742676	HCC7:1.05e-002:621:42|HCC11:8.63e-002:97:9|HCC19:5.27e-009:14603:260
ENSG00000133863	TEX15	+	3	0.776235	HCC11:2.16e-003:73:643|HCC19:2.36e-005:73:1115|HCC21:9.68e-004:36:1087
ENSG00000133962	CATSPERB	+	3	0.776235	HCC6:5.93e-002:41:260|HCC8:8.05e-002:1391:3123|HCC11:5.28e-010:109:3310
ENSG00000134013	LOXL2	+	3	0.776235	HCC15:3.89e-003:840:3647|HCC22:1.29e-002:808:2803|HCC26:1.91e-003:750:2728
ENSG00000134028	ADAMDEC1	-	3	0.742676	HCC7:1.20e-004:1027:66|HCC8:2.64e-003:902:99|HCC13:4.79e-007:2869:139
ENSG00000134028	ADAMDEC1	+	3	0.776235	HCC11:7.75e-003:178:804|HCC19:3.15e-004:75:912|HCC26:2.35e-006:183:2364
ENSG00000134242	PTPN22	-	3	0.742676	HCC7:4.97e-003:1265:228|HCC8:8.61e-002:752:178|HCC13:2.04e-002:972:288
ENSG00000134258	VTCN1	+	3	0.776235	HCC6:8.08e-004:11:577|HCC11:5.29e-005:99:1262|HCC19:1.48e-002:20:454
ENSG00000134365	CFHR4	-	3	0.742676	HCC6:5.02e-004:682:12|HCC11:2.82e-003:434:4|HCC13:6.15e-002:552:163
ENSG00000134389	CFHR5	-	3	0.742676	HCC6:5.00e-011:5311:20|HCC11:1.59e-009:5730:33|HCC13:2.32e-002:4587:1906
ENSG00000134516	DOCK2	-	3	0.742676	HCC7:4.11e-004:5148:1256|HCC8:4.72e-002:3418:1234|HCC13:6.92e-004:5830:1657
ENSG00000134538	SLCO1B1	-	3	0.742676	HCC6:1.18e-007:5326:304|HCC11:4.98e-007:7867:681|HCC19:5.23e-003:2400:653
ENSG00000134538	SLCO1B1	+	3	0.776235	HCC13:3.34e-009:908:8568|HCC22:4.97e-002:444:1650|HCC25:5.97e-003:685:2496
ENSG00000134548	C12orf39	-	3	0.742676	HCC6:3.33e-005:1626:212|HCC11:2.65e-005:1050:36|HCC19:3.94e-004:6129:1420
ENSG00000134569	LRP4	-	3	0.742676	HCC6:3.18e-002:666:179|HCC13:2.74e-003:1624:377|HCC15:1.75e-003:2290:443
ENSG00000134755	DSC2	+	3	0.776235	HCC6:5.71e-004:2046:6854|HCC11:2.91e-002:5081:13192|HCC19:6.37e-002:3041:7009
ENSG00000135046	ANXA1	-	3	0.742676	HCC7:3.44e-003:10246:3024|HCC8:1.02e-003:4326:958|HCC13:6.12e-004:7592:2186
ENSG00000135069	PSAT1	-	3	0.742676	HCC8:5.46e-002:4038:1800|HCC11:1.44e-005:1542:129|HCC13:4.21e-002:19016:7851
ENSG00000135144	DTX1	-	3	0.742676	HCC11:3.14e-002:384:41|HCC17:5.47e-002:297:17|HCC25:1.40e-003:1403:225
ENSG00000135218	CD36	+	3	0.776235	HCC10:9.90e-003:1378:5878|HCC17:1.26e-002:6471:21510|HCC25:6.24e-002:3549:8685
ENSG00000135245	HILPDA	+	3	0.776235	HCC8:2.92e-003:735:2467|HCC11:2.51e-006:352:3565|HCC19:4.41e-002:414:1129
ENSG00000135373	EHF	+	3	0.776235	HCC6:7.48e-003:5198:15673|HCC11:2.05e-006:1649:11973|HCC19:1.46e-007:374:7560
ENSG00000135480	KRT7	+	3	0.776235	HCC6:7.42e-002:325:831|HCC13:5.99e-003:107:835|HCC19:5.48e-008:10:2989
ENSG00000135549	PKIB	-	3	0.742676	HCC11:5.08e-002:394:66|HCC13:1.53e-006:3330:398|HCC19:4.71e-002:1149:279
ENSG00000135709	KIAA0513	-	3	0.742676	HCC6:6.97e-003:3503:1183|HCC11:8.47e-002:1442:651|HCC13:4.11e-002:1410:524
ENSG00000135750	KCNK1	+	3	0.776235	HCC7:3.60e-002:1116:2972|HCC11:1.80e-005:363:1962|HCC19:8.61e-003:191:983
ENSG00000135838	NPL	-	3	0.742676	HCC6:3.85e-008:16195:1096|HCC11:8.40e-004:8779:2212|HCC13:6.15e-005:17245:2688
ENSG00000135929	CYP27A1	-	3	0.742676	HCC6:6.19e-007:5501:840|HCC11:3.35e-002:3307:1341|HCC13:5.13e-002:10295:5139
ENSG00000136010	ALDH1L2	-	3	0.742676	HCC7:8.80e-002:657:184|HCC11:8.54e-002:1069:488|HCC13:7.77e-007:8973:1041
ENSG00000136011	STAB2	-	3	0.742676	HCC7:2.25e-005:1926:192|HCC8:3.96e-003:806:98|HCC17:2.57e-007:2049:45
ENSG00000136040	PLXNC1	-	3	0.742676	HCC6:5.55e-002:8440:4188|HCC7:2.53e-003:4372:1225|HCC11:6.11e-002:12704:5378
ENSG00000136048	DRAM1	-	3	0.742676	HCC7:9.64e-002:1965:865|HCC8:9.04e-002:1626:735|HCC11:3.18e-002:1960:805
ENSG00000136193	SCRN1	-	3	0.742676	HCC7:1.36e-002:1773:500|HCC8:4.08e-002:1221:396|HCC13:2.72e-003:2197:600
ENSG00000136235	GPNMB	-	3	0.742676	HCC6:4.78e-004:10114:2938|HCC8:5.53e-003:8324:2259|HCC13:1.12e-004:30669:3619
ENSG00000136250	AOAH	-	3	0.742676	HCC7:4.57e-003:1422:297|HCC11:8.89e-002:1455:684|HCC19:3.17e-002:1674:639
ENSG00000136286	MYO1G	-	3	0.742676	HCC7:4.90e-002:872:235|HCC13:3.94e-005:1761:182|HCC19:1.37e-002:1608:574
ENSG00000136542	GALNT5	+	3	0.776235	HCC6:3.91e-002:33:341|HCC11:1.26e-008:380:8109|HCC26:3.62e-002:16:488
ENSG00000136881	BAAT	-	3	0.742676	HCC10:7.89e-006:3227:399|HCC11:4.60e-002:27712:9968|HCC25:8.74e-002:1589:526
ENSG00000137265	IRF4	-	3	0.742676	HCC7:9.10e-004:910:27|HCC8:5.03e-002:394:32|HCC17:8.40e-005:1568:213
ENSG00000137462	TLR2	-	3	0.742676	HCC7:2.07e-003:1998:548|HCC11:4.91e-005:3715:732|HCC13:1.42e-003:3158:772
ENSG00000137509	PRCP	-	3	0.742676	HCC7:4.90e-003:7609:2428|HCC8:6.43e-002:4110:1908|HCC11:1.69e-004:7129:1517
ENSG00000137573	SULF1	+	3	0.776235	HCC6:7.83e-008:461:7500|HCC15:1.11e-002:2050:8528|HCC26:1.97e-003:4115:32222
ENSG00000137766	UNC13C	+	3	0.776235	HCC6:4.08e-010:22:4100|HCC11:3.61e-003:5:335|HCC19:1.41e-005:483:2925
ENSG00000137841	PLCB2	-	3	0.742676	HCC7:1.54e-003:1465:347|HCC11:8.21e-002:1346:594|HCC13:1.08e-003:1873:500
ENSG00000137875	BCL2L10	-	3	0.742676	HCC11:3.51e-002:819:207|HCC13:6.25e-002:840:308|HCC19:3.13e-002:2253:755
ENSG00000137959	IFI44L	-	3	0.742676	HCC7:2.58e-005:1689:166|HCC8:1.32e-004:1437:177|HCC19:7.79e-003:3613:1106
ENSG00000137965	IFI44	-	3	0.742676	HCC7:6.24e-006:1894:284|HCC8:1.46e-002:1319:336|HCC19:7.35e-002:1522:578
ENSG00000137968	SLC44A5	+	3	0.776235	HCC6:6.25e-009:165:5411|HCC11:3.40e-002:416:1284|HCC13:2.11e-005:5:883
ENSG00000138109	CYP2C9	-	3	0.742676	HCC6:5.24e-008:19390:1145|HCC11:5.09e-002:2530:1303|HCC13:9.75e-004:2845:922
ENSG00000138119	MYOF	+	3	0.776235	HCC6:2.95e-005:997:4488|HCC25:8.54e-002:1165:2628|HCC26:1.09e-002:1474:5251
ENSG00000138356	AOX1	-	3	0.742676	HCC6:1.06e-004:46801:441|HCC10:6.10e-004:8374:1593|HCC11:4.27e-008:3918:320
ENSG00000138685	FGF2	-	3	0.742676	HCC6:7.51e-003:710:105|HCC13:5.22e-006:1486:129|HCC19:6.65e-005:1412:152
ENSG00000138696	BMPR1B	-	3	0.742676	HCC7:2.16e-002:161:3|HCC13:2.69e-002:251:9|HCC25:3.06e-002:559:64
ENSG00000138722	MMRN1	-	3	0.742676	HCC7:1.26e-006:2483:251|HCC8:1.44e-003:1359:249|HCC17:2.39e-005:6478:872
ENSG00000138759	FRAS1	-	3	0.742676	HCC7:5.31e-002:580:119|HCC13:2.93e-002:1662:581|HCC17:1.89e-003:978:103
ENSG00000138798	EGF	-	3	0.742676	HCC11:1.91e-003:796:103|HCC19:1.80e-002:466:20|HCC22:4.61e-002:1009:199
ENSG00000138821	SLC39A8	-	3	0.742676	HCC6:9.09e-002:3858:2109|HCC11:1.76e-003:4924:1514|HCC13:7.10e-002:6177:2864
ENSG00000138964	PARVG	-	3	0.742676	HCC7:8.00e-003:1325:332|HCC11:6.86e-002:1227:573|HCC13:1.87e-003:1970:477
ENSG00000139174	PRICKLE1	-	3	0.742676	HCC7:1.86e-003:746:51|HCC8:8.24e-002:437:54|HCC17:1.53e-003:1402:243
ENSG00000139269	INHBE	-	3	0.742676	HCC6:1.63e-009:9578:807|HCC11:9.22e-009:21390:193|HCC25:2.83e-003:3989:985
ENSG00000139508	SLC46A3	-	3	0.742676	HCC6:9.99e-003:866:200|HCC11:5.30e-003:4809:1674|HCC13:4.23e-002:2553:1203
ENSG00000139547	RDH16	-	3	0.742676	HCC6:3.86e-006:1239:79|HCC7:5.11e-003:2301:655|HCC11:3.37e-008:2246:53
ENSG00000139722	VPS37B	+	3	0.776235	HCC6:5.82e-002:507:1239|HCC11:1.51e-003:635:2313|HCC19:4.26e-002:828:2301
ENSG00000139734	DIAPH3	+	3	0.776235	HCC7:5.39e-002:1176:2582|HCC11:4.77e-003:578:2071|HCC19:1.88e-002:498:1738
ENSG00000139737	SLAIN1	+	3	0.776235	HCC6:2.83e-005:42:1025|HCC11:1.84e-002:516:1471|HCC13:2.76e-002:53:439
ENSG00000139926	FRMD6	-	3	0.742676	HCC7:1.79e-004:2119:404|HCC11:5.37e-002:3398:1549|HCC17:8.85e-002:3262:1366
ENSG00000139946	PELI2	-	3	0.742676	HCC7:4.04e-004:1023:104|HCC13:4.32e-003:1236:194|HCC17:1.25e-002:1553:381
ENSG00000140092	FBLN5	-	3	0.742676	HCC7:1.34e-004:1299:74|HCC8:7.77e-002:1253:413|HCC17:2.45e-007:4072:442
ENSG00000140274	DUOXA2	+	3	0.776235	HCC8:7.65e-003:2831:8355|HCC11:3.50e-009:132:7777|HCC26:4.75e-004:28:1077
ENSG00000140279	DUOX2	+	3	0.776235	HCC11:1.12e-006:663:34673|HCC19:2.40e-002:6:277|HCC26:1.14e-003:109:1379
ENSG00000140284	SLC27A2	-	3	0.742676	HCC6:3.25e-009:4536:119|HCC11:1.71e-010:12676:360|HCC13:4.54e-002:16453:6906
ENSG00000140505	CYP1A2	-	3	0.742676	HCC7:1.10e-009:2186:18|HCC8:4.95e-004:943:15|HCC11:2.16e-002:126:3
ENSG00000140563	MCTP2	-	3	0.742676	HCC7:2.79e-002:501:56|HCC13:6.27e-003:641:80|HCC17:2.55e-004:1823:382
ENSG00000140853	NLRC5	-	3	0.742676	HCC7:1.09e-002:2510:909|HCC8:1.08e-002:2686:874|HCC13:7.11e-003:3015:923
ENSG00000140945	CDH13	+	3	0.776235	HCC6:1.62e-002:251:994|HCC15:8.78e-002:1068:3155|HCC26:2.04e-002:870:2579
ENSG00000140961	OSGIN1	-	3	0.742676	HCC6:5.98e-005:4628:1292|HCC11:1.57e-006:2922:337|HCC13:7.43e-002:9986:5243
ENSG00000140968	IRF8	-	3	0.742676	HCC7:2.43e-002:3210:1325|HCC11:2.90e-002:2294:938|HCC13:8.14e-003:2109:687
ENSG00000141485	SLC13A5	-	3	0.742676	HCC6:2.37e-006:1203:9|HCC7:1.17e-003:2220:543|HCC11:2.77e-004:800:15
ENSG00000141524	TMC6	-	3	0.742676	HCC7:1.79e-002:1868:658|HCC8:8.13e-002:1110:307|HCC13:2.35e-002:1505:503
ENSG00000141736	ERBB2	+	3	0.776235	HCC6:2.53e-009:216:4557|HCC11:1.48e-004:3592:21831|HCC13:1.86e-003:316:1306
ENSG00000141756	***	-	3	0.742676	HCC7:1.04e-002:1575:423|HCC8:1.26e-002:942:189|HCC13:1.08e-002:1178:388
ENSG00000141934	PPAP2C	+	3	0.776235	HCC6:4.01e-010:40:4230|HCC11:5.26e-006:172:2116|HCC19:1.31e-005:242:2740
ENSG00000142303	***	-	3	0.742676	HCC6:5.02e-004:1701:342|HCC11:5.73e-002:1447:606|HCC17:1.01e-002:2211:419
ENSG00000142347	***	-	3	0.742676	HCC7:8.09e-003:2040:664|HCC8:6.83e-002:1563:635|HCC13:5.47e-005:3110:603
ENSG00000142583	SLC2A5	+	3	0.776235	HCC13:5.07e-006:1305:7475|HCC19:4.23e-002:254:991|HCC26:4.23e-003:186:1152
ENSG00000142871	CYR61	-	3	0.742676	HCC7:1.51e-002:5666:1980|HCC13:4.71e-004:2443:520|HCC17:2.64e-005:17557:1949
ENSG00000142910	TINAGL1	+	3	0.776235	HCC6:1.85e-003:174:1056|HCC11:2.70e-002:2048:5221|HCC19:5.93e-005:1068:5783
ENSG00000143119	CD53	-	3	0.742676	HCC7:2.69e-003:4176:1209|HCC8:3.96e-003:2925:821|HCC13:1.65e-006:7977:1272
ENSG00000143162	CREG1	-	3	0.742676	HCC6:4.12e-004:62954:5507|HCC11:8.67e-002:39157:12863|HCC13:2.39e-002:49190:12778
ENSG00000143278	F13B	-	3	0.742676	HCC6:1.32e-009:16403:244|HCC11:1.33e-009:4666:118|HCC19:4.77e-004:4334:1080
ENSG00000143297	FCRL5	-	3	0.742676	HCC7:5.83e-003:462:5|HCC8:8.36e-002:200:1|HCC17:1.93e-006:1488:23
ENSG00000143333	RGS16	-	3	0.742676	HCC7:3.58e-003:2324:631|HCC11:4.85e-003:1125:234|HCC13:3.63e-003:1256:322
ENSG00000143341	HMCN1	-	3	0.742676	HCC6:1.62e-007:18678:1164|HCC8:6.04e-007:5409:688|HCC11:2.05e-002:7662:2991
ENSG00000143502	SUSD4	-	3	0.742676	HCC6:4.24e-003:6000:2318|HCC11:1.76e-002:764:208|HCC25:6.05e-002:1190:273
ENSG00000143819	EPHX1	-	3	0.742676	HCC6:1.20e-004:58415:3581|HCC11:2.87e-005:22340:2245|HCC19:5.72e-002:10477:4420
ENSG00000143845	ETNK2	-	3	0.742676	HCC6:2.45e-004:1327:170|HCC11:1.01e-003:1467:244|HCC19:1.61e-002:2871:1013
ENSG00000143869	GDF7	-	3	0.742676	HCC6:3.58e-003:885:148|HCC11:2.39e-002:425:49|HCC19:1.16e-002:933:182
ENSG00000144045	DQX1	+	3	0.776235	HCC6:1.03e-004:10:755|HCC11:1.89e-002:7:266|HCC19:2.72e-004:8:923
ENSG00000144057	ST6GAL2	-	3	0.742676	HCC7:1.54e-003:731:3|HCC8:1.50e-002:352:10|HCC17:1.17e-005:1746:114
ENSG00000144481	TRPM8	-	3	0.742676	HCC6:5.12e-009:5134:236|HCC8:2.61e-002:413:14|HCC11:1.18e-008:6961:364
ENSG00000144619	CNTN4	-	3	0.742676	HCC7:1.54e-003:568:23|HCC11:3.69e-002:356:45|HCC17:5.30e-006:1651:40
ENSG00000144810	COL8A1	+	3	0.776235	HCC6:3.05e-005:31:1078|HCC15:1.93e-003:235:1524|HCC26:4.60e-004:987:4158
ENSG00000144908	ALDH1L1	-	3	0.742676	HCC6:9.50e-008:4948:499|HCC11:1.31e-003:11758:3234|HCC19:1.89e-002:13900:4934
ENSG00000145246	ATP10D	-	3	0.742676	HCC7:5.32e-002:2619:1102|HCC11:9.58e-002:2928:1462|HCC19:6.76e-002:1995:791
ENSG00000145284	SCD5	-	3	0.742676	HCC7:2.51e-002:716:136|HCC11:2.09e-003:955:172|HCC17:8.29e-002:912:256
ENSG00000145555	MYO10	-	3	0.742676	HCC7:6.45e-003:2758:1041|HCC8:6.21e-003:1409:382|HCC17:6.34e-002:4029:1770
ENSG00000145623	OSMR	+	3	0.776235	HCC6:4.70e-003:248:1107|HCC11:7.46e-003:2611:7389|HCC26:4.28e-002:598:1891
ENSG00000145626	UGT3A1	-	3	0.742676	HCC6:3.39e-011:8912:9|HCC7:1.82e-005:1069:11|HCC11:1.51e-008:3907:30
ENSG00000145692	BHMT	-	3	0.742676	HCC10:8.23e-003:4464:1085|HCC11:1.31e-002:6581:2644|HCC19:1.73e-002:1973:615
ENSG00000145730	PAM	-	3	0.742676	HCC7:4.69e-002:3705:1619|HCC8:8.85e-002:3196:1262|HCC17:3.94e-002:6695:2393
ENSG00000145826	LECT2	+	3	0.776235	HCC3:4.08e-003:424:2166|HCC13:1.23e-008:8:3919|HCC25:6.02e-002:382:1213
ENSG00000145920	CPLX2	-	3	0.742676	HCC6:1.17e-010:2500:10|HCC13:8.78e-009:4808:127|HCC19:1.56e-004:1054:96
ENSG00000146038	DCDC2	+	3	0.776235	HCC6:5.87e-004:929:3291|HCC13:1.36e-005:1441:6672|HCC19:8.63e-006:1789:7802
ENSG00000146039	SLC17A4	+	3	0.776235	HCC8:7.89e-003:4031:15247|HCC13:4.20e-005:2062:16147|HCC19:1.19e-002:522:1635
ENSG00000146147	MLIP	-	3	0.742676	HCC6:7.37e-004:1951:445|HCC7:7.83e-002:1278:534|HCC11:5.53e-002:288:51
ENSG00000146192	FGD2	-	3	0.742676	HCC7:1.44e-002:1337:457|HCC11:1.32e-002:1671:562|HCC19:9.90e-002:1735:751
ENSG00000146233	CYP39A1	-	3	0.742676	HCC6:3.19e-005:1750:188|HCC7:7.04e-002:744:187|HCC19:4.31e-005:1887:214
ENSG00000146374	RSPO3	-	3	0.742676	HCC7:2.70e-002:270:3|HCC8:8.49e-002:174:3|HCC17:7.70e-002:352:19
ENSG00000146411	SLC2A12	-	3	0.742676	HCC6:9.01e-003:1093:265|HCC11:7.00e-002:594:158|HCC19:2.24e-002:904:225
ENSG00000146678	IGFBP1	+	3	0.776235	HCC13:9.01e-008:906:7958|HCC17:5.26e-003:4261:16003|HCC25:2.05e-002:11116:121868
ENSG00000147027	TMEM47	-	3	0.742676	HCC7:1.26e-003:3181:780|HCC8:3.03e-003:1874:378|HCC25:1.88e-002:2500:761
ENSG00000147180	ZNF711	+	3	0.776235	HCC6:1.79e-006:180:2418|HCC11:8.10e-008:211:2303|HCC13:1.77e-005:156:1441
ENSG00000147573	TRIM55	-	3	0.742676	HCC6:2.53e-009:2281:21|HCC19:6.22e-008:3303:58|HCC22:2.47e-005:1296:15
ENSG00000148053	NTRK2	-	3	0.742676	HCC7:2.28e-002:380:20|HCC8:8.32e-002:165:6|HCC17:1.50e-012:5829:64
ENSG00000148143	ZNF462	-	3	0.742676	HCC7:2.11e-002:859:195|HCC13:1.67e-002:1331:408|HCC17:3.76e-003:1670:340
ENSG00000148671	ADIRF	-	3	0.742676	HCC7:8.09e-004:789:50|HCC11:5.05e-007:1779:93|HCC17:9.14e-002:1137:364
ENSG00000148795	CYP17A1	-	3	0.742676	HCC6:1.19e-003:2000:479|HCC10:3.21e-004:2131:269|HCC11:8.82e-003:702:98
ENSG00000148848	ADAM12	-	3	0.742676	HCC7:4.76e-003:1055:241|HCC8:2.80e-002:576:65|HCC13:2.66e-003:1090:157
ENSG00000149090	PAMR1	-	3	0.742676	HCC7:1.17e-004:1170:136|HCC8:1.74e-002:551:53|HCC17:4.58e-004:1758:275
ENSG00000149124	GLYAT	-	3	0.742676	HCC6:8.60e-007:1139:8|HCC8:1.15e-002:616:27|HCC11:8.78e-009:2792:22
ENSG00000149218	***	+	3	0.776235	HCC6:1.83e-003:1186:3432|HCC13:6.58e-002:864:1959|HCC19:5.85e-002:399:1128
ENSG00000149591	TAGLN	-	3	0.742676	HCC7:6.31e-006:5133:1043|HCC8:8.95e-004:2607:466|HCC17:6.84e-002:15451:5677
ENSG00000149591	TAGLN	+	3	0.776235	HCC6:2.52e-008:220:3087|HCC15:6.21e-004:1217:7839|HCC26:6.69e-003:1721:6910
ENSG00000149742	SLC22A9	+	3	0.776235	HCC8:2.02e-003:796:2842|HCC13:1.05e-004:690:2818|HCC25:7.25e-002:1890:4895
ENSG00000150556	LYPD6B	+	3	0.776235	HCC6:8.53e-014:9:5870|HCC11:8.31e-005:531:2567|HCC19:6.06e-002:18:371
ENSG00000150625	GPM6A	-	3	0.742676	HCC7:8.12e-003:462:9|HCC8:6.92e-002:239:15|HCC17:4.66e-003:853:62
ENSG00000150636	CCDC102B	-	3	0.742676	HCC7:2.43e-003:3226:958|HCC8:1.93e-002:1388:429|HCC17:9.66e-003:4268:1566
ENSG00000150637	CD226	-	3	0.742676	HCC7:4.27e-002:581:97|HCC8:4.87e-002:548:80|HCC13:9.52e-002:356:81
ENSG00000151067	CACNA1C	-	3	0.742676	HCC7:4.91e-002:692:160|HCC8:8.16e-002:651:141|HCC17:5.96e-004:1763:418
ENSG00000151150	ANK3	-	3	0.742676	HCC7:2.08e-006:3557:602|HCC8:1.01e-003:1353:141|HCC17:1.65e-006:6301:620
ENSG00000151150	ANK3	+	3	0.776235	HCC6:1.72e-002:1947:4864|HCC13:1.62e-004:1608:6894|HCC19:9.16e-002:2152:5001
ENSG00000151365	THRSP	-	3	0.742676	HCC7:8.93e-002:279:42|HCC11:7.63e-004:761:26|HCC22:3.89e-002:843:144
ENSG00000151468	CCDC3	-	3	0.742676	HCC7:3.17e-004:1372:223|HCC8:2.01e-003:1531:299|HCC17:6.63e-005:2813:469
ENSG00000151617	EDNRA	-	3	0.742676	HCC7:1.35e-002:1618:578|HCC8:2.91e-002:1168:250|HCC17:3.82e-002:1852:649
ENSG00000151632	***	-	3	0.742676	HCC6:9.29e-002:30471:11750|HCC8:8.63e-002:19401:7654|HCC19:2.75e-002:68054:12352
ENSG00000151651	ADAM8	+	3	0.776235	HCC11:1.56e-002:411:1361|HCC19:1.27e-003:318:1464|HCC25:5.32e-002:587:1612
ENSG00000151834	GABRA2	-	3	0.742676	HCC10:8.89e-002:527:34|HCC13:6.67e-004:895:58|HCC25:7.23e-002:294:15
ENSG00000151882	CCL28	+	3	0.776235	HCC8:8.35e-003:596:1914|HCC11:1.64e-003:1113:3699|HCC13:4.25e-003:184:986
ENSG00000152049	KCNE4	-	3	0.742676	HCC7:6.66e-002:499:101|HCC17:3.39e-003:1371:283|HCC19:5.63e-008:2386:78
ENSG00000152377	SPOCK1	+	3	0.776235	HCC6:7.43e-002:13:114|HCC19:7.33e-002:8:176|HCC26:1.69e-002:98:858
ENSG00000152413	HOMER1	+	3	0.776235	HCC6:9.81e-002:2151:3789|HCC7:4.98e-002:3087:7021|HCC13:2.76e-002:1289:3104
ENSG00000152583	SPARCL1	-	3	0.742676	HCC3:4.09e-003:2823:745|HCC6:5.73e-002:4166:2158|HCC8:5.94e-002:5287:1942
ENSG00000152767	FARP1	+	3	0.776235	HCC6:4.75e-003:2336:8447|HCC11:1.32e-002:6780:19485|HCC19:2.73e-002:5122:13974
ENSG00000152926	ZNF117	-	3	0.742676	HCC7:2.86e-002:1836:693|HCC10:2.80e-002:9049:3119|HCC13:1.35e-002:3230:1327
ENSG00000153246	PLA2R1	-	3	0.742676	HCC7:8.27e-004:1071:137|HCC8:9.40e-002:463:64|HCC17:4.84e-004:1781:236
ENSG00000153707	PTPRD	-	3	0.742676	HCC7:3.91e-005:1089:44|HCC11:7.12e-008:3793:386|HCC25:1.10e-003:924:36
ENSG00000153823	PID1	-	3	0.742676	HCC6:6.41e-003:3139:1160|HCC10:8.99e-002:1311:368|HCC11:1.95e-002:2499:854
ENSG00000153993	SEMA3D	-	3	0.742676	HCC7:3.64e-002:519:62|HCC17:8.72e-002:766:198|HCC25:9.27e-002:3143:1291
ENSG00000154127	UBASH3B	-	3	0.742676	HCC7:1.26e-003:1462:320|HCC8:3.72e-002:1341:467|HCC13:9.71e-005:1941:427
ENSG00000154153	FAM134B	-	3	0.742676	HCC7:3.05e-003:856:113|HCC8:7.67e-002:509:94|HCC11:1.83e-004:2367:458
ENSG00000154263	ABCA10	-	3	0.742676	HCC6:6.62e-004:1139:204|HCC7:2.83e-003:1290:193|HCC17:6.82e-003:1831:465
ENSG00000154358	OBSCN	-	3	0.742676	HCC6:3.84e-007:27785:1126|HCC11:1.02e-007:4096:392|HCC17:5.86e-004:2447:503
ENSG00000154358	OBSCN	+	3	0.776235	HCC13:4.56e-003:382:1451|HCC18:2.11e-002:1477:4540|HCC19:3.00e-005:203:1769
ENSG00000154451	GBP5	-	3	0.742676	HCC7:3.19e-006:2749:403|HCC8:1.91e-006:3708:480|HCC13:1.01e-002:2110:700
ENSG00000154589	LY96	-	3	0.742676	HCC11:6.40e-002:756:252|HCC13:8.65e-004:1748:366|HCC19:2.18e-003:1735:377
ENSG00000154760	SLFN13	+	3	0.776235	HCC6:4.96e-005:2062:8310|HCC11:6.18e-010:513:5716|HCC13:6.98e-006:230:2194
ENSG00000155254	MARVELD1	-	3	0.742676	HCC7:3.52e-003:936:157|HCC8:3.94e-002:534:47|HCC25:8.65e-002:931:276
ENSG00000155307	SAMSN1	-	3	0.742676	HCC7:1.98e-003:1837:530|HCC8:8.67e-002:1289:426|HCC13:6.41e-003:2590:769
ENSG00000156096	UGT2B4	-	3	0.742676	HCC6:6.54e-003:33339:8232|HCC19:2.27e-003:49081:4597|HCC25:1.99e-003:4220:1103
ENSG00000156218	ADAMTSL3	-	3	0.742676	HCC11:3.11e-006:4205:509|HCC19:1.93e-005:1780:178|HCC25:2.97e-002:2577:857
ENSG00000156711	MAPK13	+	3	0.776235	HCC6:8.41e-002:829:1698|HCC11:2.09e-005:465:2792|HCC19:2.56e-004:970:4023
ENSG00000156738	MS4A1	-	3	0.742676	HCC7:4.75e-007:1523:48|HCC8:4.19e-002:159:3|HCC17:5.68e-002:395:31
ENSG00000156968	MPV17L	-	3	0.742676	HCC6:1.56e-002:3531:1211|HCC11:4.13e-005:892:22|HCC26:3.20e-004:1339:213
ENSG00000157103	SLC6A1	-	3	0.742676	HCC6:2.09e-006:5168:548|HCC11:1.93e-004:3887:822|HCC25:7.82e-003:942:148
ENSG00000158023	WDR66	+	3	0.776235	HCC6:1.30e-003:79:754|HCC11:7.76e-002:183:673|HCC19:2.35e-003:166:980
ENSG00000158258	CLSTN2	-	3	0.742676	HCC7:8.09e-004:901:17|HCC11:1.44e-004:979:53|HCC17:9.22e-010:11995:373
ENSG00000158865	SLC5A11	-	3	0.742676	HCC6:7.06e-003:751:124|HCC13:3.47e-003:599:37|HCC19:9.57e-002:462:92
ENSG00000159176	CSRP1	-	3	0.742676	HCC7:2.10e-003:4582:1579|HCC8:4.33e-003:2894:797|HCC11:5.67e-002:10771:4940
ENSG00000159307	SCUBE1	-	3	0.742676	HCC11:1.99e-011:3195:13|HCC13:1.65e-008:2467:101|HCC22:8.67e-003:1047:120
ENSG00000160282	FTCD	-	3	0.742676	HCC6:1.54e-005:6259:1136|HCC8:3.07e-006:1748:24|HCC11:7.83e-008:2045:44
ENSG00000160321	ZNF208	-	3	0.742676	HCC7:3.24e-002:155:6|HCC8:9.21e-002:126:8|HCC10:1.20e-002:5846:1714
ENSG00000160588	MPZL3	+	3	0.776235	HCC6:7.81e-002:2378:4660|HCC11:5.46e-002:862:1880|HCC13:2.02e-002:842:2039
ENSG00000160791	CCR5	-	3	0.742676	HCC7:4.83e-003:863:136|HCC8:5.13e-003:889:115|HCC13:7.82e-002:552:160
ENSG00000160862	AZGP1	-	3	0.742676	HCC6:4.94e-003:37164:6248|HCC11:1.92e-003:30093:6471|HCC25:7.40e-002:1847:631
ENSG00000160870	CYP3A7	-	3	0.742676	HCC6:3.47e-011:12150:261|HCC11:4.76e-009:3592:144|HCC26:9.20e-002:2996:1133
ENSG00000161031	PGLYRP2	-	3	0.742676	HCC6:1.20e-008:3373:460|HCC11:1.33e-003:662:31|HCC17:2.35e-002:1180:334
ENSG00000161267	BDH1	-	3	0.742676	HCC6:4.77e-011:3667:98|HCC11:7.62e-009:14087:526|HCC19:1.10e-005:3847:652
ENSG00000161267	BDH1	+	3	0.776235	HCC7:8.79e-002:8212:20164|HCC8:5.29e-003:3039:9013|HCC13:1.58e-002:2438:8275
ENSG00000161570	CCL5	-	3	0.742676	HCC7:3.69e-004:932:66|HCC8:1.09e-002:799:64|HCC11:7.43e-002:1470:637
ENSG00000161573	CCL16	-	3	0.742676	HCC6:2.92e-009:1877:17|HCC11:6.18e-010:2495:21|HCC19:6.36e-002:2011:876
ENSG00000162366	PDZK1IP1	-	3	0.742676	HCC3:4.24e-005:1949:153|HCC6:5.96e-008:2080:34|HCC11:8.63e-004:1231:286
ENSG00000162493	PDPN	-	3	0.742676	HCC7:4.19e-002:238:14|HCC13:1.51e-005:1086:12|HCC17:4.58e-004:851:58
ENSG00000162511	LAPTM5	-	3	0.742676	HCC7:1.04e-002:13085:4316|HCC8:2.18e-002:9003:3427|HCC13:2.79e-003:33915:6941
ENSG00000162654	GBP4	-	3	0.742676	HCC7:1.22e-002:3688:1290|HCC8:4.87e-002:6536:2661|HCC11:8.23e-003:6307:2347
ENSG00000162692	VCAM1	-	3	0.742676	HCC6:6.67e-002:7353:3393|HCC17:2.14e-004:10699:2503|HCC19:2.97e-003:8292:2323
ENSG00000162733	DDR2	-	3	0.742676	HCC7:5.27e-004:3824:836|HCC8:2.04e-002:2162:757|HCC17:4.39e-003:7740:2343
ENSG00000162896	PIGR	-	3	0.742676	HCC6:7.86e-003:15335:5416|HCC7:1.68e-004:3400:782|HCC21:8.90e-002:570:45
ENSG00000162989	KCNJ3	+	3	0.776235	HCC6:6.60e-002:39:246|HCC11:4.00e-007:599:4867|HCC22:1.97e-002:165:985
ENSG00000163171	CDC42EP3	-	3	0.742676	HCC7:1.68e-003:1713:475|HCC8:2.47e-003:1098:195|HCC17:8.19e-002:2197:887
ENSG00000163191	S100A11	-	3	0.742676	HCC7:1.84e-002:2502:833|HCC8:4.03e-002:3625:1496|HCC13:6.83e-006:4288:450
ENSG00000163297	ANTXR2	-	3	0.742676	HCC7:2.03e-003:4292:1591|HCC13:5.69e-002:3844:2022|HCC19:9.30e-002:3033:1373
ENSG00000163531	NFASC	-	3	0.742676	HCC7:2.90e-004:1272:98|HCC8:1.44e-003:1129:163|HCC17:4.47e-007:3049:426
ENSG00000163536	SERPINI1	-	3	0.742676	HCC3:1.00e-003:5375:1194|HCC13:2.49e-005:6038:1096|HCC19:5.93e-006:7058:640
ENSG00000163563	MNDA	-	3	0.742676	HCC7:7.93e-004:1739:278|HCC8:5.16e-002:1131:291|HCC13:4.54e-004:1614:322
ENSG00000163581	SLC2A2	-	3	0.742676	HCC6:4.86e-002:34447:10012|HCC11:6.82e-004:102481:578|HCC26:4.28e-002:6817:2171
ENSG00000163618	CADPS	-	3	0.742676	HCC7:5.72e-002:114:3|HCC17:2.63e-002:332:11|HCC25:5.97e-010:5580:362
ENSG00000163637	PRICKLE2	-	3	0.742676	HCC7:1.63e-002:1500:427|HCC8:2.54e-002:751:153|HCC11:7.55e-005:2755:556
ENSG00000163909	HEYL	-	3	0.742676	HCC7:7.44e-003:1046:198|HCC8:2.74e-002:1130:244|HCC17:6.34e-002:1581:530
ENSG00000163959	SLC51A	-	3	0.742676	HCC6:1.21e-004:1118:165|HCC11:5.60e-003:2310:687|HCC15:4.18e-002:1964:562
ENSG00000164089	AGXT2L1	-	3	0.742676	HCC6:1.14e-007:2309:98|HCC11:1.19e-006:963:10|HCC19:7.73e-002:734:194
ENSG00000164114	MAP9	-	3	0.742676	HCC7:1.16e-002:653:88|HCC8:6.40e-002:397:46|HCC17:6.10e-002:969:250
ENSG00000164116	GUCY1A3	-	3	0.742676	HCC7:1.58e-005:4156:678|HCC17:3.30e-005:7774:1600|HCC25:6.56e-002:2482:851
ENSG00000164128	NPY1R	-	3	0.742676	HCC7:1.26e-006:969:9|HCC11:9.36e-002:208:27|HCC17:1.69e-004:1000:14
ENSG00000164161	HHIP	-	3	0.742676	HCC7:1.93e-007:2232:35|HCC8:5.86e-003:1108:140|HCC17:4.61e-003:728:53
ENSG00000164199	GPR98	+	3	0.776235	HCC6:1.04e-010:213:3624|HCC7:3.96e-002:1123:2958|HCC11:2.78e-005:270:1963
ENSG00000164237	CMBL	-	3	0.742676	HCC6:2.46e-002:4551:1936|HCC11:5.55e-003:7462:2421|HCC19:1.52e-002:1675:661
ENSG00000164659	KIAA1324L	+	3	0.776235	HCC6:3.85e-010:47:3610|HCC11:1.84e-003:559:1806|HCC13:3.34e-002:340:945
ENSG00000164877	MICALL2	+	3	0.776235	HCC6:4.68e-003:1270:3320|HCC11:5.13e-002:2124:4698|HCC19:1.35e-002:354:1238
ENSG00000164932	CTHRC1	-	3	0.742676	HCC7:8.53e-003:1394:302|HCC13:2.00e-002:733:125|HCC25:1.10e-005:4370:742
ENSG00000164932	CTHRC1	+	3	0.776235	HCC6:2.06e-004:46:803|HCC19:1.36e-003:132:1310|HCC26:1.28e-003:455:2282
ENSG00000164951	PDP1	+	3	0.776235	HCC6:1.45e-002:407:1137|HCC13:1.36e-002:1216:3432|HCC19:3.25e-003:2201:5995
ENSG00000164953	TMEM67	+	3	0.776235	HCC6:5.07e-004:299:1557|HCC11:8.34e-002:478:1052|HCC13:1.06e-002:271:1198
ENSG00000165025	SYK	-	3	0.742676	HCC6:2.08e-002:1506:528|HCC7:5.50e-003:2570:835|HCC13:9.14e-004:3159:802
ENSG00000165168	***	-	3	0.742676	HCC7:1.00e-003:15264:3692|HCC8:9.73e-003:13107:4053|HCC11:1.08e-002:16689:5155
ENSG00000165929	TC2N	+	3	0.776235	HCC6:1.47e-005:1676:6506|HCC11:9.39e-005:4436:34637|HCC19:4.26e-003:148:921
ENSG00000166147	FBN1	-	3	0.742676	HCC3:1.04e-002:5446:1610|HCC7:1.62e-005:17933:2708|HCC8:1.26e-005:12036:1723
ENSG00000166147	FBN1	+	3	0.776235	HCC6:1.05e-008:902:10311|HCC15:2.18e-002:3402:13138|HCC26:4.28e-002:5249:17317
ENSG00000166165	CKB	+	3	0.776235	HCC6:1.34e-003:186:1281|HCC11:5.04e-002:963:2423|HCC13:1.33e-003:201:1072
ENSG00000166206	GABRB3	+	3	0.776235	HCC6:1.19e-003:11:542|HCC13:1.09e-002:3:372|HCC22:5.05e-003:536:2314
ENSG00000166402	TUB	-	3	0.742676	HCC6:5.10e-004:889:34|HCC11:6.79e-005:1055:95|HCC17:5.13e-002:594:57
ENSG00000166450	PRTG	-	3	0.742676	HCC13:1.67e-003:1075:161|HCC17:6.34e-002:689:125|HCC19:1.27e-002:8696:2821
ENSG00000166501	PRKCB	-	3	0.742676	HCC7:1.18e-003:1616:338|HCC8:7.51e-002:997:253|HCC13:1.34e-002:1152:374
ENSG00000166743	ACSM1	-	3	0.742676	HCC6:6.49e-008:2023:57|HCC11:1.85e-011:11917:208|HCC26:3.02e-003:1760:276
ENSG00000166750	SLFN5	-	3	0.742676	HCC7:9.66e-003:5648:1923|HCC8:2.23e-002:6762:2569|HCC13:3.70e-002:7216:3287
ENSG00000166840	GLYATL1	-	3	0.742676	HCC6:2.42e-007:3838:471|HCC7:1.93e-007:3039:192|HCC11:9.42e-012:3740:57
ENSG00000166920	C15orf48	-	3	0.742676	HCC3:2.27e-003:2034:477|HCC6:4.57e-003:3701:1409|HCC13:4.09e-004:1383:248
ENSG00000166927	MS4A7	-	3	0.742676	HCC7:2.69e-002:4964:2051|HCC11:9.45e-004:4344:1552|HCC19:2.55e-003:8890:2555
ENSG00000166963	MAP1A	-	3	0.742676	HCC7:1.14e-002:1023:210|HCC8:1.35e-002:770:135|HCC19:1.03e-007:15918:992
ENSG00000167363	FN3K	-	3	0.742676	HCC6:1.08e-002:1245:392|HCC11:5.05e-002:1508:605|HCC13:9.97e-002:3607:1846
ENSG00000167552	TUBA1A	-	3	0.742676	HCC7:1.01e-003:5525:1524|HCC8:2.02e-003:2524:600|HCC13:3.17e-002:1892:770
ENSG00000167772	ANGPTL4	+	3	0.776235	HCC8:1.14e-003:1807:6262|HCC11:4.05e-006:519:3503|HCC25:8.87e-002:674:1648
ENSG00000167861	HID1	+	3	0.776235	HCC6:1.65e-006:307:2240|HCC11:1.25e-002:238:1157|HCC19:3.06e-005:534:3185
ENSG00000167880	EVPL	+	3	0.776235	HCC6:5.32e-005:9:917|HCC11:4.66e-002:11:156|HCC19:5.63e-008:53:2100
ENSG00000167895	TMC8	-	3	0.742676	HCC7:5.62e-004:1345:219|HCC8:6.43e-002:846:227|HCC13:7.10e-002:703:270
ENSG00000168143	FAM83B	+	3	0.776235	HCC6:8.60e-002:45:247|HCC11:1.94e-009:108:5166|HCC19:3.06e-005:11:1448
ENSG00000168386	FILIP1L	+	3	0.776235	HCC6:2.30e-003:569:2077|HCC11:5.89e-003:1804:4415|HCC19:1.42e-002:998:3010
ENSG00000168461	RAB31	-	3	0.742676	HCC7:1.90e-002:4205:1440|HCC8:2.32e-003:2935:745|HCC13:2.12e-005:4969:1202
ENSG00000168509	***	-	3	0.742676	HCC6:8.53e-014:9608:34|HCC11:2.74e-012:6129:69|HCC19:4.64e-004:5306:1279
ENSG00000168528	***	+	3	0.776235	HCC11:6.65e-002:2173:4082|HCC13:7.75e-004:1127:4625|HCC19:2.65e-003:341:1596
ENSG00000169245	CXCL10	-	3	0.742676	HCC6:9.13e-004:3190:785|HCC8:2.67e-004:3414:631|HCC11:3.51e-002:2274:955
ENSG00000169550	MUC15	+	3	0.776235	HCC6:6.03e-002:5:83|HCC11:5.10e-005:40:1010|HCC13:9.16e-002:1:75
ENSG00000169554	ZEB2	-	3	0.742676	HCC7:8.22e-004:9535:2667|HCC8:4.88e-003:6112:1923|HCC13:2.43e-003:12078:3641
ENSG00000169894	MUC3A	+	3	0.776235	HCC8:6.06e-002:203:793|HCC11:6.43e-006:11:1209|HCC19:4.53e-002:4:151
ENSG00000169946	ZFPM2	-	3	0.742676	HCC8:8.63e-002:257:18|HCC13:3.69e-002:972:276|HCC17:5.23e-002:1633:705
ENSG00000170006	TMEM154	-	3	0.742676	HCC7:4.24e-003:1160:205|HCC8:8.24e-002:448:65|HCC13:4.52e-003:1254:201
ENSG00000170011	MYRIP	-	3	0.742676	HCC6:2.44e-002:582:115|HCC11:2.70e-009:3603:120|HCC13:1.12e-004:4573:1266
ENSG00000170153	RNF150	-	3	0.742676	HCC7:8.00e-003:484:17|HCC8:5.76e-002:265:13|HCC17:4.88e-003:1230:158
ENSG00000170571	EMB	-	3	0.742676	HCC7:2.86e-005:3169:516|HCC8:2.53e-003:1734:427|HCC11:1.85e-002:1813:688
ENSG00000170703	TTLL6	+	3	0.776235	HCC6:2.70e-005:28:1081|HCC7:1.92e-003:206:1105|HCC11:9.47e-008:46:1905
ENSG00000170915	PAQR8	+	3	0.776235	HCC6:6.87e-004:259:1464|HCC11:3.52e-004:733:2801|HCC19:2.73e-008:810:7346
ENSG00000170962	PDGFD	-	3	0.742676	HCC7:6.74e-002:1420:555|HCC17:1.31e-004:4087:662|HCC25:4.99e-006:4703:620
ENSG00000171004	HS6ST2	+	3	0.776235	HCC6:1.95e-005:6:878|HCC13:8.78e-008:10:1285|HCC19:2.27e-002:995:2718
ENSG00000171115	GIMAP8	-	3	0.742676	HCC7:3.57e-002:2055:750|HCC8:4.77e-002:1829:611|HCC19:2.84e-002:2126:806
ENSG00000171219	CDC42BPG	+	3	0.776235	HCC6:2.96e-002:330:1004|HCC13:2.22e-002:25:300|HCC19:4.29e-004:213:1350
ENSG00000171310	CHST11	-	3	0.742676	HCC6:2.71e-005:2672:513|HCC7:3.44e-003:1689:382|HCC13:1.51e-003:4549:1131
ENSG00000171345	KRT19	+	3	0.776235	HCC6:1.09e-010:30:9811|HCC11:1.81e-004:1798:49689|HCC19:8.99e-004:3970:18507
ENSG00000171388	APLN	+	3	0.776235	HCC12:3.32e-002:338:1468|HCC22:6.83e-002:745:2147|HCC26:3.34e-003:578:2287
ENSG00000171444	MCC	-	3	0.742676	HCC6:3.61e-004:3872:878|HCC11:6.12e-004:6140:2104|HCC13:3.49e-002:2612:1134
ENSG00000171564	FGB	-	3	0.742676	HCC6:1.12e-004:144394:1165|HCC10:4.68e-002:6913:2146|HCC11:7.81e-002:150338:58174
ENSG00000171621	SPSB1	-	3	0.742676	HCC6:3.16e-002:2801:1116|HCC7:7.44e-002:1705:694|HCC11:3.69e-003:7549:2462
ENSG00000171729	TMEM51	+	3	0.776235	HCC6:8.95e-003:238:918|HCC11:2.99e-005:430:2296|HCC19:2.41e-002:464:1326
ENSG00000171759	PAH	-	3	0.742676	HCC6:1.76e-002:69363:13814|HCC11:1.56e-004:22865:4581|HCC18:2.65e-005:8028:1606
ENSG00000171791	BCL2	-	3	0.742676	HCC7:8.25e-003:2330:770|HCC8:3.55e-002:1249:381|HCC11:3.53e-004:2666:645
ENSG00000172201	ID4	-	3	0.742676	HCC7:1.34e-003:958:80|HCC8:6.61e-002:581:82|HCC17:3.09e-003:2534:597
ENSG00000172482	AGXT	-	3	0.742676	HCC6:3.25e-008:28215:213|HCC10:1.66e-002:4191:1330|HCC11:5.41e-008:22557:958
ENSG00000172578	KLHL6	-	3	0.742676	HCC7:4.88e-004:1500:303|HCC8:1.12e-002:1040:234|HCC13:2.74e-003:1664:508
ENSG00000172716	SLFN11	-	3	0.742676	HCC7:1.04e-002:3027:1001|HCC8:4.88e-003:1697:434|HCC13:3.49e-002:1891:810
ENSG00000173068	BNC2	-	3	0.742676	HCC7:1.50e-002:633:89|HCC13:6.68e-002:551:142|HCC17:1.81e-002:1730:587
ENSG00000173175	ADCY5	+	3	0.776235	HCC6:2.41e-002:42:322|HCC11:1.34e-005:669:4952|HCC25:8.74e-002:305:1168
ENSG00000173597	SULT1B1	-	3	0.742676	HCC6:1.13e-003:1537:310|HCC7:8.06e-002:616:157|HCC13:3.06e-002:1990:648
ENSG00000173918	C1QTNF1	+	3	0.776235	HCC6:8.37e-002:38:236|HCC11:4.57e-002:845:1884|HCC19:2.97e-002:66:577
ENSG00000174125	TLR1	-	3	0.742676	HCC11:4.24e-002:2165:983|HCC13:4.41e-002:2129:896|HCC19:7.04e-002:2801:1162
ENSG00000174130	TLR6	-	3	0.742676	HCC6:1.65e-002:2420:983|HCC7:6.35e-002:1050:321|HCC13:6.39e-002:1443:600
ENSG00000174175	SELP	-	3	0.742676	HCC7:8.69e-003:409:2|HCC8:2.15e-002:310:3|HCC17:2.32e-002:885:157
ENSG00000174469	CNTNAP2	-	3	0.742676	HCC11:5.64e-007:2196:76|HCC13:3.45e-002:2307:972|HCC25:6.49e-002:3626:1334
ENSG00000174640	SLCO2A1	-	3	0.742676	HCC7:4.32e-002:443:56|HCC8:5.52e-002:317:27|HCC11:9.36e-002:269:53
ENSG00000175336	APOF	-	3	0.742676	HCC6:1.76e-003:652:36|HCC7:1.48e-004:1084:115|HCC18:3.68e-002:808:96
ENSG00000175745	NR2F1	-	3	0.742676	HCC7:1.52e-003:893:48|HCC17:4.30e-005:3201:474|HCC19:6.27e-002:640:143
ENSG00000176124	DLEU1	+	3	0.776235	HCC6:1.25e-002:490:1489|HCC7:8.65e-002:1186:2563|HCC11:1.91e-005:443:2900
ENSG00000176170	SPHK1	+	3	0.776235	HCC6:5.07e-002:1333:2894|HCC11:9.88e-002:1815:3359|HCC19:8.13e-003:839:2365
ENSG00000176463	SLCO3A1	-	3	0.742676	HCC7:3.11e-002:1172:326|HCC11:8.29e-002:1220:518|HCC17:9.22e-002:1176:425
ENSG00000176928	GCNT4	+	3	0.776235	HCC11:1.78e-002:753:2001|HCC13:1.73e-002:809:2054|HCC19:5.33e-002:137:724
ENSG00000176945	MUC20	-	3	0.742676	HCC3:7.86e-004:7518:1868|HCC6:9.45e-008:2377:73|HCC13:2.24e-008:8648:527
ENSG00000176971	FIBIN	-	3	0.742676	HCC7:7.13e-003:484:3|HCC8:3.53e-002:463:33|HCC17:3.39e-003:1252:285
ENSG00000177575	CD163	-	3	0.742676	HCC7:2.24e-002:9906:3775|HCC8:1.05e-003:7267:2180|HCC19:8.62e-003:8351:2935
ENSG00000178726	THBD	-	3	0.742676	HCC7:5.77e-002:1272:518|HCC8:5.21e-002:841:182|HCC13:8.16e-008:5992:486
ENSG00000179023	KLHDC7A	+	3	0.776235	HCC6:7.90e-002:204:620|HCC11:4.41e-002:238:753|HCC13:1.06e-003:11:666
ENSG00000179083	FAM133A	-	3	0.742676	HCC11:6.83e-002:211:23|HCC13:2.69e-005:1607:122|HCC22:6.05e-004:3167:692
ENSG00000179144	GIMAP7	-	3	0.742676	HCC7:7.44e-003:1046:198|HCC8:8.36e-002:836:242|HCC11:2.24e-002:1390:508
ENSG00000179388	EGR3	-	3	0.742676	HCC7:2.08e-002:813:125|HCC13:2.55e-002:378:32|HCC17:6.87e-002:2576:1073
ENSG00000179399	GPC5	+	3	0.776235	HCC7:3.57e-002:610:1689|HCC13:4.40e-004:31:732|HCC19:1.17e-003:27:731
ENSG00000179583	CIITA	-	3	0.742676	HCC6:9.10e-002:1129:505|HCC7:5.98e-005:2680:445|HCC11:1.66e-004:3573:924
ENSG00000179639	FCER1A	-	3	0.742676	HCC7:1.78e-002:315:23|HCC11:6.39e-002:65:3|HCC17:9.75e-002:382:39
ENSG00000179674	ARL14	+	3	0.776235	HCC6:1.48e-004:352:1800|HCC11:1.17e-006:93:1501|HCC19:4.58e-002:25:329
ENSG00000180210	F2	-	3	0.742676	HCC6:3.46e-004:26904:4314|HCC10:7.13e-003:5425:1581|HCC11:5.84e-007:32307:805
ENSG00000180353	HCLS1	-	3	0.742676	HCC7:7.37e-003:4344:1292|HCC8:1.02e-002:2690:875|HCC13:2.00e-003:4335:1606
ENSG00000180432	CYP8B1	+	3	0.776235	HCC13:9.93e-010:26:3994|HCC17:6.43e-002:3806:9139|HCC19:3.02e-002:84:540
ENSG00000180447	GAS1	-	3	0.742676	HCC7:9.94e-004:786:59|HCC13:7.85e-002:194:26|HCC17:8.56e-008:3284:108
ENSG00000180875	GREM2	-	3	0.742676	HCC6:9.48e-011:3297:5|HCC11:2.03e-002:169:3|HCC15:8.13e-005:1985:350
ENSG00000180921	***	+	3	0.776235	HCC7:4.79e-002:3838:8304|HCC13:1.23e-002:4574:12381|HCC19:4.47e-003:3242:10466
ENSG00000181035	SLC25A42	-	3	0.742676	HCC6:4.69e-004:1435:315|HCC11:5.14e-002:848:292|HCC19:1.89e-002:7261:2980
ENSG00000181458	TMEM45A	-	3	0.742676	HCC6:1.36e-004:19106:3770|HCC7:5.20e-002:965:294|HCC15:2.18e-002:11267:3142
ENSG00000181656	GPR88	-	3	0.742676	HCC6:3.24e-013:2335:11|HCC11:1.40e-008:1751:8|HCC13:4.94e-006:1789:160
ENSG00000181804	SLC9A9	-	3	0.742676	HCC7:9.32e-003:1233:355|HCC11:3.33e-005:2774:533|HCC19:2.22e-002:1226:380
ENSG00000182107	TMEM30B	-	3	0.742676	HCC6:3.13e-002:1135:359|HCC7:1.07e-002:525:32|HCC11:8.61e-003:864:170
ENSG00000182111	***	+	3	0.776235	HCC6:8.24e-008:293:3254|HCC13:1.55e-003:1:504|HCC19:6.37e-002:6:230
ENSG00000182168	UNC5C	-	3	0.742676	HCC7:2.04e-004:1055:101|HCC8:2.94e-002:549:73|HCC17:8.78e-005:1858:230
ENSG00000182578	CSF1R	-	3	0.742676	HCC7:3.82e-003:4123:1354|HCC13:1.46e-002:6591:3046|HCC19:6.66e-002:4736:2013
ENSG00000182636	NDN	-	3	0.742676	HCC7:4.35e-002:385:36|HCC17:2.80e-002:806:177|HCC19:4.56e-006:3829:546
ENSG00000182704	TSKU	-	3	0.742676	HCC6:9.33e-002:1596:785|HCC11:1.03e-003:3721:971|HCC19:8.24e-002:6342:2784
ENSG00000182795	C1orf116	+	3	0.776235	HCC6:2.20e-002:546:1532|HCC11:1.07e-007:75:1492|HCC19:1.82e-002:171:800
ENSG00000183023	SLC8A1	-	3	0.742676	HCC7:1.54e-003:3888:1010|HCC8:4.68e-003:3893:1280|HCC11:4.02e-002:3122:1333
ENSG00000183049	CAMK1D	-	3	0.742676	HCC6:2.89e-009:4031:185|HCC7:2.95e-004:1785:346|HCC11:2.35e-006:3013:423
ENSG00000183117	CSMD1	+	3	0.776235	HCC6:5.22e-003:407:1341|HCC13:3.53e-007:17:1192|HCC17:2.52e-003:577:2153
ENSG00000183160	TMEM119	-	3	0.742676	HCC7:7.76e-003:529:26|HCC8:5.74e-002:441:37|HCC17:1.79e-002:933:202
ENSG00000183722	LHFP	-	3	0.742676	HCC7:7.74e-003:1928:545|HCC8:3.96e-003:1491:386|HCC17:3.85e-004:5126:1248
ENSG00000183747	ACSM2A	-	3	0.742676	HCC6:2.03e-009:7614:63|HCC11:3.38e-009:3376:162|HCC19:7.71e-002:1099:443
ENSG00000183801	OLFML1	-	3	0.742676	HCC6:4.41e-002:988:359|HCC11:1.02e-002:1209:378|HCC17:2.64e-003:1263:270
ENSG00000183844	FAM3B	+	3	0.776235	HCC6:2.16e-005:29:1396|HCC19:1.28e-003:19:844|HCC25:6.60e-002:703:1959
ENSG00000184012	TMPRSS2	+	3	0.776235	HCC8:9.23e-002:1434:3124|HCC11:5.90e-003:1252:3704|HCC19:1.74e-002:677:1663
ENSG00000184060	ADAP2	-	3	0.742676	HCC11:4.23e-002:2480:1159|HCC13:4.34e-002:2860:1322|HCC19:7.32e-002:2544:1261
ENSG00000184205	***	-	3	0.742676	HCC13:5.57e-003:1956:617|HCC19:9.94e-003:3656:1197|HCC22:7.75e-002:8636:3325
ENSG00000184254	ALDH1A3	-	3	0.742676	HCC3:2.63e-002:636:34|HCC7:2.33e-006:1225:77|HCC8:5.25e-003:589:26
ENSG00000184304	PRKD1	-	3	0.742676	HCC7:5.89e-002:289:42|HCC17:5.38e-002:798:138|HCC19:1.91e-002:1230:373
ENSG00000184347	SLIT3	+	3	0.776235	HCC6:6.57e-004:65:813|HCC13:2.94e-002:320:1033|HCC21:2.21e-002:472:1747
ENSG00000184349	EFNA5	+	3	0.776235	HCC6:3.89e-002:89:488|HCC11:9.02e-002:157:576|HCC13:3.38e-002:210:813
ENSG00000184363	PKP3	+	3	0.776235	HCC6:3.88e-002:5:120|HCC11:3.44e-005:48:1329|HCC19:2.26e-006:224:2570
ENSG00000184374	COLEC10	-	3	0.742676	HCC7:1.84e-005:1153:21|HCC8:5.29e-003:613:19|HCC17:5.99e-002:455:27
ENSG00000184999	SLC22A10	+	3	0.776235	HCC7:1.07e-002:1405:3693|HCC8:1.96e-002:720:2389|HCC13:3.06e-007:43:1529
ENSG00000185010	***	-	3	0.742676	HCC6:1.13e-003:2804:1020|HCC7:5.62e-004:2418:536|HCC11:1.68e-004:2021:373
ENSG00000185532	PRKG1	-	3	0.742676	HCC7:5.26e-003:1758:472|HCC8:5.49e-003:1132:194|HCC17:5.27e-005:3655:662
ENSG00000185565	LSAMP	+	3	0.776235	HCC6:1.60e-004:125:1033|HCC11:1.15e-003:148:1109|HCC19:1.04e-004:679:3183
ENSG00000185567	AHNAK2	+	3	0.776235	HCC6:9.23e-004:2543:8897|HCC11:7.06e-005:536:2744|HCC13:9.77e-002:170:533
ENSG00000185630	PBX1	-	3	0.742676	HCC8:2.63e-003:990:112|HCC11:2.55e-002:2868:1070|HCC17:2.89e-005:4613:669
ENSG00000185811	IKZF1	-	3	0.742676	HCC7:2.85e-005:2821:436|HCC8:3.05e-003:1718:416|HCC11:4.04e-002:1504:628
ENSG00000185915	KLHL34	-	3	0.742676	HCC6:9.22e-003:287:2|HCC11:2.21e-002:220:5|HCC13:9.65e-002:180:16
ENSG00000186193	SAPCD2	+	3	0.776235	HCC6:6.09e-002:683:1481|HCC11:2.68e-002:264:971|HCC19:3.78e-002:277:908
ENSG00000186198	SLC51B	-	3	0.742676	HCC6:1.46e-004:2036:374|HCC11:6.55e-002:270:44|HCC19:6.43e-002:564:106
ENSG00000186472	PCLO	+	3	0.776235	HCC6:5.34e-003:676:2170|HCC13:7.36e-009:24:1731|HCC19:2.62e-007:18:1177
ENSG00000186818	***	-	3	0.742676	HCC7:5.78e-003:1270:326|HCC8:9.34e-002:881:302|HCC13:2.10e-006:2919:316
ENSG00000186910	SERPINA11	-	3	0.742676	HCC6:5.24e-010:4019:24|HCC7:1.99e-006:1960:177|HCC11:3.59e-003:489:23
ENSG00000187123	LYPD6	+	3	0.776235	HCC6:4.06e-008:6:1624|HCC11:9.12e-004:819:2757|HCC19:4.64e-002:3:168
ENSG00000187210	GCNT1	-	3	0.742676	HCC7:6.11e-002:717:149|HCC19:6.82e-002:1376:531|HCC25:6.13e-002:2783:1079
ENSG00000187240	DYNC2H1	-	3	0.742676	HCC7:7.41e-003:2147:715|HCC8:5.02e-002:1040:293|HCC17:4.52e-004:4390:1035
ENSG00000187758	ADH1A	-	3	0.742676	HCC6:1.22e-005:1579:206|HCC11:6.68e-004:1245:278|HCC26:5.46e-003:1273:264
ENSG00000188042	ARL4C	-	3	0.742676	HCC7:1.79e-002:3667:1485|HCC8:3.77e-002:1726:574|HCC13:4.86e-002:6837:3016
ENSG00000188171	***	+	3	0.776235	HCC6:8.33e-007:57:1794|HCC13:2.38e-003:205:1055|HCC19:9.48e-003:684:2174
ENSG00000188385	JAKMIP3	-	3	0.742676	HCC6:4.05e-002:223:14|HCC13:1.42e-007:2374:96|HCC19:2.15e-002:340:17
ENSG00000188404	SELL	-	3	0.742676	HCC7:1.99e-004:1491:193|HCC8:4.67e-002:498:69|HCC13:1.44e-003:942:135
ENSG00000188582	PAQR9	-	3	0.742676	HCC6:2.40e-002:2177:851|HCC11:8.41e-004:1516:363|HCC19:5.95e-002:9696:4091
ENSG00000189056	RELN	-	3	0.742676	HCC7:5.87e-009:4873:83|HCC11:8.27e-002:1464:731|HCC13:2.33e-006:20497:1900
ENSG00000189184	PCDH18	-	3	0.742676	HCC7:7.76e-003:2166:631|HCC8:1.05e-002:1148:212|HCC17:2.14e-004:4371:924
ENSG00000189221	MAOA	-	3	0.742676	HCC6:9.41e-005:11954:3180|HCC11:1.90e-003:20770:5523|HCC19:1.07e-002:14355:4611
ENSG00000196083	IL1RAP	+	3	0.776235	HCC8:4.16e-002:3864:9970|HCC11:2.62e-003:5829:28669|HCC19:1.47e-002:5017:15501
ENSG00000196154	S100A4	-	3	0.742676	HCC7:5.16e-004:2207:512|HCC8:1.15e-003:1346:231|HCC13:9.36e-004:1317:282
ENSG00000196167	C11orf92	+	3	0.776235	HCC6:2.57e-002:132:586|HCC10:2.50e-004:320:2339|HCC11:1.99e-007:610:5826
ENSG00000196188	***	+	3	0.776235	HCC6:2.18e-007:35:1895|HCC16:5.10e-003:126:1591|HCC19:2.23e-008:1:1517
ENSG00000196600	SLC22A25	-	3	0.742676	HCC6:3.61e-003:836:114|HCC11:9.73e-008:1553:24|HCC19:2.64e-003:939:96
ENSG00000196975	ANXA4	+	3	0.776235	HCC6:4.26e-002:11849:41079|HCC11:1.12e-002:11879:88378|HCC19:4.30e-005:2212:13683
ENSG00000197043	ANXA6	-	3	0.742676	HCC8:4.83e-002:5362:2086|HCC11:1.41e-002:18426:5859|HCC19:1.56e-002:8139:3073
ENSG00000197119	SLC25A29	+	3	0.776235	HCC6:1.07e-002:476:1424|HCC10:2.29e-002:579:1755|HCC11:1.42e-002:1252:3202
ENSG00000197459	HIST1H2BH	-	3	0.742676	HCC8:3.49e-002:674:106|HCC11:1.96e-002:1175:279|HCC13:2.63e-003:1202:350
ENSG00000197471	SPN	-	3	0.742676	HCC7:4.04e-003:1215:175|HCC8:3.53e-002:701:104|HCC13:9.25e-002:497:136
ENSG00000197496	SLC2A10	-	3	0.742676	HCC6:1.06e-007:2854:170|HCC7:9.09e-002:1395:533|HCC11:6.38e-007:3755:453
ENSG00000197594	ENPP1	-	3	0.742676	HCC6:3.69e-005:11930:2422|HCC11:1.69e-003:12965:3803|HCC19:1.31e-005:11808:1863
ENSG00000197601	FAR1	-	3	0.742676	HCC7:1.25e-002:3660:1241|HCC8:6.87e-003:2603:802|HCC11:7.64e-002:1566:795
ENSG00000197956	S100A6	-	3	0.742676	HCC7:2.39e-004:4386:898|HCC8:1.07e-007:7373:919|HCC13:3.59e-008:3472:378
ENSG00000197991	PCDH20	-	3	0.742676	HCC6:1.09e-003:649:8|HCC11:4.48e-003:349:10|HCC26:2.31e-002:2784:1015
ENSG00000198074	AKR1B10	-	3	0.742676	HCC11:5.26e-002:78597:19028|HCC13:4.09e-005:189394:9798|HCC19:3.69e-007:7051:544
ENSG00000198121	LPAR1	-	3	0.742676	HCC7:7.87e-002:481:89|HCC13:4.47e-007:2880:120|HCC17:1.34e-002:1007:203
ENSG00000198176	TFDP1	+	3	0.776235	HCC6:4.70e-004:1559:5498|HCC11:6.65e-002:3505:6832|HCC19:3.02e-003:2167:6065
ENSG00000198521	***	-	3	0.742676	HCC7:2.76e-002:1102:276|HCC8:6.55e-002:712:191|HCC11:9.45e-002:897:378
ENSG00000198538	ZNF28	+	3	0.776235	HCC6:8.52e-008:169:3144|HCC11:7.27e-002:2417:5194|HCC13:4.41e-002:1659:3960
ENSG00000198542	ITGBL1	+	3	0.776235	HCC6:4.69e-007:43:1242|HCC19:4.67e-002:1:139|HCC26:7.35e-003:540:1794
ENSG00000198758	EPS8L3	+	3	0.776235	HCC11:4.57e-004:1002:3772|HCC19:6.67e-004:640:2504|HCC25:1.48e-003:504:2197
ENSG00000203747	FCGR3A	-	3	0.742676	HCC7:1.71e-002:5211:1899|HCC8:4.51e-002:5751:1954|HCC13:5.51e-003:15170:4353
ENSG00000204252	***	-	3	0.742676	HCC7:2.23e-004:1614:241|HCC8:1.31e-002:1876:536|HCC11:3.40e-003:2057:634
ENSG00000204262	COL5A2	-	3	0.742676	HCC7:2.98e-003:20721:4752|HCC8:1.30e-005:10347:1342|HCC19:1.17e-004:22261:3391
ENSG00000204291	COL15A1	+	3	0.776235	HCC6:7.18e-007:70:1859|HCC15:4.80e-004:1837:9261|HCC26:7.94e-002:2360:6720
ENSG00000204472	***	-	3	0.742676	HCC6:9.84e-002:1212:490|HCC7:6.66e-002:1926:826|HCC19:5.77e-002:3028:1293
ENSG00000204580	***	+	3	0.776235	HCC6:1.49e-003:1573:5206|HCC11:1.25e-007:1093:8247|HCC19:1.75e-002:3604:9447
ENSG00000204604	ZNF468	+	3	0.776235	HCC6:1.26e-009:105:2795|HCC11:5.49e-004:921:3790|HCC13:3.11e-002:1103:2505
ENSG00000205038	PKHD1L1	-	3	0.742676	HCC11:9.98e-002:93:10|HCC17:1.80e-004:937:28|HCC19:8.46e-004:847:131
ENSG00000206432	TMEM200C	-	3	0.742676	HCC7:4.45e-002:221:11|HCC11:1.20e-008:1735:15|HCC17:4.13e-002:365:6
ENSG00000211445	GPX3	-	3	0.742676	HCC6:1.07e-002:5599:2012|HCC11:1.57e-002:13530:4509|HCC19:6.67e-004:13201:3093
ENSG00000213626	LBH	-	3	0.742676	HCC7:4.79e-004:3495:833|HCC8:4.08e-003:2234:380|HCC17:1.15e-002:6156:2216
ENSG00000213694	S1PR3	-	3	0.742676	HCC8:4.77e-002:898:212|HCC11:3.49e-002:1520:624|HCC13:8.17e-003:2546:850
ENSG00000213699	SLC35F6	-	3	0.742676	HCC6:2.22e-002:10421:4843|HCC11:8.41e-004:18633:4228|HCC19:1.86e-002:8503:3500
ENSG00000213759	UGT2B11	-	3	0.742676	HCC10:2.74e-006:4358:442|HCC19:1.94e-007:14399:1196|HCC25:5.70e-012:9305:160
ENSG00000213759	UGT2B11	+	3	0.776235	HCC6:1.81e-004:3848:21326|HCC7:3.98e-002:1035:2502|HCC11:6.55e-007:718:7866
ENSG00000214814	FER1L6	+	3	0.776235	HCC11:2.47e-002:69:488|HCC13:1.68e-010:49:3377|HCC19:1.82e-008:214:3991
ENSG00000215644	GCGR	-	3	0.742676	HCC7:1.22e-003:682:3|HCC11:4.87e-005:864:18|HCC25:3.50e-004:1017:47
ENSG00000227184	***	+	3	0.776235	HCC7:4.24e-002:2651:6500|HCC11:5.65e-003:3566:10698|HCC19:1.90e-010:39:3413
ENSG00000231389	***	-	3	0.742676	HCC7:1.15e-004:6962:1493|HCC8:7.22e-002:12468:5017|HCC11:5.46e-003:10058:3490
ENSG00000232040	***	+	3	0.776235	HCC6:5.34e-003:415:1368|HCC8:8.25e-002:2683:5581|HCC13:9.16e-004:143:1233
ENSG00000241186	TDGF1	-	3	0.742676	HCC6:6.38e-003:349:4|HCC11:1.78e-002:379:5|HCC19:3.20e-008:3145:320
ENSG00000241644	INMT	-	3	0.742676	HCC7:7.20e-009:2530:27|HCC8:1.03e-002:813:56|HCC17:3.23e-008:4597:125
ENSG00000242574	***	-	3	0.742676	HCC7:5.24e-004:3369:842|HCC8:2.34e-002:2786:1074|HCC11:3.17e-002:2576:1087
ENSG00000244414	CFHR1	-	3	0.742676	HCC6:5.32e-005:43910:237|HCC11:2.75e-009:18243:470|HCC19:9.78e-002:1737:751
ENSG00000251322	SHANK3	-	3	0.742676	HCC6:2.50e-002:1825:741|HCC11:7.28e-002:2142:966|HCC19:7.94e-002:2589:1257
ENSG00000253313	C1orf210	+	3	0.776235	HCC6:9.54e-002:8:79|HCC13:6.89e-002:7:97|HCC19:1.27e-002:515:1621
ENSG00000256316	HIST1H3F	-	3	0.742676	HCC8:9.31e-002:419:89|HCC11:5.14e-003:1032:255|HCC13:1.10e-002:1038:301
ENSG00000257335	***	-	3	0.742676	HCC13:9.51e-005:1366:205|HCC15:9.64e-002:3035:1115|HCC25:4.94e-002:5865:1847
ENSG00000260027	***	+	3	0.776235	HCC6:1.68e-004:60:904|HCC11:8.71e-002:81:360|HCC13:3.87e-002:35:318
ENSG00000261115	TMEM178B	+	3	0.776235	HCC13:5.86e-002:16:201|HCC19:6.19e-004:116:1013|HCC25:1.09e-004:225:1577
ENSG00000261701	HPR	-	3	0.742676	HCC6:4.41e-010:4813:33|HCC19:7.10e-003:1896:520|HCC26:7.41e-002:6378:2469
ENSG00000001626	CFTR	+	2	1	HCC6:8.29e-008:21:1985|HCC19:1.80e-009:615:8793
ENSG00000002726	ABP1	+	2	1	HCC6:5.02e-002:34:251|HCC11:1.18e-002:13:298
ENSG00000003096	KLHL13	-	2	1	HCC6:2.35e-003:1253:223|HCC11:7.35e-003:548:68
ENSG00000003987	MTMR7	-	2	1	HCC6:3.40e-002:754:234|HCC10:7.35e-002:2520:794
ENSG00000003987	MTMR7	+	2	1	HCC7:2.21e-002:1185:3061|HCC13:2.27e-005:447:1908
ENSG00000004864	SLC25A13	-	2	1	HCC6:4.51e-002:12788:5598|HCC11:4.27e-002:9168:4206
ENSG00000005059	CCDC109B	-	2	1	HCC7:9.11e-002:743:210|HCC13:6.18e-003:1201:234
ENSG00000005073	HOXA11	+	2	1	HCC11:5.81e-003:16:318|HCC13:2.89e-002:36:321
ENSG00000005243	COPZ2	-	2	1	HCC6:2.97e-003:1197:195|HCC11:2.57e-002:1148:318
ENSG00000005448	WDR54	+	2	1	HCC6:5.97e-002:162:579|HCC11:1.23e-004:260:1290
ENSG00000006453	BAIAP2L1	+	2	1	HCC13:7.45e-002:3689:7864|HCC19:2.78e-002:3166:8509
ENSG00000006468	ETV1	-	2	1	HCC19:2.02e-004:4398:863|HCC25:5.32e-002:2120:795
ENSG00000006747	SCIN	+	2	1	HCC11:1.14e-003:167:987|HCC19:6.20e-009:73:3359
ENSG00000007001	UPP2	-	2	1	HCC6:8.94e-002:157:21|HCC11:5.99e-002:198:14
ENSG00000007350	***	+	2	1	HCC10:6.92e-008:120:4692|HCC19:2.54e-003:4:639
ENSG00000008394	MGST1	-	2	1	HCC6:5.09e-002:48171:15837|HCC19:6.58e-002:13150:5158
ENSG00000008517	IL32	-	2	1	HCC6:3.36e-002:7531:3230|HCC11:5.26e-002:4745:2091
ENSG00000009724	MASP2	+	2	1	HCC13:2.09e-005:2178:10412|HCC25:1.72e-002:858:2569
ENSG00000009765	IYD	+	2	1	HCC13:3.23e-010:67:5348|HCC19:3.97e-004:771:3697
ENSG00000009950	***	+	2	1	HCC7:3.56e-002:4806:12185|HCC13:1.02e-002:3477:8500
ENSG00000010278	CD9	-	2	1	HCC8:1.01e-002:1689:518|HCC13:2.02e-002:2462:1037
ENSG00000010310	GIPR	+	2	1	HCC6:4.19e-003:29:529|HCC11:2.53e-005:46:1122
ENSG00000010319	SEMA3G	+	2	1	HCC6:3.14e-002:94:493|HCC13:1.63e-002:220:881
ENSG00000010327	STAB1	-	2	1	HCC13:6.46e-002:17937:7775|HCC19:4.03e-002:8447:3711
ENSG00000010810	FYN	+	2	1	HCC6:5.85e-002:321:882|HCC11:2.90e-002:1289:3166
ENSG00000010932	FMO1	-	2	1	HCC6:8.49e-005:943:56|HCC11:1.67e-004:1027:104
ENSG00000011028	MRC2	+	2	1	HCC6:1.47e-002:162:766|HCC26:4.31e-002:1111:3035
ENSG00000011347	SYT7	-	2	1	HCC6:2.24e-002:831:226|HCC11:6.88e-002:643:199
ENSG00000011422	PLAUR	+	2	1	HCC12:8.13e-002:473:1672|HCC19:4.76e-002:469:1364
ENSG00000011465	DCN	+	2	1	HCC6:8.63e-009:31:1791|HCC24:3.97e-002:462:1724
ENSG00000011600	TYROBP	-	2	1	HCC6:8.41e-002:1056:498|HCC13:6.00e-004:3964:1049
ENSG00000012504	NR1H4	-	2	1	HCC6:9.55e-009:9823:697|HCC11:2.23e-002:9738:4036
ENSG00000012817	KDM5D	-	2	1	HCC7:5.81e-006:2929:563|HCC17:2.94e-002:4226:1763
ENSG00000012983	MAP4K5	+	2	1	HCC6:1.01e-002:1942:5180|HCC11:8.63e-002:4183:8346
ENSG00000014641	MDH1	-	2	1	HCC6:7.89e-002:25931:10781|HCC11:6.55e-003:11029:4409
ENSG00000014914	***	+	2	1	HCC6:3.68e-002:1698:3903|HCC11:1.77e-002:1763:4042
ENSG00000015413	DPEP1	-	2	1	HCC17:4.59e-002:363:8|HCC19:7.40e-002:340:31
ENSG00000015520	NPC1L1	+	2	1	HCC6:1.02e-007:29:1485|HCC11:2.87e-005:156:1486
ENSG00000017427	IGF1	-	2	1	HCC6:1.76e-003:1030:182|HCC11:3.14e-007:5395:305
ENSG00000018236	CNTN1	-	2	1	HCC6:2.77e-010:16188:11|HCC17:1.12e-002:327:7
ENSG00000019549	SNAI2	-	2	1	HCC8:8.41e-002:420:54|HCC11:3.14e-004:1265:275
ENSG00000019582	CD74	-	2	1	HCC7:6.55e-002:43582:11813|HCC11:5.56e-002:58768:17033
ENSG00000019991	HGF	+	2	1	HCC6:1.84e-006:383:2928|HCC11:6.25e-005:2905:27833
ENSG00000021300	PLEKHB1	+	2	1	HCC6:1.90e-007:24:1258|HCC11:2.42e-002:73:502
ENSG00000021461	CYP3A43	-	2	1	HCC6:5.78e-002:80:2|HCC11:5.08e-005:863:19
ENSG00000021488	SLC7A9	-	2	1	HCC6:2.77e-002:2382:1060|HCC11:7.48e-003:912:216
ENSG00000021645	NRXN3	+	2	1	HCC6:9.32e-002:9:82|HCC19:6.19e-002:53:430
ENSG00000021762	OSBPL5	+	2	1	HCC6:1.28e-002:43:407|HCC11:3.14e-002:437:1172
ENSG00000021852	C8B	-	2	1	HCC6:3.25e-009:16873:436|HCC11:1.60e-008:13944:903
ENSG00000022556	***	+	2	1	HCC10:5.02e-004:29:1075|HCC19:4.95e-003:2406:8160
ENSG00000023330	ALAS1	-	2	1	HCC6:4.20e-002:8141:3722|HCC11:1.62e-002:5824:2158
ENSG00000023892	DEF6	-	2	1	HCC7:3.70e-002:805:204|HCC13:8.74e-002:522:160
ENSG00000023902	PLEKHO1	-	2	1	HCC7:8.41e-003:2008:573|HCC8:4.47e-002:1490:500
ENSG00000025423	HSD17B6	-	2	1	HCC6:1.47e-009:8530:82|HCC11:1.43e-008:26450:584
ENSG00000026025	VIM	-	2	1	HCC8:8.04e-003:23622:5394|HCC13:1.33e-002:50402:11256
ENSG00000026297	RNASET2	-	2	1	HCC6:2.03e-002:1296:399|HCC13:8.49e-002:2872:1409
ENSG00000026297	RNASET2	+	2	1	HCC19:1.14e-002:1376:4271|HCC25:6.95e-005:619:3634
ENSG00000026652	AGPAT4	+	2	1	HCC11:4.99e-002:569:1411|HCC25:3.28e-002:231:1214
ENSG00000026751	SLAMF7	-	2	1	HCC7:2.23e-004:1170:143|HCC8:3.14e-003:1353:273
ENSG00000029993	***	-	2	1	HCC6:5.31e-003:11249:3737|HCC11:3.53e-002:3745:1660
ENSG00000031081	ARHGAP31	-	2	1	HCC7:1.88e-002:2605:993|HCC8:4.47e-002:2266:894
ENSG00000032444	PNPLA6	-	2	1	HCC6:3.71e-002:4152:2077|HCC13:5.03e-004:3088:791
ENSG00000033170	FUT8	-	2	1	HCC7:5.95e-004:1285:269|HCC17:3.51e-002:2137:787
ENSG00000033170	FUT8	+	2	1	HCC6:1.49e-005:387:2161|HCC11:2.81e-006:863:5658
ENSG00000035862	TIMP2	-	2	1	HCC8:3.29e-004:4104:922|HCC13:4.80e-004:6460:1911
ENSG00000035928	RFC1	-	2	1	HCC6:3.08e-002:29825:9980|HCC11:7.91e-002:12924:6175
ENSG00000036828	CASR	+	2	1	HCC13:1.05e-002:28:503|HCC19:9.87e-002:233:787
ENSG00000037474	NSUN2	-	2	1	HCC6:9.58e-002:9056:4655|HCC11:9.68e-002:7239:3499
ENSG00000038210	PI4K2B	-	2	1	HCC6:4.07e-003:16324:4970|HCC11:8.59e-004:8438:2218
ENSG00000038427	VCAN	+	2	1	HCC6:6.65e-005:2340:66505|HCC26:9.83e-003:5137:37381
ENSG00000039068	CDH1	+	2	1	HCC13:2.90e-003:5426:20208|HCC19:1.66e-002:6356:38261
ENSG00000041353	RAB27B	-	2	1	HCC7:9.33e-002:734:231|HCC11:3.20e-002:2285:948
ENSG00000041353	RAB27B	+	2	1	HCC6:8.72e-002:8819:19429|HCC26:9.86e-002:1452:3896
ENSG00000041982	TNC	-	2	1	HCC7:4.24e-003:3370:1046|HCC13:2.43e-003:2739:905
ENSG00000042980	ADAM28	-	2	1	HCC7:4.36e-005:1878:192|HCC13:2.34e-005:2004:302
ENSG00000049283	EPN3	+	2	1	HCC11:7.72e-002:129:481|HCC19:1.86e-003:365:1387
ENSG00000049323	LTBP1	-	2	1	HCC8:7.37e-004:3626:965|HCC19:1.17e-007:8392:914
ENSG00000050165	DKK3	-	2	1	HCC7:6.86e-002:1722:685|HCC8:8.07e-002:1145:314
ENSG00000050165	DKK3	+	2	1	HCC6:2.93e-002:102:535|HCC15:7.61e-004:952:4208
ENSG00000051523	CYBA	-	2	1	HCC7:7.42e-003:1557:424|HCC8:3.58e-002:1056:289
ENSG00000052795	FNIP2	-	2	1	HCC11:2.63e-002:13394:5384|HCC13:3.55e-002:8995:4106
ENSG00000052802	MSMO1	-	2	1	HCC6:5.93e-002:17190:7122|HCC11:1.81e-005:12144:2212
ENSG00000053747	LAMA3	-	2	1	HCC6:1.67e-002:4271:1939|HCC11:9.08e-006:3133:704
ENSG00000054793	ATP9A	+	2	1	HCC13:7.80e-002:3129:6118|HCC19:5.65e-002:2472:5564
ENSG00000055957	ITIH1	-	2	1	HCC6:8.88e-005:16596:2851|HCC11:2.15e-004:43166:1822
ENSG00000056998	GYG2	-	2	1	HCC6:4.54e-002:109:5|HCC11:3.91e-002:240:18
ENSG00000057593	F7	+	2	1	HCC7:4.41e-002:6103:16274|HCC13:1.24e-002:4283:10759
ENSG00000058056	USP13	-	2	1	HCC6:2.44e-003:7559:2311|HCC11:6.75e-002:7209:3398
ENSG00000058085	LAMC2	-	2	1	HCC7:1.00e-003:685:8|HCC8:7.73e-002:370:14
ENSG00000058085	LAMC2	+	2	1	HCC11:1.01e-004:633:2779|HCC19:1.85e-003:11:674
ENSG00000058866	DGKG	-	2	1	HCC6:1.70e-002:1691:552|HCC13:2.16e-002:1136:289
ENSG00000060138	YBX3	+	2	1	HCC6:4.75e-005:559:2590|HCC11:2.65e-002:943:2324
ENSG00000060656	PTPRU	-	2	1	HCC6:1.29e-004:1460:295|HCC22:7.32e-003:1681:314
ENSG00000060656	PTPRU	+	2	1	HCC13:6.32e-005:129:1372|HCC19:2.42e-004:268:1724
ENSG00000060982	BCAT1	-	2	1	HCC8:7.14e-002:2912:1191|HCC13:4.15e-003:27009:6580
ENSG00000061656	SPAG4	+	2	1	HCC11:7.72e-006:186:1920|HCC19:7.71e-002:328:1130
ENSG00000061918	GUCY1B3	-	2	1	HCC7:1.20e-002:1922:637|HCC17:3.74e-002:2119:798
ENSG00000062282	DGAT2	-	2	1	HCC6:2.87e-005:2600:554|HCC11:9.01e-005:5922:1193
ENSG00000064225	ST3GAL6	-	2	1	HCC6:1.41e-006:2652:302|HCC11:4.59e-003:2516:794
ENSG00000064601	CTSA	-	2	1	HCC6:4.10e-002:16737:7005|HCC11:1.61e-002:12227:4691
ENSG00000064651	SLC12A2	+	2	1	HCC11:1.32e-002:6031:17273|HCC13:1.76e-007:838:5190
ENSG00000064687	ABCA7	+	2	1	HCC6:7.82e-004:592:1751|HCC11:4.96e-003:917:2764
ENSG00000064692	SNCAIP	-	2	1	HCC13:5.89e-002:2544:1179|HCC25:6.09e-005:7706:1804
ENSG00000065150	IPO5	+	2	1	HCC6:6.88e-003:6627:20373|HCC11:4.61e-002:7090:16814
ENSG00000065320	NTN1	-	2	1	HCC6:2.32e-006:1625:66|HCC11:4.85e-007:1537:78
ENSG00000065328	MCM10	-	2	1	HCC13:2.72e-003:2392:816|HCC25:1.61e-002:3644:1135
ENSG00000065413	ANKRD44	-	2	1	HCC7:3.47e-002:3149:1254|HCC13:2.01e-002:2349:911
ENSG00000065833	ME1	-	2	1	HCC7:7.11e-002:1025:338|HCC19:3.60e-003:5704:1738
ENSG00000065882	TBC1D1	-	2	1	HCC6:8.12e-003:12132:4114|HCC7:4.32e-002:3837:1624
ENSG00000066056	TIE1	-	2	1	HCC7:2.54e-002:2061:801|HCC8:1.35e-002:1400:316
ENSG00000066279	ASPM	-	2	1	HCC6:7.79e-002:42431:14250|HCC13:1.51e-002:20295:7443
ENSG00000066629	EML1	-	2	1	HCC11:2.45e-004:1266:279|HCC17:3.51e-002:1349:459
ENSG00000067057	PFKP	+	2	1	HCC6:4.89e-004:1009:3950|HCC11:1.21e-004:1756:7093
ENSG00000067064	IDI1	-	2	1	HCC6:2.58e-002:28104:9858|HCC11:4.73e-002:11059:4850
ENSG00000067606	PRKCZ	+	2	1	HCC13:2.26e-004:31:803|HCC19:1.05e-002:106:840
ENSG00000068078	FGFR3	+	2	1	HCC6:8.07e-005:1940:9695|HCC7:5.32e-002:4912:10350
ENSG00000068650	ATP11A	+	2	1	HCC6:2.62e-003:2833:8487|HCC19:6.59e-003:3211:8802
ENSG00000068831	RASGRP2	-	2	1	HCC7:9.34e-004:844:134|HCC19:3.94e-002:1170:401
ENSG00000068985	***	+	2	1	HCC19:1.15e-007:34:2410|HCC25:4.23e-004:55:1384
ENSG00000069424	KCNAB2	-	2	1	HCC6:2.21e-002:2080:850|HCC13:2.66e-004:1958:316
ENSG00000069493	CLEC2D	-	2	1	HCC7:1.82e-003:1765:586|HCC8:3.38e-002:911:234
ENSG00000069535	MAOB	-	2	1	HCC6:1.14e-003:6633:2024|HCC19:1.91e-002:4112:1758
ENSG00000069667	RORA	-	2	1	HCC6:4.66e-002:11765:5249|HCC11:5.43e-002:8041:3737
ENSG00000069974	RAB27A	-	2	1	HCC6:7.13e-002:3879:2080|HCC13:1.92e-002:3030:1226
ENSG00000070019	GUCY2C	+	2	1	HCC6:5.34e-008:182:2512|HCC11:3.65e-007:356:3337
ENSG00000070495	JMJD6	-	2	1	HCC6:7.88e-002:3538:1733|HCC13:1.49e-002:5834:2097
ENSG00000070526	ST6GALNAC1	+	2	1	HCC11:8.43e-002:12:100|HCC26:4.23e-003:1464:5902
ENSG00000070540	WIPI1	-	2	1	HCC6:2.19e-002:2588:1235|HCC13:1.19e-005:4268:742
ENSG00000070601	FRMPD1	-	2	1	HCC6:4.79e-002:229:18|HCC11:1.59e-002:303:31
ENSG00000070718	AP3M2	+	2	1	HCC6:9.58e-002:1232:2256|HCC13:7.00e-004:2096:7143
ENSG00000071051	NCK2	+	2	1	HCC6:1.60e-002:635:1754|HCC19:1.68e-005:574:2883
ENSG00000071073	MGAT4A	-	2	1	HCC6:5.44e-005:12460:2337|HCC11:8.60e-002:13817:6313
ENSG00000071991	CDH19	-	2	1	HCC11:7.01e-002:65:4|HCC17:6.20e-005:984:16
ENSG00000072071	LPHN1	+	2	1	HCC6:1.27e-002:121:694|HCC19:1.31e-003:204:1503
ENSG00000072080	SPP2	+	2	1	HCC13:1.85e-011:20:5134|HCC19:4.04e-003:15:629
ENSG00000072134	EPN2	+	2	1	HCC11:9.33e-003:1763:4184|HCC13:4.27e-002:940:2142
ENSG00000072163	LIMS2	-	2	1	HCC6:4.06e-002:379:63|HCC11:1.25e-003:1064:156
ENSG00000072682	P4HA2	+	2	1	HCC11:8.42e-004:2672:8405|HCC13:7.06e-002:2774:5330
ENSG00000072786	STK10	-	2	1	HCC8:2.23e-002:2492:984|HCC13:8.87e-002:3611:1867
ENSG00000072840	EVC	-	2	1	HCC6:7.68e-002:7918:4219|HCC8:4.76e-002:424:36
ENSG00000072840	EVC	+	2	1	HCC11:9.57e-003:453:1360|HCC13:5.83e-002:548:1396
ENSG00000072952	MRVI1	-	2	1	HCC7:7.76e-004:1060:145|HCC8:8.57e-004:872:101
ENSG00000073060	SCARB1	-	2	1	HCC6:6.84e-005:28463:3225|HCC11:5.29e-002:13863:5901
ENSG00000073111	MCM2	-	2	1	HCC13:6.01e-003:4437:1836|HCC25:6.91e-002:7268:3083
ENSG00000073150	PANX2	-	2	1	HCC6:5.83e-004:768:63|HCC11:9.84e-003:330:31
ENSG00000073169	***	-	2	1	HCC6:3.07e-002:2423:967|HCC11:3.12e-002:1821:751
ENSG00000073734	***	-	2	1	HCC6:3.47e-011:5442:37|HCC11:8.11e-011:6993:42
ENSG00000073754	CD5L	+	2	1	HCC13:1.23e-002:30:405|HCC22:1.47e-004:9:1124
ENSG00000073803	MAP3K13	-	2	1	HCC6:3.65e-003:7647:2781|HCC11:7.96e-002:16137:7386
ENSG00000073849	ST6GAL1	-	2	1	HCC6:7.82e-004:52931:4879|HCC11:9.76e-003:87086:11048
ENSG00000074181	NOTCH3	-	2	1	HCC7:3.41e-002:4116:1879|HCC8:8.57e-004:4007:1060
ENSG00000074181	NOTCH3	+	2	1	HCC6:1.21e-006:231:2582|HCC22:1.97e-002:2160:7128
ENSG00000074211	PPP2R2C	-	2	1	HCC6:8.76e-004:656:5|HCC13:4.75e-002:752:190
ENSG00000074219	TEAD2	+	2	1	HCC6:3.60e-002:523:1399|HCC11:2.73e-002:1094:2641
ENSG00000074276	CDHR2	-	2	1	HCC8:1.16e-002:668:62|HCC17:6.42e-002:799:199
ENSG00000074276	CDHR2	+	2	1	HCC6:2.53e-011:63:5114|HCC13:4.88e-007:26:1649
ENSG00000074416	MGLL	-	2	1	HCC6:1.28e-004:9682:2581|HCC11:1.32e-002:7448:3009
ENSG00000075218	GTSE1	-	2	1	HCC13:1.62e-003:1215:333|HCC25:9.06e-002:2160:801
ENSG00000075223	SEMA3C	+	2	1	HCC6:1.62e-002:127:655|HCC19:2.17e-003:70:761
ENSG00000075239	ACAT1	-	2	1	HCC6:9.31e-004:8214:2328|HCC11:2.57e-005:26725:2583
ENSG00000075426	FOSL2	+	2	1	HCC11:1.99e-002:6081:16510|HCC25:3.75e-002:1682:4757
ENSG00000075651	PLD1	+	2	1	HCC6:2.84e-002:6108:16168|HCC11:1.92e-003:5256:20389
ENSG00000075884	ARHGAP15	-	2	1	HCC7:4.43e-004:2017:385|HCC8:3.25e-002:1226:376
ENSG00000076258	FMO4	-	2	1	HCC6:4.58e-003:3084:1023|HCC11:7.94e-003:3653:1437
ENSG00000076258	FMO4	+	2	1	HCC8:6.23e-002:1193:2617|HCC13:6.58e-004:416:2024
ENSG00000076555	ACACB	-	2	1	HCC6:1.16e-003:10549:3488|HCC11:2.00e-004:15545:3393
ENSG00000076716	GPC4	+	2	1	HCC6:1.59e-002:19:284|HCC19:5.85e-005:80:1252
ENSG00000077063	CTTNBP2	+	2	1	HCC6:5.03e-010:18:2533|HCC19:1.07e-003:33:820
ENSG00000077585	GPR137B	-	2	1	HCC6:5.06e-002:3445:1723|HCC13:2.21e-002:4232:1844
ENSG00000077943	ITGA8	-	2	1	HCC7:2.15e-002:507:59|HCC17:1.63e-002:1040:251
ENSG00000078070	MCCC1	-	2	1	HCC6:5.54e-003:4800:1745|HCC11:5.37e-002:10154:5128
ENSG00000078098	FAP	+	2	1	HCC6:1.49e-003:68:751|HCC26:9.86e-002:701:1976
ENSG00000078399	HOXA9	+	2	1	HCC11:6.82e-004:18:606|HCC13:5.94e-002:10:127
ENSG00000078401	EDN1	+	2	1	HCC6:3.67e-002:28:363|HCC11:6.83e-002:373:1092
ENSG00000078549	ADCYAP1R1	+	2	1	HCC11:1.29e-002:4:156|HCC19:1.34e-004:12:828
ENSG00000078596	ITM2A	+	2	1	HCC6:1.09e-010:582:7635|HCC11:8.17e-002:352:845
ENSG00000079263	SP140	-	2	1	HCC7:2.06e-002:597:65|HCC13:5.86e-003:819:150
ENSG00000079308	TNS1	+	2	1	HCC19:1.98e-002:3874:10027|HCC25:3.19e-002:2878:8763
ENSG00000079557	AFM	-	2	1	HCC6:1.90e-009:6678:284|HCC11:7.56e-010:5252:166
ENSG00000079616	KIF22	-	2	1	HCC13:4.69e-002:1967:907|HCC25:1.52e-002:3798:1248
ENSG00000079691	LRRC16A	+	2	1	HCC6:1.68e-002:2629:6131|HCC11:8.71e-003:2467:6264
ENSG00000079841	RIMS1	+	2	1	HCC13:8.68e-002:2:72|HCC19:1.82e-002:1:253
ENSG00000080031	PTPRH	-	2	1	HCC6:2.79e-002:4042:1946|HCC15:4.34e-002:6901:2551
ENSG00000080031	PTPRH	+	2	1	HCC11:1.66e-007:1440:17540|HCC25:8.59e-003:815:2718
ENSG00000080493	SLC4A4	+	2	1	HCC6:3.94e-006:2240:16528|HCC19:1.91e-002:2933:6703
ENSG00000080561	MID2	-	2	1	HCC6:6.30e-003:2313:692|HCC11:3.90e-002:2141:848
ENSG00000080910	CFHR2	-	2	1	HCC6:6.35e-010:11618:19|HCC11:1.48e-010:4245:57
ENSG00000081041	CXCL2	-	2	1	HCC7:1.83e-002:3606:1135|HCC13:9.39e-002:1695:783
ENSG00000081051	AFP	-	2	1	HCC6:3.83e-003:626:77|HCC8:1.66e-002:9822:3544
ENSG00000081052	COL4A4	+	2	1	HCC6:1.28e-002:138:798|HCC11:1.87e-005:1013:6608
ENSG00000081087	OSTM1	-	2	1	HCC6:1.39e-002:11805:4470|HCC19:5.85e-002:6139:2698
ENSG00000081189	MEF2C	-	2	1	HCC7:3.45e-002:5245:1918|HCC8:7.36e-003:3297:1070
ENSG00000081320	STK17B	-	2	1	HCC7:3.98e-005:8334:1951|HCC13:2.75e-002:5915:2541
ENSG00000081377	CDC14B	-	2	1	HCC6:2.76e-002:1998:869|HCC11:1.88e-002:949:265
ENSG00000081803	CADPS2	-	2	1	HCC13:6.57e-003:3644:1352|HCC25:2.26e-002:9744:3446
ENSG00000081853	PCDHGA2	+	2	1	HCC11:6.98e-002:79:391|HCC13:2.40e-007:25:1170
ENSG00000082175	PGR	-	2	1	HCC7:2.85e-003:357:3|HCC17:3.72e-003:798:98
ENSG00000083307	GRHL2	+	2	1	HCC13:6.56e-002:4:117|HCC19:8.67e-010:116:5182
ENSG00000083457	ITGAE	-	2	1	HCC13:2.61e-002:1210:424|HCC22:9.26e-002:1409:469
ENSG00000083720	OXCT1	-	2	1	HCC7:3.52e-002:845:202|HCC8:8.02e-002:516:80
ENSG00000083807	SLC27A5	-	2	1	HCC6:1.23e-002:1471:444|HCC11:1.46e-004:2405:232
ENSG00000084636	COL16A1	+	2	1	HCC6:4.32e-004:392:1833|HCC13:2.36e-003:1652:6132
ENSG00000085265	FCN1	-	2	1	HCC7:1.20e-002:558:63|HCC13:1.14e-004:1188:153
ENSG00000085276	MECOM	+	2	1	HCC6:4.79e-005:767:4910|HCC11:1.57e-002:1876:4767
ENSG00000085491	SLC25A24	-	2	1	HCC8:9.82e-003:1648:370|HCC13:5.10e-004:1796:556
ENSG00000085491	SLC25A24	+	2	1	HCC6:2.48e-005:736:4156|HCC11:3.36e-003:1855:6139
ENSG00000085662	AKR1B1	+	2	1	HCC3:5.23e-002:2586:8095|HCC6:8.64e-006:540:2878
ENSG00000086300	SNX10	-	2	1	HCC6:8.25e-003:10752:3787|HCC11:6.42e-003:7054:2691
ENSG00000086696	HSD17B2	+	2	1	HCC19:9.81e-002:1720:3703|HCC25:6.30e-005:1172:5061
ENSG00000087008	ACOX3	-	2	1	HCC6:1.09e-004:3595:795|HCC11:1.97e-002:1689:555
ENSG00000087074	PPP1R15A	+	2	1	HCC11:1.34e-003:3093:9892|HCC19:4.53e-002:1376:3159
ENSG00000087076	HSD17B14	-	2	1	HCC6:2.05e-007:2867:169|HCC11:1.00e-005:2141:373
ENSG00000087076	HSD17B14	+	2	1	HCC7:6.19e-002:866:2178|HCC13:1.04e-002:1289:3633
ENSG00000087085	ACHE	+	2	1	HCC11:8.63e-004:41:738|HCC19:1.04e-004:9:820
ENSG00000087111	PIGS	+	2	1	HCC6:3.93e-002:1164:2583|HCC11:4.25e-004:1930:7934
ENSG00000087116	ADAMTS2	+	2	1	HCC6:2.21e-007:83:1499|HCC15:4.99e-003:316:1779
ENSG00000087253	LPCAT2	-	2	1	HCC6:8.86e-002:2357:1203|HCC7:4.61e-002:1791:696
ENSG00000087266	SH3BP2	-	2	1	HCC6:6.99e-006:6586:1586|HCC11:1.31e-002:5811:2093
ENSG00000087303	NID2	-	2	1	HCC7:7.45e-002:4029:1637|HCC8:5.36e-004:2224:473
ENSG00000088280	ASAP3	-	2	1	HCC6:8.98e-004:3846:1067|HCC11:1.13e-010:3541:261
ENSG00000088325	TPX2	-	2	1	HCC13:2.48e-002:6161:2394|HCC25:2.62e-002:11201:4256
ENSG00000088448	ANKRD10	+	2	1	HCC6:2.13e-004:3892:19392|HCC11:1.26e-002:6935:21228
ENSG00000088756	ARHGAP28	+	2	1	HCC6:7.80e-003:366:1357|HCC13:7.00e-002:197:631
ENSG00000088812	ATRN	-	2	1	HCC6:7.93e-002:24217:10058|HCC11:2.09e-002:29319:8539
ENSG00000088827	SIGLEC1	-	2	1	HCC8:8.41e-002:1271:490|HCC19:1.22e-002:2701:954
ENSG00000088836	SLC4A11	+	2	1	HCC6:3.88e-002:5:120|HCC13:7.83e-002:33:222
ENSG00000088992	TESC	-	2	1	HCC13:7.29e-003:1413:414|HCC25:1.25e-002:956:146
ENSG00000089220	PEBP1	-	2	1	HCC6:5.54e-002:33035:9985|HCC11:2.65e-002:28377:8607
ENSG00000089327	FXYD5	-	2	1	HCC7:3.96e-002:851:241|HCC13:1.10e-002:1320:369
ENSG00000089472	HEPH	-	2	1	HCC7:7.39e-003:1073:174|HCC8:6.23e-002:633:128
ENSG00000089820	***	-	2	1	HCC7:5.48e-002:1542:578|HCC13:8.97e-002:1688:807
ENSG00000090006	LTBP4	-	2	1	HCC7:1.16e-005:1130:57|HCC17:9.58e-004:2291:587
ENSG00000090020	SLC9A1	+	2	1	HCC11:1.45e-002:488:1472|HCC19:7.50e-002:221:808
ENSG00000090104	RGS1	+	2	1	HCC10:4.38e-002:1613:4476|HCC26:4.53e-002:1096:3158
ENSG00000090382	LYZ	-	2	1	HCC7:7.90e-006:18335:2419|HCC13:2.51e-005:202724:15518
ENSG00000090539	CHRD	-	2	1	HCC6:4.91e-002:1094:351|HCC17:9.55e-002:1607:748
ENSG00000090661	CERS4	-	2	1	HCC6:1.97e-003:2465:650|HCC11:2.07e-002:783:157
ENSG00000091129	NRCAM	-	2	1	HCC13:1.13e-002:11554:4265|HCC19:7.31e-002:1769:703
ENSG00000091262	ABCC6	-	2	1	HCC6:1.91e-002:4771:1949|HCC11:1.25e-003:4283:1573
ENSG00000091428	RAPGEF4	-	2	1	HCC6:3.51e-002:2230:901|HCC19:1.89e-005:4807:1111
ENSG00000091483	FH	-	2	1	HCC6:4.09e-004:33069:5621|HCC11:4.56e-006:9461:1643
ENSG00000091490	SEL1L3	-	2	1	HCC7:1.64e-002:5963:2397|HCC13:5.00e-004:17967:3677
ENSG00000091583	APOH	-	2	1	HCC6:3.38e-004:176409:19216|HCC11:3.05e-002:92317:18598
ENSG00000091656	ZFHX4	-	2	1	HCC6:3.53e-002:1521:628|HCC25:2.97e-002:4780:1670
ENSG00000091844	RGS17	+	2	1	HCC6:3.17e-005:383:2427|HCC11:3.61e-003:241:1034
ENSG00000092421	SEMA6A	-	2	1	HCC3:2.38e-002:3318:1017|HCC17:7.81e-002:1289:475
ENSG00000092445	TYRO3	-	2	1	HCC13:1.48e-003:779:115|HCC19:6.66e-002:6406:2872
ENSG00000092929	UNC13D	-	2	1	HCC7:2.23e-002:927:266|HCC13:7.69e-004:1201:164
ENSG00000093009	CDC45	-	2	1	HCC13:3.07e-003:1360:396|HCC25:1.72e-002:1922:594
ENSG00000095203	EPB41L4B	-	2	1	HCC6:6.79e-002:2095:917|HCC11:3.17e-007:1767:120
ENSG00000095303	PTGS1	-	2	1	HCC7:9.43e-003:1180:228|HCC13:1.62e-003:1154:200
ENSG00000095539	SEMA4G	+	2	1	HCC11:1.96e-002:509:1553|HCC13:5.61e-002:705:1923
ENSG00000095970	TREM2	-	2	1	HCC7:8.77e-002:785:235|HCC13:2.66e-005:1630:262
ENSG00000096088	PGC	-	2	1	HCC13:2.97e-004:2663:622|HCC22:5.88e-004:2388:377
ENSG00000096093	EFHC1	+	2	1	HCC6:1.03e-002:1051:3026|HCC11:5.08e-003:898:2518
ENSG00000099282	TSPAN15	+	2	1	HCC11:7.77e-002:1078:2230|HCC19:1.90e-002:619:1962
ENSG00000099290	FAM21A	-	2	1	HCC6:3.10e-002:3466:1553|HCC19:3.27e-002:4280:1903
ENSG00000099326	MZF1	+	2	1	HCC6:2.84e-002:1156:2737|HCC11:5.82e-002:1154:2415
ENSG00000099937	SERPIND1	-	2	1	HCC6:4.39e-009:20623:253|HCC11:1.26e-004:28833:4078
ENSG00000099953	MMP11	-	2	1	HCC8:7.51e-002:635:137|HCC17:3.52e-002:2027:628
ENSG00000099953	MMP11	+	2	1	HCC6:4.75e-003:105:834|HCC22:2.47e-002:797:2620
ENSG00000099954	CECR2	-	2	1	HCC6:2.22e-008:3352:5|HCC11:2.27e-007:2198:44
ENSG00000099958	DERL3	-	2	1	HCC6:1.14e-003:858:130|HCC17:3.21e-002:803:163
ENSG00000099994	SUSD2	-	2	1	HCC7:2.46e-003:587:29|HCC8:2.61e-002:546:36
ENSG00000100003	SEC14L2	-	2	1	HCC6:2.06e-002:2340:955|HCC11:2.09e-005:3744:749
ENSG00000100024	UPB1	-	2	1	HCC6:4.08e-002:11507:4988|HCC11:1.76e-007:7447:531
ENSG00000100024	UPB1	+	2	1	HCC13:1.86e-002:3938:9299|HCC19:3.57e-002:472:1283
ENSG00000100031	GGT1	+	2	1	HCC6:4.29e-003:1753:4392|HCC11:1.13e-002:496:1577
ENSG00000100055	CYTH4	-	2	1	HCC11:3.96e-002:1901:830|HCC13:6.57e-003:2219:725
ENSG00000100065	CARD10	+	2	1	HCC6:4.30e-003:2642:6765|HCC11:7.24e-002:1371:2830
ENSG00000100075	***	-	2	1	HCC6:7.21e-002:5041:2391|HCC13:2.85e-002:8742:3979
ENSG00000100097	LGALS1	-	2	1	HCC8:1.26e-002:2689:694|HCC13:2.38e-003:7636:2260
ENSG00000100099	HPS4	-	2	1	HCC11:5.80e-002:4471:2128|HCC13:2.60e-002:8569:3840
ENSG00000100170	SLC5A1	+	2	1	HCC6:4.65e-008:34:2074|HCC11:3.65e-007:54:1872
ENSG00000100196	KDELR3	-	2	1	HCC13:2.89e-002:1739:664|HCC25:3.66e-002:10135:3585
ENSG00000100197	CYP2D6	-	2	1	HCC6:2.28e-007:11650:1513|HCC11:1.12e-010:7848:436
ENSG00000100280	AP1B1	-	2	1	HCC11:8.00e-002:7349:3375|HCC13:7.10e-002:9124:4345
ENSG00000100284	TOM1	-	2	1	HCC6:2.00e-002:4584:1898|HCC13:7.71e-002:5291:2878
ENSG00000100292	HMOX1	-	2	1	HCC13:1.07e-005:18905:2513|HCC19:2.93e-003:12639:3774
ENSG00000100297	MCM5	-	2	1	HCC13:2.66e-003:6000:2145|HCC25:3.77e-002:14073:4710
ENSG00000100336	APOL4	-	2	1	HCC8:5.69e-002:402:45|HCC11:1.74e-003:1213:309
ENSG00000100342	APOL1	+	2	1	HCC13:2.36e-002:4715:11388|HCC19:1.74e-002:4959:16885
ENSG00000100350	FOXRED2	-	2	1	HCC11:1.36e-004:2373:549|HCC13:2.13e-002:4235:1835
ENSG00000100360	IFT27	-	2	1	HCC6:5.75e-002:2315:1015|HCC25:8.31e-002:1081:287
ENSG00000100380	ST13	-	2	1	HCC6:9.49e-002:19404:8968|HCC11:6.55e-002:12392:5243
ENSG00000100418	DESI1	-	2	1	HCC6:9.53e-002:7787:4269|HCC11:8.86e-002:2464:1337
ENSG00000100503	NIN	-	2	1	HCC7:5.48e-002:8179:3346|HCC11:8.98e-002:17888:8366
ENSG00000100504	PYGL	-	2	1	HCC6:1.18e-006:11410:1816|HCC11:7.20e-002:14564:6599
ENSG00000100557	C14orf105	+	2	1	HCC6:1.73e-004:956:3587|HCC11:1.25e-003:1680:4610
ENSG00000100558	PLEK2	+	2	1	HCC6:3.21e-004:15:859|HCC19:1.77e-004:191:1496
ENSG00000100626	GALNT16	-	2	1	HCC7:9.96e-002:202:14|HCC17:8.54e-002:512:68
ENSG00000100665	SERPINA4	-	2	1	HCC6:1.49e-006:6854:1283|HCC11:9.89e-006:10236:2080
ENSG00000100665	SERPINA4	+	2	1	HCC13:2.96e-005:2091:12717|HCC19:3.01e-005:2224:9921
ENSG00000100814	CCNB1IP1	+	2	1	HCC11:6.25e-002:1048:2249|HCC13:2.93e-002:1632:3693
ENSG00000100906	NFKBIA	-	2	1	HCC7:3.23e-002:6476:2502|HCC11:2.65e-002:9501:3918
ENSG00000100968	NFATC4	+	2	1	HCC6:2.98e-002:137:590|HCC11:2.34e-002:419:1324
ENSG00000100979	PLTP	+	2	1	HCC22:2.61e-002:615:1726|HCC26:7.15e-006:466:3392
ENSG00000100985	MMP9	-	2	1	HCC7:1.37e-002:3002:927|HCC13:8.84e-011:14974:541
ENSG00000101000	PROCR	+	2	1	HCC6:6.21e-002:54:275|HCC19:4.54e-005:463:2710
ENSG00000101017	CD40	-	2	1	HCC6:1.99e-004:1512:207|HCC11:1.63e-004:1520:295
ENSG00000101057	MYBL2	-	2	1	HCC13:8.28e-004:3936:1027|HCC25:6.32e-002:4096:1713
ENSG00000101187	SLCO4A1	+	2	1	HCC6:7.72e-003:48:506|HCC11:2.65e-002:50:421
ENSG00000101210	EEF1A2	+	2	1	HCC13:7.73e-002:11:102|HCC19:5.87e-002:5:212
ENSG00000101230	ISM1	-	2	1	HCC6:2.60e-002:376:37|HCC11:5.93e-003:575:55
ENSG00000101255	TRIB3	-	2	1	HCC6:4.95e-002:14180:6532|HCC11:7.26e-007:15059:1572
ENSG00000101276	SLC52A3	+	2	1	HCC6:2.12e-003:19:637|HCC11:8.91e-003:87:665
ENSG00000101311	FERMT1	-	2	1	HCC6:8.77e-002:911:396|HCC13:4.14e-005:1662:202
ENSG00000101335	MYL9	-	2	1	HCC7:6.42e-003:1646:429|HCC8:6.61e-003:1212:173
ENSG00000101336	HCK	-	2	1	HCC7:6.98e-002:1290:481|HCC13:1.99e-002:1813:630
ENSG00000101349	PAK7	+	2	1	HCC6:4.83e-008:8:2229|HCC11:2.32e-003:6:495
ENSG00000101384	JAG1	-	2	1	HCC7:1.05e-002:6803:2336|HCC8:2.02e-003:7269:1874
ENSG00000101384	JAG1	+	2	1	HCC6:1.77e-009:1258:14070|HCC19:2.83e-003:1515:5772
ENSG00000101443	WFDC2	+	2	1	HCC11:3.13e-004:10:700|HCC19:2.44e-008:74:2596
ENSG00000101445	PPP1R16B	-	2	1	HCC7:1.41e-002:1455:392|HCC8:2.00e-002:847:160
ENSG00000101665	SMAD7	-	2	1	HCC7:1.69e-002:1399:427|HCC11:2.02e-002:1378:512
ENSG00000101670	LIPG	-	2	1	HCC6:1.74e-004:5416:1298|HCC11:1.58e-003:5799:1631
ENSG00000101695	RNF125	-	2	1	HCC7:9.96e-002:1561:798|HCC11:6.98e-003:1612:529
ENSG00000101825	MXRA5	+	2	1	HCC6:1.59e-002:6:155|HCC22:7.32e-003:867:2918
ENSG00000101843	PSMD10	-	2	1	HCC6:6.53e-002:9135:4361|HCC19:6.38e-003:6913:2466
ENSG00000101844	ATG4A	-	2	1	HCC6:3.19e-003:4821:1607|HCC19:4.35e-002:2512:1027
ENSG00000101856	PGRMC1	-	2	1	HCC6:3.78e-002:49275:14936|HCC11:7.06e-002:42364:13852
ENSG00000101916	TLR8	-	2	1	HCC7:8.54e-003:925:172|HCC8:4.24e-002:791:196
ENSG00000101928	MOSPD1	-	2	1	HCC6:6.10e-002:3233:1484|HCC11:7.53e-002:1591:706
ENSG00000102032	***	-	2	1	HCC11:6.53e-003:2436:818|HCC13:4.69e-002:1558:789
ENSG00000102034	ELF4	+	2	1	HCC6:1.94e-002:97:525|HCC11:3.37e-003:1069:2735
ENSG00000102048	ASB9	-	2	1	HCC6:2.59e-003:3143:981|HCC22:8.93e-002:1574:427
ENSG00000102096	***	-	2	1	HCC7:7.57e-002:1771:762|HCC17:8.63e-004:3540:859
ENSG00000102098	SCML2	-	2	1	HCC6:2.46e-002:1436:506|HCC11:9.68e-003:865:189
ENSG00000102265	TIMP1	+	2	1	HCC6:8.63e-009:322:8737|HCC26:4.28e-002:3867:11757
ENSG00000102393	***	-	2	1	HCC13:5.80e-005:7210:1566|HCC19:5.09e-002:4118:1855
ENSG00000102401	***	-	2	1	HCC8:2.53e-003:1744:461|HCC13:1.05e-006:6911:1138
ENSG00000102401	***	+	2	1	HCC6:1.13e-008:679:7362|HCC11:5.64e-004:1407:4570
ENSG00000102471	NDFIP2	+	2	1	HCC11:2.12e-002:2545:5784|HCC19:5.85e-002:1936:4186
ENSG00000102572	STK24	+	2	1	HCC6:2.53e-003:3664:10326|HCC11:3.17e-002:5880:14617
ENSG00000102595	UGGT2	+	2	1	HCC6:5.10e-003:2214:6776|HCC11:1.94e-002:2981:6471
ENSG00000102606	ARHGEF7	+	2	1	HCC6:8.27e-005:1754:7069|HCC11:7.79e-003:2582:7284
ENSG00000102786	INTS6	+	2	1	HCC11:1.23e-002:3972:10182|HCC19:7.52e-002:3904:8466
ENSG00000102802	MEDAG	-	2	1	HCC7:4.83e-002:158:8|HCC13:6.96e-002:299:51
ENSG00000102870	ZNF629	+	2	1	HCC6:2.06e-003:233:1046|HCC11:9.94e-002:2498:5034
ENSG00000102878	HSF4	-	2	1	HCC6:2.01e-002:2250:917|HCC13:9.76e-002:941:384
ENSG00000103042	SLC38A7	-	2	1	HCC6:3.79e-002:2148:949|HCC11:7.81e-002:1568:669
ENSG00000103089	FA2H	+	2	1	HCC11:1.38e-002:11:274|HCC19:8.15e-002:2:143
ENSG00000103154	NECAB2	-	2	1	HCC6:3.63e-003:365:2|HCC11:2.32e-002:151:3
ENSG00000103257	SLC7A5	-	2	1	HCC6:5.36e-002:1450:585|HCC13:1.98e-006:7925:1658
ENSG00000103460	TOX3	+	2	1	HCC6:2.11e-003:924:2954|HCC11:6.20e-006:179:2074
ENSG00000103485	QPRT	-	2	1	HCC6:7.81e-002:11362:5524|HCC11:5.29e-005:9789:1911
ENSG00000103534	TMC5	-	2	1	HCC13:2.20e-007:2026:122|HCC22:3.62e-002:917:141
ENSG00000103544	C16orf62	-	2	1	HCC7:2.39e-002:1552:468|HCC13:7.11e-003:2316:695
ENSG00000103642	LACTB	-	2	1	HCC6:7.14e-002:5018:2449|HCC11:1.45e-002:3202:1337
ENSG00000104043	ATP8B4	-	2	1	HCC11:4.61e-005:2811:632|HCC13:3.51e-003:2756:1019
ENSG00000104219	ZDHHC2	-	2	1	HCC6:1.59e-004:1338:222|HCC11:5.88e-005:5391:1182
ENSG00000104325	DECR1	-	2	1	HCC6:4.73e-003:10072:3419|HCC11:6.94e-003:9355:3542
ENSG00000104327	CALB1	+	2	1	HCC6:4.71e-003:53:546|HCC19:1.10e-005:420:2718
ENSG00000104368	PLAT	-	2	1	HCC7:5.16e-004:1345:151|HCC8:3.37e-002:1184:318
ENSG00000104415	WISP1	-	2	1	HCC7:2.18e-002:907:243|HCC17:1.44e-002:1467:388
ENSG00000104435	STMN2	-	2	1	HCC8:9.49e-003:361:3|HCC17:1.80e-004:831:3
ENSG00000104490	NCALD	-	2	1	HCC19:6.59e-003:2180:607|HCC25:3.50e-002:3636:1229
ENSG00000104490	NCALD	+	2	1	HCC6:4.05e-002:1511:3281|HCC13:3.47e-005:232:1667
ENSG00000104549	SQLE	-	2	1	HCC6:3.32e-002:18033:6889|HCC11:1.03e-002:5881:1931
ENSG00000104723	TUSC3	-	2	1	HCC7:4.24e-003:906:127|HCC8:4.49e-002:421:36
ENSG00000104894	CD37	-	2	1	HCC7:4.44e-002:969:327|HCC13:2.37e-002:1113:307
ENSG00000104951	IL4I1	-	2	1	HCC6:5.75e-002:279:56|HCC13:3.71e-002:433:68
ENSG00000105011	ASF1B	+	2	1	HCC6:1.43e-003:498:1708|HCC11:6.84e-002:666:1586
ENSG00000105223	PLD3	-	2	1	HCC6:5.22e-002:5409:2683|HCC13:7.16e-002:12625:5411
ENSG00000105281	SLC1A5	+	2	1	HCC6:4.06e-002:1671:4041|HCC11:1.90e-002:2185:5786
ENSG00000105329	TGFB1	-	2	1	HCC7:8.14e-002:879:321|HCC13:1.33e-002:1592:531
ENSG00000105339	DENND3	+	2	1	HCC6:4.32e-002:690:1730|HCC11:1.45e-002:1536:4062
ENSG00000105357	MYH14	-	2	1	HCC6:9.05e-002:13374:6163|HCC11:1.55e-004:5097:1298
ENSG00000105369	CD79A	-	2	1	HCC7:9.92e-003:349:9|HCC17:9.27e-002:238:15
ENSG00000105426	PTPRS	-	2	1	HCC7:7.66e-005:1190:53|HCC17:2.21e-008:5142:365
ENSG00000105472	CLEC11A	-	2	1	HCC7:2.85e-002:454:51|HCC17:6.41e-002:1790:615
ENSG00000105497	ZNF175	+	2	1	HCC6:6.22e-005:63:918|HCC13:4.13e-002:86:487
ENSG00000105550	FGF21	-	2	1	HCC6:1.71e-006:1209:5|HCC11:1.85e-011:3728:30
ENSG00000105550	FGF21	+	2	1	HCC7:3.28e-002:808:2223|HCC13:4.20e-004:3527:11678
ENSG00000105559	PLEKHA4	+	2	1	HCC6:4.60e-008:33:2074|HCC11:8.82e-004:957:3224
ENSG00000105707	HPN	-	2	1	HCC6:7.32e-004:18157:4007|HCC11:2.23e-009:5185:75
ENSG00000105877	DNAH11	-	2	1	HCC6:1.37e-006:3109:249|HCC11:1.70e-009:3494:269
ENSG00000105889	STEAP1B	-	2	1	HCC13:5.40e-002:274:40|HCC19:4.66e-002:1097:288
ENSG00000105894	PTN	-	2	1	HCC7:5.93e-002:281:29|HCC19:3.21e-005:1525:132
ENSG00000105928	DFNA5	+	2	1	HCC11:1.94e-003:1128:3820|HCC19:5.02e-004:903:3934
ENSG00000105971	CAV2	+	2	1	HCC6:1.88e-004:7997:161209|HCC19:4.47e-002:500:1537
ENSG00000105974	CAV1	+	2	1	HCC6:1.91e-004:1428:42307|HCC11:4.07e-002:4210:9451
ENSG00000106258	CYP3A5	+	2	1	HCC13:5.56e-002:15795:51481|HCC25:5.00e-002:5727:19066
ENSG00000106327	TFR2	-	2	1	HCC6:7.07e-003:13719:4002|HCC11:1.62e-010:11021:261
ENSG00000106484	***	-	2	1	HCC8:1.57e-002:2140:640|HCC17:2.96e-004:3647:930
ENSG00000106536	POU6F2	+	2	1	HCC6:2.17e-004:1:506|HCC13:2.67e-003:2:328
ENSG00000106537	TSPAN13	-	2	1	HCC6:4.07e-002:7423:3237|HCC19:3.65e-002:7426:3073
ENSG00000106538	RARRES2	-	2	1	HCC6:4.33e-006:17723:1704|HCC25:2.93e-004:2108:301
ENSG00000106541	AGR2	-	2	1	HCC13:1.90e-003:924:125|HCC19:2.18e-007:8003:899
ENSG00000106541	AGR2	+	2	1	HCC6:5.04e-004:1237:97230|HCC11:1.10e-006:1285:34145
ENSG00000106688	SLC1A1	+	2	1	HCC6:3.09e-002:4104:9493|HCC13:1.42e-004:101:879
ENSG00000106789	CORO2A	-	2	1	HCC6:8.99e-002:1167:506|HCC13:5.83e-002:2145:934
ENSG00000106809	OGN	+	2	1	HCC11:4.84e-002:248:726|HCC21:6.29e-003:779:2986
ENSG00000106823	ECM2	-	2	1	HCC6:3.79e-002:1525:673|HCC19:7.18e-002:1737:668
ENSG00000106976	DNM1	+	2	1	HCC6:2.73e-003:209:1226|HCC11:2.12e-007:385:4876
ENSG00000107186	MPDZ	-	2	1	HCC6:4.26e-004:9408:2790|HCC11:6.98e-004:18103:4026
ENSG00000107249	GLIS3	-	2	1	HCC7:1.16e-003:809:77|HCC17:1.58e-002:1644:447
ENSG00000107438	PDLIM1	+	2	1	HCC13:1.19e-002:2408:6680|HCC19:9.33e-003:929:2673
ENSG00000107551	RASSF4	-	2	1	HCC6:9.15e-007:6801:1410|HCC11:2.56e-002:7019:3053
ENSG00000107736	CDH23	-	2	1	HCC6:4.59e-002:515:116|HCC11:8.88e-002:1168:494
ENSG00000107742	SPOCK2	-	2	1	HCC7:3.82e-005:2077:207|HCC8:9.03e-002:1114:309
ENSG00000107796	ACTA2	-	2	1	HCC7:1.04e-003:9325:2472|HCC8:5.24e-005:8505:1812
ENSG00000107796	ACTA2	+	2	1	HCC6:3.35e-011:482:9015|HCC15:7.24e-002:5685:23634
ENSG00000107819	SFXN3	-	2	1	HCC8:7.89e-003:988:221|HCC13:4.24e-002:1510:628
ENSG00000107864	CPEB3	-	2	1	HCC6:7.74e-002:1667:757|HCC11:8.88e-002:1417:605
ENSG00000107984	DKK1	+	2	1	HCC6:3.56e-011:46:8869|HCC17:9.81e-002:869:2032
ENSG00000108187	PBLD	-	2	1	HCC6:1.26e-003:4471:1170|HCC11:4.25e-003:14086:3664
ENSG00000108244	***	+	2	1	HCC6:3.25e-008:15:2083|HCC19:9.44e-005:1651:9011
ENSG00000108448	TRIM16L	-	2	1	HCC13:9.10e-004:7736:2534|HCC19:2.76e-008:5673:649
ENSG00000108474	PIGL	+	2	1	HCC6:1.86e-003:711:2624|HCC11:2.63e-002:541:1490
ENSG00000108479	GALK1	-	2	1	HCC6:1.92e-002:7104:3193|HCC11:2.21e-002:3035:1249
ENSG00000108511	HOXB6	+	2	1	HCC6:2.18e-003:65:694|HCC11:1.16e-003:42:735
ENSG00000108557	RAI1	+	2	1	HCC6:4.73e-002:1247:2743|HCC11:8.41e-004:1463:5351
ENSG00000108669	CYTH1	-	2	1	HCC6:1.50e-002:5819:2170|HCC13:1.91e-002:8880:3781
ENSG00000108691	CCL2	+	2	1	HCC6:6.87e-002:286:790|HCC26:1.07e-004:295:2755
ENSG00000108700	CCL8	+	2	1	HCC17:5.76e-002:456:1383|HCC26:7.41e-002:24:437
ENSG00000108733	PEX12	+	2	1	HCC6:2.42e-002:323:945|HCC13:6.43e-002:247:763
ENSG00000108823	SGCA	-	2	1	HCC7:4.69e-002:137:2|HCC17:3.75e-002:295:10
ENSG00000108950	FAM20A	-	2	1	HCC6:1.02e-003:3844:1100|HCC13:4.60e-002:8919:4200
ENSG00000109099	PMP22	+	2	1	HCC6:7.92e-002:383:1063|HCC11:4.12e-005:1261:4758
ENSG00000109107	ALDOC	+	2	1	HCC7:1.20e-002:2757:6689|HCC11:2.09e-003:3870:12441
ENSG00000109181	UGT2B10	-	2	1	HCC11:8.74e-006:3066:564|HCC25:4.88e-004:1292:80
ENSG00000109193	SULT1E1	-	2	1	HCC11:1.23e-003:1012:160|HCC13:9.93e-010:6071:289
ENSG00000109265	KIAA1211	-	2	1	HCC7:1.96e-002:412:6|HCC17:2.11e-002:642:79
ENSG00000109265	KIAA1211	+	2	1	HCC6:6.49e-008:35:2049|HCC11:2.00e-002:316:992
ENSG00000109452	INPP4B	+	2	1	HCC6:3.47e-004:188:1007|HCC13:9.80e-002:343:872
ENSG00000109472	CPE	-	2	1	HCC6:2.49e-007:24013:718|HCC11:7.85e-009:15706:705
ENSG00000109501	WFS1	-	2	1	HCC6:8.66e-007:4975:568|HCC11:2.93e-003:1537:398
ENSG00000109511	ANXA10	-	2	1	HCC11:2.87e-002:430:48|HCC19:7.26e-002:412:60
ENSG00000109586	GALNT7	-	2	1	HCC13:5.52e-002:913:355|HCC25:1.97e-006:3290:496
ENSG00000109654	TRIM2	-	2	1	HCC6:4.32e-002:6300:3036|HCC19:9.44e-002:2802:1238
ENSG00000109674	NEIL3	+	2	1	HCC6:1.58e-002:97:638|HCC11:4.00e-002:151:654
ENSG00000109758	HGFAC	-	2	1	HCC8:5.37e-002:300:17|HCC17:4.35e-002:905:240
ENSG00000109805	NCAPG	-	2	1	HCC11:9.64e-002:3956:2187|HCC13:2.77e-002:3973:1605
ENSG00000109819	PPARGC1A	-	2	1	HCC6:8.46e-004:5433:1493|HCC11:3.06e-004:5505:1482
ENSG00000109906	ZBTB16	-	2	1	HCC6:6.17e-003:474:15|HCC11:9.92e-009:2048:134
ENSG00000109919	MTCH2	-	2	1	HCC6:7.12e-002:16080:7481|HCC11:2.71e-002:9383:3898
ENSG00000109929	SC5D	-	2	1	HCC6:7.48e-003:7268:2670|HCC11:1.53e-005:11232:2147
ENSG00000110031	LPXN	-	2	1	HCC7:2.21e-002:1598:501|HCC13:8.13e-003:1883:656
ENSG00000110046	ATG2A	-	2	1	HCC13:1.04e-002:3496:1283|HCC19:6.90e-002:6048:2763
ENSG00000110092	CCND1	-	2	1	HCC7:1.59e-002:5072:1858|HCC8:2.63e-003:2722:622
ENSG00000110244	APOA4	-	2	1	HCC13:5.26e-005:1173:116|HCC15:9.91e-002:170171:38278
ENSG00000110318	KIAA1377	+	2	1	HCC6:2.43e-003:126:776|HCC11:5.79e-004:157:1203
ENSG00000110446	SLC15A3	-	2	1	HCC11:4.88e-002:1576:650|HCC13:1.73e-002:1569:570
ENSG00000110651	CD81	-	2	1	HCC6:4.19e-004:16359:3953|HCC11:2.16e-002:6205:2385
ENSG00000110680	***	-	2	1	HCC19:5.63e-008:16010:568|HCC25:5.97e-010:5949:362
ENSG00000110693	SOX6	+	2	1	HCC6:3.12e-005:1099:5393|HCC13:5.89e-002:1353:2873
ENSG00000110723	EXPH5	+	2	1	HCC11:6.81e-003:1395:3941|HCC19:3.37e-002:42:499
ENSG00000110777	POU2AF1	-	2	1	HCC7:2.48e-002:281:15|HCC17:9.58e-004:772:22
ENSG00000110811	***	-	2	1	HCC8:6.23e-002:151:6|HCC17:5.67e-002:768:158
ENSG00000110811	***	+	2	1	HCC6:6.28e-002:7:97|HCC19:4.95e-003:41:653
ENSG00000110852	CLEC2B	-	2	1	HCC7:4.81e-002:1537:607|HCC8:1.37e-002:971:207
ENSG00000110887	DAO	-	2	1	HCC6:4.04e-009:3976:146|HCC11:5.60e-010:3675:72
ENSG00000110934	BIN2	-	2	1	HCC7:9.38e-003:1533:409|HCC13:1.37e-002:1280:382
ENSG00000111144	LTA4H	-	2	1	HCC13:5.39e-002:8186:4001|HCC19:5.26e-002:13426:4791
ENSG00000111181	SLC6A12	-	2	1	HCC6:3.87e-002:246:24|HCC11:2.99e-002:436:54
ENSG00000111181	SLC6A12	+	2	1	HCC13:5.73e-006:772:6162|HCC25:1.56e-002:1163:3386
ENSG00000111249	CUX2	-	2	1	HCC6:2.99e-008:2026:31|HCC11:4.73e-007:1428:93
ENSG00000111261	MANSC1	+	2	1	HCC6:9.54e-002:1430:2709|HCC11:2.66e-002:569:1707
ENSG00000111339	ART4	-	2	1	HCC6:1.91e-002:5042:2058|HCC11:6.12e-004:2653:796
ENSG00000111341	MGP	+	2	1	HCC6:1.93e-004:76:1036|HCC26:6.55e-002:1812:4522
ENSG00000111404	RERGL	-	2	1	HCC17:6.87e-002:373:14|HCC22:1.11e-002:828:82
ENSG00000111452	GPR133	+	2	1	HCC3:1.23e-002:1456:5004|HCC6:5.02e-002:8:116
ENSG00000111679	***	-	2	1	HCC7:5.28e-002:1775:682|HCC13:3.60e-002:2555:1219
ENSG00000111700	SLCO1B3	+	2	1	HCC11:6.81e-003:162:872|HCC13:1.46e-003:2:575
ENSG00000111785	RIC8B	+	2	1	HCC6:7.36e-004:2989:9626|HCC13:1.97e-002:1869:4032
ENSG00000111859	NEDD9	-	2	1	HCC3:5.34e-002:5510:1984|HCC6:1.51e-002:10663:4703
ENSG00000111859	NEDD9	+	2	1	HCC11:8.13e-002:3267:6706|HCC19:7.40e-003:1668:5630
ENSG00000111875	ASF1A	-	2	1	HCC13:6.57e-002:2800:1380|HCC19:9.49e-002:2267:1037
ENSG00000111879	FAM184A	-	2	1	HCC6:1.00e-002:2305:770|HCC19:4.77e-004:2202:459
ENSG00000111907	TPD52L1	-	2	1	HCC6:6.00e-007:2420:169|HCC19:5.20e-003:1175:198
ENSG00000112096	SOD2	-	2	1	HCC6:1.46e-003:83843:7932|HCC11:1.30e-002:146220:30675
ENSG00000112182	BACH2	-	2	1	HCC7:7.76e-003:482:5|HCC11:3.21e-003:962:198
ENSG00000112183	RBM24	-	2	1	HCC11:7.87e-002:624:196|HCC19:5.63e-008:2037:143
ENSG00000112208	BAG2	-	2	1	HCC13:2.19e-002:5693:2605|HCC19:3.33e-002:17715:6074
ENSG00000112293	GPLD1	+	2	1	HCC3:1.19e-003:777:3480|HCC13:3.16e-011:68:8687
ENSG00000112379	KIAA1244	-	2	1	HCC6:1.10e-002:15046:5605|HCC13:3.25e-003:7429:2404
ENSG00000112379	KIAA1244	+	2	1	HCC11:1.44e-005:3056:20564|HCC17:7.27e-002:1831:4215
ENSG00000112486	CCR6	-	2	1	HCC7:8.51e-002:648:171|HCC13:2.54e-002:624:131
ENSG00000112494	UNC93A	-	2	1	HCC6:5.08e-003:417:15|HCC11:4.57e-002:134:8
ENSG00000112655	PTK7	+	2	1	HCC6:2.40e-005:38:1399|HCC19:1.25e-002:1734:5038
ENSG00000112699	GMDS	+	2	1	HCC6:3.68e-003:3973:12230|HCC11:3.19e-005:727:4952
ENSG00000112715	VEGFA	+	2	1	HCC7:9.66e-002:8768:22732|HCC11:1.58e-002:14869:97105
ENSG00000112796	ENPP5	-	2	1	HCC6:1.41e-004:1019:78|HCC17:2.01e-002:416:12
ENSG00000112818	MEP1A	-	2	1	HCC6:7.03e-012:6068:18|HCC19:8.38e-004:1334:138
ENSG00000112837	TBX18	-	2	1	HCC6:4.47e-002:1735:723|HCC13:2.92e-002:2224:850
ENSG00000112936	C7	+	2	1	HCC6:9.13e-004:97:918|HCC19:2.11e-002:25:409
ENSG00000113088	GZMK	-	2	1	HCC7:1.28e-003:572:18|HCC8:5.60e-002:342:26
ENSG00000113263	ITK	-	2	1	HCC7:5.42e-004:1166:81|HCC8:1.26e-002:688:82
ENSG00000113269	RNF130	-	2	1	HCC6:2.96e-002:6959:3311|HCC11:1.99e-002:7449:3084
ENSG00000113272	THG1L	+	2	1	HCC6:8.55e-002:384:1025|HCC13:3.70e-002:289:929
ENSG00000113296	THBS4	-	2	1	HCC19:2.72e-008:14069:452|HCC25:2.80e-003:25205:4213
ENSG00000113328	CCNG1	-	2	1	HCC6:9.51e-002:15054:7072|HCC19:6.21e-002:9040:4048
ENSG00000113389	NPR3	-	2	1	HCC7:5.08e-004:807:35|HCC8:6.11e-002:616:114
ENSG00000113494	PRLR	-	2	1	HCC6:7.49e-007:5997:725|HCC11:2.62e-003:8408:2718
ENSG00000113600	C9	+	2	1	HCC13:2.72e-006:1598:33796|HCC19:7.82e-009:233:7307
ENSG00000113638	TTC33	+	2	1	HCC6:9.80e-002:2228:3980|HCC13:2.29e-002:925:2220
ENSG00000113657	DPYSL3	+	2	1	HCC6:8.77e-002:371:1022|HCC26:1.50e-002:1233:3952
ENSG00000113739	STC2	-	2	1	HCC6:3.92e-007:3669:244|HCC19:8.67e-002:8782:4127
ENSG00000113790	EHHADH	-	2	1	HCC6:3.31e-004:5932:1284|HCC11:1.54e-002:24452:7300
ENSG00000113889	KNG1	-	2	1	HCC6:4.53e-004:103668:294|HCC11:3.24e-005:177130:2384
ENSG00000113916	BCL6	-	2	1	HCC6:3.81e-003:2673:945|HCC13:4.32e-003:4855:1653
ENSG00000113924	HGD	-	2	1	HCC6:1.09e-002:22858:6774|HCC11:4.67e-002:9104:4213
ENSG00000114021	NIT2	-	2	1	HCC6:2.02e-002:7058:2803|HCC11:5.90e-003:5264:1836
ENSG00000114054	PCCB	-	2	1	HCC6:7.44e-003:9547:3683|HCC11:2.73e-002:4805:1997
ENSG00000114115	RBP1	-	2	1	HCC7:1.59e-003:1056:154|HCC17:2.49e-004:1502:165
ENSG00000114166	KAT2B	-	2	1	HCC6:6.03e-002:3834:2010|HCC19:1.54e-002:2635:971
ENSG00000114200	BCHE	+	2	1	HCC7:4.22e-002:3303:8319|HCC11:1.23e-002:8654:27151
ENSG00000114248	LRRC31	-	2	1	HCC6:3.50e-003:1031:232|HCC11:8.62e-004:3210:738
ENSG00000114251	WNT5A	-	2	1	HCC6:1.17e-004:1117:100|HCC13:3.36e-006:14811:1985
ENSG00000114268	PFKFB4	+	2	1	HCC11:1.48e-007:315:3560|HCC19:7.29e-003:560:1904
ENSG00000114279	FGF12	-	2	1	HCC11:2.08e-004:1084:117|HCC26:8.17e-003:1725:494
ENSG00000114480	GBE1	-	2	1	HCC6:3.44e-002:10517:4482|HCC13:9.53e-002:10966:5427
ENSG00000114529	C3orf52	+	2	1	HCC6:1.65e-002:1035:2483|HCC19:4.22e-007:173:2350
ENSG00000114698	PLSCR4	+	2	1	HCC6:4.52e-002:1736:3725|HCC13:1.00e-001:1062:2174
ENSG00000114812	VIPR1	-	2	1	HCC7:2.84e-002:385:26|HCC11:5.65e-002:460:75
ENSG00000114999	TTL	-	2	1	HCC11:9.71e-002:6173:3497|HCC13:8.18e-002:6224:3454
ENSG00000115107	STEAP3	-	2	1	HCC11:8.89e-003:3492:1184|HCC13:7.04e-002:3231:1475
ENSG00000115226	FNDC4	-	2	1	HCC11:7.25e-002:1311:557|HCC13:8.89e-003:1733:536
ENSG00000115295	CLIP4	-	2	1	HCC13:3.26e-010:8988:715|HCC19:2.97e-003:5378:1456
ENSG00000115339	GALNT3	+	2	1	HCC11:1.14e-002:138:793|HCC19:6.22e-008:42:2441
ENSG00000115363	EVA1A	-	2	1	HCC6:3.49e-009:2992:35|HCC11:2.61e-007:1762:63
ENSG00000115364	MRPL19	-	2	1	HCC6:5.38e-002:7533:3683|HCC11:5.32e-002:3991:1980
ENSG00000115380	EFEMP1	+	2	1	HCC6:1.86e-008:15:2430|HCC26:2.18e-004:1184:6294
ENSG00000115386	REG1A	+	2	1	HCC10:5.32e-004:832:4935|HCC17:9.92e-005:2711:14094
ENSG00000115425	PECR	-	2	1	HCC6:5.14e-002:5898:2918|HCC11:1.89e-002:2632:1037
ENSG00000115457	IGFBP2	-	2	1	HCC11:3.25e-003:2398:661|HCC19:5.30e-002:4245:2033
ENSG00000115457	IGFBP2	+	2	1	HCC6:4.42e-004:266:1329|HCC13:6.15e-008:203:2894
ENSG00000115461	IGFBP5	+	2	1	HCC6:1.88e-005:190:1808|HCC15:3.40e-005:1006:9598
ENSG00000115486	GGCX	-	2	1	HCC6:1.79e-002:21431:7414|HCC11:7.99e-002:15476:7107
ENSG00000115602	IL1RL1	-	2	1	HCC7:8.22e-002:152:14|HCC17:1.05e-004:1071:64
ENSG00000115604	IL18R1	-	2	1	HCC11:8.72e-002:468:134|HCC17:8.14e-002:1126:399
ENSG00000115840	SLC25A12	-	2	1	HCC17:9.81e-002:1434:535|HCC19:5.28e-007:2428:149
ENSG00000115919	KYNU	-	2	1	HCC13:3.56e-004:5407:1315|HCC19:8.18e-004:6606:1787
ENSG00000115963	RND3	-	2	1	HCC7:1.43e-004:4111:1010|HCC11:7.16e-004:6356:1975
ENSG00000116132	PRRX1	-	2	1	HCC7:6.26e-002:1095:456|HCC13:5.87e-002:1093:411
ENSG00000116147	TNR	+	2	1	HCC3:7.69e-003:457:1716|HCC13:1.02e-004:2:763
ENSG00000116183	PAPPA2	+	2	1	HCC7:2.92e-005:921:4227|HCC13:1.29e-002:20:380
ENSG00000116661	FBXO2	-	2	1	HCC6:5.87e-007:1256:40|HCC11:4.79e-004:906:30
ENSG00000116663	FBXO6	-	2	1	HCC6:6.49e-003:1598:585|HCC11:5.61e-003:1180:356
ENSG00000116670	MAD2L2	-	2	1	HCC6:5.24e-002:2524:1158|HCC11:7.62e-002:1820:841
ENSG00000116675	DNAJC6	-	2	1	HCC6:7.37e-005:3641:942|HCC11:8.73e-003:1182:241
ENSG00000116678	LEPR	+	2	1	HCC3:1.04e-002:4510:18931|HCC13:1.53e-002:4419:12183
ENSG00000116690	PRG4	-	2	1	HCC6:1.09e-010:6388:67|HCC11:3.38e-009:3603:142
ENSG00000116741	RGS2	-	2	1	HCC7:2.28e-004:4061:1047|HCC13:5.99e-002:8541:4214
ENSG00000116771	AGMAT	-	2	1	HCC6:1.18e-004:7332:2067|HCC11:1.56e-003:4952:1487
ENSG00000116774	OLFML3	-	2	1	HCC7:4.01e-003:962:184|HCC17:1.51e-006:4839:564
ENSG00000116824	CD2	-	2	1	HCC7:4.91e-004:1292:91|HCC8:1.84e-002:1178:230
ENSG00000116852	KIF21B	-	2	1	HCC6:4.82e-005:6176:1383|HCC13:4.13e-002:4013:1956
ENSG00000117069	ST6GALNAC5	-	2	1	HCC7:4.93e-002:109:3|HCC17:6.87e-002:152:3
ENSG00000117091	CD48	-	2	1	HCC7:5.99e-005:1432:177|HCC13:8.29e-002:779:260
ENSG00000117114	LPHN2	-	2	1	HCC7:4.21e-002:5204:1960|HCC19:2.82e-009:8708:852
ENSG00000117152	RGS4	+	2	1	HCC6:1.89e-007:74:2032|HCC26:1.38e-002:145:926
ENSG00000117266	CDK18	+	2	1	HCC11:2.58e-003:483:1963|HCC13:2.14e-002:1143:2899
ENSG00000117280	RAB7L1	-	2	1	HCC6:1.63e-004:13889:3189|HCC11:1.26e-002:4331:1935
ENSG00000117318	ID3	-	2	1	HCC7:4.92e-003:1666:426|HCC8:1.32e-002:944:203
ENSG00000117318	ID3	+	2	1	HCC6:5.79e-002:207:674|HCC19:1.54e-003:940:3479
ENSG00000117448	AKR1A1	-	2	1	HCC6:2.21e-002:12126:4950|HCC11:3.12e-002:11250:4637
ENSG00000117472	TSPAN1	+	2	1	HCC6:4.42e-005:106:1157|HCC11:6.53e-003:149:753
ENSG00000117480	FAAH	+	2	1	HCC6:7.38e-002:61:304|HCC19:8.63e-003:147:846
ENSG00000117525	F3	-	2	1	HCC17:1.64e-003:1260:147|HCC19:1.75e-002:2573:942
ENSG00000117592	PRDX6	-	2	1	HCC6:4.37e-002:41023:11898|HCC19:2.86e-002:16931:5983
ENSG00000117600	***	+	2	1	HCC6:9.55e-009:35:1778|HCC11:7.50e-003:63:547
ENSG00000117791	2016-03-02	-	2	1	HCC6:9.20e-005:6455:1624|HCC11:1.09e-002:3921:1491
ENSG00000118263	KLF7	+	2	1	HCC6:2.26e-005:177:1428|HCC19:1.91e-002:865:2426
ENSG00000118271	TTR	+	2	1	HCC13:5.76e-003:7522:32088|HCC22:2.11e-002:993:3172
ENSG00000118432	CNR1	+	2	1	HCC6:4.94e-002:12:123|HCC13:2.33e-006:5:1427
ENSG00000118503	TNFAIP3	-	2	1	HCC6:3.26e-002:2971:1332|HCC7:5.80e-004:6849:2006
ENSG00000118507	AKAP7	+	2	1	HCC11:1.40e-003:1528:5012|HCC13:8.18e-002:1513:3149
ENSG00000118515	SGK1	-	2	1	HCC7:1.41e-002:16441:5241|HCC11:4.83e-004:9173:2791
ENSG00000118520	ARG1	-	2	1	HCC6:1.93e-005:55834:98|HCC11:2.18e-009:20312:226
ENSG00000118620	***	-	2	1	HCC7:7.44e-003:948:161|HCC8:9.40e-002:596:135
ENSG00000118733	OLFM3	+	2	1	HCC6:9.73e-002:14:132|HCC11:9.84e-003:1:162
ENSG00000118971	CCND2	-	2	1	HCC7:1.47e-004:3694:779|HCC8:1.26e-002:3093:863
ENSG00000119139	TJP2	+	2	1	HCC11:3.54e-003:3261:9074|HCC19:8.73e-002:3088:7834
ENSG00000119333	WDR34	-	2	1	HCC13:2.24e-002:1323:496|HCC25:3.63e-002:3943:1334
ENSG00000119333	WDR34	+	2	1	HCC6:2.42e-002:658:1740|HCC11:1.30e-002:1475:3609
ENSG00000119383	PPP2R4	-	2	1	HCC13:2.34e-004:6323:1828|HCC25:9.56e-002:7961:3173
ENSG00000119411	BSPRY	+	2	1	HCC13:8.03e-002:51:270|HCC19:1.39e-003:87:809
ENSG00000119508	NR4A3	-	2	1	HCC7:4.17e-005:1406:163|HCC13:6.40e-003:1354:437
ENSG00000119535	CSF3R	-	2	1	HCC13:1.79e-009:4827:327|HCC19:1.06e-002:6521:2362
ENSG00000119655	NPC2	-	2	1	HCC6:5.82e-002:5199:2384|HCC13:3.59e-002:8932:4099
ENSG00000119686	FLVCR2	-	2	1	HCC6:2.58e-002:963:281|HCC11:4.77e-002:2783:1177
ENSG00000119699	TGFB3	-	2	1	HCC7:9.76e-005:2084:315|HCC17:1.54e-003:4488:1070
ENSG00000119711	ALDH6A1	-	2	1	HCC6:4.49e-003:10185:3512|HCC11:5.86e-002:16736:7117
ENSG00000119922	IFIT2	+	2	1	HCC13:3.50e-005:1286:5016|HCC17:9.56e-002:3963:8945
ENSG00000119938	PPP1R3C	-	2	1	HCC6:1.59e-005:19645:2286|HCC11:9.93e-002:13677:6606
ENSG00000119979	FAM45A	-	2	1	HCC6:7.22e-004:2153:591|HCC11:4.33e-002:1738:683
ENSG00000120057	SFRP5	-	2	1	HCC7:6.17e-002:124:6|HCC17:2.10e-003:729:29
ENSG00000120093	HOXB3	+	2	1	HCC6:4.82e-005:56:930|HCC11:3.35e-003:339:1274
ENSG00000120162	MOB3B	+	2	1	HCC6:9.18e-002:1084:2185|HCC13:9.74e-003:399:1152
ENSG00000120318	ARAP3	-	2	1	HCC8:2.74e-002:749:158|HCC13:9.16e-002:1048:484
ENSG00000120318	ARAP3	+	2	1	HCC6:3.49e-004:114:956|HCC11:1.96e-002:983:2447
ENSG00000120341	SEC16B	-	2	1	HCC6:1.89e-002:11396:4553|HCC11:2.15e-002:11318:4527
ENSG00000120437	ACAT2	-	2	1	HCC6:3.64e-004:6572:1814|HCC11:3.77e-003:3577:1218
ENSG00000120498	TEX11	+	2	1	HCC13:6.30e-002:30:238|HCC19:7.09e-008:453:4160
ENSG00000120549	KIAA1217	+	2	1	HCC11:9.87e-003:2868:6630|HCC19:6.65e-002:2014:4922
ENSG00000120658	ENOX1	+	2	1	HCC6:1.50e-002:2:133|HCC19:3.75e-002:11:277
ENSG00000120696	KBTBD7	+	2	1	HCC7:9.37e-002:2124:4107|HCC11:8.12e-004:1133:3874
ENSG00000120708	TGFBI	-	2	1	HCC6:3.75e-002:10815:4795|HCC11:1.95e-003:21631:6164
ENSG00000120738	EGR1	-	2	1	HCC7:5.57e-006:8896:995|HCC17:3.39e-003:8567:2587
ENSG00000120820	GLT8D2	-	2	1	HCC7:7.01e-002:482:80|HCC17:3.35e-003:1298:263
ENSG00000120875	DUSP4	-	2	1	HCC7:1.03e-002:898:181|HCC13:8.78e-008:10402:981
ENSG00000120875	DUSP4	+	2	1	HCC6:2.10e-005:303:1854|HCC11:2.23e-009:390:4745
ENSG00000120907	ADRA1A	-	2	1	HCC6:8.95e-002:150:21|HCC11:4.26e-006:1297:36
ENSG00000121316	PLBD1	-	2	1	HCC7:1.02e-002:1067:273|HCC13:6.83e-004:5447:1382
ENSG00000121316	PLBD1	+	2	1	HCC6:1.58e-005:1361:7651|HCC11:1.02e-003:1432:4374
ENSG00000121440	PDZRN3	-	2	1	HCC8:4.50e-002:246:8|HCC17:3.17e-005:1632:80
ENSG00000121552	CSTA	-	2	1	HCC7:2.56e-002:328:35|HCC11:3.77e-003:2385:737
ENSG00000121644	DESI2	-	2	1	HCC6:1.32e-002:13367:5041|HCC13:9.91e-002:12781:6328
ENSG00000121690	DEPDC7	-	2	1	HCC6:5.25e-002:1478:708|HCC11:1.75e-002:1331:399
ENSG00000121743	GJA3	+	2	1	HCC6:5.56e-003:15:471|HCC11:5.06e-002:13:160
ENSG00000121858	TNFSF10	+	2	1	HCC13:8.51e-002:3753:7717|HCC25:5.34e-002:2558:7328
ENSG00000121895	TMEM156	-	2	1	HCC7:4.98e-002:432:51|HCC11:8.23e-007:1464:63
ENSG00000121900	TMEM54	+	2	1	HCC6:1.61e-003:38:775|HCC19:7.64e-004:182:1111
ENSG00000121904	CSMD2	+	2	1	HCC6:7.38e-003:66:538|HCC19:3.21e-002:27:452
ENSG00000122025	FLT3	-	2	1	HCC7:6.27e-002:346:29|HCC17:7.87e-002:455:58
ENSG00000122121	XPNPEP2	-	2	1	HCC6:3.25e-003:497:18|HCC13:1.10e-004:2004:278
ENSG00000122378	FAM213A	-	2	1	HCC6:1.71e-003:13508:3978|HCC11:1.49e-003:16170:4020
ENSG00000122417	ODF2L	-	2	1	HCC7:5.57e-003:2449:661|HCC8:5.37e-003:1448:268
ENSG00000122420	PTGFR	-	2	1	HCC11:1.44e-009:8010:385|HCC13:7.66e-003:1847:667
ENSG00000122490	PQLC1	-	2	1	HCC6:4.55e-002:3228:1429|HCC11:5.17e-004:3376:938
ENSG00000122592	HOXA7	+	2	1	HCC11:3.50e-002:24:262|HCC13:3.37e-003:4:325
ENSG00000122644	ARL4A	+	2	1	HCC11:7.81e-002:2423:4967|HCC13:7.12e-002:1790:3665
ENSG00000122679	RAMP3	-	2	1	HCC10:9.54e-003:807:83|HCC11:2.17e-002:288:23
ENSG00000122707	RECK	-	2	1	HCC17:8.67e-002:1319:417|HCC19:3.05e-002:889:237
ENSG00000122729	ACO1	-	2	1	HCC6:5.82e-002:6792:3366|HCC11:1.74e-002:14526:5208
ENSG00000122787	AKR1D1	+	2	1	HCC13:1.69e-006:738:7231|HCC19:1.93e-005:774:3834
ENSG00000122863	CHST3	-	2	1	HCC8:3.94e-002:620:105|HCC13:6.44e-002:1101:392
ENSG00000122870	BICC1	-	2	1	HCC7:2.61e-007:4520:343|HCC17:1.17e-003:7960:2104
ENSG00000122873	CISD1	-	2	1	HCC6:6.91e-002:5050:2470|HCC11:9.09e-002:3995:2179
ENSG00000123096	SSPN	-	2	1	HCC7:1.14e-002:416:17|HCC11:6.88e-002:833:280
ENSG00000123131	PRDX4	-	2	1	HCC6:1.32e-002:7748:2896|HCC19:1.91e-002:12546:4496
ENSG00000123146	CD97	+	2	1	HCC6:4.42e-003:1651:4776|HCC11:8.97e-003:1861:5275
ENSG00000123243	ITIH5	+	2	1	HCC6:3.88e-009:18:3967|HCC19:6.58e-002:18:237
ENSG00000123329	ARHGAP9	-	2	1	HCC7:2.93e-002:899:214|HCC13:4.04e-002:695:203
ENSG00000123358	NR4A1	-	2	1	HCC7:4.06e-003:5355:1506|HCC17:9.91e-002:9482:4093
ENSG00000123453	SARDH	-	2	1	HCC6:4.91e-002:1956:670|HCC11:2.42e-005:1751:188
ENSG00000123496	***	+	2	1	HCC3:2.47e-004:55:1303|HCC6:2.30e-002:48:488
ENSG00000123561	SERPINA7	-	2	1	HCC6:1.02e-010:3690:163|HCC11:1.26e-004:19338:3826
ENSG00000123610	TNFAIP6	-	2	1	HCC8:7.14e-002:150:9|HCC13:1.52e-002:427:35
ENSG00000123612	ACVR1C	-	2	1	HCC6:4.25e-003:841:157|HCC11:6.01e-002:355:53
ENSG00000123843	C4BPB	-	2	1	HCC6:4.72e-006:28004:1702|HCC11:5.58e-004:7804:2482
ENSG00000124003	MOGAT1	-	2	1	HCC11:6.39e-002:65:3|HCC13:2.48e-002:586:103
ENSG00000124006	OBSL1	-	2	1	HCC10:3.04e-003:4636:1390|HCC17:6.56e-004:1666:297
ENSG00000124098	FAM210B	-	2	1	HCC6:1.57e-002:5074:2019|HCC11:1.94e-002:5620:2127
ENSG00000124107	SLPI	-	2	1	HCC6:4.29e-003:19543:5524|HCC7:7.09e-002:812:240
ENSG00000124126	PREX1	-	2	1	HCC7:1.42e-002:4397:1698|HCC13:5.58e-003:5980:2326
ENSG00000124143	ARHGAP40	+	2	1	HCC6:2.34e-002:2:137|HCC13:2.87e-002:23:271
ENSG00000124212	PTGIS	+	2	1	HCC6:2.32e-002:4:234|HCC26:8.58e-006:401:3250
ENSG00000124215	CDH26	+	2	1	HCC11:6.05e-002:50:296|HCC22:1.97e-002:107:902
ENSG00000124225	PMEPA1	-	2	1	HCC7:2.23e-004:1493:255|HCC8:3.96e-003:1145:201
ENSG00000124260	MAGEA10	+	2	1	HCC6:2.95e-006:5:1701|HCC25:2.94e-003:116:976
ENSG00000124275	MTRR	-	2	1	HCC6:7.94e-002:5358:2526|HCC11:4.09e-002:3703:1706
ENSG00000124374	PAIP2B	+	2	1	HCC13:1.67e-004:135:1214|HCC19:3.01e-002:39:487
ENSG00000124429	POF1B	-	2	1	HCC3:2.63e-002:2596:731|HCC7:9.85e-002:164:11
ENSG00000124491	F13A1	+	2	1	HCC13:4.15e-003:1407:4093|HCC26:6.95e-007:823:7488
ENSG00000124529	HIST1H4B	+	2	1	HCC6:8.52e-002:2237:4411|HCC11:7.76e-002:2165:4037
ENSG00000124575	HIST1H1D	-	2	1	HCC8:2.45e-002:920:200|HCC13:1.19e-003:3728:1048
ENSG00000124593	PRICKLE4	+	2	1	HCC6:8.35e-003:421:1491|HCC11:7.47e-002:433:1072
ENSG00000124615	MOCS1	-	2	1	HCC6:2.28e-006:2852:376|HCC11:5.68e-005:2728:506
ENSG00000124635	HIST1H2BJ	-	2	1	HCC13:1.35e-002:6051:2397|HCC25:9.03e-003:11312:3930
ENSG00000124766	SOX4	+	2	1	HCC6:1.26e-002:3801:9287|HCC19:5.71e-002:5535:14619
ENSG00000124813	RUNX2	-	2	1	HCC7:7.26e-002:690:207|HCC13:1.00e-001:571:186
ENSG00000124920	MYRF	+	2	1	HCC6:2.46e-006:1799:7866|HCC11:2.42e-005:2161:11494
ENSG00000125046	SSUH2	+	2	1	HCC19:2.79e-002:716:1630|HCC25:1.52e-002:200:984
ENSG00000125089	SH3TC1	-	2	1	HCC6:6.68e-005:10003:2451|HCC13:8.72e-003:5016:1788
ENSG00000125166	GOT2	-	2	1	HCC6:2.71e-005:22527:3350|HCC11:2.20e-003:6078:1591
ENSG00000125257	ABCC4	+	2	1	HCC6:9.07e-002:5351:11043|HCC11:5.22e-002:3432:6918
ENSG00000125398	SOX9	+	2	1	HCC11:3.95e-006:1841:11901|HCC19:2.17e-006:1197:6934
ENSG00000125430	HS3ST3B1	-	2	1	HCC6:3.43e-011:4523:75|HCC11:4.59e-003:1895:591
ENSG00000125458	NT5C	+	2	1	HCC6:9.58e-002:844:1692|HCC11:3.41e-003:1106:3616
ENSG00000125675	GRIA3	-	2	1	HCC7:2.78e-002:245:9|HCC19:1.44e-003:779:30
ENSG00000125731	SH2D3A	+	2	1	HCC6:1.93e-004:134:1071|HCC19:1.84e-002:158:753
ENSG00000125740	FOSB	-	2	1	HCC7:1.34e-008:9707:697|HCC17:2.61e-006:9809:1404
ENSG00000125753	VASP	+	2	1	HCC6:3.72e-003:2805:6889|HCC11:2.27e-003:2822:8971
ENSG00000125775	SDCBP2	+	2	1	HCC11:1.14e-006:113:1822|HCC13:7.35e-002:103:478
ENSG00000125848	FLRT3	+	2	1	HCC6:6.40e-002:4675:9969|HCC11:5.79e-003:1868:5180
ENSG00000125967	NECAB3	-	2	1	HCC6:1.07e-002:3261:1346|HCC11:1.05e-002:2592:992
ENSG00000125968	ID1	-	2	1	HCC7:1.70e-004:2505:453|HCC17:4.39e-003:2485:695
ENSG00000126016	AMOT	+	2	1	HCC6:2.09e-008:17:2078|HCC13:4.17e-005:52:1414
ENSG00000126088	UROD	-	2	1	HCC11:8.96e-002:5268:2928|HCC19:1.02e-003:6138:2043
ENSG00000126218	F10	-	2	1	HCC6:5.60e-002:4578:2106|HCC11:6.12e-008:4041:455
ENSG00000126218	F10	+	2	1	HCC7:8.24e-002:10493:28978|HCC13:9.12e-002:3812:7360
ENSG00000126226	PCID2	+	2	1	HCC6:2.50e-003:1611:5139|HCC11:7.87e-002:2419:5037
ENSG00000126709	IFI6	-	2	1	HCC7:2.02e-002:1141:377|HCC8:9.84e-002:709:149
ENSG00000126709	IFI6	+	2	1	HCC11:3.05e-002:7840:19711|HCC19:1.18e-002:3815:10246
ENSG00000126787	DLGAP5	-	2	1	HCC13:4.40e-002:2369:967|HCC25:2.73e-002:4426:1741
ENSG00000126838	PZP	+	2	1	HCC3:1.08e-004:558:4139|HCC11:3.40e-002:223:811
ENSG00000126860	EVI2A	-	2	1	HCC7:8.53e-002:1292:481|HCC13:9.14e-003:1692:638
ENSG00000126878	AIF1L	+	2	1	HCC13:5.13e-002:77:455|HCC19:5.99e-005:107:1170
ENSG00000127084	FGD3	-	2	1	HCC7:9.64e-002:814:272|HCC13:1.45e-002:865:213
ENSG00000127152	BCL11B	-	2	1	HCC7:2.99e-005:1124:54|HCC8:5.13e-003:1053:228
ENSG00000127152	BCL11B	+	2	1	HCC6:7.43e-002:73:356|HCC11:1.28e-002:466:1348
ENSG00000127241	MASP1	-	2	1	HCC6:5.79e-011:8812:106|HCC11:5.89e-002:17411:7005
ENSG00000127329	PTPRB	-	2	1	HCC7:3.49e-003:6570:2285|HCC8:1.65e-002:5549:1699
ENSG00000127415	IDUA	+	2	1	HCC6:2.31e-002:299:1139|HCC13:1.25e-002:288:1003
ENSG00000127528	KLF2	-	2	1	HCC7:1.15e-002:1016:255|HCC8:9.70e-002:475:92
ENSG00000127824	TUBA4A	-	2	1	HCC10:9.90e-003:2511:703|HCC13:6.73e-006:2603:337
ENSG00000127831	VIL1	+	2	1	HCC6:5.63e-002:16029:51725|HCC11:4.20e-006:957:5431
ENSG00000127863	TNFRSF19	+	2	1	HCC6:5.18e-002:7:183|HCC19:5.98e-002:28:279
ENSG00000127884	ECHS1	-	2	1	HCC6:3.00e-002:14335:5612|HCC11:2.67e-004:11755:3380
ENSG00000128016	ZFP36	+	2	1	HCC11:3.51e-002:2046:4683|HCC25:1.88e-002:2671:6893
ENSG00000128242	GAL3ST1	+	2	1	HCC6:3.36e-005:238:2037|HCC11:7.30e-003:191:888
ENSG00000128294	TPST2	-	2	1	HCC6:2.86e-002:2936:1282|HCC11:1.01e-005:5548:1000
ENSG00000128311	TST	-	2	1	HCC6:4.51e-002:5540:2396|HCC11:1.45e-003:7725:2287
ENSG00000128335	APOL2	-	2	1	HCC6:6.01e-002:5388:2848|HCC11:9.24e-003:9125:3395
ENSG00000128340	RAC2	-	2	1	HCC7:2.93e-002:922:243|HCC13:5.35e-003:1392:311
ENSG00000128342	LIF	-	2	1	HCC6:2.51e-003:4449:1589|HCC13:9.21e-009:2451:76
ENSG00000128342	LIF	+	2	1	HCC11:5.11e-003:229:1220|HCC19:3.21e-002:255:948
ENSG00000128487	SPECC1	-	2	1	HCC3:1.69e-003:2709:579|HCC13:3.70e-002:1993:870
ENSG00000128524	ATP6V1F	-	2	1	HCC6:3.76e-002:3063:1357|HCC13:6.21e-003:2993:975
ENSG00000128602	SMO	-	2	1	HCC6:1.02e-010:3577:57|HCC11:3.11e-003:2229:705
ENSG00000128604	IRF5	-	2	1	HCC6:9.54e-002:2190:1116|HCC13:8.51e-002:900:402
ENSG00000128739	SNRPN	+	2	1	HCC6:5.28e-005:191:1659|HCC19:6.58e-002:2004:4636
ENSG00000128791	TWSG1	-	2	1	HCC11:6.58e-002:2206:1015|HCC13:4.53e-002:3070:1469
ENSG00000128849	CGNL1	-	2	1	HCC6:3.83e-009:12198:895|HCC11:5.05e-006:20141:1633
ENSG00000128872	TMOD2	-	2	1	HCC6:1.97e-004:2968:693|HCC11:4.97e-005:3250:641
ENSG00000128917	DLL4	+	2	1	HCC6:4.92e-002:443:1082|HCC13:1.92e-002:893:2330
ENSG00000128918	ALDH1A2	+	2	1	HCC11:4.74e-003:848:2348|HCC13:4.87e-003:650:2041
ENSG00000128965	CHAC1	-	2	1	HCC11:6.90e-002:220:31|HCC19:4.86e-002:2502:1039
ENSG00000129116	PALLD	-	2	1	HCC7:9.54e-002:10417:5128|HCC13:5.74e-004:9242:2328
ENSG00000129270	MMP28	+	2	1	HCC6:4.26e-002:6:110|HCC11:5.97e-002:167:693
ENSG00000129521	EGLN3	-	2	1	HCC6:1.16e-003:5028:1521|HCC15:3.47e-002:3846:1172
ENSG00000129566	TEP1	+	2	1	HCC6:1.50e-003:2129:6221|HCC11:2.76e-002:5001:12034
ENSG00000129596	CDO1	+	2	1	HCC13:6.31e-006:1107:8782|HCC25:2.54e-002:695:2255
ENSG00000129682	FGF13	-	2	1	HCC6:4.77e-004:2782:760|HCC11:3.05e-002:2218:904
ENSG00000129757	CDKN1C	-	2	1	HCC6:5.78e-002:255:35|HCC17:7.90e-002:672:114
ENSG00000129910	CDH15	+	2	1	HCC13:9.38e-002:2:73|HCC19:7.99e-002:16:229
ENSG00000129988	LBP	-	2	1	HCC6:4.03e-008:24044:52|HCC11:7.86e-011:12942:165
ENSG00000130158	DOCK6	+	2	1	HCC6:2.51e-003:656:2071|HCC11:6.80e-002:1481:3013
ENSG00000130176	CNN1	+	2	1	HCC6:6.88e-003:2:279|HCC15:2.33e-002:187:1075
ENSG00000130177	CDC16	+	2	1	HCC6:3.55e-003:1801:5182|HCC11:3.23e-002:1937:4019
ENSG00000130193	***	+	2	1	HCC7:2.39e-002:2482:5807|HCC13:2.61e-003:1582:4969
ENSG00000130208	APOC1	-	2	1	HCC6:5.36e-006:24074:3057|HCC11:4.79e-004:49418:2650
ENSG00000130303	BST2	-	2	1	HCC8:5.13e-003:1315:304|HCC13:1.14e-004:7192:1382
ENSG00000130427	EPO	-	2	1	HCC6:2.09e-009:1795:14|HCC15:7.41e-002:568:51
ENSG00000130475	FCHO1	+	2	1	HCC6:1.31e-003:66:869|HCC11:4.13e-004:191:1114
ENSG00000130477	UNC13A	+	2	1	HCC6:8.72e-011:115:4941|HCC11:9.12e-002:17:136
ENSG00000130508	PXDN	+	2	1	HCC6:1.55e-008:258:2099|HCC26:5.62e-002:2834:7652
ENSG00000130558	OLFM1	-	2	1	HCC7:3.86e-002:223:9|HCC17:7.35e-002:400:47
ENSG00000130649	CYP2E1	+	2	1	HCC13:3.37e-003:4589:41882|HCC19:3.06e-005:68:1255
ENSG00000130762	ARHGEF16	+	2	1	HCC13:2.24e-002:90:547|HCC19:1.39e-003:822:3051
ENSG00000130775	THEMIS2	-	2	1	HCC7:3.70e-002:1821:616|HCC13:4.78e-005:4659:1177
ENSG00000130821	***	-	2	1	HCC6:1.24e-002:2703:1026|HCC15:4.19e-003:8903:1835
ENSG00000130827	***	+	2	1	HCC6:9.72e-005:790:3492|HCC11:1.06e-002:985:2700
ENSG00000130830	***	-	2	1	HCC6:1.34e-002:6283:2312|HCC13:8.34e-002:4329:2172
ENSG00000130844	ZNF331	+	2	1	HCC7:3.67e-002:7365:22787|HCC25:1.33e-005:1224:6870
ENSG00000131015	ULBP2	-	2	1	HCC6:9.82e-003:410:32|HCC11:7.41e-002:300:55
ENSG00000131037	***	+	2	1	HCC6:5.34e-002:25:233|HCC19:3.20e-004:30:810
ENSG00000131174	***	-	2	1	HCC6:7.55e-004:13457:3719|HCC11:9.02e-002:12509:5810
ENSG00000131187	F12	-	2	1	HCC6:6.11e-005:9706:2107|HCC11:1.59e-009:5212:49
ENSG00000131389	SLC6A6	-	2	1	HCC7:9.60e-004:2628:643|HCC13:1.11e-008:7850:538
ENSG00000131482	G6PC	+	2	1	HCC13:8.01e-007:992:18415|HCC25:1.38e-002:2481:8520
ENSG00000131711	MAP1B	+	2	1	HCC6:4.65e-007:399:2812|HCC15:1.02e-002:2831:9267
ENSG00000131845	ZNF304	+	2	1	HCC6:5.39e-002:790:1549|HCC13:8.01e-002:595:1294
ENSG00000131873	CHSY1	+	2	1	HCC6:9.65e-003:1747:4229|HCC19:1.07e-002:677:2036
ENSG00000131941	RHPN2	+	2	1	HCC11:8.05e-003:1813:4803|HCC13:5.39e-002:2135:5034
ENSG00000131943	C19orf12	-	2	1	HCC6:1.09e-003:3239:972|HCC11:4.60e-003:3710:1311
ENSG00000131981	LGALS3	-	2	1	HCC7:1.84e-002:2479:838|HCC13:7.85e-005:6245:1283
ENSG00000131981	LGALS3	+	2	1	HCC11:3.33e-002:5684:14241|HCC19:5.30e-002:1393:3369
ENSG00000132274	TRIM22	-	2	1	HCC7:5.14e-006:5694:836|HCC19:5.44e-002:3972:1827
ENSG00000132334	PTPRE	-	2	1	HCC7:9.19e-002:2467:1179|HCC13:1.91e-004:4340:909
ENSG00000132357	CARD6	-	2	1	HCC7:6.38e-002:1032:324|HCC13:2.65e-002:1163:401
ENSG00000132405	TBC1D14	-	2	1	HCC6:5.34e-004:13707:3556|HCC11:9.99e-002:5127:2487
ENSG00000132437	DDC	-	2	1	HCC6:5.13e-006:1702:165|HCC11:4.54e-008:3454:238
ENSG00000132471	WBP2	-	2	1	HCC6:4.14e-002:7882:2971|HCC13:2.14e-002:9064:3875
ENSG00000132541	HRSP12	-	2	1	HCC6:5.77e-005:19261:2898|HCC11:2.49e-006:7984:1303
ENSG00000132613	MTSS1L	-	2	1	HCC6:1.34e-002:1985:755|HCC11:2.23e-002:1139:418
ENSG00000132639	SNAP25	+	2	1	HCC6:2.32e-003:190:1248|HCC13:1.59e-002:117:686
ENSG00000132677	RHBG	-	2	1	HCC6:4.99e-002:142:11|HCC8:4.41e-002:155:4
ENSG00000132718	SYT11	-	2	1	HCC7:6.98e-002:1304:466|HCC8:6.37e-002:1006:244
ENSG00000132837	DMGDH	-	2	1	HCC6:4.93e-004:8508:2161|HCC11:6.61e-004:5784:1531
ENSG00000132854	KANK4	-	2	1	HCC11:5.05e-002:192:9|HCC19:8.35e-002:1085:333
ENSG00000132855	ANGPTL3	-	2	1	HCC6:1.86e-006:18230:2420|HCC11:4.02e-010:5116:187
ENSG00000132879	FBXO44	-	2	1	HCC6:2.05e-003:2118:537|HCC11:4.52e-002:923:297
ENSG00000132972	RNF17	+	2	1	HCC6:2.32e-009:54:2806|HCC17:9.88e-002:100:527
ENSG00000133063	CHIT1	-	2	1	HCC6:4.27e-002:209:16|HCC13:8.16e-002:324:49
ENSG00000133107	TRPC4	-	2	1	HCC7:9.39e-002:222:21|HCC10:1.23e-002:1678:331
ENSG00000133121	STARD13	+	2	1	HCC6:3.54e-002:824:1910|HCC11:6.01e-002:1548:3281
ENSG00000133134	BEX2	-	2	1	HCC6:3.06e-013:3804:8|HCC11:3.52e-004:726:10
ENSG00000133134	BEX2	+	2	1	HCC13:2.10e-002:903:2442|HCC25:3.02e-002:57:563
ENSG00000133169	BEX1	+	2	1	HCC10:8.02e-002:562:1889|HCC25:1.52e-003:1344:6403
ENSG00000133636	NTS	+	2	1	HCC6:8.31e-004:2427:102278|HCC21:8.90e-002:5213:19650
ENSG00000133665	DYDC2	+	2	1	HCC13:2.54e-002:14:254|HCC25:5.30e-002:285:1026
ENSG00000133687	TMTC1	+	2	1	HCC6:2.49e-002:312:1099|HCC25:1.56e-002:642:2202
ENSG00000133710	SPINK5	+	2	1	HCC6:6.12e-003:81:786|HCC13:7.09e-002:9:191
ENSG00000133794	ARNTL	-	2	1	HCC6:1.33e-003:3837:1087|HCC11:5.88e-002:2878:1360
ENSG00000133805	AMPD3	-	2	1	HCC7:2.30e-002:1148:388|HCC13:8.85e-004:1749:369
ENSG00000133816	MICAL2	+	2	1	HCC6:8.42e-002:1676:3535|HCC19:1.15e-002:1229:3544
ENSG00000133818	***	-	2	1	HCC6:1.10e-002:3228:1212|HCC11:6.03e-003:3010:1151
ENSG00000133863	TEX15	-	2	1	HCC13:1.36e-005:1767:196|HCC25:7.40e-002:3912:1545
ENSG00000133958	UNC79	+	2	1	HCC13:3.31e-002:1:88|HCC19:8.36e-002:16:213
ENSG00000134193	REG4	+	2	1	HCC6:1.30e-002:16:289|HCC11:2.40e-002:2:234
ENSG00000134201	GSTM5	-	2	1	HCC7:9.16e-002:66:2|HCC17:8.82e-002:279:19
ENSG00000134202	GSTM3	-	2	1	HCC7:8.79e-002:370:57|HCC17:7.88e-003:1118:214
ENSG00000134215	VAV3	+	2	1	HCC6:1.44e-003:308:1214|HCC19:3.54e-002:753:1944
ENSG00000134278	SPIRE1	-	2	1	HCC7:6.24e-003:1548:417|HCC13:4.95e-003:1656:464
ENSG00000134324	LPIN1	-	2	1	HCC6:2.83e-004:9020:1958|HCC11:2.50e-003:6514:1976
ENSG00000134363	FST	-	2	1	HCC11:1.29e-009:2177:44|HCC19:3.65e-002:109379:17443
ENSG00000134398	ERN2	+	2	1	HCC6:1.30e-002:18:336|HCC11:8.06e-006:33:1460
ENSG00000134463	ECHDC3	-	2	1	HCC6:3.83e-005:2002:377|HCC11:5.01e-002:1733:753
ENSG00000134508	CABLES1	-	2	1	HCC6:5.38e-002:1310:570|HCC13:2.13e-002:2520:1059
ENSG00000134531	EMP1	-	2	1	HCC7:5.11e-002:7052:3035|HCC8:9.75e-003:2820:861
ENSG00000134531	EMP1	+	2	1	HCC6:2.26e-003:860:3204|HCC25:7.29e-003:1673:5898
ENSG00000134533	RERG	+	2	1	HCC6:5.71e-004:7:635|HCC13:4.45e-003:61:639
ENSG00000134716	CYP2J2	-	2	1	HCC6:1.26e-005:5167:1166|HCC11:2.91e-003:1634:385
ENSG00000134762	DSC3	+	2	1	HCC6:8.98e-002:2:45|HCC11:6.59e-002:4:82
ENSG00000134775	FHOD3	-	2	1	HCC11:3.09e-007:2989:266|HCC19:1.50e-004:1150:70
ENSG00000134824	FADS2	-	2	1	HCC6:1.15e-005:13733:2165|HCC11:3.33e-003:16859:4789
ENSG00000134853	PDGFRA	+	2	1	HCC6:8.40e-007:993:5324|HCC26:8.59e-002:603:1780
ENSG00000134873	CLDN10	-	2	1	HCC7:5.77e-002:148:2|HCC17:7.32e-003:535:17
ENSG00000134884	ARGLU1	+	2	1	HCC6:1.21e-004:3269:16609|HCC11:2.61e-002:4840:13410
ENSG00000134901	KDELC1	+	2	1	HCC6:3.78e-002:653:1981|HCC11:7.79e-002:1039:2201
ENSG00000134954	ETS1	-	2	1	HCC7:1.72e-003:10673:3356|HCC8:2.04e-002:7435:2875
ENSG00000134955	SLC37A2	-	2	1	HCC13:5.19e-005:1944:284|HCC19:8.95e-002:1918:723
ENSG00000134962	KLB	-	2	1	HCC6:8.33e-007:21154:1622|HCC11:2.68e-005:5926:1151
ENSG00000135083	CCNJL	-	2	1	HCC13:2.81e-002:480:76|HCC19:4.23e-002:925:245
ENSG00000135083	CCNJL	+	2	1	HCC11:7.82e-002:81:392|HCC25:5.14e-002:94:635
ENSG00000135111	TBX3	-	2	1	HCC6:9.00e-007:1850:92|HCC11:7.61e-003:1619:531
ENSG00000135127	CCDC64	-	2	1	HCC11:3.10e-004:2521:642|HCC13:1.63e-003:3837:1249
ENSG00000135213	POM121C	+	2	1	HCC11:2.49e-002:787:1932|HCC19:4.62e-002:840:2090
ENSG00000135218	CD36	-	2	1	HCC8:6.94e-002:2264:808|HCC13:3.74e-003:28738:7197
ENSG00000135269	TES	+	2	1	HCC6:2.62e-003:4704:38980|HCC19:7.61e-002:2357:5633
ENSG00000135338	LCA5	+	2	1	HCC6:1.97e-002:207:790|HCC11:9.15e-002:381:951
ENSG00000135378	PRRG4	-	2	1	HCC6:7.30e-002:3317:1673|HCC11:2.78e-002:3144:1348
ENSG00000135378	PRRG4	+	2	1	HCC13:4.83e-004:533:2819|HCC19:1.99e-004:759:3469
ENSG00000135414	GDF11	+	2	1	HCC6:5.07e-002:96:499|HCC11:4.30e-002:236:812
ENSG00000135596	MICAL1	-	2	1	HCC7:3.10e-003:2110:578|HCC13:2.10e-003:3255:977
ENSG00000135636	DYSF	-	2	1	HCC11:9.29e-002:3312:1631|HCC19:2.88e-002:3923:1533
ENSG00000135744	AGT	-	2	1	HCC6:4.66e-002:135702:39842|HCC11:2.64e-002:79796:15889
ENSG00000135842	FAM129A	-	2	1	HCC7:1.80e-002:3654:1327|HCC19:2.45e-002:3206:1210
ENSG00000135905	DOCK10	-	2	1	HCC7:5.45e-004:5999:1452|HCC13:2.12e-003:4917:1520
ENSG00000135917	SLC19A3	+	2	1	HCC11:1.94e-003:1249:4129|HCC19:1.32e-002:3350:9115
ENSG00000136059	VILL	+	2	1	HCC6:6.60e-002:59:339|HCC11:1.92e-006:276:3040
ENSG00000136141	LRCH1	+	2	1	HCC6:5.06e-003:933:2752|HCC11:3.58e-002:2454:5568
ENSG00000136153	LMO7	+	2	1	HCC11:6.15e-004:5400:22437|HCC19:3.02e-003:1985:6425
ENSG00000136158	SPRY2	+	2	1	HCC6:2.38e-004:587:2312|HCC11:6.39e-005:755:3008
ENSG00000136160	EDNRB	-	2	1	HCC11:2.81e-003:3884:1299|HCC17:2.70e-002:5747:2420
ENSG00000136237	RAPGEF5	+	2	1	HCC6:3.21e-002:6832:16961|HCC13:6.42e-002:4577:9311
ENSG00000136404	TM6SF1	-	2	1	HCC7:2.27e-002:975:291|HCC11:7.21e-002:637:171
ENSG00000136546	SCN7A	-	2	1	HCC11:5.68e-002:190:5|HCC17:8.78e-010:2320:8
ENSG00000136573	BLK	-	2	1	HCC7:7.14e-002:204:8|HCC11:8.17e-002:99:8
ENSG00000136653	***	-	2	1	HCC6:6.01e-005:4020:717|HCC7:1.22e-004:1861:477
ENSG00000136720	HS6ST1	-	2	1	HCC6:9.82e-003:2678:985|HCC11:2.20e-003:3526:1110
ENSG00000136824	SMC2	-	2	1	HCC13:4.22e-002:4477:2031|HCC25:9.70e-002:10528:4659
ENSG00000136826	KLF4	-	2	1	HCC7:2.76e-005:2567:374|HCC17:5.46e-002:1824:678
ENSG00000136830	FAM129B	-	2	1	HCC7:6.74e-002:3700:1576|HCC13:1.91e-004:6551:1168
ENSG00000136830	FAM129B	+	2	1	HCC11:3.13e-003:3952:12148|HCC19:6.58e-002:950:2218
ENSG00000136868	SLC31A1	-	2	1	HCC6:1.37e-003:9055:3102|HCC13:5.00e-002:18119:7271
ENSG00000136883	KIF12	+	2	1	HCC6:9.23e-004:999:3154|HCC11:1.19e-003:824:2884
ENSG00000137033	IL33	-	2	1	HCC7:4.45e-007:2573:297|HCC8:4.33e-003:1592:327
ENSG00000137033	IL33	+	2	1	HCC6:3.87e-003:331:1194|HCC10:7.16e-003:183:1250
ENSG00000137124	ALDH1B1	-	2	1	HCC13:2.51e-002:41625:7848|HCC19:7.92e-002:9541:4335
ENSG00000137251	TINAG	-	2	1	HCC13:2.80e-007:2001:136|HCC19:1.04e-004:3728:873
ENSG00000137259	HIST1H2AB	-	2	1	HCC13:5.72e-003:1512:429|HCC25:1.84e-002:4516:1739
ENSG00000137261	KIAA0319	+	2	1	HCC6:1.52e-002:377:1327|HCC11:9.03e-002:21:147
ENSG00000137331	***	-	2	1	HCC7:2.32e-002:1973:700|HCC13:8.47e-004:2813:820
ENSG00000137338	PGBD1	-	2	1	HCC11:2.98e-002:813:219|HCC19:2.41e-003:1980:477
ENSG00000137393	RNF144B	-	2	1	HCC6:6.28e-002:1550:809|HCC11:2.48e-002:3535:1607
ENSG00000137404	***	+	2	1	HCC6:2.62e-002:505:1299|HCC11:8.56e-003:690:2129
ENSG00000137501	SYTL2	-	2	1	HCC7:5.26e-002:2231:842|HCC17:9.14e-002:2872:1289
ENSG00000137507	LRRC32	-	2	1	HCC7:3.05e-005:2180:305|HCC8:8.04e-005:2258:317
ENSG00000137558	PI15	-	2	1	HCC8:7.62e-003:857:103|HCC13:2.35e-003:3312:1066
ENSG00000137561	TTPA	-	2	1	HCC6:5.88e-007:4012:471|HCC11:6.25e-010:2797:85
ENSG00000137561	TTPA	+	2	1	HCC13:5.62e-007:1170:9950|HCC19:2.18e-004:815:3494
ENSG00000137563	GGH	-	2	1	HCC6:1.19e-004:10664:2703|HCC11:4.33e-009:3911:117
ENSG00000137573	SULF1	-	2	1	HCC7:1.87e-008:8351:566|HCC8:2.27e-004:5487:1100
ENSG00000137642	SORL1	-	2	1	HCC6:1.19e-010:5564:389|HCC11:2.74e-003:35519:6338
ENSG00000137673	MMP7	+	2	1	HCC6:9.75e-002:512:1216|HCC19:8.08e-002:2:194
ENSG00000137714	FDX1	-	2	1	HCC6:4.44e-002:2916:1320|HCC11:6.10e-004:2616:682
ENSG00000137745	***	+	2	1	HCC6:1.13e-002:4:270|HCC11:8.66e-002:30:201
ENSG00000137752	CASP1	-	2	1	HCC7:5.48e-002:1272:421|HCC11:3.64e-002:2483:1119
ENSG00000137806	NDUFAF1	-	2	1	HCC11:6.64e-002:1099:353|HCC19:6.27e-002:1905:800
ENSG00000137809	ITGA11	-	2	1	HCC7:2.78e-002:500:44|HCC19:2.29e-003:864:69
ENSG00000137809	ITGA11	+	2	1	HCC6:2.43e-004:18:737|HCC26:9.83e-003:180:1298
ENSG00000137819	PAQR5	-	2	1	HCC11:1.53e-002:4051:1509|HCC17:4.59e-002:878:203
ENSG00000137819	PAQR5	+	2	1	HCC6:1.05e-009:281:6792|HCC13:5.76e-003:674:2090
ENSG00000137825	ITPKA	-	2	1	HCC6:9.31e-002:1695:785|HCC13:9.44e-003:869:188
ENSG00000137831	UACA	+	2	1	HCC6:1.65e-002:4856:12435|HCC13:8.73e-003:6715:21800
ENSG00000137860	SLC28A2	+	2	1	HCC6:6.35e-002:13:161|HCC11:1.50e-009:206:5200
ENSG00000137941	TTLL7	+	2	1	HCC6:3.01e-002:1460:3344|HCC19:7.02e-005:422:2340
ENSG00000137959	IFI44L	+	2	1	HCC6:8.18e-002:475:1226|HCC11:7.26e-002:1482:3224
ENSG00000137960	GIPC2	-	2	1	HCC6:1.60e-005:3164:582|HCC13:2.46e-005:1873:343
ENSG00000138028	CGREF1	-	2	1	HCC6:9.38e-002:1068:384|HCC25:4.75e-002:1612:592
ENSG00000138030	KHK	-	2	1	HCC6:1.38e-005:2859:622|HCC11:7.23e-006:5573:960
ENSG00000138075	ABCG5	+	2	1	HCC8:1.15e-002:1762:4502|HCC13:7.10e-002:944:1964
ENSG00000138080	EMILIN1	+	2	1	HCC6:1.10e-004:85:1300|HCC26:1.53e-002:1096:3859
ENSG00000138119	MYOF	-	2	1	HCC7:2.43e-002:3780:1426|HCC8:3.85e-005:3114:672
ENSG00000138131	LOXL4	-	2	1	HCC6:5.36e-006:2746:300|HCC11:9.92e-009:4106:233
ENSG00000138135	CH25H	-	2	1	HCC7:7.85e-002:205:12|HCC17:9.73e-003:859:83
ENSG00000138166	DUSP5	-	2	1	HCC7:1.03e-003:1732:436|HCC13:1.13e-003:2261:656
ENSG00000138207	RBP4	-	2	1	HCC6:2.10e-004:54825:4043|HCC11:4.93e-004:41675:2587
ENSG00000138308	PLA2G12B	-	2	1	HCC6:6.63e-007:4467:496|HCC11:1.88e-006:2216:198
ENSG00000138315	OIT3	-	2	1	HCC6:4.78e-004:1055:146|HCC11:4.18e-003:673:95
ENSG00000138386	NAB1	+	2	1	HCC6:5.22e-002:6474:15096|HCC11:2.48e-002:4169:10043
ENSG00000138411	HECW2	-	2	1	HCC7:9.38e-003:3148:1097|HCC8:1.16e-002:2265:679
ENSG00000138439	FAM117B	+	2	1	HCC6:9.36e-003:719:2048|HCC11:4.63e-003:456:1631
ENSG00000138443	ABI2	+	2	1	HCC6:6.93e-003:2914:7496|HCC11:7.31e-002:2233:4692
ENSG00000138639	ARHGAP24	-	2	1	HCC7:7.32e-002:1155:450|HCC11:2.31e-002:1488:512
ENSG00000138640	FAM13A	+	2	1	HCC11:3.39e-003:2893:8415|HCC26:3.07e-002:1290:4060
ENSG00000138698	RAP1GDS1	-	2	1	HCC13:4.23e-002:3975:1815|HCC19:5.28e-002:2245:968
ENSG00000138735	PDE5A	+	2	1	HCC6:4.14e-005:1124:5691|HCC11:4.81e-004:1181:4282
ENSG00000138759	FRAS1	+	2	1	HCC6:2.73e-004:1737:9190|HCC11:1.95e-008:254:4148
ENSG00000138772	ANXA3	-	2	1	HCC7:9.41e-002:355:35|HCC17:3.30e-002:471:31
ENSG00000138772	ANXA3	+	2	1	HCC11:5.01e-002:214:681|HCC19:2.16e-007:193:2645
ENSG00000138780	GSTCD	+	2	1	HCC6:1.39e-002:752:1965|HCC11:6.81e-003:1081:3045
ENSG00000138792	ENPEP	-	2	1	HCC6:1.77e-004:3236:753|HCC11:3.17e-007:8974:1373
ENSG00000138795	LEF1	-	2	1	HCC7:8.22e-003:548:50|HCC17:9.46e-002:837:236
ENSG00000139112	GABARAPL1	-	2	1	HCC6:1.01e-002:4308:1802|HCC7:6.45e-002:3959:1979
ENSG00000139209	SLC38A4	-	2	1	HCC6:1.43e-009:10783:261|HCC11:4.97e-009:16185:362
ENSG00000139211	AMIGO2	-	2	1	HCC7:2.49e-002:457:39|HCC13:8.96e-004:1028:148
ENSG00000139263	LRIG3	+	2	1	HCC6:5.07e-003:1883:5700|HCC11:1.34e-002:5024:14636
ENSG00000139269	INHBE	+	2	1	HCC13:3.48e-002:9829:28406|HCC19:3.60e-003:2264:7700
ENSG00000139278	GLIPR1	-	2	1	HCC7:1.52e-003:2858:927|HCC13:1.42e-002:2391:891
ENSG00000139329	LUM	+	2	1	HCC6:7.08e-009:29:2778|HCC19:4.41e-002:4:230
ENSG00000139344	AMDHD1	-	2	1	HCC6:1.92e-002:2873:1053|HCC11:1.30e-009:3436:118
ENSG00000139514	SLC7A1	+	2	1	HCC6:3.85e-002:817:2173|HCC11:1.48e-004:1522:6504
ENSG00000139540	SLC39A5	+	2	1	HCC6:1.23e-006:140:1832|HCC13:4.00e-005:1439:7692
ENSG00000139618	BRCA2	-	2	1	HCC13:2.71e-004:4345:1127|HCC25:5.64e-002:7921:2827
ENSG00000139687	RB1	+	2	1	HCC6:9.31e-002:2851:5246|HCC11:1.26e-002:3197:7971
ENSG00000139832	RAB20	+	2	1	HCC6:9.81e-003:727:1987|HCC11:2.12e-002:1263:2899
ENSG00000139835	GRTP1	+	2	1	HCC6:7.38e-002:1353:2482|HCC7:1.75e-002:3714:10110
ENSG00000139970	RTN1	-	2	1	HCC7:1.16e-002:650:80|HCC11:5.98e-002:738:198
ENSG00000140030	GPR65	-	2	1	HCC7:8.46e-003:1226:220|HCC13:5.48e-002:599:152
ENSG00000140104	C14orf79	+	2	1	HCC6:7.21e-002:155:528|HCC11:7.80e-002:295:794
ENSG00000140263	SORD	-	2	1	HCC6:6.42e-003:6439:2458|HCC11:6.26e-002:3399:1710
ENSG00000140368	PSTPIP1	-	2	1	HCC7:4.90e-002:474:59|HCC13:6.40e-002:470:100
ENSG00000140443	IGF1R	-	2	1	HCC7:2.11e-002:1148:272|HCC17:8.34e-003:2378:714
ENSG00000140443	IGF1R	+	2	1	HCC6:6.56e-005:293:1499|HCC19:4.55e-003:196:988
ENSG00000140450	ARRDC4	+	2	1	HCC13:3.45e-008:1023:10876|HCC26:2.39e-002:299:1418
ENSG00000140470	ADAMTS17	-	2	1	HCC6:1.13e-002:278:17|HCC11:1.50e-011:8266:90
ENSG00000140545	MFGE8	-	2	1	HCC8:5.74e-002:851:222|HCC17:4.64e-002:3209:1216
ENSG00000140564	FURIN	-	2	1	HCC6:2.61e-005:23189:3532|HCC11:2.21e-003:14359:4243
ENSG00000140678	ITGAX	-	2	1	HCC8:6.10e-003:2197:671|HCC13:8.72e-008:9702:827
ENSG00000140678	ITGAX	+	2	1	HCC10:5.68e-002:534:1861|HCC25:4.65e-002:956:2721
ENSG00000140749	IGSF6	-	2	1	HCC8:4.31e-002:1802:658|HCC11:5.61e-002:1726:713
ENSG00000140807	NKD1	-	2	1	HCC8:9.32e-002:147:5|HCC25:9.60e-002:1396:474
ENSG00000140835	CHST4	-	2	1	HCC7:1.15e-002:336:11|HCC17:1.03e-003:910:13
ENSG00000140931	CMTM3	-	2	1	HCC7:6.68e-002:1153:442|HCC13:5.53e-002:839:296
ENSG00000140937	CDH11	+	2	1	HCC6:1.05e-008:246:3323|HCC26:2.68e-003:1389:4614
ENSG00000141012	GALNS	-	2	1	HCC6:2.13e-002:2886:1155|HCC13:7.03e-003:2361:853
ENSG00000141448	GATA6	+	2	1	HCC10:5.52e-002:2318:6374|HCC19:1.22e-004:204:1318
ENSG00000141469	SLC14A1	+	2	1	HCC11:5.66e-008:71:1747|HCC13:9.94e-002:3:71
ENSG00000141485	SLC13A5	+	2	1	HCC13:9.93e-010:200:4312|HCC19:1.27e-006:319:2575
ENSG00000141505	ASGR1	-	2	1	HCC6:1.05e-002:13539:4996|HCC11:1.66e-004:4785:1335
ENSG00000141506	PIK3R5	-	2	1	HCC7:1.27e-002:1324:433|HCC13:2.33e-005:3053:330
ENSG00000141524	TMC6	+	2	1	HCC6:7.96e-006:558:3721|HCC11:3.65e-003:1164:3762
ENSG00000141526	SLC16A3	+	2	1	HCC11:5.88e-008:1308:10866|HCC26:9.50e-002:555:1581
ENSG00000141576	RNF157	-	2	1	HCC13:1.16e-007:6923:641|HCC25:6.17e-002:2933:1224
ENSG00000141622	RNF165	-	2	1	HCC6:6.02e-002:98:7|HCC8:9.49e-002:90:3
ENSG00000141738	GRB7	+	2	1	HCC6:1.10e-003:586:2170|HCC11:5.94e-003:393:1523
ENSG00000141968	VAV1	-	2	1	HCC7:1.26e-002:1177:337|HCC13:3.33e-002:1298:404
ENSG00000142102	ATHL1	+	2	1	HCC6:5.83e-004:942:3198|HCC19:1.64e-008:1349:14051
ENSG00000142149	HUNK	+	2	1	HCC13:1.05e-002:279:917|HCC19:2.73e-002:101:637
ENSG00000142156	COL6A1	-	2	1	HCC8:1.30e-005:4928:1020|HCC13:3.41e-002:10080:4328
ENSG00000142168	SOD1	-	2	1	HCC6:3.65e-002:33957:9386|HCC11:3.28e-002:26274:8796
ENSG00000142227	EMP3	-	2	1	HCC7:5.70e-002:704:196|HCC13:5.83e-003:891:181
ENSG00000142235	LMTK3	+	2	1	HCC13:7.15e-002:22:213|HCC19:1.86e-002:11:316
ENSG00000142484	TM4SF5	+	2	1	HCC8:9.23e-002:2736:6044|HCC13:1.19e-002:780:2249
ENSG00000142583	SLC2A5	-	2	1	HCC6:5.21e-003:989:222|HCC11:1.45e-002:2268:782
ENSG00000142619	PADI3	+	2	1	HCC6:6.65e-003:5:305|HCC19:4.17e-002:3:222
ENSG00000142677	IL22RA1	+	2	1	HCC19:3.02e-003:813:2612|HCC25:1.31e-002:805:3129
ENSG00000142765	SYTL1	+	2	1	HCC6:1.93e-002:46:491|HCC19:4.26e-002:178:712
ENSG00000142798	HSPG2	-	2	1	HCC7:8.03e-002:21752:8082|HCC8:5.07e-002:18380:5856
ENSG00000142910	TINAGL1	-	2	1	HCC7:5.74e-002:1189:436|HCC8:3.21e-002:614:71
ENSG00000143001	TMEM61	+	2	1	HCC6:5.72e-002:7:107|HCC19:4.62e-002:1:112
ENSG00000143140	GJA5	-	2	1	HCC7:4.61e-002:729:137|HCC8:4.11e-004:961:44
ENSG00000143184	XCL1	+	2	1	HCC6:1.69e-002:3:152|HCC13:3.07e-002:15:242
ENSG00000143196	DPT	-	2	1	HCC7:6.07e-005:1038:8|HCC17:1.27e-007:3058:14
ENSG00000143217	PVRL4	+	2	1	HCC6:6.40e-002:12:116|HCC19:1.27e-006:47:1606
ENSG00000143226	FCGR2A	-	2	1	HCC11:3.18e-003:7539:2603|HCC13:2.68e-003:6942:2395
ENSG00000143248	RGS5	+	2	1	HCC6:8.73e-007:1266:6787|HCC13:2.62e-002:5134:13243
ENSG00000143257	NR1I3	-	2	1	HCC6:2.88e-002:859:268|HCC11:3.52e-004:1019:87
ENSG00000143278	F13B	+	2	1	HCC13:9.62e-003:3705:9487|HCC25:4.48e-002:3217:8658
ENSG00000143333	RGS16	+	2	1	HCC3:2.06e-006:1149:10235|HCC19:5.08e-004:111:1060
ENSG00000143353	LYPLAL1	-	2	1	HCC6:8.43e-003:7904:3148|HCC11:3.11e-002:2970:1284
ENSG00000143365	RORC	+	2	1	HCC7:7.35e-002:5266:12151|HCC19:5.54e-002:306:1142
ENSG00000143369	ECM1	-	2	1	HCC7:7.83e-002:807:244|HCC13:9.73e-002:526:148
ENSG00000143375	CGN	+	2	1	HCC7:9.56e-002:5892:14079|HCC13:8.28e-004:2543:8861
ENSG00000143387	CTSK	-	2	1	HCC13:1.01e-002:1761:526|HCC17:3.15e-005:9805:2116
ENSG00000143412	ANXA9	-	2	1	HCC6:3.74e-002:4501:2042|HCC11:2.47e-006:4983:1000
ENSG00000143502	SUSD4	+	2	1	HCC3:8.35e-002:2893:8607|HCC13:6.87e-003:450:1431
ENSG00000143514	TP53BP2	-	2	1	HCC6:8.92e-002:34775:10790|HCC11:9.70e-003:8979:3582
ENSG00000143537	ADAM15	-	2	1	HCC6:3.14e-002:7610:3134|HCC13:2.63e-005:6596:1666
ENSG00000143622	RIT1	-	2	1	HCC6:9.54e-002:5781:2864|HCC13:1.29e-002:6645:2446
ENSG00000143627	***	-	2	1	HCC6:2.32e-009:8644:615|HCC11:4.86e-006:2461:311
ENSG00000143627	***	+	2	1	HCC7:4.39e-002:4167:10276|HCC13:2.26e-004:3381:15052
ENSG00000143630	***	+	2	1	HCC7:4.27e-002:1942:4624|HCC13:1.92e-003:1363:4151
ENSG00000143653	SCCPDH	-	2	1	HCC6:1.52e-002:44035:10407|HCC11:3.72e-003:19798:4713
ENSG00000143847	PPFIA4	+	2	1	HCC11:8.95e-008:52:2044|HCC19:6.04e-002:165:686
ENSG00000144035	NAT8	-	2	1	HCC6:8.32e-005:2518:445|HCC11:1.39e-005:1622:81
ENSG00000144040	SFXN5	-	2	1	HCC6:7.19e-002:2873:1437|HCC11:9.64e-002:4318:2204
ENSG00000144136	SLC20A1	-	2	1	HCC6:7.79e-002:8431:4385|HCC13:2.77e-002:11868:4897
ENSG00000144285	SCN1A	+	2	1	HCC6:4.73e-003:366:1190|HCC19:4.27e-003:213:1110
[truncated: 7,633 more rows]

## Sheet: lncRNA_by_patient
Patient	PvT	#Gene	List
HCC3	+	14	NONHSAG048526	NONHSAG055139	NONHSAG048581	NONHSAG038175	NONHSAG005962	NONHSAG030035	NONHSAG041622	NONHSAG012362	NONHSAG002972	NONHSAG001734	NONHSAG031504	NONHSAG004111	NONHSAG016915	NONHSAG035232
HCC3	-	48	NONHSAG013256	NONHSAG035744	NONHSAG001366	NONHSAG010580	NONHSAG022169	NONHSAG040911	NONHSAG021084	NONHSAG028467	NONHSAG055547	NONHSAG035742	NONHSAG022168	NONHSAG003468	NONHSAG007787	NONHSAG030909	NONHSAG040910	NONHSAG011686	NONHSAG022166	NONHSAG022167	NONHSAG014089	NONHSAG011886	NONHSAG040260	NONHSAG030911	NONHSAG031101	NONHSAG016564	NONHSAG030072	NONHSAG042416	NONHSAG033411	NONHSAG030073	NONHSAG047431	NONHSAG048231	NONHSAG030071	NONHSAG027816	NONHSAG047367	NONHSAG018108	NONHSAG047473	NONHSAG055546	NONHSAG016562	NONHSAG025557	NONHSAG026072	NONHSAG021764	NONHSAG009723	NONHSAG014091	NONHSAG030910	NONHSAG045474	NONHSAG016561	NONHSAG021148	NONHSAG036591
HCC6	+	1275	NONHSAG029509	NONHSAG032900	NONHSAG054920	NONHSAG023745	NONHSAG011297	NONHSAG021779	NONHSAG043841	NONHSAG030073	NONHSAG017635	NONHSAG041331	NONHSAG008884	NONHSAG048460	NONHSAG047061	NONHSAG011298	NONHSAG040115	NONHSAG055084	NONHSAG047062	NONHSAG029469	NONHSAG026425	NONHSAG015923	NONHSAG049930	NONHSAG029240	NONHSAG048584	NONHSAG047056	NONHSAG040517	NONHSAG011703	NONHSAG049931	NONHSAG035744	NONHSAG013256	NONHSAG055082	NONHSAG009723	NONHSAG025099	NONHSAG040908	NONHSAG040910	NONHSAG048448	NONHSAG018028	NONHSAG010462	NONHSAG014186	NONHSAG044194	NONHSAG040092	NONHSAG016951	NONHSAG049609	NONHSAG039181	NONHSAG009027	NONHSAG030071	NONHSAG054852	NONHSAG024476
HCC6	-	1388	NONHSAG011985	NONHSAG036915	NONHSAG030999	NONHSAG036935	NONHSAG022612	NONHSAG040182	NONHSAG032411	NONHSAG014629	NONHSAG001366	NONHSAG055478	NONHSAG055192	NONHSAG004535	NONHSAG050999	NONHSAG022608	NONHSAG020888	NONHSAG018128	NONHSAG011986	NONHSAG011712	NONHSAG010650	NONHSAG030846	NONHSAG022607	NONHSAG044841	NONHSAG027451	NONHSAG029003	NONHSAG022606	NONHSAG038179	NONHSAG030409	NONHSAG018818	NONHSAG019707	NONHSAG030411	NONHSAG036272	NONHSAG048327	NONHSAG018816	NONHSAG004534	NONHSAG001598	NONHSAG018814	NONHSAG025396	NONHSAG051152	NONHSAG018812	NONHSAG050995	NONHSAG038178	NONHSAG037152	NONHSAG024614	NONHSAG019245	NONHSAG022920	NONHSAG001734	NONHSAG039749
HCC7	+	43	NONHSAG003765	NONHSAG006763	NONHSAG018128	NONHSAG003550	NONHSAG017236	NONHSAG027407	NONHSAG003766	NONHSAG026466	NONHSAG006183	NONHSAG017288	NONHSAG014257	NONHSAG013910	NONHSAG003553	NONHSAG006184	NONHSAG018121	NONHSAG002730	NONHSAG034039	NONHSAG006762	NONHSAG034433	NONHSAG051338	NONHSAG011986	NONHSAG025365	NONHSAG013954	NONHSAG027404	NONHSAG007324	NONHSAG043844	NONHSAG003041	NONHSAG051454	NONHSAG000902	NONHSAG011985	NONHSAG003764	NONHSAG042089	NONHSAG018093	NONHSAG051152	NONHSAG022989	NONHSAG036297	NONHSAG006187	NONHSAG022011	NONHSAG001964	NONHSAG030847	NONHSAG009736	NONHSAG017013	NONHSAG014267
HCC7	-	715	NONHSAG039361	NONHSAG025569	NONHSAG039184	NONHSAG033411	NONHSAG052083	NONHSAG016109	NONHSAG016111	NONHSAG038145	NONHSAG033449	NONHSAG035742	NONHSAG011189	NONHSAG021108	NONHSAG019893	NONHSAG010580	NONHSAG040910	NONHSAG000912	NONHSAG008383	NONHSAG035744	NONHSAG040778	NONHSAG014089	NONHSAG048995	NONHSAG011886	NONHSAG055547	NONHSAG055546	NONHSAG003221	NONHSAG019894	NONHSAG027302	NONHSAG026038	NONHSAG045474	NONHSAG040911	NONHSAG042416	NONHSAG010458	NONHSAG015735	NONHSAG028467	NONHSAG050458	NONHSAG038006	NONHSAG040260	NONHSAG019540	NONHSAG003162	NONHSAG001140	NONHSAG047951	NONHSAG016118	NONHSAG032423	NONHSAG039183	NONHSAG008894	NONHSAG025840	NONHSAG026039
HCC8	+	15	NONHSAG051332	NONHSAG005282	NONHSAG022185	NONHSAG051331	NONHSAG040182	NONHSAG011985	NONHSAG011986	NONHSAG012362	NONHSAG006762	NONHSAG007324	NONHSAG004780	NONHSAG006763	NONHSAG007503	NONHSAG053813	NONHSAG037153
HCC8	-	264	NONHSAG040260	NONHSAG035744	NONHSAG010647	NONHSAG038145	NONHSAG016111	NONHSAG016109	NONHSAG012558	NONHSAG030408	NONHSAG047431	NONHSAG033112	NONHSAG033449	NONHSAG038487	NONHSAG022166	NONHSAG040911	NONHSAG040259	NONHSAG035742	NONHSAG030411	NONHSAG013256	NONHSAG030409	NONHSAG007410	NONHSAG028467	NONHSAG033411	NONHSAG045474	NONHSAG042416	NONHSAG040910	NONHSAG022169	NONHSAG017662	NONHSAG022168	NONHSAG025569	NONHSAG047951	NONHSAG033109	NONHSAG055582	NONHSAG027488	NONHSAG039361	NONHSAG014089	NONHSAG007409	NONHSAG010580	NONHSAG055547	NONHSAG027816	NONHSAG030074	NONHSAG030911	NONHSAG047473	NONHSAG054244	NONHSAG011886	NONHSAG021712	NONHSAG016825	NONHSAG047367
HCC10	+	31	NONHSAG017662	NONHSAG043661	NONHSAG036985	NONHSAG055580	NONHSAG045189	NONHSAG048800	NONHSAG031881	NONHSAG049212	NONHSAG026631	NONHSAG032339	NONHSAG041002	NONHSAG019997	NONHSAG006470	NONHSAG028300	NONHSAG003365	NONHSAG036880	NONHSAG032735	NONHSAG028297	NONHSAG035744	NONHSAG002651	NONHSAG048085	NONHSAG026549	NONHSAG050621	NONHSAG036983	NONHSAG036569	NONHSAG036986	NONHSAG026641	NONHSAG034726	NONHSAG026630	NONHSAG032336	NONHSAG036567
HCC10	-	58	NONHSAG040081	NONHSAG038978	NONHSAG038120	NONHSAG030036	NONHSAG007695	NONHSAG023752	NONHSAG030038	NONHSAG051919	NONHSAG030035	NONHSAG051078	NONHSAG051920	NONHSAG036291	NONHSAG039183	NONHSAG053055	NONHSAG038923	NONHSAG028467	NONHSAG010109	NONHSAG050548	NONHSAG039184	NONHSAG039760	NONHSAG052695	NONHSAG031243	NONHSAG040816	NONHSAG038876	NONHSAG030037	NONHSAG045435	NONHSAG051908	NONHSAG051918	NONHSAG051913	NONHSAG031557	NONHSAG005686	NONHSAG028546	NONHSAG014799	NONHSAG026875	NONHSAG021180	NONHSAG025294	NONHSAG023636	NONHSAG028545	NONHSAG022959	NONHSAG050259	NONHSAG035717	NONHSAG052296	NONHSAG040813	NONHSAG028547	NONHSAG028250	NONHSAG000092	NONHSAG021179
HCC11	+	1195	NONHSAG007076	NONHSAG050293	NONHSAG021763	NONHSAG018785	NONHSAG019145	NONHSAG052646	NONHSAG026183	NONHSAG026072	NONHSAG007374	NONHSAG002479	NONHSAG041925	NONHSAG037008	NONHSAG016763	NONHSAG026588	NONHSAG043983	NONHSAG035285	NONHSAG003052	NONHSAG007376	NONHSAG052122	NONHSAG017127	NONHSAG018787	NONHSAG025727	NONHSAG032937	NONHSAG022060	NONHSAG016774	NONHSAG022657	NONHSAG042637	NONHSAG053519	NONHSAG026073	NONHSAG038573	NONHSAG026068	NONHSAG010553	NONHSAG023079	NONHSAG016762	NONHSAG038110	NONHSAG050570	NONHSAG043844	NONHSAG036661	NONHSAG048096	NONHSAG027599	NONHSAG047185	NONHSAG053520	NONHSAG054076	NONHSAG030693	NONHSAG016775	NONHSAG020712	NONHSAG018364
HCC11	-	1332	NONHSAG028181	NONHSAG040182	NONHSAG012558	NONHSAG030411	NONHSAG037152	NONHSAG018085	NONHSAG035111	NONHSAG049026	NONHSAG002019	NONHSAG042970	NONHSAG050359	NONHSAG030999	NONHSAG030408	NONHSAG035112	NONHSAG018088	NONHSAG006932	NONHSAG041300	NONHSAG030409	NONHSAG000903	NONHSAG022012	NONHSAG036652	NONHSAG049243	NONHSAG042273	NONHSAG018091	NONHSAG036272	NONHSAG043178	NONHSAG036134	NONHSAG048913	NONHSAG008562	NONHSAG011189	NONHSAG005962	NONHSAG049027	NONHSAG011985	NONHSAG001598	NONHSAG018811	NONHSAG006936	NONHSAG050362	NONHSAG011610	NONHSAG041254	NONHSAG008379	NONHSAG018809	NONHSAG002759	NONHSAG021764	NONHSAG003850	NONHSAG038179	NONHSAG018810	NONHSAG037151
HCC12	+	1	NONHSAG010391
HCC12	-	13	NONHSAG016109	NONHSAG033411	NONHSAG016111	NONHSAG028469	NONHSAG038145	NONHSAG033449	NONHSAG028467	NONHSAG005671	NONHSAG054513	NONHSAG019082	NONHSAG038490	NONHSAG054972	NONHSAG003187
HCC13	+	1437	NONHSAG004685	NONHSAG013604	NONHSAG040081	NONHSAG012703	NONHSAG007787	NONHSAG054855	NONHSAG047196	NONHSAG030846	NONHSAG044485	NONHSAG036291	NONHSAG016893	NONHSAG044371	NONHSAG008463	NONHSAG016155	NONHSAG019245	NONHSAG047189	NONHSAG041622	NONHSAG050643	NONHSAG026749	NONHSAG043277	NONHSAG010647	NONHSAG050406	NONHSAG020663	NONHSAG004646	NONHSAG002725	NONHSAG019894	NONHSAG010109	NONHSAG035185	NONHSAG002421	NONHSAG042552	NONHSAG002590	NONHSAG008466	NONHSAG043178	NONHSAG022608	NONHSAG005670	NONHSAG009142	NONHSAG036272	NONHSAG026720	NONHSAG030845	NONHSAG014247	NONHSAG040652	NONHSAG051150	NONHSAG044324	NONHSAG042462	NONHSAG039749	NONHSAG001998	NONHSAG045311
HCC13	-	1118	NONHSAG030527	NONHSAG039886	NONHSAG038199	NONHSAG040909	NONHSAG040908	NONHSAG010470	NONHSAG015495	NONHSAG034714	NONHSAG013159	NONHSAG030977	NONHSAG038200	NONHSAG011172	NONHSAG007400	NONHSAG010163	NONHSAG023077	NONHSAG002972	NONHSAG055105	NONHSAG050492	NONHSAG018806	NONHSAG012585	NONHSAG001055	NONHSAG028376	NONHSAG042305	NONHSAG027370	NONHSAG030540	NONHSAG055107	NONHSAG044894	NONHSAG044899	NONHSAG040910	NONHSAG032000	NONHSAG047921	NONHSAG031881	NONHSAG050621	NONHSAG014186	NONHSAG003131	NONHSAG040911	NONHSAG019514	NONHSAG036454	NONHSAG019148	NONHSAG051326	NONHSAG043763	NONHSAG018649	NONHSAG017602	NONHSAG001056	NONHSAG007248	NONHSAG037108	NONHSAG051327
HCC15	+	15	NONHSAG017805	NONHSAG028192	NONHSAG042416	NONHSAG022166	NONHSAG044148	NONHSAG016825	NONHSAG013256	NONHSAG021084	NONHSAG009876	NONHSAG031705	NONHSAG035869	NONHSAG035870	NONHSAG022167	NONHSAG009722	NONHSAG015771
HCC15	-	7	NONHSAG017662	NONHSAG047715	NONHSAG018128	NONHSAG019269	NONHSAG055557	NONHSAG050621	NONHSAG015283
HCC16	+	3	NONHSAG025582	NONHSAG047082	NONHSAG032939
HCC16	-	0	NA
HCC17	+	18	NONHSAG052606	NONHSAG007787	NONHSAG025585	NONHSAG000557	NONHSAG050621	NONHSAG028300	NONHSAG020327	NONHSAG028996	NONHSAG021593	NONHSAG055539	NONHSAG037716	NONHSAG050643	NONHSAG021580	NONHSAG002805	NONHSAG023019	NONHSAG053891	NONHSAG025396	NONHSAG043535
HCC17	-	247	NONHSAG028469	NONHSAG021108	NONHSAG001494	NONHSAG039361	NONHSAG036227	NONHSAG052083	NONHSAG016118	NONHSAG053826	NONHSAG028464	NONHSAG041698	NONHSAG040266	NONHSAG015629	NONHSAG005960	NONHSAG039520	NONHSAG025569	NONHSAG033449	NONHSAG034139	NONHSAG026859	NONHSAG028465	NONHSAG048864	NONHSAG050739	NONHSAG001491	NONHSAG035335	NONHSAG011189	NONHSAG028468	NONHSAG037958	NONHSAG016848	NONHSAG040259	NONHSAG027462	NONHSAG053628	NONHSAG016111	NONHSAG011886	NONHSAG034140	NONHSAG033411	NONHSAG007051	NONHSAG053824	NONHSAG017999	NONHSAG003440	NONHSAG036214	NONHSAG003318	NONHSAG015735	NONHSAG007050	NONHSAG009589	NONHSAG000075	NONHSAG035799	NONHSAG015628	NONHSAG041027
HCC18	+	5	NONHSAG051332	NONHSAG026038	NONHSAG051331	NONHSAG052122	NONHSAG018128
HCC18	-	8	NONHSAG017662	NONHSAG007262	NONHSAG032118	NONHSAG019894	NONHSAG030411	NONHSAG019893	NONHSAG030408	NONHSAG032119
HCC19	+	418	NONHSAG003099	NONHSAG025557	NONHSAG013007	NONHSAG038184	NONHSAG025011	NONHSAG029312	NONHSAG055554	NONHSAG050790	NONHSAG050979	NONHSAG051516	NONHSAG011189	NONHSAG020698	NONHSAG046962	NONHSAG050933	NONHSAG038183	NONHSAG054818	NONHSAG054076	NONHSAG031865	NONHSAG032900	NONHSAG000075	NONHSAG015628	NONHSAG050792	NONHSAG034884	NONHSAG028548	NONHSAG008760	NONHSAG047660	NONHSAG036626	NONHSAG038282	NONHSAG023292	NONHSAG043772	NONHSAG012015	NONHSAG050298	NONHSAG023290	NONHSAG039593	NONHSAG015629	NONHSAG025725	NONHSAG016783	NONHSAG007306	NONHSAG043522	NONHSAG026494	NONHSAG049243	NONHSAG029240	NONHSAG033037	NONHSAG025724	NONHSAG007295	NONHSAG029286	NONHSAG037140
HCC19	-	291	NONHSAG048437	NONHSAG048073	NONHSAG040841	NONHSAG005085	NONHSAG050406	NONHSAG040840	NONHSAG016709	NONHSAG025129	NONHSAG011031	NONHSAG040836	NONHSAG005088	NONHSAG044485	NONHSAG036601	NONHSAG025615	NONHSAG055105	NONHSAG008559	NONHSAG019893	NONHSAG011032	NONHSAG006028	NONHSAG029819	NONHSAG043101	NONHSAG036591	NONHSAG025614	NONHSAG013226	NONHSAG001917	NONHSAG030347	NONHSAG007729	NONHSAG053824	NONHSAG011033	NONHSAG030345	NONHSAG040157	NONHSAG029838	NONHSAG030834	NONHSAG019574	NONHSAG019894	NONHSAG036712	NONHSAG048859	NONHSAG011839	NONHSAG005163	NONHSAG004481	NONHSAG044625	NONHSAG006933	NONHSAG001918	NONHSAG022667	NONHSAG036912	NONHSAG005089	NONHSAG012673
HCC20	+	2	NONHSAG036916	NONHSAG007503
HCC20	-	0	NA
HCC21	+	2	NONHSAG018159	NONHSAG007503
HCC21	-	11	NONHSAG038487	NONHSAG007262	NONHSAG021084	NONHSAG021085	NONHSAG032118	NONHSAG012558	NONHSAG028467	NONHSAG032939	NONHSAG019540	NONHSAG033411	NONHSAG047715
HCC22	+	20	NONHSAG048637	NONHSAG048638	NONHSAG017662	NONHSAG007374	NONHSAG051248	NONHSAG013835	NONHSAG021024	NONHSAG048636	NONHSAG032336	NONHSAG007376	NONHSAG004016	NONHSAG031229	NONHSAG007409	NONHSAG027634	NONHSAG002224	NONHSAG055557	NONHSAG045418	NONHSAG007500	NONHSAG032118	NONHSAG051247
HCC22	-	34	NONHSAG030409	NONHSAG005685	NONHSAG043535	NONHSAG032832	NONHSAG030411	NONHSAG030408	NONHSAG011881	NONHSAG011712	NONHSAG028467	NONHSAG043736	NONHSAG011304	NONHSAG021023	NONHSAG025396	NONHSAG050406	NONHSAG020328	NONHSAG032538	NONHSAG033449	NONHSAG007076	NONHSAG051988	NONHSAG038175	NONHSAG011275	NONHSAG033238	NONHSAG023736	NONHSAG018287	NONHSAG020327	NONHSAG026924	NONHSAG042273	NONHSAG027225	NONHSAG033074	NONHSAG002624	NONHSAG016109	NONHSAG033411	NONHSAG033705	NONHSAG007368
HCC24	+	7	NONHSAG007787	NONHSAG047715	NONHSAG044025	NONHSAG038176	NONHSAG038175	NONHSAG013256	NONHSAG005671
HCC24	-	3	NONHSAG045322	NONHSAG007262	NONHSAG032118
HCC25	+	64	NONHSAG049013	NONHSAG026039	NONHSAG042030	NONHSAG049012	NONHSAG026925	NONHSAG038183	NONHSAG017269	NONHSAG025649	NONHSAG050621	NONHSAG055554	NONHSAG011275	NONHSAG006183	NONHSAG000279	NONHSAG026467	NONHSAG006184	NONHSAG023947	NONHSAG048970	NONHSAG045402	NONHSAG048327	NONHSAG047523	NONHSAG045401	NONHSAG041642	NONHSAG035964	NONHSAG026466	NONHSAG033183	NONHSAG053992	NONHSAG038184	NONHSAG030409	NONHSAG026433	NONHSAG027404	NONHSAG041955	NONHSAG055023	NONHSAG015283	NONHSAG047153	NONHSAG030411	NONHSAG006804	NONHSAG030733	NONHSAG004687	NONHSAG042824	NONHSAG041002	NONHSAG023906	NONHSAG055522	NONHSAG004481	NONHSAG030408	NONHSAG005081	NONHSAG035963	NONHSAG023948
HCC25	-	81	NONHSAG010028	NONHSAG028467	NONHSAG036567	NONHSAG003187	NONHSAG007262	NONHSAG016109	NONHSAG007729	NONHSAG050690	NONHSAG013871	NONHSAG023024	NONHSAG013910	NONHSAG019604	NONHSAG048073	NONHSAG038120	NONHSAG038490	NONHSAG040841	NONHSAG005088	NONHSAG048408	NONHSAG033411	NONHSAG040260	NONHSAG052676	NONHSAG049126	NONHSAG035307	NONHSAG029702	NONHSAG029584	NONHSAG050558	NONHSAG029416	NONHSAG037958	NONHSAG003844	NONHSAG013923	NONHSAG036312	NONHSAG048989	NONHSAG030661	NONHSAG039343	NONHSAG011560	NONHSAG005089	NONHSAG050691	NONHSAG013891	NONHSAG033441	NONHSAG000557	NONHSAG031254	NONHSAG040840	NONHSAG029701	NONHSAG035504	NONHSAG040980	NONHSAG011427	NONHSAG020184
HCC26	+	32	NONHSAG040908	NONHSAG049780	NONHSAG009876	NONHSAG038183	NONHSAG038184	NONHSAG018108	NONHSAG021516	NONHSAG040910	NONHSAG040911	NONHSAG039215	NONHSAG050458	NONHSAG003269	NONHSAG009878	NONHSAG035742	NONHSAG010348	NONHSAG050460	NONHSAG002828	NONHSAG035744	NONHSAG025727	NONHSAG015927	NONHSAG015923	NONHSAG029611	NONHSAG045474	NONHSAG007141	NONHSAG002972	NONHSAG010276	NONHSAG015932	NONHSAG047082	NONHSAG036724	NONHSAG016563	NONHSAG013256	NONHSAG030910
HCC26	-	6	NONHSAG007262	NONHSAG038487	NONHSAG018818	NONHSAG004481	NONHSAG009706	NONHSAG031229
[truncated: 1,390 more columns]

## Sheet: lncRNA_by_freq
ID(NONCODE)	PvT	Freq	FDR(Freq)	Patient:Qvalue:TumorExp:PVTTExpr
NONHSAG028467	-	11	0	HCC3:1.91e-003:734:29|HCC7:5.94e-005:7265:17|HCC8:2.32e-004:5437:30|HCC10:6.20e-003:1423:211|HCC11:8.21e-004:991:179|HCC12:1.92e-003:3159:140|HCC13:5.65e-002:103:14|HCC17:1.13e-002:23502:575|HCC21:4.27e-003:1477:217|HCC22:1.37e-003:2202:270|HCC25:3.88e-004:699:18
NONHSAG007262	-	8	0	HCC6:4.19e-004:812:123|HCC7:8.34e-004:17451:62|HCC11:3.97e-005:718:39|HCC18:3.50e-003:2530:160|HCC21:3.45e-004:3571:79|HCC24:2.40e-002:476:36|HCC25:3.88e-004:1589:135|HCC26:1.11e-004:1271:55
NONHSAG016109	-	8	0	HCC7:8.22e-006:6182:4|HCC8:1.19e-005:3409:22|HCC11:8.29e-003:1036:282|HCC12:4.55e-004:1985:153|HCC13:3.47e-002:188:33|HCC17:1.27e-002:19368:716|HCC22:6.44e-002:1977:467|HCC25:3.88e-004:659:29
NONHSAG033411	-	8	0	HCC3:1.33e-002:228:4|HCC7:3.86e-006:2019:15|HCC8:2.32e-004:616:2|HCC12:4.55e-004:1632:43|HCC17:5.26e-004:6807:113|HCC21:5.18e-002:605:99|HCC22:6.77e-002:333:41|HCC25:2.04e-003:307:1
NONHSAG030408	-	7	0.00035	HCC6:2.95e-005:4387:40|HCC8:2.20e-005:883:37|HCC11:9.30e-007:1718:22|HCC13:2.78e-004:1283:179|HCC18:3.90e-002:1256:177|HCC19:2.39e-002:6111:1006|HCC22:5.88e-004:1454:110
NONHSAG030411	-	7	0.00035	HCC6:1.98e-006:5048:42|HCC8:1.78e-004:1044:28|HCC11:9.30e-007:1923:22|HCC13:1.94e-003:1443:200|HCC18:1.74e-002:1518:235|HCC19:3.31e-002:7636:1130|HCC22:3.16e-004:1697:100
NONHSAG011886	-	6	0.005325	HCC3:1.00e-002:196:6|HCC7:2.39e-005:683:3|HCC8:1.66e-003:293:2|HCC11:2.28e-002:422:115|HCC13:5.69e-002:136:19|HCC17:3.50e-004:4347:215
NONHSAG019894	-	6	0.005325	HCC6:6.13e-006:4662:48|HCC7:3.86e-005:2880:138|HCC11:2.05e-004:6225:309|HCC18:3.57e-003:665:83|HCC19:1.45e-004:2241:182|HCC25:4.33e-002:717:158
NONHSAG030409	-	6	0.005325	HCC6:1.92e-006:3093:25|HCC8:1.78e-004:640:33|HCC11:1.08e-006:1105:8|HCC13:2.51e-004:868:95|HCC19:1.13e-003:4700:653|HCC22:2.69e-004:978:60
NONHSAG030661	-	6	0.005325	HCC7:5.40e-003:1354:233|HCC8:1.18e-002:1187:218|HCC11:7.62e-002:1169:426|HCC13:8.05e-005:1748:191|HCC17:3.86e-003:1867:314|HCC25:9.88e-003:2840:539
NONHSAG040260	-	6	0.005325	HCC3:1.26e-002:322:12|HCC7:6.19e-005:5411:10|HCC8:4.22e-006:2101:34|HCC11:5.49e-002:2780:920|HCC17:1.29e-002:35500:668|HCC25:2.04e-003:390:6
NONHSAG047431	-	6	0.005325	HCC3:1.51e-002:762:120|HCC6:6.35e-002:1066:360|HCC7:1.00e-004:1654:122|HCC8:2.49e-005:1130:60|HCC11:3.77e-003:958:234|HCC13:3.32e-002:1053:327
NONHSAG003187	-	5	0.0634704	HCC6:5.59e-005:10355:308|HCC11:6.66e-003:23865:1409|HCC12:4.16e-002:926:176|HCC19:1.93e-002:4641:821|HCC25:3.88e-004:1883:102
NONHSAG005745	-	5	0.0634704	HCC7:3.52e-003:1571:299|HCC8:2.95e-003:445:43|HCC11:7.75e-003:399:78|HCC17:3.14e-003:3394:577|HCC19:6.54e-002:217:40
NONHSAG013256	+	5	0.162	HCC6:1.77e-006:11:4018|HCC15:5.88e-002:1077:9615|HCC19:8.01e-004:4:278|HCC24:2.40e-002:125:822|HCC26:8.89e-002:1072:10537
NONHSAG016111	-	5	0.0634704	HCC7:8.22e-006:1833:8|HCC8:1.12e-005:850:10|HCC11:7.78e-002:198:47|HCC12:1.21e-003:1144:69|HCC17:3.12e-004:4121:110
NONHSAG017662	-	5	0.0634704	HCC6:4.24e-002:77:4|HCC8:3.64e-004:506:9|HCC15:4.34e-005:1090:19|HCC18:6.66e-005:695:4|HCC19:2.71e-002:4704:1147
NONHSAG019893	-	5	0.0634704	HCC6:5.12e-005:4322:89|HCC7:2.01e-005:2232:104|HCC11:1.48e-004:4558:285|HCC18:1.75e-002:716:93|HCC19:5.09e-005:1722:138
NONHSAG021084	-	5	0.0634704	HCC3:1.91e-003:15125:439|HCC6:4.53e-004:2858:507|HCC8:2.95e-003:9535:750|HCC13:4.77e-002:823:269|HCC21:3.45e-004:1744:114
NONHSAG027502	-	5	0.0634704	HCC7:1.80e-004:767:73|HCC8:7.69e-002:366:82|HCC11:4.35e-002:378:105|HCC13:9.11e-003:358:71|HCC17:2.78e-002:1284:289
NONHSAG033449	-	5	0.0634704	HCC7:9.33e-006:1380:1|HCC8:4.88e-005:901:2|HCC12:1.92e-003:537:31|HCC17:5.52e-005:4920:220|HCC22:9.91e-003:464:54
NONHSAG035742	-	5	0.0634704	HCC3:2.02e-003:533:35|HCC7:2.01e-005:1787:44|HCC8:1.78e-004:822:39|HCC13:1.48e-002:290:44|HCC17:3.98e-002:5700:1045
NONHSAG038487	-	5	0.0634704	HCC8:1.21e-004:2801:40|HCC11:2.55e-003:317:24|HCC21:3.29e-004:940:33|HCC25:6.69e-002:333:44|HCC26:5.14e-003:502:39
NONHSAG039184	-	5	0.0634704	HCC6:2.78e-003:2628:553|HCC7:3.86e-006:1487:39|HCC10:9.29e-003:3186:358|HCC11:2.48e-004:9724:682|HCC19:4.96e-002:1399:399
NONHSAG047367	-	5	0.0634704	HCC3:2.03e-002:190:7|HCC7:3.59e-004:359:4|HCC8:1.74e-003:414:18|HCC11:6.03e-003:284:28|HCC17:4.37e-003:965:122
NONHSAG047473	-	5	0.0634704	HCC3:2.26e-002:217:6|HCC7:1.44e-004:649:39|HCC8:1.21e-003:464:27|HCC13:5.08e-002:316:99|HCC17:7.79e-003:2535:462
NONHSAG055546	-	5	0.0634704	HCC3:2.86e-002:284:16|HCC7:3.14e-005:898:46|HCC8:1.83e-003:629:63|HCC13:7.32e-002:357:103|HCC17:8.01e-002:3047:717
NONHSAG055547	-	5	0.0634704	HCC3:2.02e-003:646:44|HCC7:2.76e-005:1531:86|HCC8:8.19e-004:1153:106|HCC13:1.23e-002:927:258|HCC17:1.67e-002:4253:818
NONHSAG000092	-	4	0.355096	HCC7:7.14e-003:569:91|HCC8:4.59e-002:410:89|HCC10:6.27e-002:911:175|HCC17:4.07e-002:1600:380
NONHSAG000189	-	4	0.355096	HCC7:1.83e-003:389:41|HCC8:8.34e-003:345:28|HCC11:6.62e-002:284:72|HCC17:1.92e-003:800:86
NONHSAG000912	-	4	0.355096	HCC7:2.06e-005:1191:34|HCC8:4.05e-003:612:74|HCC11:7.22e-002:1590:614|HCC17:2.38e-002:2182:432
NONHSAG003468	-	4	0.355096	HCC3:3.39e-003:892:101|HCC7:1.30e-004:2417:177|HCC8:2.58e-003:1077:151|HCC17:1.52e-003:5719:586
NONHSAG004481	-	4	0.355096	HCC6:4.65e-006:577:2|HCC11:2.81e-004:291:4|HCC19:5.04e-004:686:100|HCC26:2.55e-002:581:92
NONHSAG005089	-	4	0.355096	HCC6:1.24e-003:334:22|HCC13:1.46e-003:896:156|HCC19:9.83e-004:1419:173|HCC25:1.35e-002:594:90
NONHSAG007410	-	4	0.355096	HCC7:2.39e-003:811:132|HCC8:2.09e-004:490:10|HCC11:2.42e-002:247:47|HCC17:9.70e-003:542:96
NONHSAG009661	-	4	0.355096	HCC6:3.70e-003:628:126|HCC7:4.48e-003:833:178|HCC11:1.35e-002:2819:692|HCC19:1.92e-002:621:166
NONHSAG009876	+	4	0.875486	HCC6:1.38e-002:45:307|HCC13:1.78e-002:154:602|HCC15:7.15e-002:102:563|HCC26:5.14e-003:102:1125
NONHSAG010028	-	4	0.355096	HCC6:8.60e-002:55:5|HCC11:9.55e-002:93:12|HCC13:2.63e-003:415:57|HCC25:3.88e-004:560:14
NONHSAG010469	-	4	0.355096	HCC7:4.01e-003:1249:275|HCC8:5.81e-002:804:233|HCC11:3.06e-002:626:196|HCC13:1.79e-002:991:259
NONHSAG010656	-	4	0.355096	HCC7:6.18e-003:784:166|HCC8:4.15e-002:457:101|HCC11:4.74e-002:2512:899|HCC13:5.98e-004:4307:490
NONHSAG011189	-	4	0.355096	HCC7:2.01e-005:935:6|HCC8:6.33e-003:374:52|HCC11:1.68e-006:1874:71|HCC17:2.41e-004:579:14
NONHSAG011839	-	4	0.355096	HCC7:1.05e-004:520:27|HCC11:7.09e-002:79:8|HCC17:3.80e-002:163:4|HCC19:2.81e-004:12567:209
NONHSAG013256	-	4	0.355096	HCC3:1.51e-004:3436:30|HCC7:1.42e-003:6992:444|HCC8:1.78e-004:3223:45|HCC13:4.65e-004:11569:221
NONHSAG014089	-	4	0.355096	HCC3:6.89e-003:497:17|HCC7:2.06e-005:724:4|HCC8:7.33e-004:677:60|HCC11:2.30e-002:551:154
NONHSAG022166	-	4	0.355096	HCC3:4.99e-003:790:92|HCC7:1.83e-003:3180:357|HCC8:1.28e-004:1738:112|HCC13:3.98e-004:3327:366
NONHSAG022167	-	4	0.355096	HCC3:5.67e-003:3617:410|HCC7:4.02e-003:13632:1526|HCC8:1.11e-002:7937:656|HCC13:1.17e-003:13346:1517
NONHSAG022168	-	4	0.355096	HCC3:2.02e-003:2212:227|HCC7:2.63e-002:7958:921|HCC8:3.64e-004:4623:322|HCC13:1.23e-002:8080:976
NONHSAG022169	-	4	0.355096	HCC3:1.91e-003:2212:242|HCC7:5.87e-003:7733:787|HCC8:3.27e-004:4648:327|HCC13:4.23e-003:7395:990
NONHSAG022606	-	4	0.355096	HCC6:1.70e-006:1989:35|HCC7:2.72e-002:468:108|HCC8:9.63e-002:186:27|HCC19:1.66e-003:419:30
NONHSAG022608	-	4	0.355096	HCC6:1.11e-006:1600:20|HCC7:5.33e-003:377:46|HCC8:1.85e-002:155:1|HCC19:5.72e-003:267:22
NONHSAG025582	+	4	0.875486	HCC11:2.92e-003:26:282|HCC13:1.54e-002:3:105|HCC16:1.66e-002:110:983|HCC19:2.59e-002:22:209
NONHSAG025727	+	4	0.875486	HCC6:7.56e-004:11:341|HCC11:3.86e-006:40:1231|HCC19:1.71e-003:18:263|HCC26:1.33e-002:75:560
NONHSAG026516	-	4	0.355096	HCC7:7.02e-002:1287:433|HCC8:9.37e-002:1009:288|HCC11:5.66e-002:1430:523|HCC13:5.89e-003:2386:539
NONHSAG026859	-	4	0.355096	HCC8:2.14e-002:288:29|HCC11:3.04e-003:603:145|HCC13:9.84e-004:645:73|HCC17:7.94e-005:3181:74
NONHSAG027816	-	4	0.355096	HCC3:1.84e-002:197:3|HCC8:1.13e-003:380:24|HCC13:9.62e-002:99:18|HCC17:1.56e-002:2509:504
NONHSAG029688	-	4	0.355096	HCC7:3.25e-004:404:24|HCC8:6.91e-003:264:11|HCC13:2.08e-002:219:33|HCC17:6.11e-002:888:248
NONHSAG030071	-	4	0.355096	HCC3:1.55e-002:3216:484|HCC7:8.14e-004:14672:1018|HCC8:1.89e-002:5918:884|HCC13:1.14e-002:6498:1460
NONHSAG030072	-	4	0.355096	HCC3:1.33e-002:3259:443|HCC7:3.41e-003:15139:1095|HCC8:2.52e-002:6054:873|HCC13:2.39e-002:7848:1388
NONHSAG030073	-	4	0.355096	HCC3:1.33e-002:2709:398|HCC7:1.26e-003:12514:881|HCC8:2.95e-003:5169:677|HCC13:3.41e-002:7714:1446
NONHSAG030846	-	4	0.355096	HCC6:1.11e-006:1450:26|HCC8:2.40e-002:256:20|HCC11:1.08e-002:112:5|HCC17:7.79e-002:171:14
NONHSAG030909	-	4	0.355096	HCC3:4.65e-003:2161:313|HCC7:3.93e-002:7872:1082|HCC8:4.77e-003:2958:319|HCC13:2.06e-002:3670:929
NONHSAG030910	-	4	0.355096	HCC3:4.95e-002:450:62|HCC7:3.69e-004:1655:177|HCC8:5.16e-003:612:84|HCC13:2.44e-002:953:283
NONHSAG030911	-	4	0.355096	HCC3:1.26e-002:583:78|HCC7:8.34e-004:1923:273|HCC8:1.21e-003:784:82|HCC13:2.15e-002:1197:358
NONHSAG035744	-	4	0.355096	HCC3:2.88e-004:907:40|HCC7:2.06e-005:2784:82|HCC8:4.22e-006:1285:38|HCC13:5.38e-004:739:114
NONHSAG038006	-	4	0.355096	HCC7:5.94e-005:737:39|HCC8:8.88e-003:370:30|HCC11:4.49e-002:412:99|HCC17:3.25e-002:642:158
NONHSAG038145	-	4	0.355096	HCC7:9.26e-006:1198:14|HCC8:5.06e-006:844:7|HCC12:1.92e-003:731:96|HCC17:4.66e-003:7325:498
NONHSAG038183	+	4	0.875486	HCC11:3.22e-002:1440:4694|HCC19:7.27e-006:17:2641|HCC25:6.03e-004:196:1854|HCC26:5.14e-003:289:2176
NONHSAG038184	+	4	0.875486	HCC11:2.97e-002:221:715|HCC19:1.42e-006:5:742|HCC25:2.23e-002:77:527|HCC26:5.14e-003:80:700
NONHSAG039183	-	4	0.355096	HCC6:4.65e-002:2866:1046|HCC7:7.88e-005:1615:34|HCC10:5.09e-003:2383:314|HCC11:4.60e-003:10216:1146
NONHSAG039361	-	4	0.355096	HCC7:3.86e-006:670:1|HCC8:6.87e-004:314:2|HCC11:2.52e-002:238:35|HCC17:8.59e-006:2011:43
NONHSAG040910	-	4	0.355096	HCC3:4.65e-003:525:46|HCC7:2.06e-005:1420:69|HCC8:2.69e-004:867:69|HCC13:2.00e-005:3163:70
NONHSAG040911	-	4	0.355096	HCC3:1.91e-003:586:24|HCC7:4.16e-005:1455:96|HCC8:1.28e-004:972:76|HCC13:2.22e-005:4463:122
NONHSAG042416	-	4	0.355096	HCC3:1.33e-002:752:111|HCC7:5.51e-005:2797:191|HCC8:2.38e-004:1606:66|HCC13:6.76e-002:650:223
NONHSAG043195	-	4	0.355096	HCC7:9.29e-002:532:176|HCC11:6.41e-002:550:173|HCC17:7.20e-002:1605:470|HCC19:5.56e-002:572:160
NONHSAG045474	-	4	0.355096	HCC3:6.01e-002:240:16|HCC7:4.07e-005:748:17|HCC8:2.38e-004:527:32|HCC13:8.20e-003:282:31
NONHSAG048073	-	4	0.355096	HCC7:1.07e-002:313:28|HCC8:9.04e-002:221:43|HCC19:9.34e-006:1084:30|HCC25:8.71e-004:501:36
NONHSAG048148	-	4	0.355096	HCC7:1.27e-003:346:11|HCC8:7.89e-002:94:2|HCC11:5.39e-002:153:27|HCC17:1.28e-002:699:136
NONHSAG048231	-	4	0.355096	HCC3:1.53e-002:5035:727|HCC7:3.11e-002:21179:2305|HCC8:1.09e-002:9314:1159|HCC13:7.35e-002:9967:2499
NONHSAG050643	+	4	0.875486	HCC6:4.61e-006:35:908|HCC11:1.92e-003:8:208|HCC13:2.17e-006:5:5199|HCC17:6.94e-002:105:434
NONHSAG052498	-	4	0.355096	HCC7:5.54e-003:419:67|HCC8:1.88e-002:256:22|HCC11:4.59e-004:434:19|HCC25:7.06e-002:1193:336
NONHSAG000075	+	3	1	HCC6:2.96e-003:49:372|HCC11:3.60e-003:65:419|HCC19:1.25e-005:2:1422
NONHSAG000764	-	3	0.894036	HCC7:5.60e-003:1003:149|HCC8:3.51e-002:382:57|HCC13:1.16e-004:2687:158
NONHSAG000907	+	3	1	HCC6:8.62e-003:62:347|HCC11:8.44e-002:630:1617|HCC19:5.86e-003:361:2006
NONHSAG000914	-	3	0.894036	HCC7:2.50e-004:503:10|HCC8:3.25e-002:232:32|HCC17:1.64e-002:1074:254
NONHSAG001140	-	3	0.894036	HCC6:3.40e-003:266:30|HCC7:6.38e-005:591:7|HCC11:6.50e-004:632:84
NONHSAG001366	-	3	0.894036	HCC3:5.69e-004:1921:149|HCC6:6.97e-007:2172:33|HCC11:4.34e-004:1251:254
NONHSAG001491	-	3	0.894036	HCC7:3.57e-003:209:3|HCC8:7.68e-002:104:4|HCC17:1.64e-004:838:46
NONHSAG001734	-	3	0.894036	HCC6:4.02e-006:3311:142|HCC11:1.95e-004:974:101|HCC19:9.43e-002:1848:636
NONHSAG001882	-	3	0.894036	HCC7:1.33e-002:277:21|HCC8:7.14e-003:233:16|HCC19:2.92e-002:620:173
NONHSAG001884	-	3	0.894036	HCC7:1.48e-003:649:86|HCC8:7.69e-002:401:98|HCC19:7.29e-002:507:151
NONHSAG001964	+	3	1	HCC6:1.17e-005:33:699|HCC7:9.16e-002:105:387|HCC19:6.16e-003:2:215
NONHSAG001973	-	3	0.894036	HCC7:2.23e-002:1952:531|HCC13:2.56e-002:490:119|HCC17:1.58e-002:3069:459
NONHSAG002354	+	3	1	HCC11:2.70e-002:232:742|HCC19:3.98e-002:173:633|HCC25:7.20e-002:117:520
NONHSAG002387	-	3	0.894036	HCC7:1.94e-004:826:83|HCC8:3.72e-003:428:45|HCC17:8.57e-002:682:181
NONHSAG002391	-	3	0.894036	HCC7:6.76e-002:3360:880|HCC8:9.04e-002:2239:639|HCC13:6.17e-003:6213:1012
NONHSAG002590	-	3	0.894036	HCC7:3.38e-004:385:21|HCC8:5.59e-002:174:12|HCC11:8.87e-005:528:34
NONHSAG002759	-	3	0.894036	HCC6:2.22e-005:925:66|HCC11:3.04e-006:798:35|HCC13:6.27e-005:734:36
NONHSAG002976	-	3	0.894036	HCC7:8.74e-003:2427:482|HCC8:5.03e-003:3851:499|HCC13:6.25e-005:1950:212
NONHSAG003225	-	3	0.894036	HCC7:1.43e-004:837:86|HCC8:5.16e-003:989:183|HCC13:9.83e-002:240:67
NONHSAG003318	-	3	0.894036	HCC8:2.22e-002:189:11|HCC11:5.66e-002:494:171|HCC17:6.85e-004:1012:112
NONHSAG003324	-	3	0.894036	HCC8:4.05e-003:477:61|HCC11:4.00e-002:1450:487|HCC17:9.32e-003:2023:382
NONHSAG003440	-	3	0.894036	HCC7:2.71e-004:385:3|HCC11:5.98e-002:152:19|HCC17:6.85e-004:578:68
NONHSAG003674	-	3	0.894036	HCC6:2.30e-005:3208:216|HCC11:3.98e-003:2480:533|HCC13:2.92e-003:4004:625
NONHSAG003675	-	3	0.894036	HCC6:8.86e-006:3203:187|HCC11:5.97e-003:1381:261|HCC13:1.35e-003:3293:565
NONHSAG003676	-	3	0.894036	HCC6:1.57e-004:1545:126|HCC11:2.55e-003:557:120|HCC13:4.29e-004:1029:164
NONHSAG003749	-	3	0.894036	HCC7:4.13e-002:314:70|HCC13:3.81e-004:480:47|HCC17:9.33e-003:543:90
NONHSAG003846	-	3	0.894036	HCC6:2.46e-003:290:24|HCC7:8.73e-002:3348:933|HCC11:3.92e-004:384:34
NONHSAG003850	-	3	0.894036	HCC6:2.71e-005:4361:41|HCC11:3.04e-006:1267:28|HCC19:1.27e-002:1251:294
NONHSAG003877	-	3	0.894036	HCC7:4.25e-003:1743:361|HCC8:2.20e-002:1194:301|HCC13:4.00e-002:1099:397
NONHSAG004042	-	3	0.894036	HCC7:5.40e-003:247:8|HCC8:8.64e-002:173:20|HCC17:7.24e-003:532:69
NONHSAG004054	+	3	1	HCC6:6.51e-005:11:408|HCC11:7.59e-002:21:133|HCC19:4.73e-002:40:281
NONHSAG004083	-	3	0.894036	HCC6:1.97e-005:420:10|HCC7:5.76e-002:174:17|HCC17:2.73e-002:251:24
NONHSAG004844	-	3	0.894036	HCC7:2.74e-002:631:164|HCC11:9.84e-003:730:161|HCC17:8.99e-002:708:207
NONHSAG005082	-	3	0.894036	HCC6:7.64e-003:2959:671|HCC13:4.98e-003:3017:576|HCC19:1.69e-002:1663:456
NONHSAG005085	-	3	0.894036	HCC6:7.97e-006:5521:16|HCC13:3.20e-003:20595:572|HCC19:1.02e-005:1258:67
NONHSAG005088	-	3	0.894036	HCC6:8.14e-006:669:15|HCC19:2.18e-005:1213:38|HCC25:1.80e-003:1311:188
NONHSAG005163	-	3	0.894036	HCC7:5.76e-002:547:149|HCC11:5.23e-002:492:179|HCC19:3.28e-004:1959:238
NONHSAG005252	-	3	0.894036	HCC6:8.17e-004:291:15|HCC7:2.77e-002:125:8|HCC11:2.51e-003:270:26
NONHSAG005253	-	3	0.894036	HCC6:9.05e-006:1185:46|HCC7:8.16e-003:551:103|HCC11:9.63e-005:921:106
NONHSAG005796	-	3	0.894036	HCC7:2.96e-003:217:3|HCC8:1.87e-002:171:5|HCC17:7.46e-003:275:9
NONHSAG005926	-	3	0.894036	HCC6:4.84e-005:457:5|HCC11:4.42e-003:174:4|HCC19:5.89e-002:723:213
NONHSAG006882	-	3	0.894036	HCC6:2.18e-004:2045:277|HCC8:9.67e-002:480:116|HCC11:2.28e-004:3962:220
NONHSAG006932	-	3	0.894036	HCC6:8.85e-003:107:2|HCC11:9.30e-007:970:7|HCC19:3.42e-003:2446:444
NONHSAG007051	-	3	0.894036	HCC7:1.83e-003:278:10|HCC11:5.40e-002:674:241|HCC17:5.50e-004:346:1
NONHSAG007052	-	3	0.894036	HCC7:7.04e-003:237:10|HCC11:7.07e-002:587:218|HCC17:6.60e-003:319:3
NONHSAG007324	+	3	1	HCC7:6.69e-002:90:326|HCC8:7.25e-002:62:318|HCC11:8.09e-005:183:1314
NONHSAG007503	+	3	1	HCC8:9.65e-002:410:1362|HCC20:8.08e-002:318:1799|HCC21:8.46e-003:316:2206
NONHSAG007529	-	3	0.894036	HCC6:1.50e-004:11298:67|HCC7:9.92e-003:10992:1224|HCC11:6.18e-005:7364:106
NONHSAG007787	+	3	1	HCC13:1.13e-006:1:1099|HCC17:7.03e-003:393:2323|HCC24:6.00e-005:3:872
NONHSAG008038	+	3	1	HCC6:8.20e-002:765:1972|HCC11:8.96e-005:270:1844|HCC19:2.05e-004:59:1002
NONHSAG008383	-	3	0.894036	HCC6:3.98e-004:1069:153|HCC7:2.06e-005:874:46|HCC11:4.44e-006:1061:14
NONHSAG008812	-	3	0.894036	HCC7:1.72e-002:2324:505|HCC8:3.69e-002:1176:252|HCC13:9.12e-003:1894:458
NONHSAG008907	-	3	0.894036	HCC6:2.43e-004:395:24|HCC7:3.33e-002:165:15|HCC8:6.11e-002:165:9
NONHSAG008909	-	3	0.894036	HCC6:4.54e-005:597:54|HCC7:2.55e-003:320:17|HCC8:8.67e-003:238:20
NONHSAG009706	-	3	0.894036	HCC6:5.39e-005:725:105|HCC11:8.86e-003:2313:569|HCC26:2.55e-002:796:135
NONHSAG009723	-	3	0.894036	HCC3:4.75e-002:816:204|HCC7:1.72e-002:3832:717|HCC8:2.58e-003:2024:305
NONHSAG009872	-	3	0.894036	HCC6:8.81e-004:234:9|HCC7:5.88e-002:475:119|HCC11:1.68e-005:1335:172
NONHSAG010348	+	3	1	HCC6:6.90e-002:413:1256|HCC11:2.29e-005:158:2762|HCC26:7.44e-003:144:1088
NONHSAG010470	-	3	0.894036	HCC3:9.21e-002:170:11|HCC7:4.25e-003:408:41|HCC13:3.14e-006:1447:11
NONHSAG010483	-	3	0.894036	HCC7:1.59e-002:467:105|HCC8:1.09e-002:339:43|HCC11:2.32e-002:389:75
NONHSAG010580	-	3	0.894036	HCC3:7.16e-004:603:27|HCC7:2.01e-005:2600:60|HCC8:7.62e-004:1667:199
NONHSAG010650	-	3	0.894036	HCC6:1.11e-006:3779:127|HCC11:6.74e-005:4751:475|HCC19:3.15e-002:1603:404
NONHSAG010655	-	3	0.894036	HCC6:1.47e-004:1766:194|HCC11:8.74e-006:1406:35|HCC19:5.72e-002:6105:1323
NONHSAG010931	-	3	0.894036	HCC7:2.51e-004:528:35|HCC8:6.15e-002:286:35|HCC17:1.54e-002:782:165
NONHSAG011299	-	3	0.894036	HCC7:7.57e-002:334:93|HCC8:4.69e-002:271:56|HCC13:3.06e-002:374:78
NONHSAG011427	-	3	0.894036	HCC6:3.31e-005:2495:191|HCC11:2.65e-005:7118:60|HCC25:2.93e-002:1085:230
NONHSAG011703	+	3	1	HCC6:1.14e-006:4:1138|HCC11:6.11e-004:236:1391|HCC13:2.14e-002:4:106
NONHSAG011712	-	3	0.894036	HCC6:1.11e-006:1564:39|HCC19:2.63e-002:248:29|HCC22:7.95e-004:501:26
NONHSAG011985	+	3	1	HCC7:7.00e-002:583:1845|HCC8:5.25e-002:144:528|HCC13:1.44e-003:91:626
NONHSAG011986	+	3	1	HCC7:5.34e-002:527:1829|HCC8:6.43e-002:170:672|HCC13:2.43e-004:77:572
NONHSAG012148	-	3	0.894036	HCC6:3.45e-004:1797:319|HCC7:1.21e-002:1035:214|HCC13:1.54e-002:2365:644
NONHSAG012362	+	3	1	HCC3:3.62e-002:413:2294|HCC8:6.52e-002:200:762|HCC13:2.62e-002:1417:6788
NONHSAG012558	-	3	0.894036	HCC8:1.32e-005:939:1|HCC11:9.30e-007:1024:11|HCC21:2.96e-003:401:7
NONHSAG013226	-	3	0.894036	HCC7:3.85e-002:557:139|HCC13:6.39e-002:422:145|HCC19:6.62e-005:2232:220
NONHSAG013434	-	3	0.894036	HCC7:4.83e-002:1071:323|HCC8:1.33e-002:757:163|HCC13:1.70e-003:1622:316
NONHSAG013910	+	3	1	HCC6:8.02e-003:533:1913|HCC7:2.46e-002:224:805|HCC13:2.17e-003:7:239
NONHSAG015407	-	3	0.894036	HCC7:7.44e-002:186:28|HCC11:7.94e-004:1258:192|HCC17:3.53e-002:316:46
NONHSAG015409	-	3	0.894036	HCC7:1.81e-002:222:28|HCC11:8.56e-004:1469:283|HCC17:7.46e-003:272:21
NONHSAG015628	-	3	0.894036	HCC7:1.61e-002:207:10|HCC13:3.47e-002:118:11|HCC17:1.03e-003:574:56
NONHSAG015650	-	3	0.894036	HCC7:2.32e-003:556:76|HCC8:7.75e-002:262:66|HCC13:8.68e-002:242:65
NONHSAG015653	-	3	0.894036	HCC6:1.96e-005:1015:81|HCC11:6.25e-002:4279:1363|HCC13:4.87e-002:1630:558
NONHSAG016561	-	3	0.894036	HCC3:7.29e-002:446:69|HCC7:9.03e-003:2002:491|HCC11:5.37e-002:1493:510
NONHSAG016564	-	3	0.894036	HCC3:1.26e-002:722:93|HCC7:3.07e-002:3096:675|HCC11:1.50e-002:1615:493
NONHSAG017288	-	3	0.894036	HCC6:4.21e-004:2859:358|HCC11:3.41e-002:1622:542|HCC19:3.06e-002:322:64
NONHSAG017609	-	3	0.894036	HCC6:3.89e-003:828:217|HCC11:1.08e-004:760:81|HCC19:1.69e-002:923:218
NONHSAG017610	-	3	0.894036	HCC6:1.97e-002:1317:334|HCC11:6.41e-005:1470:160|HCC19:1.61e-002:1556:375
NONHSAG018108	-	3	0.894036	HCC3:2.19e-002:346:29|HCC7:1.04e-004:652:55|HCC8:3.45e-003:347:18
NONHSAG018128	+	3	1	HCC7:4.10e-003:409:2309|HCC13:5.64e-003:65:360|HCC18:6.67e-002:96:570
NONHSAG018360	+	3	1	HCC6:9.31e-002:62:260|HCC11:7.77e-002:64:229|HCC13:8.17e-003:31:236
NONHSAG018810	-	3	0.894036	HCC6:4.41e-003:129:4|HCC7:1.40e-002:458:87|HCC11:3.47e-006:1746:44
NONHSAG018811	-	3	0.894036	HCC6:1.55e-003:211:10|HCC7:4.45e-002:861:209|HCC11:2.14e-006:2657:40
NONHSAG018815	-	3	0.894036	HCC6:1.96e-005:1042:15|HCC7:1.06e-002:640:150|HCC11:2.16e-004:3274:260
NONHSAG018818	-	3	0.894036	HCC6:1.98e-006:1287:42|HCC11:1.37e-005:7786:142|HCC26:5.14e-003:1158:169
NONHSAG018819	-	3	0.894036	HCC7:1.96e-004:626:49|HCC11:3.74e-005:502:25|HCC13:1.89e-004:1049:145
NONHSAG019081	-	3	0.894036	HCC7:1.83e-003:1328:215|HCC8:7.99e-002:789:235|HCC13:5.64e-003:1040:227
NONHSAG019540	-	3	0.894036	HCC6:1.24e-003:570:106|HCC7:6.19e-005:1344:157|HCC21:3.74e-002:568:88
NONHSAG019663	-	3	0.894036	HCC7:1.09e-003:333:14|HCC8:1.72e-002:325:32|HCC19:1.17e-003:501:60
NONHSAG020165	-	3	0.894036	HCC7:2.20e-002:982:242|HCC8:9.04e-002:699:211|HCC13:7.62e-003:1168:251
NONHSAG020663	-	3	0.894036	HCC6:1.03e-005:580:4|HCC7:2.32e-002:1043:259|HCC11:1.15e-004:381:7
NONHSAG021516	-	3	0.894036	HCC7:3.62e-004:3457:423|HCC8:4.92e-003:806:130|HCC13:5.37e-003:1377:341
NONHSAG021548	+	3	1	HCC6:6.23e-003:153:628|HCC11:2.25e-003:51:406|HCC13:1.54e-002:12:145
NONHSAG021712	-	3	0.894036	HCC7:2.80e-004:1017:65|HCC8:1.66e-003:656:73|HCC11:5.40e-002:497:169
NONHSAG021764	-	3	0.894036	HCC3:4.23e-002:266:27|HCC7:2.41e-003:343:17|HCC11:3.04e-006:1692:71
NONHSAG021779	+	3	1	HCC6:6.98e-007:12:1750|HCC11:1.26e-004:291:6444|HCC19:4.78e-002:622:2644
NONHSAG022086	+	3	1	HCC6:1.64e-003:39:415|HCC11:9.01e-002:49:191|HCC13:3.53e-002:15:151
NONHSAG022153	+	3	1	HCC6:1.87e-003:10:236|HCC11:1.76e-004:197:1770|HCC19:2.29e-002:28:223
NONHSAG022154	+	3	1	HCC6:1.16e-003:7:267|HCC11:2.89e-005:210:1907|HCC19:3.55e-003:18:274
NONHSAG022155	+	3	1	HCC6:3.55e-006:57:921|HCC11:1.37e-003:698:6026|HCC19:4.08e-004:93:1063
NONHSAG022612	-	3	0.894036	HCC6:5.14e-007:990:24|HCC11:1.50e-004:1021:120|HCC13:5.16e-003:1313:306
NONHSAG022613	-	3	0.894036	HCC6:5.69e-002:102:9|HCC13:4.01e-002:231:47|HCC17:9.25e-002:419:107
NONHSAG022615	-	3	0.894036	HCC6:1.53e-005:1040:24|HCC11:2.97e-005:839:82|HCC13:1.75e-002:1132:330
NONHSAG022719	+	3	1	HCC6:6.74e-003:39:292|HCC11:5.76e-002:39:165|HCC19:5.86e-003:78:454
NONHSAG023024	-	3	0.894036	HCC7:4.25e-004:296:1|HCC11:3.03e-004:350:6|HCC25:5.25e-004:504:24
NONHSAG023636	-	3	0.894036	HCC6:1.28e-003:9041:1111|HCC10:4.32e-002:5049:1022|HCC11:1.67e-003:14336:1530
NONHSAG024307	-	3	0.894036	HCC7:1.83e-003:577:77|HCC8:4.51e-002:348:60|HCC11:4.73e-002:371:115
NONHSAG025396	+	3	1	HCC11:1.54e-003:788:4941|HCC17:9.52e-002:200:678|HCC19:3.11e-002:2607:26545
NONHSAG025554	-	3	0.894036	HCC6:1.74e-002:1005:303|HCC11:2.91e-003:314:35|HCC19:1.52e-002:468:104
NONHSAG025562	-	3	0.894036	HCC7:6.16e-002:591:162|HCC8:4.56e-002:461:111|HCC13:1.42e-002:1002:285
NONHSAG025569	-	3	0.894036	HCC7:3.86e-006:3361:17|HCC8:4.62e-004:856:96|HCC17:5.41e-005:1401:57
NONHSAG026038	+	3	1	HCC11:2.39e-002:41:208|HCC18:2.84e-002:53:492|HCC25:9.95e-002:67:355
NONHSAG026166	-	3	0.894036	HCC7:3.51e-002:458:110|HCC8:3.98e-002:237:28|HCC13:3.74e-003:582:105
NONHSAG026467	+	3	1	HCC6:5.38e-002:18:146|HCC13:9.41e-004:31:412|HCC25:4.33e-003:115:672
NONHSAG027302	-	3	0.894036	HCC7:3.95e-005:842:35|HCC8:3.58e-002:440:63|HCC13:3.43e-003:536:96
NONHSAG027451	-	3	0.894036	HCC6:1.11e-006:896:25|HCC13:8.22e-002:186:39|HCC17:2.68e-002:344:69
NONHSAG027488	-	3	0.894036	HCC7:3.50e-002:1556:406|HCC8:5.94e-004:1178:117|HCC13:4.97e-003:1881:380
NONHSAG028084	+	3	1	HCC6:1.00e-003:415:2831|HCC11:9.91e-004:629:6447|HCC19:1.13e-003:114:743
NONHSAG028085	+	3	1	HCC6:5.84e-002:1338:4263|HCC11:1.26e-002:1576:10915|HCC19:1.35e-003:325:1812
NONHSAG028086	+	3	1	HCC6:1.05e-002:264:1032|HCC11:4.42e-003:442:1964|HCC19:5.49e-002:237:771
NONHSAG028087	+	3	1	HCC6:6.26e-003:446:1935|HCC11:2.50e-003:363:1671|HCC19:1.27e-002:351:1161
NONHSAG028088	+	3	1	HCC6:9.31e-003:500:2112|HCC11:2.44e-003:403:1714|HCC19:3.63e-002:413:1594
NONHSAG028116	+	3	1	HCC6:1.92e-002:9:162|HCC11:5.46e-002:15:121|HCC19:3.06e-002:8:161
NONHSAG028228	+	3	1	HCC6:2.01e-003:1:174|HCC11:4.37e-002:4:67|HCC19:1.05e-003:2:201
NONHSAG028376	-	3	0.894036	HCC7:1.87e-003:948:141|HCC8:5.80e-002:883:188|HCC13:2.00e-005:2535:135
NONHSAG028469	-	3	0.894036	HCC8:5.16e-003:199:1|HCC12:1.92e-003:593:52|HCC17:8.59e-006:1452:15
NONHSAG029471	+	3	1	HCC6:8.45e-002:2:50|HCC11:1.64e-002:174:714|HCC13:1.79e-002:12:178
NONHSAG029618	-	3	0.894036	HCC6:6.13e-002:95:9|HCC7:5.62e-002:108:8|HCC11:2.09e-002:135:4
NONHSAG029686	-	3	0.894036	HCC7:3.46e-004:569:34|HCC8:6.90e-002:252:32|HCC13:1.68e-002:192:19
NONHSAG029687	-	3	0.894036	HCC7:8.62e-003:242:14|HCC8:7.68e-002:104:4|HCC13:4.41e-002:85:4
NONHSAG030074	-	3	0.894036	HCC7:9.83e-003:2244:486|HCC8:1.17e-003:1093:123|HCC19:1.50e-003:2729:359
NONHSAG030410	-	3	0.894036	HCC6:1.01e-004:274:7|HCC11:5.08e-002:49:2|HCC19:1.32e-002:511:92
NONHSAG030640	-	3	0.894036	HCC6:3.14e-002:114:9|HCC11:8.82e-002:92:11|HCC13:2.55e-003:1094:239
NONHSAG030662	-	3	0.894036	HCC8:3.32e-002:178:17|HCC13:1.27e-003:355:32|HCC25:3.93e-002:542:116
NONHSAG030912	-	3	0.894036	HCC7:1.48e-003:1601:223|HCC8:3.72e-003:562:73|HCC13:1.92e-002:1317:370
NONHSAG030948	+	3	1	HCC6:4.98e-002:32:166|HCC11:3.89e-002:15:136|HCC13:6.78e-002:21:128
NONHSAG031467	-	3	0.894036	HCC7:8.65e-002:510:164|HCC8:7.36e-002:342:76|HCC13:6.40e-004:2975:287
NONHSAG031705	+	3	1	HCC6:6.51e-005:53:845|HCC15:7.15e-002:323:1694|HCC19:7.11e-003:206:901
NONHSAG031881	+	3	1	HCC10:3.38e-003:58:596|HCC11:6.57e-002:60:232|HCC19:1.07e-003:152:887
NONHSAG032118	-	3	0.894036	HCC18:3.57e-003:730:67|HCC21:2.96e-003:769:72|HCC24:4.90e-002:217:3
NONHSAG032294	+	3	1	HCC6:5.93e-004:110:764|HCC11:1.24e-002:527:1902|HCC19:1.45e-004:48:688
NONHSAG032411	-	3	0.894036	HCC6:6.81e-007:976:6|HCC11:1.16e-004:448:12|HCC19:4.54e-003:666:100
NONHSAG032423	-	3	0.894036	HCC7:6.87e-005:512:11|HCC8:2.74e-002:277:21|HCC17:4.37e-002:1103:266
NONHSAG032939	+	3	1	HCC6:1.08e-003:75:25870|HCC11:4.15e-004:222:12290|HCC16:1.66e-002:54:586
NONHSAG033109	-	3	0.894036	HCC7:1.29e-002:1582:370|HCC8:4.62e-004:714:62|HCC13:3.56e-002:1465:472
NONHSAG033110	-	3	0.894036	HCC7:2.74e-002:2722:739|HCC8:2.49e-003:1250:156|HCC13:8.73e-002:2982:1065
NONHSAG033112	-	3	0.894036	HCC6:1.18e-003:2282:343|HCC8:2.88e-005:618:9|HCC11:1.47e-005:674:22
NONHSAG033115	-	3	0.894036	HCC6:2.39e-003:741:143|HCC8:3.25e-002:149:1|HCC11:3.88e-003:181:4
NONHSAG033859	-	3	0.894036	HCC7:5.19e-002:488:118|HCC8:8.09e-002:363:84|HCC13:1.46e-003:725:129
NONHSAG035118	+	3	1	HCC6:1.36e-003:26:345|HCC11:1.78e-002:5:120|HCC19:9.05e-002:26:184
NONHSAG035188	-	3	0.894036	HCC6:1.51e-005:1376:56|HCC7:1.06e-002:1818:424|HCC11:2.33e-002:1118:378
NONHSAG035321	-	3	0.894036	HCC7:6.57e-002:597:193|HCC8:6.02e-002:310:43|HCC11:1.15e-003:1367:222
NONHSAG035728	-	3	0.894036	HCC7:1.69e-002:200:15|HCC8:6.90e-002:372:68|HCC13:5.75e-002:478:160
NONHSAG035744	+	3	1	HCC6:1.61e-006:13:957|HCC10:3.36e-002:119:696|HCC26:1.33e-002:365:3698
NONHSAG035799	+	3	1	HCC6:2.67e-003:44:345|HCC11:2.55e-002:41:260|HCC19:1.63e-002:87:482
NONHSAG035885	-	3	0.894036	HCC7:4.00e-002:665:193|HCC8:8.64e-002:435:116|HCC13:5.32e-002:760:285
NONHSAG035917	-	3	0.894036	HCC6:5.16e-003:1216:317|HCC8:4.60e-002:490:100|HCC11:7.02e-002:2569:909
NONHSAG035964	-	3	0.894036	HCC6:7.09e-005:650:55|HCC11:3.24e-003:1649:332|HCC19:4.65e-002:1947:583
NONHSAG036214	-	3	0.894036	HCC7:1.03e-003:503:55|HCC8:6.46e-002:226:10|HCC17:6.85e-004:847:84
NONHSAG036227	-	3	0.894036	HCC7:2.71e-003:324:8|HCC11:2.79e-003:311:21|HCC17:8.59e-006:3808:107
NONHSAG036272	-	3	0.894036	HCC6:1.98e-006:4999:39|HCC11:1.35e-006:1435:33|HCC19:3.41e-003:687:120
NONHSAG036567	+	3	1	HCC10:8.11e-002:160:706|HCC11:5.42e-005:309:7573|HCC13:1.05e-003:14:247
NONHSAG036591	-	3	0.894036	HCC3:8.95e-002:1641:389|HCC13:7.37e-004:1602:275|HCC19:6.24e-005:2113:187
NONHSAG037151	-	3	0.894036	HCC6:1.73e-004:390:8|HCC11:3.47e-006:1528:46|HCC19:2.58e-002:507:102
NONHSAG037152	-	3	0.894036	HCC6:3.19e-006:658:22|HCC11:9.30e-007:2411:84|HCC19:1.20e-002:612:115
NONHSAG037153	-	3	0.894036	HCC6:9.64e-004:292:10|HCC11:1.06e-005:1750:55|HCC19:8.06e-003:433:68
NONHSAG037398	-	3	0.894036	HCC6:9.09e-002:772:282|HCC7:3.91e-002:420:96|HCC13:5.98e-002:4322:1394
NONHSAG037552	-	3	0.894036	HCC6:1.09e-005:613:23|HCC7:2.63e-002:168:3|HCC13:9.71e-004:320:13
NONHSAG037958	-	3	0.894036	HCC7:1.80e-004:457:3|HCC17:2.51e-004:1483:140|HCC25:7.89e-003:679:122
NONHSAG038120	-	3	0.894036	HCC10:9.55e-004:1874:184|HCC19:4.04e-003:6433:627|HCC25:9.17e-004:4071:100
NONHSAG038129	-	3	0.894036	HCC6:3.52e-002:4382:1202|HCC19:3.59e-003:8844:769|HCC25:6.73e-002:744:153
NONHSAG038175	+	3	1	HCC3:1.26e-002:28:364|HCC11:5.30e-004:19:328|HCC24:2.13e-002:54:537
NONHSAG038187	+	3	1	HCC6:4.81e-003:134:574|HCC19:8.81e-002:155:536|HCC25:7.19e-002:56:271
NONHSAG038454	-	3	0.894036	HCC7:1.44e-004:630:45|HCC8:3.98e-002:297:38|HCC17:2.31e-003:978:137
NONHSAG038498	-	3	0.894036	HCC7:6.71e-004:588:82|HCC8:9.10e-002:303:50|HCC13:5.67e-002:348:87
NONHSAG038745	-	3	0.894036	HCC7:2.14e-003:370:46|HCC8:7.92e-002:243:30|HCC17:1.12e-002:1082:236
NONHSAG038927	-	3	0.894036	HCC8:3.63e-002:875:232|HCC11:1.73e-002:561:149|HCC13:2.95e-003:1804:391
NONHSAG039520	-	3	0.894036	HCC7:1.05e-003:296:32|HCC13:1.26e-002:192:21|HCC17:5.41e-005:1290:59
NONHSAG039804	-	3	0.894036	HCC6:3.03e-004:1604:274|HCC7:3.37e-002:800:245|HCC11:3.35e-003:1990:407
NONHSAG040157	-	3	0.894036	HCC7:2.28e-002:652:167|HCC8:6.39e-003:339:12|HCC19:1.16e-004:596:36
NONHSAG040192	-	3	0.894036	HCC6:3.36e-003:386:59|HCC7:4.87e-002:417:107|HCC11:2.55e-003:982:187
NONHSAG040259	-	3	0.894036	HCC8:1.64e-004:531:15|HCC11:6.22e-003:636:166|HCC17:2.55e-004:7108:136
NONHSAG040264	-	3	0.894036	HCC7:2.87e-002:1911:534|HCC11:1.42e-004:4342:363|HCC25:6.73e-002:186:19
NONHSAG040279	-	3	0.894036	HCC6:8.65e-002:71:7|HCC7:5.50e-002:134:14|HCC11:9.24e-003:289:32
NONHSAG040559	-	3	0.894036	HCC6:4.90e-006:2588:30|HCC11:8.80e-006:3016:81|HCC13:1.76e-002:8700:1856
NONHSAG040776	+	3	1	HCC6:9.59e-003:39:267|HCC13:3.71e-002:14:148|HCC19:2.05e-004:21:393
NONHSAG040813	-	3	0.894036	HCC10:5.79e-002:737:175|HCC11:3.14e-002:1533:490|HCC19:5.28e-002:568:179
NONHSAG040908	-	3	0.894036	HCC7:6.38e-004:463:28|HCC8:1.24e-002:264:9|HCC13:2.49e-006:1450:29
NONHSAG041002	+	3	1	HCC10:1.69e-002:146:772|HCC11:7.53e-002:1084:3314|HCC25:4.17e-002:701:3673
NONHSAG041955	-	3	0.894036	HCC6:7.51e-002:2063:720|HCC11:8.26e-002:6331:1868|HCC19:3.58e-002:4574:1027
NONHSAG042273	-	3	0.894036	HCC6:2.44e-002:429:117|HCC11:1.19e-006:2475:48|HCC22:4.84e-002:651:143
NONHSAG042970	-	3	0.894036	HCC6:4.81e-002:2175:753|HCC8:1.22e-002:990:179|HCC11:9.30e-007:2066:41
NONHSAG043441	+	3	1	HCC6:5.50e-002:1:63|HCC11:4.69e-002:8:111|HCC19:6.76e-002:17:140
NONHSAG044025	+	3	1	HCC13:9.50e-004:34:468|HCC19:1.40e-002:594:3504|HCC24:1.14e-002:5:254
NONHSAG044175	-	3	0.894036	HCC7:9.89e-003:180:4|HCC10:8.11e-002:226:20|HCC11:3.05e-002:138:13
NONHSAG045311	-	3	0.894036	HCC6:5.07e-004:322:12|HCC7:1.44e-004:622:39|HCC11:4.84e-002:149:20
NONHSAG047030	-	3	0.894036	HCC7:2.46e-002:448:97|HCC8:8.64e-002:241:30|HCC11:6.54e-002:252:62
NONHSAG047061	+	3	1	HCC6:7.92e-007:6:969|HCC11:4.47e-005:46:617|HCC19:3.31e-002:21:191
NONHSAG047062	+	3	1	HCC6:1.07e-006:17:1374|HCC11:4.57e-003:54:456|HCC19:4.13e-002:18:163
NONHSAG047110	-	3	0.894036	HCC6:2.26e-002:2090:624|HCC8:3.01e-002:1806:433|HCC13:8.27e-004:7083:876
NONHSAG047111	-	3	0.894036	HCC6:1.27e-002:3483:873|HCC8:9.37e-002:2484:656|HCC13:5.64e-003:9941:1256
NONHSAG048082	-	3	0.894036	HCC6:5.44e-002:502:158|HCC11:1.31e-003:263:15|HCC19:2.89e-003:351:16
NONHSAG048091	-	3	0.894036	HCC8:8.43e-002:142:9|HCC13:1.94e-004:357:4|HCC17:2.87e-002:445:86
NONHSAG048207	-	3	0.894036	HCC7:2.92e-003:1733:340|HCC8:4.03e-002:1412:358|HCC11:8.72e-002:1069:414
NONHSAG048241	-	3	0.894036	HCC6:1.59e-003:3074:511|HCC11:5.41e-006:2415:131|HCC19:1.62e-003:1761:303
NONHSAG048327	+	3	1	HCC13:3.81e-005:68:13258|HCC19:3.09e-002:90:384|HCC25:1.35e-002:450:2565
NONHSAG048398	-	3	0.894036	HCC6:2.71e-003:4191:779|HCC11:6.12e-002:2123:767|HCC13:5.65e-002:550:200
NONHSAG048448	+	3	1	HCC6:2.34e-006:70:1106|HCC11:7.95e-003:393:1581|HCC13:7.45e-002:171:484
NONHSAG048636	+	3	1	HCC6:5.03e-002:88:320|HCC13:1.15e-002:9:182|HCC22:1.48e-002:2:211
NONHSAG048637	+	3	1	HCC6:1.44e-002:112:458|HCC13:4.48e-003:21:244|HCC22:2.69e-004:2:428
NONHSAG048638	+	3	1	HCC6:1.52e-002:207:863|HCC13:8.12e-004:53:558|HCC22:2.69e-004:5:755
NONHSAG048647	-	3	0.894036	HCC6:1.24e-003:323:19|HCC7:5.12e-002:209:28|HCC11:7.16e-003:292:31
NONHSAG048822	-	3	0.894036	HCC7:1.85e-002:1228:311|HCC13:2.57e-002:1006:298|HCC17:4.14e-002:1648:433
NONHSAG048859	-	3	0.894036	HCC11:5.25e-002:24498:4522|HCC13:6.36e-004:74350:4091|HCC19:1.99e-004:3361:234
NONHSAG049139	-	3	0.894036	HCC7:7.38e-002:475:124|HCC8:2.58e-002:427:74|HCC11:9.00e-002:429:151
NONHSAG049243	-	3	0.894036	HCC6:5.09e-004:238:5|HCC7:6.81e-002:2602:675|HCC11:1.19e-006:2039:53
NONHSAG049645	-	3	0.894036	HCC6:7.97e-005:8296:171|HCC10:7.54e-002:572:136|HCC19:3.51e-002:2326:657
NONHSAG049646	-	3	0.894036	HCC6:3.49e-005:7969:130|HCC19:9.70e-002:2467:743|HCC25:3.91e-002:8915:1466
NONHSAG049780	-	3	0.894036	HCC7:5.07e-004:434:15|HCC8:2.40e-002:333:39|HCC13:3.27e-005:910:55
NONHSAG050406	-	3	0.894036	HCC6:8.64e-006:684:9|HCC19:1.25e-005:1216:15|HCC22:7.60e-003:361:6
NONHSAG050621	+	3	1	HCC10:5.09e-002:40:323|HCC17:2.70e-002:782:6777|HCC25:1.94e-003:208:1770
NONHSAG051331	+	3	1	HCC8:3.71e-002:2233:12141|HCC11:3.71e-003:3279:52721|HCC18:3.22e-002:726:5454
NONHSAG051332	+	3	1	HCC8:4.77e-003:550:3453|HCC11:2.06e-004:943:13945|HCC18:3.57e-003:235:1924
NONHSAG051913	-	3	0.894036	HCC6:4.33e-003:222:22|HCC10:2.41e-002:250:4|HCC11:4.79e-004:242:8
NONHSAG051919	-	3	0.894036	HCC6:6.46e-004:248:14|HCC10:3.21e-003:343:3|HCC11:1.03e-003:232:1
NONHSAG051920	-	3	0.894036	HCC6:9.24e-004:235:4|HCC10:4.35e-003:285:5|HCC11:1.06e-003:212:4
NONHSAG052122	+	3	1	HCC6:5.07e-006:79:1121|HCC11:3.47e-006:16:1824|HCC18:5.06e-002:35:408
NONHSAG052232	-	3	0.894036	HCC11:7.72e-002:107:12|HCC13:2.84e-002:127:9|HCC25:3.22e-002:360:58
NONHSAG052428	-	3	0.894036	HCC6:6.81e-002:134:25|HCC11:5.93e-003:176:8|HCC13:1.31e-002:3065:890
NONHSAG052568	-	3	0.894036	HCC7:7.37e-002:3640:1018|HCC8:3.05e-002:1631:371|HCC13:3.01e-002:2644:798
NONHSAG053055	-	3	0.894036	HCC6:4.59e-002:4464:1545|HCC10:5.95e-003:479:54|HCC11:9.12e-003:3065:866
NONHSAG053615	-	3	0.894036	HCC6:2.83e-002:2216:721|HCC11:2.63e-005:2055:178|HCC19:4.45e-002:8782:1917
NONHSAG053628	-	3	0.894036	HCC7:9.73e-002:191:37|HCC11:6.00e-002:301:86|HCC17:2.88e-004:667:28
NONHSAG053744	-	3	0.894036	HCC7:6.38e-004:713:118|HCC8:4.92e-003:426:34|HCC13:2.13e-003:458:64
NONHSAG053747	-	3	0.894036	HCC7:3.62e-004:754:84|HCC8:6.48e-003:407:33|HCC13:1.15e-002:474:95
NONHSAG053748	-	3	0.894036	HCC7:2.00e-003:387:32|HCC8:3.95e-002:211:21|HCC13:2.55e-002:209:29
NONHSAG053826	-	3	0.894036	HCC8:4.80e-003:215:1|HCC17:1.59e-005:1243:3|HCC19:1.00e-002:5711:804
NONHSAG054076	+	3	1	HCC6:2.63e-005:7:396|HCC11:1.06e-005:128:2181|HCC19:1.00e-005:7:650
NONHSAG054236	-	3	0.894036	HCC7:1.00e-002:1779:403|HCC8:8.57e-002:1587:484|HCC11:2.43e-002:2187:597
NONHSAG054240	-	3	0.894036	HCC7:4.30e-003:353:17|HCC13:1.30e-002:322:59|HCC17:1.78e-003:1001:124
NONHSAG055104	-	3	0.894036	HCC11:4.46e-002:104:12|HCC13:2.69e-002:121:11|HCC19:7.63e-002:159:12
NONHSAG055105	-	3	0.894036	HCC11:1.63e-005:1029:80|HCC13:1.40e-005:1759:92|HCC19:3.21e-005:1964:171
NONHSAG055170	-	3	0.894036	HCC7:3.47e-002:427:94|HCC11:3.67e-002:484:158|HCC13:8.81e-002:541:201
NONHSAG055442	-	3	0.894036	HCC7:9.48e-002:89:7|HCC13:8.73e-002:159:43|HCC17:4.12e-003:1532:247
NONHSAG055478	-	3	0.894036	HCC6:7.92e-007:2064:42|HCC7:2.78e-003:267:3|HCC11:4.12e-005:6964:47
NONHSAG055504	-	3	0.894036	HCC6:4.53e-002:1648:578|HCC11:9.01e-002:943:360|HCC19:5.14e-002:263:64
NONHSAG055554	+	3	1	HCC11:4.05e-002:5:101|HCC19:2.25e-006:8:825|HCC25:3.17e-003:52:572
NONHSAG055557	+	3	1	HCC11:8.18e-005:58:672|HCC19:3.64e-004:77:733|HCC22:5.85e-002:95:479
NONHSAG055583	-	3	0.894036	HCC7:9.89e-002:2183:755|HCC8:1.07e-002:1449:206|HCC13:5.64e-003:2539:523
NONHSAG055584	-	3	0.894036	HCC7:6.80e-002:1797:550|HCC8:1.12e-002:1230:206|HCC13:5.53e-003:2303:447
NONHSAG056029	-	3	0.894036	HCC7:3.38e-003:638:98|HCC8:2.92e-002:478:93|HCC13:9.09e-004:1213:302
NONHSAG000070	+	2	1	HCC6:1.69e-002:162:580|HCC19:6.34e-002:7:118
NONHSAG000137	+	2	1	HCC13:3.23e-004:11:353|HCC19:1.12e-002:46:334
NONHSAG000188	+	2	1	HCC13:2.27e-002:53:314|HCC19:7.30e-002:549:1811
NONHSAG000243	+	2	1	HCC13:1.74e-004:86:714|HCC19:8.67e-002:126:437
NONHSAG000279	+	2	1	HCC13:1.81e-002:145:583|HCC25:4.29e-003:179:1168
NONHSAG000318	-	2	1	HCC6:4.01e-002:67:4|HCC11:8.65e-004:233:1
NONHSAG000375	-	2	1	HCC6:7.61e-002:65:7|HCC11:1.79e-002:110:1
NONHSAG000427	+	2	1	HCC11:1.47e-005:79:752|HCC19:3.35e-003:48:366
NONHSAG000458	-	2	1	HCC6:2.64e-002:91:5|HCC11:1.09e-004:404:25
NONHSAG000461	+	2	1	HCC6:4.31e-002:6:100|HCC11:3.67e-002:16:139
NONHSAG000488	+	2	1	HCC13:7.87e-003:32:226|HCC19:5.34e-002:26:182
NONHSAG000557	-	2	1	HCC6:1.15e-002:160:9|HCC25:1.54e-002:236:9
NONHSAG000557	+	2	1	HCC13:2.00e-005:132:2176|HCC17:9.97e-003:436:2374
NONHSAG000559	-	2	1	HCC7:7.44e-002:106:11|HCC11:1.70e-002:221:36
NONHSAG000613	-	2	1	HCC7:9.29e-002:814:245|HCC8:7.68e-002:685:182
NONHSAG000614	-	2	1	HCC7:5.29e-002:764:254|HCC8:5.04e-002:678:177
NONHSAG000661	-	2	1	HCC7:1.84e-002:1085:268|HCC8:2.19e-002:577:110
NONHSAG000661	+	2	1	HCC6:5.39e-002:138:432|HCC19:6.81e-002:596:2040
NONHSAG000685	-	2	1	HCC6:5.35e-002:698:249|HCC11:8.05e-002:248:81
NONHSAG000685	+	2	1	HCC19:7.24e-002:316:1053|HCC25:8.44e-002:322:1248
NONHSAG000849	-	2	1	HCC6:2.94e-002:2315:717|HCC11:4.90e-002:946:325
NONHSAG000902	-	2	1	HCC11:3.16e-002:213:39|HCC13:5.33e-003:903:230
NONHSAG000903	-	2	1	HCC11:1.08e-006:1470:22|HCC13:6.41e-005:4772:394
NONHSAG000907	-	2	1	HCC7:9.18e-002:411:124|HCC8:2.74e-002:256:17
NONHSAG000912	+	2	1	HCC6:4.84e-003:244:1066|HCC13:1.75e-002:727:2988
NONHSAG000914	+	2	1	HCC6:7.35e-002:50:223|HCC13:1.77e-002:283:993
NONHSAG000915	-	2	1	HCC7:5.64e-003:273:13|HCC17:2.90e-002:510:89
NONHSAG000962	-	2	1	HCC7:2.76e-004:585:60|HCC11:4.54e-006:1093:84
NONHSAG000964	+	2	1	HCC6:5.33e-006:50:908|HCC19:3.41e-003:212:1243
NONHSAG001056	-	2	1	HCC13:3.02e-005:1058:70|HCC19:7.12e-002:1203:406
NONHSAG001223	+	2	1	HCC6:1.11e-003:3:195|HCC11:1.68e-002:8:162
NONHSAG001281	-	2	1	HCC7:1.69e-002:541:122|HCC13:9.62e-002:538:198
NONHSAG001324	+	2	1	HCC6:6.37e-004:49:424|HCC11:2.75e-002:84:321
NONHSAG001356	-	2	1	HCC6:6.70e-002:72:3|HCC11:3.08e-002:138:6
NONHSAG001492	-	2	1	HCC7:2.35e-002:124:7|HCC17:2.91e-003:306:12
NONHSAG001494	-	2	1	HCC8:7.25e-002:121:5|HCC17:8.59e-006:1012:30
NONHSAG001596	-	2	1	HCC6:4.11e-002:129:10|HCC11:1.92e-003:178:1
NONHSAG001598	-	2	1	HCC6:2.52e-006:1551:28|HCC11:2.14e-006:1080:51
NONHSAG001599	-	2	1	HCC6:6.40e-006:3606:94|HCC11:8.63e-006:3238:179
NONHSAG001600	-	2	1	HCC6:3.02e-003:194:7|HCC11:1.45e-003:271:22
NONHSAG001638	-	2	1	HCC6:3.76e-003:8491:1134|HCC11:6.32e-004:12629:1266
NONHSAG001679	-	2	1	HCC6:4.80e-003:6782:853|HCC11:4.44e-006:2130:96
NONHSAG001734	+	2	1	HCC3:8.09e-002:377:1617|HCC13:6.75e-002:462:1248
NONHSAG001737	-	2	1	HCC6:2.26e-002:108:3|HCC13:3.94e-005:501:24
NONHSAG001739	-	2	1	HCC6:2.59e-002:84:3|HCC13:1.09e-003:236:13
NONHSAG001883	-	2	1	HCC7:1.45e-002:186:13|HCC8:6.87e-002:161:15
NONHSAG001917	-	2	1	HCC7:9.71e-002:429:138|HCC19:6.65e-005:897:84
NONHSAG001972	-	2	1	HCC13:8.22e-003:496:92|HCC17:1.52e-003:4019:357
NONHSAG001998	+	2	1	HCC6:9.03e-002:4:62|HCC13:2.00e-005:5:422
NONHSAG002019	-	2	1	HCC6:7.24e-005:472:25|HCC11:9.30e-007:1017:18
NONHSAG002048	-	2	1	HCC6:2.98e-003:204:12|HCC11:1.23e-002:179:19
NONHSAG002141	-	2	1	HCC6:1.41e-002:960:262|HCC11:8.19e-003:670:166
NONHSAG002224	-	2	1	HCC17:4.69e-002:2652:591|HCC19:2.90e-002:2539:643
NONHSAG002224	+	2	1	HCC13:7.79e-003:1027:6439|HCC22:5.23e-002:294:1325
NONHSAG002303	+	2	1	HCC6:3.29e-002:27:190|HCC11:2.94e-003:204:815
NONHSAG002355	+	2	1	HCC11:2.85e-002:425:1374|HCC19:4.79e-002:211:753
NONHSAG002421	+	2	1	HCC11:4.28e-002:55:236|HCC13:8.64e-006:11:853
NONHSAG002456	-	2	1	HCC6:5.72e-002:489:169|HCC11:6.39e-002:937:322
NONHSAG002635	+	2	1	HCC6:1.64e-003:118:589|HCC13:2.83e-003:58:433
NONHSAG002713	-	2	1	HCC6:2.28e-002:6457:1188|HCC11:4.08e-004:1983:307
NONHSAG002725	-	2	1	HCC6:1.50e-004:264:3|HCC11:5.40e-004:317:7
NONHSAG002846	-	2	1	HCC6:1.90e-005:902:59|HCC13:2.65e-003:546:68
NONHSAG002884	-	2	1	HCC6:9.39e-002:1445:576|HCC11:6.90e-005:2204:255
NONHSAG002972	+	2	1	HCC3:3.64e-002:11:186|HCC26:3.35e-002:16:294
NONHSAG002975	+	2	1	HCC6:8.83e-002:3:54|HCC11:3.10e-003:39:287
NONHSAG002976	+	2	1	HCC6:8.32e-005:329:6928|HCC19:1.15e-002:305:1222
NONHSAG003045	-	2	1	HCC6:3.08e-002:1096:411|HCC13:7.55e-003:991:229
NONHSAG003047	-	2	1	HCC6:9.39e-002:2805:1011|HCC13:1.33e-002:2160:565
NONHSAG003052	+	2	1	HCC11:3.04e-006:15:820|HCC19:7.00e-002:5:88
NONHSAG003081	-	2	1	HCC6:3.40e-003:3692:500|HCC11:5.40e-004:1902:319
NONHSAG003155	-	2	1	HCC7:5.63e-002:87:1|HCC17:4.52e-003:206:2
NONHSAG003253	-	2	1	HCC6:1.05e-005:420:7|HCC11:9.54e-005:388:19
NONHSAG003256	-	2	1	HCC6:2.38e-002:671:195|HCC11:3.18e-005:881:56
NONHSAG003259	-	2	1	HCC6:5.63e-004:570:99|HCC13:1.25e-003:536:61
NONHSAG003263	-	2	1	HCC11:2.14e-002:1470:458|HCC13:1.92e-002:773:247
NONHSAG003264	-	2	1	HCC11:7.73e-002:3259:904|HCC13:8.42e-002:3186:1054
NONHSAG003269	-	2	1	HCC6:1.31e-002:491:109|HCC11:2.84e-002:621:187
NONHSAG003298	-	2	1	HCC7:4.41e-003:1963:356|HCC8:9.04e-002:1135:323
NONHSAG003375	-	2	1	HCC6:8.88e-004:7582:658|HCC13:1.21e-002:4265:1073
NONHSAG003418	-	2	1	HCC7:4.47e-003:433:48|HCC13:1.26e-002:277:36
NONHSAG003427	+	2	1	HCC11:6.67e-002:182:535|HCC13:3.91e-002:4:78
NONHSAG003429	+	2	1	HCC11:2.48e-002:128:446|HCC13:8.85e-002:4:64
NONHSAG003436	-	2	1	HCC6:1.90e-005:2539:108|HCC11:2.46e-002:5477:1326
NONHSAG003437	-	2	1	HCC6:6.48e-005:4277:130|HCC11:2.46e-002:10581:2042
NONHSAG003442	-	2	1	HCC6:5.40e-003:1179:341|HCC11:5.45e-002:1645:600
NONHSAG003550	+	2	1	HCC7:5.60e-003:115:555|HCC13:9.85e-002:7:67
NONHSAG003621	+	2	1	HCC11:5.93e-005:104:1257|HCC19:1.15e-002:331:1678
NONHSAG003658	-	2	1	HCC6:6.20e-004:202:4|HCC11:7.70e-002:75:8
NONHSAG003692	-	2	1	HCC11:5.24e-002:859:319|HCC13:2.64e-003:1793:376
NONHSAG003741	-	2	1	HCC6:5.35e-004:566:47|HCC8:7.30e-002:203:26
NONHSAG003744	-	2	1	HCC6:2.71e-005:5404:149|HCC11:5.00e-005:3380:159
NONHSAG003775	+	2	1	HCC6:8.20e-002:101:303|HCC13:9.38e-003:13:180
NONHSAG003806	-	2	1	HCC7:2.03e-002:6872:1223|HCC11:1.56e-002:2938:783
NONHSAG003844	-	2	1	HCC6:8.87e-002:40995:9691|HCC25:7.89e-003:3244:436
NONHSAG003847	-	2	1	HCC6:8.76e-004:24431:56|HCC11:4.67e-005:12868:267
NONHSAG003849	-	2	1	HCC6:2.35e-004:12382:19|HCC11:3.03e-005:4479:53
NONHSAG003853	-	2	1	HCC6:2.30e-002:1859:574|HCC13:3.68e-002:985:334
NONHSAG003874	-	2	1	HCC7:2.73e-003:1881:339|HCC8:2.49e-002:1195:277
NONHSAG003924	+	2	1	HCC13:1.75e-003:434:2603|HCC19:8.87e-003:198:943
NONHSAG003929	-	2	1	HCC7:7.79e-002:1773:571|HCC8:1.68e-002:1263:278
NONHSAG003941	-	2	1	HCC7:4.29e-002:484:112|HCC8:6.39e-003:362:44
NONHSAG003964	-	2	1	HCC6:8.02e-002:591:235|HCC17:4.19e-003:1730:333
NONHSAG003978	-	2	1	HCC6:3.10e-002:218:38|HCC11:3.52e-002:108:7
NONHSAG003987	-	2	1	HCC6:2.16e-002:187:24|HCC11:2.29e-005:2145:120
NONHSAG004013	-	2	1	HCC6:9.59e-004:368:42|HCC11:1.42e-003:363:51
NONHSAG004014	-	2	1	HCC6:4.30e-002:148:19|HCC11:2.27e-002:134:14
NONHSAG004083	+	2	1	HCC11:6.02e-002:33:161|HCC19:3.62e-003:176:1070
NONHSAG004108	-	2	1	HCC6:3.91e-002:1206:391|HCC7:4.95e-002:251:44
NONHSAG004109	-	2	1	HCC6:3.62e-002:2054:651|HCC7:4.25e-003:480:72
NONHSAG004111	+	2	1	HCC3:8.91e-002:392:1494|HCC13:4.95e-003:447:2259
NONHSAG004116	-	2	1	HCC6:2.76e-004:7876:439|HCC11:1.43e-002:1354:395
NONHSAG004117	-	2	1	HCC6:1.45e-003:20405:91|HCC11:1.41e-005:3189:61
NONHSAG004171	-	2	1	HCC7:1.12e-002:210:8|HCC13:6.25e-003:242:26
NONHSAG004175	-	2	1	HCC6:3.76e-003:5113:1028|HCC11:2.55e-004:2764:359
NONHSAG004175	+	2	1	HCC13:4.03e-005:225:3206|HCC19:5.89e-003:44:467
NONHSAG004204	-	2	1	HCC6:9.43e-003:1191:339|HCC11:6.47e-002:477:171
NONHSAG004355	-	2	1	HCC6:1.60e-003:3234:724|HCC11:1.63e-002:1898:594
NONHSAG004356	-	2	1	HCC6:6.40e-002:357:97|HCC11:6.69e-002:189:42
NONHSAG004357	-	2	1	HCC6:2.52e-003:895:210|HCC11:2.67e-002:331:69
NONHSAG004410	-	2	1	HCC6:2.69e-002:4457:1270|HCC11:2.34e-002:1117:392
NONHSAG004536	-	2	1	HCC6:4.10e-006:1496:61|HCC11:3.95e-004:329:9
NONHSAG004545	-	2	1	HCC6:3.57e-002:11498:3048|HCC11:5.11e-004:13000:1246
NONHSAG004687	+	2	1	HCC13:4.33e-002:11:129|HCC25:3.91e-002:97:478
NONHSAG004806	-	2	1	HCC6:5.50e-003:7495:1069|HCC11:1.52e-004:2142:313
NONHSAG004807	-	2	1	HCC6:1.09e-003:2440:395|HCC11:1.47e-003:1004:149
NONHSAG004808	-	2	1	HCC6:2.26e-004:456:29|HCC11:4.68e-002:280:69
NONHSAG004840	-	2	1	HCC7:7.44e-002:847:268|HCC8:3.19e-002:544:122
NONHSAG004854	-	2	1	HCC6:1.59e-005:417:7|HCC13:3.33e-003:268:24
NONHSAG004885	-	2	1	HCC6:7.22e-002:938:325|HCC13:1.63e-002:2607:733
NONHSAG004962	+	2	1	HCC11:1.11e-002:212:767|HCC19:3.44e-002:3:122
NONHSAG005017	+	2	1	HCC6:2.69e-002:125:467|HCC11:3.64e-002:211:660
NONHSAG005074	+	2	1	HCC6:3.93e-002:28:173|HCC11:6.57e-002:28:151
NONHSAG005080	-	2	1	HCC13:3.13e-002:3992:1217|HCC19:1.35e-002:1908:442
NONHSAG005081	-	2	1	HCC6:7.06e-002:4497:1621|HCC19:2.40e-003:7058:929
NONHSAG005091	-	2	1	HCC6:8.32e-002:107:16|HCC13:2.63e-002:216:31
NONHSAG005093	-	2	1	HCC6:4.14e-002:165:28|HCC13:3.41e-003:547:69
NONHSAG005108	-	2	1	HCC6:1.50e-002:847:208|HCC11:8.37e-003:906:219
NONHSAG005139	+	2	1	HCC11:5.93e-005:202:2392|HCC19:1.34e-002:123:558
NONHSAG005244	-	2	1	HCC6:5.06e-004:1018:191|HCC11:5.01e-002:592:206
NONHSAG005267	-	2	1	HCC6:8.02e-004:787:104|HCC11:6.09e-004:474:62
NONHSAG005269	-	2	1	HCC6:4.76e-004:635:81|HCC11:1.03e-002:410:82
NONHSAG005304	+	2	1	HCC6:1.40e-002:670:2656|HCC19:4.71e-002:422:1440
NONHSAG005321	-	2	1	HCC8:3.98e-002:2166:462|HCC13:7.49e-003:5067:1081
NONHSAG005437	-	2	1	HCC6:3.29e-002:169:23|HCC13:1.38e-002:514:134
NONHSAG005516	-	2	1	HCC6:2.05e-002:116:3|HCC11:5.04e-005:390:2
NONHSAG005579	+	2	1	HCC6:5.80e-002:327:862|HCC11:5.61e-002:138:433
NONHSAG005671	+	2	1	HCC13:1.40e-004:193:2591|HCC24:2.40e-002:93:615
NONHSAG005685	-	2	1	HCC13:2.39e-002:1442:395|HCC22:2.69e-004:1310:53
NONHSAG005756	-	2	1	HCC6:9.07e-003:1345:329|HCC11:8.69e-002:1561:609
NONHSAG005757	-	2	1	HCC6:1.72e-003:844:180|HCC11:1.74e-002:1198:354
NONHSAG005796	+	2	1	HCC6:3.81e-004:7:253|HCC19:1.57e-002:3:166
NONHSAG005858	-	2	1	HCC7:6.23e-002:133:15|HCC13:5.20e-002:115:14
NONHSAG005930	+	2	1	HCC11:9.21e-002:3:52|HCC13:4.22e-002:1:50
NONHSAG005957	-	2	1	HCC7:4.13e-002:223:37|HCC17:3.25e-002:275:52
NONHSAG005957	+	2	1	HCC6:3.42e-005:93:1030|HCC19:7.92e-003:43:412
NONHSAG005958	-	2	1	HCC7:1.74e-002:210:17|HCC17:6.63e-002:342:75
NONHSAG005958	+	2	1	HCC6:2.30e-002:121:477|HCC19:3.15e-002:38:257
NONHSAG005960	-	2	1	HCC7:1.99e-003:405:42|HCC17:4.39e-005:779:53
NONHSAG005960	+	2	1	HCC6:8.61e-005:151:1050|HCC19:4.01e-003:37:350
NONHSAG005962	-	2	1	HCC7:2.78e-003:270:10|HCC11:1.88e-006:642:6
NONHSAG005978	-	2	1	HCC7:3.22e-002:232:31|HCC17:1.52e-003:547:39
NONHSAG005979	-	2	1	HCC7:7.11e-003:397:45|HCC17:4.25e-003:527:56
NONHSAG005980	-	2	1	HCC7:8.27e-002:204:37|HCC17:3.28e-003:393:27
NONHSAG005981	-	2	1	HCC7:7.04e-003:246:8|HCC17:2.70e-002:457:57
NONHSAG005982	-	2	1	HCC7:1.25e-002:260:31|HCC17:2.88e-003:370:34
NONHSAG005982	+	2	1	HCC11:8.63e-002:43:161|HCC13:7.87e-004:96:617
NONHSAG005984	+	2	1	HCC6:1.95e-002:42:241|HCC19:1.34e-002:19:188
NONHSAG006074	-	2	1	HCC6:3.12e-003:1175:241|HCC11:2.64e-003:4284:888
NONHSAG006100	-	2	1	HCC8:8.40e-002:3966:1095|HCC13:4.01e-002:34115:5184
NONHSAG006183	+	2	1	HCC7:1.47e-002:212:818|HCC25:3.68e-003:81:651
NONHSAG006184	+	2	1	HCC7:2.91e-002:229:800|HCC25:4.94e-003:155:875
NONHSAG006368	-	2	1	HCC6:1.06e-002:1617:505|HCC11:7.09e-004:1739:319
NONHSAG006474	-	2	1	HCC7:7.01e-002:5279:1275|HCC8:4.76e-002:4675:974
NONHSAG006475	-	2	1	HCC7:4.50e-002:2580:658|HCC8:4.38e-002:2308:464
NONHSAG006582	+	2	1	HCC13:5.49e-002:584:1570|HCC19:7.56e-002:205:621
NONHSAG006637	-	2	1	HCC7:9.92e-003:391:52|HCC8:2.97e-002:227:24
NONHSAG006638	-	2	1	HCC7:4.50e-002:213:37|HCC8:9.35e-002:122:6
NONHSAG006645	-	2	1	HCC6:2.04e-002:191:31|HCC11:5.77e-003:263:34
NONHSAG006646	-	2	1	HCC6:5.60e-002:102:14|HCC11:6.39e-002:191:35
NONHSAG006762	+	2	1	HCC7:3.93e-002:61:339|HCC8:6.90e-002:332:1264
NONHSAG006763	+	2	1	HCC7:3.36e-003:126:665|HCC8:9.61e-002:773:2896
NONHSAG006792	+	2	1	HCC13:1.11e-004:19:451|HCC19:1.27e-002:57:403
NONHSAG006793	+	2	1	HCC13:1.79e-002:10:179|HCC19:4.09e-002:12:156
NONHSAG006883	-	2	1	HCC6:1.89e-005:526:28|HCC11:5.11e-004:371:26
NONHSAG006933	-	2	1	HCC11:3.92e-004:300:7|HCC19:6.48e-004:645:101
NONHSAG006936	-	2	1	HCC7:1.25e-002:311:31|HCC11:2.38e-006:768:5
NONHSAG006947	-	2	1	HCC11:3.76e-002:294:58|HCC19:5.20e-003:490:78
NONHSAG007006	-	2	1	HCC7:7.37e-002:307:73|HCC11:8.25e-002:280:73
NONHSAG007016	-	2	1	HCC6:8.42e-002:574:225|HCC13:6.23e-002:629:228
NONHSAG007050	-	2	1	HCC7:1.10e-002:359:59|HCC17:6.94e-004:256:2
NONHSAG007076	-	2	1	HCC6:4.58e-004:446:19|HCC22:1.48e-002:357:19
NONHSAG007084	-	2	1	HCC6:5.51e-004:4077:349|HCC11:6.58e-004:1483:165
NONHSAG007141	+	2	1	HCC6:2.33e-002:3:100|HCC26:3.35e-002:40:287
NONHSAG007262	+	2	1	HCC13:7.54e-003:1750:15734|HCC19:2.96e-004:18:475
NONHSAG007305	+	2	1	HCC11:1.03e-002:8:166|HCC19:4.97e-003:28:297
NONHSAG007306	+	2	1	HCC11:2.48e-004:10:249|HCC19:6.09e-005:64:728
NONHSAG007320	+	2	1	HCC6:7.64e-003:154:742|HCC13:5.35e-002:40:206
NONHSAG007374	+	2	1	HCC11:1.76e-006:28:1446|HCC22:9.60e-004:106:903
NONHSAG007376	+	2	1	HCC11:3.47e-006:46:1090|HCC22:3.21e-002:147:789
NONHSAG007380	+	2	1	HCC13:2.73e-003:38:414|HCC19:1.94e-002:1:135
NONHSAG007383	-	2	1	HCC7:1.23e-002:415:73|HCC11:8.36e-002:156:39
NONHSAG007396	+	2	1	HCC6:9.64e-002:12:101|HCC11:5.53e-002:92:360
NONHSAG007400	-	2	1	HCC6:3.03e-002:431:126|HCC13:8.64e-006:976:70
NONHSAG007425	-	2	1	HCC6:8.64e-006:1327:44|HCC11:1.07e-002:125:8
NONHSAG007426	-	2	1	HCC6:3.34e-002:15312:3625|HCC11:7.71e-002:5935:2038
NONHSAG007431	-	2	1	HCC7:7.49e-002:3565:1015|HCC13:6.95e-002:21308:4051
NONHSAG007503	-	2	1	HCC6:2.14e-003:908:171|HCC13:1.65e-003:3313:440
NONHSAG007557	+	2	1	HCC6:6.49e-003:7:153|HCC11:2.45e-003:31:340
NONHSAG007619	+	2	1	HCC6:6.42e-002:182:524|HCC13:1.42e-004:92:878
NONHSAG007695	+	2	1	HCC11:1.11e-003:9:267|HCC13:9.62e-002:9:80
NONHSAG007702	-	2	1	HCC6:1.04e-002:586:147|HCC11:4.75e-002:482:154
NONHSAG007729	-	2	1	HCC19:8.86e-005:3623:121|HCC25:3.88e-004:1147:76
NONHSAG007740	+	2	1	HCC6:5.44e-003:134:599|HCC13:4.17e-002:135:431
NONHSAG007742	+	2	1	HCC6:4.01e-002:70:291|HCC13:7.41e-002:79:284
NONHSAG007774	+	2	1	HCC6:1.63e-003:237:1347|HCC11:4.36e-004:181:1174
NONHSAG007775	+	2	1	HCC6:4.29e-003:87:458|HCC11:2.04e-004:54:500
NONHSAG007992	+	2	1	HCC13:4.59e-003:154:671|HCC19:2.14e-002:224:814
NONHSAG008050	-	2	1	HCC7:1.27e-002:1400:337|HCC13:4.79e-004:2324:277
NONHSAG008051	-	2	1	HCC7:1.56e-002:413:52|HCC13:1.05e-002:313:41
NONHSAG008057	-	2	1	HCC7:3.09e-002:220:28|HCC17:2.79e-002:343:62
NONHSAG008135	-	2	1	HCC7:2.78e-003:420:49|HCC17:6.08e-002:529:134
NONHSAG008163	+	2	1	HCC6:1.05e-003:10:267|HCC11:7.01e-002:20:114
NONHSAG008189	+	2	1	HCC13:3.09e-002:10:107|HCC19:9.95e-003:85:451
NONHSAG008216	-	2	1	HCC6:3.59e-004:2878:475|HCC11:5.08e-005:7063:159
NONHSAG008217	-	2	1	HCC6:4.02e-003:6091:918|HCC11:9.93e-005:8298:175
NONHSAG008379	-	2	1	HCC6:8.17e-004:197:1|HCC11:3.03e-006:656:7
NONHSAG008426	-	2	1	HCC7:6.22e-002:2837:794|HCC11:4.99e-002:4440:1550
NONHSAG008427	-	2	1	HCC11:5.51e-002:573:214|HCC19:7.70e-002:1113:346
NONHSAG008430	-	2	1	HCC11:7.24e-002:2487:803|HCC19:9.63e-002:5607:1430
NONHSAG008487	+	2	1	HCC6:9.03e-003:77:370|HCC11:6.41e-004:118:819
NONHSAG008489	+	2	1	HCC6:6.08e-003:327:1478|HCC11:1.21e-003:356:1883
NONHSAG008491	-	2	1	HCC6:4.00e-003:7241:993|HCC11:3.72e-002:8121:1954
NONHSAG008492	-	2	1	HCC6:3.45e-004:1938:305|HCC11:8.42e-003:2542:629
NONHSAG008493	-	2	1	HCC6:5.61e-004:2744:428|HCC11:3.67e-002:3579:935
NONHSAG008562	-	2	1	HCC6:5.15e-004:243:16|HCC11:1.61e-006:1133:8
NONHSAG008752	-	2	1	HCC6:9.72e-002:1221:485|HCC11:8.31e-005:2280:275
NONHSAG008760	+	2	1	HCC6:3.93e-003:12:187|HCC19:1.85e-005:12:547
NONHSAG008766	+	2	1	HCC6:3.33e-002:266:765|HCC19:3.96e-004:71:706
NONHSAG008768	+	2	1	HCC6:7.87e-002:181:508|HCC19:7.20e-004:55:520
NONHSAG008792	+	2	1	HCC6:9.47e-003:53:311|HCC11:1.45e-002:56:309
NONHSAG008884	+	2	1	HCC6:7.86e-007:6:788|HCC19:1.61e-002:49:339
NONHSAG008894	-	2	1	HCC7:8.65e-005:484:1|HCC17:5.96e-003:215:6
NONHSAG009027	+	2	1	HCC6:3.18e-006:22:1027|HCC11:1.83e-003:59:367
NONHSAG009110	-	2	1	HCC7:3.84e-002:352:69|HCC11:6.65e-004:257:8
NONHSAG009115	-	2	1	HCC6:5.51e-003:520:111|HCC11:2.98e-003:1409:293
NONHSAG009135	-	2	1	HCC7:2.92e-002:205:22|HCC8:3.65e-002:179:18
NONHSAG009136	-	2	1	HCC7:1.29e-003:571:80|HCC8:1.08e-002:635:88
NONHSAG009142	-	2	1	HCC6:5.03e-003:301:35|HCC11:1.63e-004:580:68
NONHSAG009217	-	2	1	HCC7:7.37e-002:4766:1408|HCC11:3.71e-003:4032:763
NONHSAG009309	+	2	1	HCC6:7.79e-006:5:654|HCC11:2.91e-003:63:407
NONHSAG009396	+	2	1	HCC6:6.65e-002:101:330|HCC19:4.83e-002:72:330
NONHSAG009416	-	2	1	HCC7:7.91e-003:5560:880|HCC11:7.96e-003:15507:1895
NONHSAG009473	-	2	1	HCC6:2.32e-002:3953:1077|HCC11:9.12e-002:1454:585
NONHSAG009481	+	2	1	HCC6:2.58e-005:17:505|HCC11:6.76e-003:95:505
NONHSAG009516	+	2	1	HCC6:9.22e-003:47:313|HCC13:3.23e-003:1:185
NONHSAG009529	-	2	1	HCC7:8.12e-002:1497:465|HCC8:7.68e-002:1269:364
NONHSAG009540	-	2	1	HCC6:6.12e-003:1478:401|HCC11:7.51e-004:5982:530
NONHSAG009541	-	2	1	HCC6:7.50e-003:2759:685|HCC11:3.92e-004:6250:472
NONHSAG009588	+	2	1	HCC6:2.52e-002:20:159|HCC11:1.37e-005:95:1101
NONHSAG009589	-	2	1	HCC7:3.86e-002:143:8|HCC17:8.06e-004:370:9
NONHSAG009616	-	2	1	HCC7:4.78e-004:1312:146|HCC8:2.58e-002:891:205
NONHSAG009619	-	2	1	HCC7:1.11e-002:230:18|HCC11:5.54e-002:208:49
NONHSAG009621	-	2	1	HCC7:2.58e-002:186:15|HCC11:8.25e-002:194:47
NONHSAG009660	-	2	1	HCC6:5.26e-002:66:2|HCC11:6.58e-004:279:13
NONHSAG009673	-	2	1	HCC6:7.71e-002:468:167|HCC11:1.29e-005:1449:98
NONHSAG009675	-	2	1	HCC6:8.47e-002:316:109|HCC11:3.47e-006:1132:62
NONHSAG009679	-	2	1	HCC6:8.47e-002:308:106|HCC11:5.20e-005:1716:122
NONHSAG009704	-	2	1	HCC6:4.70e-005:8193:47|HCC11:2.40e-004:11016:241
NONHSAG009705	-	2	1	HCC6:5.12e-005:9910:48|HCC11:1.09e-004:9634:175
NONHSAG009722	-	2	1	HCC7:1.52e-002:1613:350|HCC8:3.67e-003:859:144
NONHSAG009722	+	2	1	HCC6:4.10e-006:78:1119|HCC15:8.42e-002:485:3624
NONHSAG009736	+	2	1	HCC6:1.44e-004:6:360|HCC7:9.18e-002:165:482
NONHSAG009777	-	2	1	HCC7:2.91e-002:852:202|HCC8:7.30e-002:523:145
NONHSAG009873	-	2	1	HCC6:7.11e-005:384:21|HCC11:5.38e-004:1978:279
NONHSAG009878	+	2	1	HCC6:4.19e-002:7:100|HCC26:7.44e-003:20:372
NONHSAG009911	+	2	1	HCC6:2.71e-004:99:974|HCC11:5.20e-004:159:942
NONHSAG009992	-	2	1	HCC6:6.82e-002:83:8|HCC11:1.93e-002:876:252
NONHSAG010109	-	2	1	HCC10:7.00e-003:294:34|HCC11:5.68e-006:2620:98
NONHSAG010168	-	2	1	HCC6:3.31e-002:118:10|HCC11:8.80e-002:117:19
NONHSAG010262	+	2	1	HCC6:5.27e-002:17:136|HCC13:4.79e-002:2:61
NONHSAG010276	+	2	1	HCC13:4.07e-002:58:284|HCC26:5.14e-002:46:336
NONHSAG010360	-	2	1	HCC6:2.47e-003:19248:549|HCC11:6.55e-002:13413:3338
NONHSAG010362	-	2	1	HCC6:3.79e-004:2775:403|HCC13:2.62e-002:3639:831
NONHSAG010363	-	2	1	HCC6:1.50e-003:3466:580|HCC13:5.44e-003:4266:960
NONHSAG010375	-	2	1	HCC7:5.04e-002:1128:391|HCC8:3.42e-002:730:182
NONHSAG010431	-	2	1	HCC6:3.94e-003:5806:922|HCC7:8.16e-003:4894:869
NONHSAG010432	-	2	1	HCC6:6.95e-003:16255:2570|HCC7:2.32e-002:13162:2579
NONHSAG010464	-	2	1	HCC7:1.43e-004:499:27|HCC8:1.09e-002:358:39
NONHSAG010477	-	2	1	HCC7:6.05e-002:222:44|HCC11:4.31e-002:192:35
NONHSAG010553	+	2	1	HCC6:1.61e-002:14:222|HCC11:5.12e-006:18:1057
NONHSAG010568	+	2	1	HCC6:1.43e-002:111:436|HCC11:6.08e-002:344:961
NONHSAG010586	+	2	1	HCC6:9.50e-003:4:131|HCC13:4.94e-002:7:88
NONHSAG010590	-	2	1	HCC7:8.16e-002:204:45|HCC13:4.87e-002:194:37
NONHSAG010643	+	2	1	HCC6:9.22e-003:1:91|HCC11:5.25e-002:38:166
NONHSAG010645	+	2	1	HCC6:5.33e-006:41:1177|HCC13:3.48e-002:422:1381
NONHSAG010647	-	2	1	HCC7:4.49e-002:1113:403|HCC8:4.22e-006:778:6
NONHSAG010647	+	2	1	HCC11:1.93e-004:222:1518|HCC13:3.64e-006:5:960
NONHSAG010650	+	2	1	HCC13:1.55e-003:592:5959|HCC25:4.98e-002:423:1645
NONHSAG010657	-	2	1	HCC6:2.16e-002:256:44|HCC11:5.63e-002:201:49
NONHSAG010658	-	2	1	HCC6:1.51e-002:158:11|HCC11:5.12e-002:156:26
NONHSAG010716	+	2	1	HCC6:6.80e-005:294:2650|HCC13:3.34e-002:286:933
NONHSAG010723	-	2	1	HCC7:1.47e-002:200:11|HCC11:1.69e-002:423:107
NONHSAG010727	-	2	1	HCC6:1.57e-004:1523:210|HCC11:2.95e-002:1147:383
NONHSAG010848	+	2	1	HCC6:2.05e-002:260:879|HCC19:4.46e-003:48:431
NONHSAG010914	+	2	1	HCC11:5.40e-005:1:280|HCC13:6.71e-002:9:86
NONHSAG011188	-	2	1	HCC11:1.09e-004:460:18|HCC17:3.98e-002:143:4
NONHSAG011189	+	2	1	HCC13:2.15e-003:34:417|HCC19:3.89e-006:8:1346
NONHSAG011190	+	2	1	HCC13:9.59e-002:7:77|HCC19:1.71e-002:5:128
NONHSAG011331	-	2	1	HCC7:3.36e-002:468:111|HCC13:6.57e-002:325:94
NONHSAG011368	+	2	1	HCC6:5.05e-004:59:471|HCC13:2.18e-003:359:1839
NONHSAG011382	-	2	1	HCC6:1.01e-002:166:13|HCC7:1.95e-002:242:27
NONHSAG011396	-	2	1	HCC6:1.33e-005:577:5|HCC11:1.27e-005:3594:109
NONHSAG011397	-	2	1	HCC6:5.53e-006:2601:27|HCC11:9.68e-005:9791:131
NONHSAG011412	-	2	1	HCC6:1.46e-002:637:195|HCC11:2.75e-002:1835:538
NONHSAG011413	-	2	1	HCC6:1.68e-002:1131:294|HCC11:4.24e-002:2157:735
NONHSAG011414	-	2	1	HCC6:2.16e-002:702:222|HCC11:8.77e-002:703:268
NONHSAG011415	-	2	1	HCC6:4.41e-003:486:94|HCC11:6.25e-002:839:300
NONHSAG011560	-	2	1	HCC13:3.84e-003:187:6|HCC25:9.88e-003:2447:424
NONHSAG011571	-	2	1	HCC7:8.77e-003:528:98|HCC13:9.07e-003:489:95
NONHSAG011599	-	2	1	HCC7:2.41e-003:303:11|HCC17:5.44e-003:438:26
NONHSAG011610	-	2	1	HCC6:4.99e-006:854:19|HCC11:2.53e-006:3241:109
NONHSAG011612	-	2	1	HCC6:5.16e-003:161:1|HCC11:3.06e-004:304:12
NONHSAG011686	-	2	1	HCC3:4.78e-003:483:19|HCC11:4.32e-006:874:39
NONHSAG011686	+	2	1	HCC6:5.10e-003:3:170|HCC13:9.08e-002:11:84
NONHSAG011835	+	2	1	HCC6:3.01e-003:58:347|HCC11:2.49e-002:10:143
NONHSAG011836	+	2	1	HCC6:1.04e-003:12:320|HCC11:3.67e-003:3:145
NONHSAG011867	+	2	1	HCC6:6.52e-003:410:1532|HCC11:2.09e-004:572:4628
NONHSAG011905	+	2	1	HCC6:9.67e-002:47:181|HCC11:6.28e-004:29:358
NONHSAG011985	-	2	1	HCC6:4.41e-007:1498:21|HCC11:2.14e-006:824:26
NONHSAG011986	-	2	1	HCC6:1.11e-006:1695:18|HCC11:1.61e-005:714:9
NONHSAG012015	+	2	1	HCC11:2.64e-004:736:5249|HCC19:3.21e-005:36:632
NONHSAG012016	+	2	1	HCC11:1.93e-004:159:1243|HCC19:4.40e-003:5:267
NONHSAG012085	-	2	1	HCC6:7.53e-002:792:308|HCC13:6.83e-002:574:194
NONHSAG012105	-	2	1	HCC6:7.97e-002:71:4|HCC11:7.61e-004:275:14
NONHSAG012109	-	2	1	HCC6:1.98e-002:7613:1255|HCC11:4.41e-003:3660:656
NONHSAG012110	-	2	1	HCC6:6.05e-003:2575:563|HCC11:3.11e-003:1779:428
NONHSAG012146	-	2	1	HCC7:2.21e-002:508:119|HCC13:1.13e-003:1472:274
NONHSAG012158	+	2	1	HCC6:9.11e-003:41:302|HCC11:9.46e-002:31:156
NONHSAG012215	-	2	1	HCC7:4.35e-002:128:7|HCC8:4.69e-002:113:4
NONHSAG012225	-	2	1	HCC6:4.30e-003:183:10|HCC11:1.83e-004:390:11
NONHSAG012300	-	2	1	HCC6:1.96e-002:117:6|HCC11:2.26e-002:100:2
NONHSAG012362	-	2	1	HCC6:2.97e-003:409:46|HCC11:6.41e-005:1315:206
NONHSAG012385	-	2	1	HCC6:3.57e-004:360:7|HCC11:9.99e-002:267:78
NONHSAG012478	-	2	1	HCC6:4.86e-003:476:94|HCC11:6.82e-002:134:20
NONHSAG012494	-	2	1	HCC11:4.95e-002:300:80|HCC13:2.16e-002:516:142
NONHSAG012497	-	2	1	HCC11:2.35e-002:339:88|HCC13:9.91e-002:533:200
NONHSAG012539	-	2	1	HCC6:2.32e-003:1053:202|HCC11:5.30e-003:413:51
NONHSAG012557	-	2	1	HCC8:2.82e-003:349:2|HCC11:2.60e-004:364:7
NONHSAG012585	+	2	1	HCC11:7.76e-002:35:174|HCC19:4.50e-003:211:964
NONHSAG012651	-	2	1	HCC6:5.72e-004:6167:569|HCC11:7.76e-002:2837:970
NONHSAG012671	-	2	1	HCC11:2.26e-002:112:1|HCC19:1.80e-002:540:123
NONHSAG013092	+	2	1	HCC6:6.75e-002:12:103|HCC11:8.21e-004:105:800
NONHSAG013109	-	2	1	HCC6:7.60e-003:443:99|HCC11:1.26e-002:2296:672
NONHSAG013312	+	2	1	HCC11:1.22e-003:405:2855|HCC19:2.63e-003:568:10717
NONHSAG013353	-	2	1	HCC7:6.38e-004:1311:170|HCC8:3.71e-002:678:171
NONHSAG013524	+	2	1	HCC6:2.45e-004:222:1306|HCC11:5.39e-005:280:3166
NONHSAG013526	+	2	1	HCC6:1.78e-002:3:93|HCC11:9.54e-005:9:388
NONHSAG013530	+	2	1	HCC6:6.70e-002:3:72|HCC11:1.58e-002:13:146
NONHSAG013531	+	2	1	HCC6:1.56e-002:12:162|HCC11:1.16e-004:28:448
NONHSAG013533	+	2	1	HCC6:1.09e-002:8:159|HCC11:5.58e-005:48:657
NONHSAG013604	+	2	1	HCC6:1.02e-002:714:2941|HCC13:1.13e-006:9:1037
NONHSAG013605	+	2	1	HCC6:1.57e-002:98:418|HCC13:1.28e-002:2:126
NONHSAG013706	-	2	1	HCC7:1.89e-002:128:4|HCC17:2.59e-003:266:15
NONHSAG013711	+	2	1	HCC6:1.62e-003:1:216|HCC11:1.63e-005:34:696
NONHSAG013821	+	2	1	HCC6:8.88e-004:8:268|HCC13:5.23e-002:11:132
NONHSAG013910	-	2	1	HCC11:3.03e-004:349:5|HCC25:6.03e-004:373:9
NONHSAG013911	+	2	1	HCC6:4.10e-002:130:417|HCC13:2.60e-002:1:88
NONHSAG013949	+	2	1	HCC6:1.82e-002:785:2574|HCC13:9.10e-002:312:811
NONHSAG013951	+	2	1	HCC13:2.33e-003:5:210|HCC19:8.03e-003:10:220
NONHSAG014026	+	2	1	HCC6:6.34e-003:355:1342|HCC11:9.60e-002:1102:2938
NONHSAG014037	+	2	1	HCC6:9.56e-002:23:110|HCC13:5.71e-002:33:163
NONHSAG014087	-	2	1	HCC8:4.05e-003:204:1|HCC11:7.70e-002:186:39
NONHSAG014091	-	2	1	HCC3:4.75e-002:155:1|HCC8:7.09e-002:221:26
NONHSAG014098	+	2	1	HCC6:5.17e-003:13:201|HCC13:5.52e-002:11:98
NONHSAG014162	+	2	1	HCC6:6.60e-002:111:367|HCC13:2.61e-002:46:286
NONHSAG014176	-	2	1	HCC7:7.12e-002:1115:356|HCC8:8.14e-002:590:161
NONHSAG014189	+	2	1	HCC6:7.72e-004:322:1852|HCC11:4.42e-002:285:816
NONHSAG014202	+	2	1	HCC6:1.17e-002:67:387|HCC11:9.71e-003:213:768
NONHSAG014203	+	2	1	HCC6:7.35e-002:67:250|HCC11:9.45e-002:168:458
NONHSAG014267	+	2	1	HCC6:6.95e-002:143:420|HCC7:9.29e-002:569:1635
NONHSAG014436	-	2	1	HCC7:2.85e-003:420:38|HCC8:4.76e-002:337:69
NONHSAG014579	-	2	1	HCC6:4.20e-002:207:28|HCC11:2.43e-002:89:5
NONHSAG014586	+	2	1	HCC6:2.57e-002:2:86|HCC13:6.76e-002:2:78
NONHSAG014799	+	2	1	HCC6:4.32e-006:2:484|HCC13:9.44e-003:3:149
NONHSAG014904	+	2	1	HCC6:9.09e-002:101:332|HCC13:6.25e-002:136:451
NONHSAG015002	-	2	1	HCC7:4.56e-003:241:6|HCC13:4.01e-002:503:169
NONHSAG015118	-	2	1	HCC7:1.27e-003:805:83|HCC17:3.49e-003:1711:261
NONHSAG015135	-	2	1	HCC7:8.27e-003:282:25|HCC11:2.58e-002:265:54
NONHSAG015283	-	2	1	HCC15:8.42e-002:763:145|HCC19:2.10e-002:1500:420
NONHSAG015408	-	2	1	HCC7:6.23e-002:140:17|HCC11:4.92e-003:804:205
NONHSAG015411	-	2	1	HCC7:9.29e-002:216:39|HCC11:8.19e-004:822:158
NONHSAG015427	-	2	1	HCC11:2.32e-003:366:33|HCC19:9.70e-002:214:50
NONHSAG015462	-	2	1	HCC7:1.45e-002:335:41|HCC11:3.82e-002:335:88
NONHSAG015463	-	2	1	HCC7:2.38e-003:346:20|HCC17:4.76e-002:1096:264
NONHSAG015464	-	2	1	HCC7:8.27e-003:209:11|HCC17:3.33e-002:930:216
NONHSAG015506	-	2	1	HCC7:1.69e-002:284:28|HCC17:2.70e-002:740:180
NONHSAG015629	-	2	1	HCC7:2.78e-003:270:7|HCC17:4.39e-005:779:47
NONHSAG015732	+	2	1	HCC6:2.72e-003:52:397|HCC11:9.54e-005:267:3363
NONHSAG015733	+	2	1	HCC6:5.43e-003:170:663|HCC11:5.90e-004:556:4347
NONHSAG015735	-	2	1	HCC7:5.64e-005:763:44|HCC17:6.94e-004:1739:214
NONHSAG015736	-	2	1	HCC7:4.48e-002:136:3|HCC17:5.90e-003:463:59
NONHSAG015771	-	2	1	HCC7:1.89e-002:1294:327|HCC8:1.78e-002:721:157
NONHSAG015771	+	2	1	HCC6:1.76e-002:1198:4545|HCC15:9.17e-002:313:1192
NONHSAG015810	-	2	1	HCC7:1.84e-002:211:14|HCC11:4.09e-004:820:134
NONHSAG015815	+	2	1	HCC6:1.16e-003:18:249|HCC11:4.21e-003:143:762
NONHSAG015901	+	2	1	HCC6:9.18e-002:87:288|HCC11:5.98e-002:271:732
NONHSAG015923	-	2	1	HCC7:9.18e-002:1584:562|HCC8:1.85e-003:1017:128
NONHSAG015923	+	2	1	HCC6:1.11e-006:45:973|HCC26:2.55e-002:346:2005
NONHSAG015927	+	2	1	HCC6:4.14e-003:11:214|HCC26:1.96e-002:66:470
NONHSAG015932	+	2	1	HCC6:3.48e-003:2:159|HCC26:6.50e-002:45:282
NONHSAG016102	+	2	1	HCC6:6.80e-003:275:1054|HCC13:1.24e-002:493:2125
NONHSAG016103	-	2	1	HCC7:3.30e-002:565:129|HCC8:3.47e-002:446:93
NONHSAG016118	-	2	1	HCC7:6.78e-005:400:6|HCC17:1.48e-005:803:5
NONHSAG016155	+	2	1	HCC6:3.12e-003:93:462|HCC13:1.36e-006:5:843
NONHSAG016213	+	2	1	HCC13:1.07e-003:46:381|HCC19:6.51e-004:27:377
NONHSAG016297	-	2	1	HCC7:1.73e-002:117:1|HCC17:1.27e-002:191:1
NONHSAG016299	+	2	1	HCC6:1.05e-002:872:3958|HCC13:8.60e-004:209:1268
NONHSAG016301	+	2	1	HCC6:1.27e-002:533:2309|HCC13:1.11e-002:97:490
NONHSAG016302	+	2	1	HCC6:2.60e-002:7741:48371|HCC13:4.07e-002:2558:10373
NONHSAG016303	+	2	1	HCC6:1.60e-003:791:7446|HCC13:2.17e-003:222:1232
NONHSAG016305	+	2	1	HCC6:1.99e-004:152:985|HCC13:9.07e-002:25:142
NONHSAG016307	+	2	1	HCC6:6.65e-005:38:505|HCC13:9.04e-002:9:77
NONHSAG016560	-	2	1	HCC7:7.98e-003:5060:1018|HCC11:7.20e-002:1583:612
NONHSAG016585	-	2	1	HCC7:3.96e-002:202:25|HCC13:9.59e-002:342:107
NONHSAG016783	-	2	1	HCC6:3.89e-002:756:265|HCC13:1.43e-002:435:72
NONHSAG016785	+	2	1	HCC11:4.86e-003:70:402|HCC19:6.54e-002:41:234
NONHSAG016825	-	2	1	HCC7:1.83e-003:1194:197|HCC8:1.66e-003:766:113
NONHSAG016825	+	2	1	HCC6:3.17e-005:56:685|HCC15:4.54e-002:205:1000
NONHSAG016903	-	2	1	HCC6:7.35e-003:248:34|HCC11:3.16e-002:168:34
NONHSAG016915	+	2	1	HCC3:9.21e-002:157:647|HCC13:4.79e-004:169:1073
NONHSAG016950	+	2	1	HCC6:7.57e-005:534:13032|HCC11:8.17e-002:1661:5964
NONHSAG016951	+	2	1	HCC6:2.82e-006:29:1099|HCC11:7.86e-004:207:1383
NONHSAG016966	-	2	1	HCC7:5.60e-003:289:20|HCC17:6.09e-003:360:34
NONHSAG016968	-	2	1	HCC13:9.19e-002:208:45|HCC19:5.57e-002:2019:574
NONHSAG016999	-	2	1	HCC6:3.45e-004:367:22|HCC11:1.06e-003:438:28
NONHSAG017001	-	2	1	HCC6:6.88e-004:440:24|HCC11:1.45e-005:951:81
NONHSAG017002	-	2	1	HCC6:5.36e-003:115:1|HCC11:1.07e-003:191:11
NONHSAG017127	+	2	1	HCC6:6.47e-006:79:1748|HCC11:3.47e-006:75:1123
NONHSAG017128	+	2	1	HCC6:4.07e-002:1:53|HCC11:5.82e-002:1:56
NONHSAG017288	+	2	1	HCC7:1.61e-002:431:1661|HCC13:3.01e-004:10:497
NONHSAG017301	-	2	1	HCC6:4.97e-003:153:1|HCC19:1.71e-003:504:70
NONHSAG017306	+	2	1	HCC6:5.10e-002:210:595|HCC13:3.67e-002:380:1159
NONHSAG017390	-	2	1	HCC7:1.51e-002:240:13|HCC8:9.92e-002:135:11
NONHSAG017592	-	2	1	HCC7:1.37e-003:641:76|HCC8:3.51e-002:306:39
NONHSAG017635	+	2	1	HCC6:7.23e-007:3:1603|HCC13:3.03e-005:7:462
NONHSAG017662	+	2	1	HCC10:1.98e-004:22:1543|HCC22:5.70e-004:14:314
NONHSAG017701	-	2	1	HCC11:1.76e-004:300:28|HCC19:7.93e-002:139:13
NONHSAG017759	-	2	1	HCC7:4.76e-002:394:90|HCC17:8.84e-002:711:176
NONHSAG017898	-	2	1	HCC6:1.12e-003:2646:424|HCC11:6.42e-003:1940:438
NONHSAG017899	-	2	1	HCC6:2.62e-003:11372:1565|HCC11:4.72e-002:5461:1442
NONHSAG018088	-	2	1	HCC6:6.84e-002:56:4|HCC11:9.30e-007:1728:20
NONHSAG018093	-	2	1	HCC6:4.31e-004:246:2|HCC11:3.37e-005:754:54
NONHSAG018108	+	2	1	HCC6:1.50e-002:29:243|HCC26:5.14e-003:99:688
NONHSAG018109	-	2	1	HCC7:1.45e-002:255:18|HCC8:7.92e-002:122:7
NONHSAG018121	+	2	1	HCC7:2.91e-002:223:869|HCC13:1.30e-004:248:1860
NONHSAG018128	-	2	1	HCC6:1.11e-006:5152:41|HCC15:1.61e-003:885:55
NONHSAG018159	+	2	1	HCC19:2.15e-002:132:549|HCC21:4.21e-003:42:516
NONHSAG018196	+	2	1	HCC6:8.58e-002:85:288|HCC11:5.79e-002:122:374
NONHSAG018227	+	2	1	HCC6:5.63e-002:782:2324|HCC11:2.70e-004:20:401
NONHSAG018239	-	2	1	HCC6:1.49e-004:1046:121|HCC13:1.13e-002:378:62
NONHSAG018240	-	2	1	HCC6:1.82e-002:755:217|HCC13:5.31e-002:456:133
NONHSAG018516	-	2	1	HCC6:1.12e-002:491:107|HCC11:4.31e-006:1768:112
NONHSAG018519	-	2	1	HCC6:3.97e-004:651:92|HCC11:1.47e-005:1009:85
NONHSAG018520	-	2	1	HCC6:1.37e-003:2611:464|HCC11:5.12e-006:3695:260
NONHSAG018541	-	2	1	HCC6:4.74e-003:184:4|HCC11:1.17e-004:473:20
NONHSAG018553	+	2	1	HCC6:4.65e-002:12:130|HCC19:6.90e-002:2:70
NONHSAG018589	-	2	1	HCC7:3.58e-002:180:27|HCC11:7.42e-002:163:36
NONHSAG018640	-	2	1	HCC6:9.81e-003:112:4|HCC13:8.43e-002:126:23
NONHSAG018641	-	2	1	HCC6:1.33e-002:176:12|HCC13:2.71e-002:188:22
NONHSAG018708	-	2	1	HCC8:7.35e-002:397:67|HCC17:1.78e-002:1707:422
NONHSAG018741	-	2	1	HCC7:3.84e-002:405:89|HCC8:1.65e-002:237:24
NONHSAG018762	-	2	1	HCC6:5.47e-003:710:152|HCC11:1.27e-002:647:174
NONHSAG018806	-	2	1	HCC6:2.78e-003:677:140|HCC13:1.42e-005:539:16
NONHSAG018809	-	2	1	HCC6:1.31e-002:124:4|HCC11:3.04e-006:2367:107
NONHSAG018812	-	2	1	HCC6:3.05e-006:723:10|HCC11:1.77e-005:630:36
NONHSAG018813	-	2	1	HCC6:1.22e-005:493:1|HCC11:1.10e-002:149:4
NONHSAG018814	-	2	1	HCC6:2.52e-006:1345:19|HCC11:5.70e-004:364:13
NONHSAG018816	-	2	1	HCC6:2.12e-006:987:10|HCC11:9.93e-005:3182:291
NONHSAG018820	-	2	1	HCC7:1.45e-002:220:20|HCC13:2.85e-002:188:27
NONHSAG018924	-	2	1	HCC6:8.60e-002:99:12|HCC13:5.39e-002:69:4
NONHSAG018969	-	2	1	HCC7:4.73e-003:194:4|HCC8:9.93e-002:117:6
NONHSAG018986	-	2	1	HCC6:6.88e-004:221:2|HCC11:8.56e-004:307:13
NONHSAG019094	-	2	1	HCC6:4.21e-002:184:37|HCC11:7.49e-002:208:47
NONHSAG019095	-	2	1	HCC6:2.24e-003:390:43|HCC11:2.91e-002:419:115
NONHSAG019147	-	2	1	HCC11:2.94e-002:590:193|HCC13:1.19e-002:612:144
NONHSAG019151	+	2	1	HCC6:5.71e-003:12:181|HCC11:5.34e-003:14:201
NONHSAG019511	-	2	1	HCC7:7.44e-002:106:11|HCC17:3.76e-003:1733:256
NONHSAG019514	-	2	1	HCC6:3.59e-004:731:85|HCC13:2.27e-005:839:37
NONHSAG019534	-	2	1	HCC6:9.16e-003:1475:429|HCC7:3.25e-004:3094:342
NONHSAG019613	-	2	1	HCC6:3.25e-003:922:143|HCC11:3.07e-002:521:160
NONHSAG019704	-	2	1	HCC6:5.97e-003:4635:890|HCC11:2.70e-003:4470:844
NONHSAG019705	-	2	1	HCC6:1.11e-002:9253:1698|HCC11:3.76e-002:7393:1444
NONHSAG019706	-	2	1	HCC6:2.97e-003:4195:806|HCC11:9.34e-003:2296:476
NONHSAG019812	+	2	1	HCC13:1.20e-002:402:1598|HCC19:3.44e-003:625:3261
NONHSAG019813	+	2	1	HCC13:1.64e-002:540:2055|HCC19:9.57e-003:636:3744
NONHSAG019814	+	2	1	HCC13:1.27e-002:1240:4922|HCC19:1.85e-002:1557:8956
NONHSAG019840	-	2	1	HCC6:1.97e-005:3686:83|HCC13:5.68e-004:10748:456
NONHSAG019869	-	2	1	HCC6:2.58e-002:666:203|HCC11:3.24e-002:395:106
NONHSAG019912	-	2	1	HCC6:1.02e-004:12222:45|HCC11:1.49e-003:455:69
NONHSAG020140	-	2	1	HCC6:3.56e-002:641:216|HCC11:8.33e-003:440:69
NONHSAG020263	-	2	1	HCC7:5.78e-002:1164:368|HCC13:2.93e-002:3388:793
NONHSAG020290	-	2	1	HCC7:2.03e-002:1106:285|HCC8:3.71e-002:758:196
NONHSAG020327	+	2	1	HCC17:3.03e-002:93:447|HCC19:8.81e-004:76:567
NONHSAG020649	+	2	1	HCC6:5.43e-003:3:143|HCC13:8.11e-002:13:97
NONHSAG020663	+	2	1	HCC13:4.36e-006:89:2073|HCC19:2.70e-004:175:1166
NONHSAG020698	+	2	1	HCC13:9.74e-005:114:1056|HCC19:5.06e-006:64:1997
NONHSAG020738	+	2	1	HCC6:6.54e-002:139:413|HCC11:9.91e-003:178:730
NONHSAG020794	-	2	1	HCC6:5.50e-002:63:1|HCC11:6.49e-003:144:5
NONHSAG020795	-	2	1	HCC6:6.79e-006:632:24|HCC11:6.90e-005:497:33
NONHSAG020885	-	2	1	HCC6:4.08e-002:138:16|HCC13:9.23e-004:474:62
NONHSAG020888	-	2	1	HCC6:1.11e-006:698:1|HCC11:3.60e-003:207:13
NONHSAG020924	-	2	1	HCC13:1.77e-002:2108:549|HCC19:6.93e-003:591:101
NONHSAG020948	+	2	1	HCC6:2.06e-003:81:459|HCC11:5.65e-002:53:209
NONHSAG021075	-	2	1	HCC13:4.67e-002:1837:654|HCC19:1.05e-003:1415:217
NONHSAG021108	-	2	1	HCC7:2.01e-005:796:24|HCC17:8.59e-006:2399:48
NONHSAG021253	+	2	1	HCC11:2.07e-002:181:565|HCC13:6.73e-002:105:400
NONHSAG021265	-	2	1	HCC7:8.29e-002:476:129|HCC8:7.68e-002:456:112
NONHSAG021327	-	2	1	HCC7:4.86e-002:305:60|HCC13:2.60e-002:322:68
NONHSAG021349	-	2	1	HCC6:2.44e-003:1440:323|HCC11:1.01e-003:3202:489
NONHSAG021516	+	2	1	HCC6:6.98e-002:312:795|HCC26:5.14e-003:308:2809
NONHSAG021641	+	2	1	HCC6:6.88e-003:336:1475|HCC11:1.02e-003:220:1174
NONHSAG021708	+	2	1	HCC6:1.59e-003:12:272|HCC11:2.17e-004:235:1493
NONHSAG021709	+	2	1	HCC6:1.75e-003:9:196|HCC11:8.31e-004:144:779
NONHSAG021711	+	2	1	HCC6:1.28e-002:356:1173|HCC11:1.84e-002:220:765
NONHSAG021733	+	2	1	HCC6:7.31e-002:109:317|HCC11:9.33e-002:182:468
NONHSAG021763	+	2	1	HCC6:1.86e-004:745:12690|HCC11:9.30e-007:49:2156
NONHSAG021764	+	2	1	HCC6:8.09e-006:2:487|HCC19:5.20e-003:403:2187
NONHSAG021861	-	2	1	HCC6:8.09e-003:122:1|HCC11:7.02e-002:103:12
NONHSAG021864	-	2	1	HCC6:4.89e-005:451:7|HCC11:8.73e-002:130:27
NONHSAG021952	+	2	1	HCC6:7.68e-002:11:85|HCC11:7.42e-002:20:152
NONHSAG021962	+	2	1	HCC6:8.66e-003:13:167|HCC11:1.02e-002:35:288
NONHSAG021970	-	2	1	HCC7:4.79e-002:324:66|HCC13:2.58e-002:380:75
NONHSAG021976	-	2	1	HCC7:2.03e-002:442:98|HCC13:4.54e-003:925:140
NONHSAG021990	+	2	1	HCC6:3.71e-003:65:363|HCC11:6.72e-004:217:1259
NONHSAG021996	+	2	1	HCC6:5.68e-002:10:109|HCC11:2.48e-002:53:282
NONHSAG022012	-	2	1	HCC6:1.85e-003:291:19|HCC11:1.08e-006:2513:44
NONHSAG022041	+	2	1	HCC6:7.41e-002:378:950|HCC13:3.99e-002:195:704
NONHSAG022060	+	2	1	HCC11:3.86e-006:40:887|HCC13:8.28e-003:5:144
NONHSAG022064	-	2	1	HCC6:1.84e-004:800:111|HCC11:5.41e-003:660:163
NONHSAG022078	+	2	1	HCC6:7.35e-005:66:677|HCC11:6.80e-003:162:626
NONHSAG022081	+	2	1	HCC6:2.29e-004:38:463|HCC11:5.96e-004:83:634
NONHSAG022084	+	2	1	HCC6:9.03e-002:4:62|HCC11:1.59e-002:3:91
NONHSAG022085	+	2	1	HCC6:3.90e-002:16:114|HCC11:1.18e-002:6:146
NONHSAG022115	-	2	1	HCC6:2.72e-004:331:7|HCC11:3.30e-004:374:29
NONHSAG022166	+	2	1	HCC6:5.92e-006:32:1387|HCC15:1.70e-002:411:3034
NONHSAG022167	+	2	1	HCC6:8.94e-006:137:5640|HCC15:8.42e-002:1755:12879
NONHSAG022205	+	2	1	HCC6:2.16e-002:11:159|HCC11:7.21e-004:6:296
NONHSAG022328	-	2	1	HCC7:2.03e-002:317:48|HCC13:3.94e-002:157:23
NONHSAG022433	-	2	1	HCC7:6.73e-002:177:24|HCC13:5.62e-002:153:28
NONHSAG022462	-	2	1	HCC7:2.57e-002:885:236|HCC8:5.68e-002:517:134
NONHSAG022607	-	2	1	HCC6:1.11e-006:1094:19|HCC19:1.25e-002:221:12
NONHSAG022610	-	2	1	HCC7:4.56e-002:220:41|HCC13:3.59e-002:172:28
NONHSAG022616	-	2	1	HCC6:1.59e-002:175:28|HCC7:1.66e-002:185:14
NONHSAG022651	+	2	1	HCC13:7.70e-002:619:1505|HCC19:2.75e-002:373:1469
NONHSAG022655	+	2	1	HCC11:3.46e-005:473:5622|HCC19:5.72e-002:254:861
NONHSAG022668	-	2	1	HCC19:7.50e-002:119:14|HCC25:9.14e-002:368:79
NONHSAG022718	+	2	1	HCC6:3.60e-002:49:253|HCC19:6.89e-003:81:462
NONHSAG022765	+	2	1	HCC6:1.38e-002:329:1148|HCC11:7.61e-003:457:1763
NONHSAG022766	+	2	1	HCC6:2.48e-002:618:2048|HCC11:3.31e-002:700:2201
NONHSAG022767	+	2	1	HCC6:1.96e-002:245:911|HCC11:1.21e-002:302:1029
NONHSAG022797	+	2	1	HCC6:5.34e-002:2:52|HCC19:7.03e-002:7:135
NONHSAG022872	+	2	1	HCC6:9.66e-002:197:502|HCC11:5.99e-002:257:803
NONHSAG022873	+	2	1	HCC6:1.23e-003:114:778|HCC11:3.32e-002:123:463
NONHSAG022876	+	2	1	HCC6:2.60e-004:146:954|HCC11:4.43e-002:358:1040
NONHSAG022903	-	2	1	HCC8:7.92e-002:316:69|HCC13:5.37e-002:480:158
NONHSAG022936	-	2	1	HCC6:4.97e-002:1260:424|HCC13:4.50e-002:2472:735
NONHSAG022989	+	2	1	HCC7:7.49e-002:431:1334|HCC13:7.90e-002:331:924
NONHSAG023023	-	2	1	HCC7:9.34e-002:98:6|HCC11:2.36e-003:286:13
NONHSAG023057	-	2	1	HCC6:6.66e-003:4754:1046|HCC11:1.11e-002:4291:1071
NONHSAG023179	-	2	1	HCC17:2.77e-002:256:16|HCC19:8.91e-002:59:1
NONHSAG023194	+	2	1	HCC6:3.95e-002:3:71|HCC13:1.15e-002:9:182
NONHSAG023271	-	2	1	HCC11:7.86e-006:494:5|HCC17:5.41e-002:106:2
NONHSAG023314	+	2	1	HCC6:4.68e-002:264:785|HCC11:8.76e-004:104:540
NONHSAG023401	-	2	1	HCC7:6.78e-002:570:155|HCC13:5.37e-002:499:168
NONHSAG023428	-	2	1	HCC6:3.45e-002:85:7|HCC11:3.05e-003:289:25
NONHSAG023433	-	2	1	HCC6:3.71e-002:115:16|HCC11:5.54e-002:208:49
NONHSAG023437	-	2	1	HCC6:1.09e-004:302:26|HCC11:2.16e-002:516:104
NONHSAG023441	-	2	1	HCC6:9.50e-004:236:14|HCC11:2.84e-004:667:84
NONHSAG023444	-	2	1	HCC6:5.05e-002:83:9|HCC11:1.69e-002:173:14
NONHSAG023551	-	2	1	HCC6:1.28e-005:2257:160|HCC11:2.24e-002:260:47
NONHSAG023558	-	2	1	HCC6:2.20e-004:1031:164|HCC11:4.58e-002:383:107
NONHSAG023559	-	2	1	HCC6:3.68e-004:3130:372|HCC11:2.80e-003:803:180
NONHSAG023600	-	2	1	HCC6:3.62e-005:502:21|HCC11:4.71e-003:181:2
NONHSAG023635	+	2	1	HCC6:4.67e-002:738:2179|HCC11:1.18e-002:731:3060
NONHSAG023639	-	2	1	HCC11:3.02e-002:634:200|HCC19:1.41e-002:214:18
NONHSAG023708	-	2	1	HCC11:2.89e-005:533:34|HCC19:1.40e-002:172:7
NONHSAG023752	-	2	1	HCC7:7.98e-002:238:52|HCC10:1.98e-003:395:15
NONHSAG023778	-	2	1	HCC6:2.08e-002:117:10|HCC11:2.33e-002:147:14
NONHSAG023840	-	2	1	HCC6:1.46e-002:3438:737|HCC11:5.92e-003:2838:633
NONHSAG023841	-	2	1	HCC7:4.07e-003:225:6|HCC11:4.24e-002:82:5
NONHSAG023856	-	2	1	HCC11:1.88e-003:523:74|HCC13:1.84e-003:995:172
NONHSAG023907	-	2	1	HCC7:6.37e-002:1499:457|HCC8:6.86e-002:886:240
NONHSAG023908	-	2	1	HCC7:7.22e-002:443:125|HCC8:6.86e-002:296:50
NONHSAG023919	+	2	1	HCC6:7.49e-005:5:276|HCC13:5.16e-002:3:81
NONHSAG023957	-	2	1	HCC6:1.16e-005:1482:119|HCC11:1.37e-005:2828:178
NONHSAG023958	-	2	1	HCC6:1.44e-003:405:44|HCC11:6.95e-006:864:55
NONHSAG023978	-	2	1	HCC6:4.84e-002:2247:763|HCC11:1.94e-002:897:275
NONHSAG024103	-	2	1	HCC7:8.06e-002:257:59|HCC17:6.94e-002:442:113
NONHSAG024164	-	2	1	HCC6:2.49e-002:9776:1872|HCC11:9.20e-004:6486:689
NONHSAG024347	+	2	1	HCC6:2.54e-002:68:328|HCC11:9.60e-003:103:467
NONHSAG024557	-	2	1	HCC7:1.20e-002:130:3|HCC17:2.05e-003:357:27
NONHSAG024623	+	2	1	HCC6:1.05e-003:55:358|HCC19:6.24e-002:48:259
NONHSAG024708	-	2	1	HCC7:3.97e-002:426:94|HCC13:3.57e-003:651:123
NONHSAG024712	-	2	1	HCC6:7.77e-003:407:74|HCC17:3.51e-002:466:97
NONHSAG024762	-	2	1	HCC6:8.17e-004:227:4|HCC11:3.55e-003:388:56
NONHSAG024763	-	2	1	HCC6:5.07e-004:204:1|HCC11:3.91e-002:197:29
NONHSAG024798	+	2	1	HCC6:3.03e-003:27:262|HCC19:9.53e-002:193:554
NONHSAG024954	-	2	1	HCC8:1.85e-002:345:48|HCC13:3.12e-002:713:187
NONHSAG024954	+	2	1	HCC6:5.54e-002:467:1354|HCC11:2.87e-002:544:1607
NONHSAG025034	-	2	1	HCC7:1.89e-002:1018:256|HCC8:2.74e-002:466:95
NONHSAG025087	-	2	1	HCC8:4.76e-002:1030:230|HCC13:1.19e-002:6051:1193
NONHSAG025107	+	2	1	HCC6:1.31e-002:15:177|HCC11:2.10e-002:46:268
NONHSAG025109	+	2	1	HCC6:5.33e-004:14:277|HCC11:3.46e-002:45:256
NONHSAG025212	-	2	1	HCC7:1.48e-002:258:31|HCC11:1.72e-002:350:71
NONHSAG025274	-	2	1	HCC11:4.22e-006:760:7|HCC13:3.02e-002:153:14
NONHSAG025343	+	2	1	HCC6:9.11e-003:517:2072|HCC13:2.92e-003:492:2626
NONHSAG025365	+	2	1	HCC7:5.58e-002:39:218|HCC13:2.62e-002:12:118
NONHSAG025396	-	2	1	HCC6:2.69e-006:5787:21|HCC22:7.60e-003:1204:191
NONHSAG025484	-	2	1	HCC6:2.69e-005:1282:118|HCC11:6.73e-003:4198:1000
NONHSAG025490	-	2	1	HCC6:7.73e-002:1720:638|HCC11:5.28e-002:1034:347
NONHSAG025556	-	2	1	HCC6:4.93e-003:790:182|HCC11:7.89e-004:256:7
NONHSAG025560	-	2	1	HCC7:8.27e-002:324:72|HCC11:5.92e-005:719:46
NONHSAG025606	+	2	1	HCC6:9.45e-002:65:224|HCC11:4.22e-002:90:353
NONHSAG025614	-	2	1	HCC11:1.39e-002:317:56|HCC19:6.24e-005:535:23
NONHSAG025615	-	2	1	HCC11:3.66e-003:922:143|HCC19:3.21e-005:1233:67
NONHSAG025649	+	2	1	HCC6:7.68e-002:56:230|HCC25:1.49e-003:136:883
NONHSAG025752	+	2	1	HCC11:2.24e-004:280:2136|HCC19:3.59e-002:212:775
NONHSAG025771	-	2	1	HCC6:7.22e-002:408:145|HCC11:3.24e-002:137:13
NONHSAG025772	-	2	1	HCC6:7.60e-002:1390:550|HCC11:1.37e-005:640:40
NONHSAG025774	-	2	1	HCC6:1.99e-002:195:22|HCC11:4.59e-002:77:4
NONHSAG025808	+	2	1	HCC11:7.51e-002:49:195|HCC13:1.03e-002:21:208
NONHSAG025862	-	2	1	HCC7:9.99e-002:370:117|HCC13:6.24e-002:591:213
NONHSAG025867	-	2	1	HCC7:9.28e-003:458:84|HCC8:4.80e-003:281:15
NONHSAG025868	-	2	1	HCC6:6.85e-002:78:8|HCC13:6.25e-002:157:27
NONHSAG025869	-	2	1	HCC6:1.77e-002:393:96|HCC7:2.77e-002:123:8
NONHSAG025870	-	2	1	HCC7:4.73e-003:421:65|HCC8:7.68e-002:222:35
NONHSAG026008	-	2	1	HCC6:7.72e-004:16934:992|HCC11:2.52e-004:74697:2972
NONHSAG026010	-	2	1	HCC6:1.57e-002:21541:2509|HCC11:1.69e-003:44908:2149
NONHSAG026038	-	2	1	HCC7:4.07e-005:3621:280|HCC17:2.79e-002:2999:565
NONHSAG026039	-	2	1	HCC7:9.65e-005:3030:167|HCC17:3.78e-003:2920:341
NONHSAG026039	+	2	1	HCC6:8.15e-002:9:77|HCC25:3.88e-004:28:725
NONHSAG026049	+	2	1	HCC6:3.15e-002:3:85|HCC11:1.90e-002:9:141
NONHSAG026136	+	2	1	HCC6:1.69e-002:874:3163|HCC11:6.25e-002:901:2696
NONHSAG026188	-	2	1	HCC6:1.81e-004:1681:248|HCC11:6.27e-003:1373:312
NONHSAG026231	-	2	1	HCC7:5.45e-002:510:146|HCC13:1.45e-002:523:132
NONHSAG026281	-	2	1	HCC6:1.38e-003:30226:338|HCC11:5.45e-005:13452:432
NONHSAG026381	+	2	1	HCC6:3.95e-003:23:228|HCC11:5.78e-002:235:595
NONHSAG026435	+	2	1	HCC6:1.75e-002:191:684|HCC11:2.63e-002:1025:3739
NONHSAG026437	+	2	1	HCC6:7.09e-002:50:220|HCC11:4.99e-003:271:1188
NONHSAG026457	+	2	1	HCC6:4.89e-002:4:72|HCC13:3.02e-002:20:162
NONHSAG026458	+	2	1	HCC6:4.92e-002:8:103|HCC13:2.85e-002:12:134
NONHSAG026466	+	2	1	HCC7:1.42e-002:212:825|HCC25:1.60e-002:15:260
NONHSAG026540	-	2	1	HCC7:2.03e-002:779:204|HCC13:3.25e-005:1880:177
NONHSAG026549	+	2	1	HCC10:4.32e-002:12:260|HCC19:7.92e-002:618:1857
NONHSAG026624	-	2	1	HCC7:9.25e-002:313:79|HCC11:2.22e-004:555:74
NONHSAG026719	-	2	1	HCC6:8.39e-006:2768:195|HCC11:1.45e-005:2791:198
NONHSAG026736	-	2	1	HCC6:2.14e-002:547:149|HCC11:7.29e-004:434:29
NONHSAG026853	-	2	1	HCC6:8.65e-004:1720:336|HCC11:4.69e-003:2217:520
NONHSAG026890	+	2	1	HCC6:3.24e-004:7:281|HCC13:5.38e-002:1:61
NONHSAG026929	-	2	1	HCC6:7.45e-006:542:10|HCC11:2.28e-003:158:1
NONHSAG027015	-	2	1	HCC6:3.07e-002:62:1|HCC11:5.27e-002:74:4
NONHSAG027022	-	2	1	HCC6:6.89e-004:571:107|HCC11:1.60e-002:550:135
NONHSAG027023	-	2	1	HCC6:8.69e-003:501:106|HCC11:4.43e-002:491:128
NONHSAG027024	-	2	1	HCC6:6.31e-003:3811:737|HCC11:5.85e-003:2399:587
NONHSAG027174	-	2	1	HCC6:1.75e-005:3655:91|HCC11:5.12e-006:1272:39
NONHSAG027175	-	2	1	HCC6:3.30e-003:63767:7673|HCC11:7.96e-003:37874:2450
NONHSAG027176	-	2	1	HCC6:9.59e-003:42086:5280|HCC11:4.94e-003:35661:2350
NONHSAG027333	-	2	1	HCC11:6.41e-002:1286:482|HCC13:1.91e-002:1687:518
NONHSAG027370	-	2	1	HCC13:2.00e-005:1230:100|HCC19:1.34e-002:748:180
NONHSAG027371	-	2	1	HCC13:3.66e-005:847:76|HCC19:5.89e-002:519:160
NONHSAG027372	-	2	1	HCC13:4.10e-005:1016:61|HCC19:1.28e-002:543:111
NONHSAG027387	-	2	1	HCC7:1.42e-002:1968:462|HCC8:7.69e-003:1353:219
NONHSAG027402	-	2	1	HCC6:4.44e-002:386:107|HCC11:4.37e-002:215:41
NONHSAG027404	+	2	1	HCC7:6.52e-002:203:623|HCC25:2.81e-002:17:185
NONHSAG027484	-	2	1	HCC13:3.89e-002:210:36|HCC19:1.35e-002:1498:355
NONHSAG027503	-	2	1	HCC7:1.05e-003:296:32|HCC13:6.26e-002:198:40
NONHSAG027613	+	2	1	HCC6:2.69e-005:22:704|HCC11:1.96e-003:119:659
NONHSAG027720	-	2	1	HCC6:1.41e-002:904:268|HCC11:5.23e-002:499:162
NONHSAG027944	-	2	1	HCC6:2.28e-003:3205:671|HCC11:1.41e-002:4240:1097
NONHSAG027945	-	2	1	HCC6:1.38e-003:5919:723|HCC11:1.91e-003:12102:1754
NONHSAG028082	+	2	1	HCC11:4.32e-002:2795:17712|HCC19:1.54e-002:492:2255
NONHSAG028181	-	2	1	HCC6:1.75e-003:2277:372|HCC11:2.51e-007:1457:58
NONHSAG028192	+	2	1	HCC6:2.21e-003:16:186|HCC15:3.87e-003:58:590
NONHSAG028241	+	2	1	HCC11:5.80e-005:20:579|HCC19:4.98e-002:57:290
NONHSAG028255	-	2	1	HCC6:1.99e-005:595:10|HCC11:1.47e-005:544:28
NONHSAG028288	+	2	1	HCC6:5.27e-002:158:469|HCC11:3.91e-004:14:382
NONHSAG028300	+	2	1	HCC10:2.85e-002:451:2791|HCC17:2.85e-002:1469:8967
NONHSAG028353	-	2	1	HCC6:3.26e-002:3705:1090|HCC11:1.07e-002:4052:1014
NONHSAG028402	-	2	1	HCC7:8.09e-004:375:30|HCC8:7.30e-002:248:40
NONHSAG028464	-	2	1	HCC7:4.41e-003:210:1|HCC17:1.64e-005:875:7
NONHSAG028465	-	2	1	HCC7:6.70e-003:177:3|HCC17:1.28e-004:742:59
NONHSAG028467	+	2	1	HCC6:2.57e-005:97:936|HCC19:9.46e-002:584:1716
NONHSAG028468	-	2	1	HCC11:3.01e-002:132:16|HCC17:2.45e-004:1210:52
NONHSAG028469	+	2	1	HCC6:5.31e-002:3:57|HCC19:1.71e-003:182:1167
NONHSAG028680	-	2	1	HCC6:8.82e-004:1727:345|HCC11:6.71e-002:2538:927
NONHSAG028731	-	2	1	HCC6:5.57e-002:1526:572|HCC13:4.83e-002:2041:676
NONHSAG028823	+	2	1	HCC6:7.31e-002:143:444|HCC19:4.77e-003:164:787
NONHSAG029003	-	2	1	HCC6:1.66e-006:1144:24|HCC7:1.84e-002:360:70
NONHSAG029199	-	2	1	HCC6:1.19e-002:318:54|HCC11:2.75e-004:878:122
NONHSAG029240	+	2	1	HCC6:1.11e-006:12:1761|HCC19:7.27e-005:52:5383
NONHSAG029434	-	2	1	HCC13:6.85e-003:1873:463|HCC19:5.68e-002:2266:643
NONHSAG029463	-	2	1	HCC7:2.02e-002:2324:645|HCC13:3.75e-002:3575:898
NONHSAG029466	-	2	1	HCC7:4.53e-002:816:235|HCC13:7.59e-003:1181:272
NONHSAG029469	+	2	1	HCC6:1.11e-006:25:2162|HCC13:6.82e-004:113:742
NONHSAG029509	+	2	1	HCC6:5.67e-007:1:1102|HCC11:1.92e-003:148:702
NONHSAG029521	-	2	1	HCC11:3.30e-004:311:2|HCC13:8.27e-002:311:99
NONHSAG029532	-	2	1	HCC7:1.77e-002:545:131|HCC11:6.43e-003:936:245
NONHSAG029584	+	2	1	HCC6:9.91e-003:8:161|HCC11:3.92e-003:301:1324
NONHSAG029606	+	2	1	HCC6:8.17e-004:4:227|HCC11:2.70e-002:11:116
NONHSAG029611	-	2	1	HCC7:8.10e-003:620:107|HCC13:4.79e-003:970:189
NONHSAG029648	-	2	1	HCC7:5.40e-003:289:27|HCC17:3.99e-003:440:48
NONHSAG029648	+	2	1	HCC6:5.17e-002:4:80|HCC11:1.45e-003:113:788
NONHSAG029689	-	2	1	HCC7:1.14e-002:181:4|HCC13:7.89e-002:51:2
NONHSAG029754	-	2	1	HCC6:5.56e-005:386:2|HCC11:4.47e-005:509:4
NONHSAG029814	-	2	1	HCC11:6.86e-002:640:232|HCC17:3.63e-002:1538:396
NONHSAG029840	-	2	1	HCC6:6.08e-002:252:66|HCC19:2.32e-003:680:86
NONHSAG029877	-	2	1	HCC7:3.85e-002:311:55|HCC13:6.25e-002:547:187
NONHSAG029965	+	2	1	HCC6:7.68e-002:23:132|HCC11:1.96e-003:25:313
NONHSAG029974	-	2	1	HCC11:4.21e-002:149:18|HCC19:1.57e-002:295:28
NONHSAG029997	-	2	1	HCC7:4.45e-002:861:209|HCC13:4.82e-002:628:212
NONHSAG029998	-	2	1	HCC7:9.18e-002:354:89|HCC11:4.59e-002:295:71
NONHSAG030008	-	2	1	HCC7:5.72e-002:175:14|HCC17:6.07e-003:339:26
NONHSAG030027	+	2	1	HCC6:9.22e-002:117:362|HCC11:9.91e-002:118:393
NONHSAG030035	+	2	1	HCC3:3.42e-002:20:267|HCC6:1.66e-002:734:3010
NONHSAG030062	-	2	1	HCC7:6.53e-002:1548:481|HCC8:1.38e-002:875:176
NONHSAG030096	+	2	1	HCC6:8.29e-002:432:1132|HCC11:5.01e-002:206:592
NONHSAG030305	+	2	1	HCC6:3.07e-002:520:1561|HCC11:4.90e-002:420:1082
NONHSAG030345	-	2	1	HCC13:1.85e-004:358:6|HCC19:1.07e-004:411:13
NONHSAG030347	-	2	1	HCC13:1.51e-002:180:20|HCC19:8.49e-005:397:6
NONHSAG030429	+	2	1	HCC6:8.07e-004:256:1511|HCC11:7.95e-003:547:2749
NONHSAG030570	-	2	1	HCC10:7.58e-002:948:252|HCC13:3.20e-004:894:128
NONHSAG030622	-	2	1	HCC7:7.93e-002:255:53|HCC8:4.59e-002:198:16
NONHSAG030690	-	2	1	HCC7:1.04e-002:312:37|HCC17:4.31e-003:378:40
NONHSAG030690	+	2	1	HCC6:7.46e-002:37:163|HCC11:1.15e-003:144:685
NONHSAG030703	+	2	1	HCC11:2.48e-004:637:5577|HCC19:3.98e-002:1752:10142
NONHSAG030729	-	2	1	HCC7:1.39e-002:228:30|HCC13:1.80e-002:284:47
NONHSAG030845	-	2	1	HCC6:1.31e-004:464:26|HCC11:2.89e-004:361:20
NONHSAG030846	+	2	1	HCC13:1.13e-006:4:2234|HCC19:2.40e-003:14:252
NONHSAG030910	+	2	1	HCC6:9.78e-004:18:318|HCC26:9.42e-002:346:1349
NONHSAG030999	-	2	1	HCC6:4.41e-007:1312:9|HCC11:9.30e-007:1103:27
NONHSAG031000	-	2	1	HCC6:3.45e-004:16933:177|HCC11:1.13e-004:14886:725
NONHSAG031036	+	2	1	HCC6:6.52e-002:319:912|HCC19:1.29e-003:90:654
NONHSAG031055	-	2	1	HCC13:5.47e-002:88:8|HCC19:4.61e-003:648:108
NONHSAG031101	+	2	1	HCC11:2.60e-005:20:526|HCC13:5.51e-002:22:161
NONHSAG031229	-	2	1	HCC11:7.07e-005:1415:146|HCC26:9.67e-002:650:145
NONHSAG031229	+	2	1	HCC13:1.17e-004:118:1519|HCC22:3.21e-002:110:537
NONHSAG031254	+	2	1	HCC6:1.05e-003:155:845|HCC13:4.08e-003:81:512
NONHSAG031261	+	2	1	HCC6:1.29e-004:92:876|HCC19:2.98e-002:107:473
NONHSAG031683	+	2	1	HCC11:1.09e-004:112:1029|HCC19:4.95e-002:188:636
NONHSAG031699	+	2	1	HCC6:8.02e-002:9:82|HCC11:2.39e-004:33:462
NONHSAG031700	+	2	1	HCC6:1.35e-002:68:340|HCC11:1.94e-003:193:1062
NONHSAG031705	-	2	1	HCC7:3.37e-002:917:266|HCC8:3.88e-003:645:90
NONHSAG031865	+	2	1	HCC11:2.29e-005:8:439|HCC19:1.02e-005:62:2114
NONHSAG031877	-	2	1	HCC6:9.74e-002:3713:1474|HCC11:7.86e-002:2804:941
NONHSAG031881	-	2	1	HCC7:3.52e-002:575:173|HCC13:2.00e-005:3327:142
NONHSAG031883	-	2	1	HCC6:1.84e-004:1598:202|HCC11:8.66e-004:1576:269
NONHSAG031899	-	2	1	HCC6:4.61e-002:94:6|HCC11:4.60e-002:147:21
NONHSAG031900	-	2	1	HCC6:2.58e-005:527:25|HCC11:1.93e-004:625:82
NONHSAG031933	-	2	1	HCC11:4.99e-002:4715:1557|HCC17:5.77e-002:4149:1090
NONHSAG031934	-	2	1	HCC11:2.26e-002:1420:435|HCC17:4.37e-002:935:264
NONHSAG031935	-	2	1	HCC11:2.98e-002:1531:505|HCC17:5.77e-002:977:257
NONHSAG031956	+	2	1	HCC6:5.09e-006:56:1780|HCC11:6.21e-002:77:299
NONHSAG032086	-	2	1	HCC6:8.43e-002:723:294|HCC11:1.39e-002:764:202
NONHSAG032118	+	2	1	HCC13:1.09e-002:42:325|HCC22:8.49e-002:516:1972
NONHSAG032119	-	2	1	HCC18:8.76e-002:262:16|HCC25:3.83e-002:598:151
NONHSAG032157	+	2	1	HCC6:3.24e-002:6:95|HCC19:1.64e-003:19:442
NONHSAG032186	-	2	1	HCC11:6.63e-004:361:32|HCC19:1.58e-003:1131:208
NONHSAG032247	+	2	1	HCC6:3.05e-003:6:220|HCC11:1.13e-004:11:370
NONHSAG032298	-	2	1	HCC7:4.29e-002:270:49|HCC8:6.59e-002:145:12
NONHSAG032323	-	2	1	HCC6:6.30e-003:382:60|HCC11:2.18e-004:516:58
NONHSAG032324	-	2	1	HCC6:2.90e-002:568:156|HCC11:2.42e-004:680:107
NONHSAG032336	+	2	1	HCC10:7.93e-002:463:1834|HCC22:2.26e-002:922:5087
NONHSAG032349	+	2	1	HCC6:9.74e-003:2:138|HCC13:2.38e-002:4:88
NONHSAG032390	-	2	1	HCC7:8.88e-003:370:53|HCC13:2.53e-002:623:208
NONHSAG032412	-	2	1	HCC6:1.92e-002:141:3|HCC11:9.89e-002:70:5
NONHSAG032431	-	2	1	HCC7:2.78e-003:210:3|HCC17:4.69e-002:345:56
NONHSAG032503	-	2	1	HCC11:8.88e-005:494:34|HCC19:1.40e-002:183:10
NONHSAG032609	+	2	1	HCC6:5.66e-002:50:207|HCC13:3.06e-003:15:187
NONHSAG032610	+	2	1	HCC6:1.09e-002:154:597|HCC13:1.47e-003:83:553
NONHSAG032896	-	2	1	HCC6:6.11e-002:5293:1542|HCC13:1.80e-002:1812:499
NONHSAG032897	-	2	1	HCC6:5.22e-003:1963:530|HCC13:7.42e-003:633:143
NONHSAG032898	-	2	1	HCC6:9.69e-003:1391:374|HCC13:3.57e-002:344:87
NONHSAG032899	-	2	1	HCC6:8.17e-004:4979:599|HCC13:2.20e-004:1164:166
NONHSAG032900	+	2	1	HCC6:5.67e-007:30:1312|HCC19:1.25e-005:18:859
NONHSAG032934	-	2	1	HCC6:8.73e-002:426:151|HCC13:6.00e-002:232:55
NONHSAG032936	+	2	1	HCC6:4.99e-006:47:698|HCC11:3.59e-005:70:6543
NONHSAG032937	+	2	1	HCC6:3.28e-003:11:222|HCC11:3.86e-006:51:2997
NONHSAG032938	+	2	1	HCC6:7.34e-004:167:43191|HCC11:9.67e-005:127:9713
NONHSAG032940	+	2	1	HCC6:9.68e-005:4:345|HCC11:6.18e-005:40:519
NONHSAG033037	+	2	1	HCC13:7.85e-003:67:435|HCC19:7.27e-005:89:1020
NONHSAG033055	-	2	1	HCC7:4.87e-002:555:148|HCC13:1.70e-003:1366:217
NONHSAG033083	-	2	1	HCC6:1.99e-002:1178:361|HCC11:9.14e-002:1049:380
NONHSAG033084	-	2	1	HCC6:1.38e-002:794:238|HCC11:3.50e-002:1059:343
NONHSAG033085	-	2	1	HCC6:1.27e-002:1319:407|HCC11:8.03e-002:1669:610
NONHSAG033113	-	2	1	HCC6:3.28e-002:198:28|HCC11:3.19e-002:83:2
NONHSAG033204	-	2	1	HCC6:1.49e-004:333:1|HCC11:5.96e-004:282:2
NONHSAG033210	-	2	1	HCC6:6.44e-002:397:136|HCC11:4.32e-006:1414:45
NONHSAG033238	-	2	1	HCC19:9.36e-002:184:32|HCC22:2.45e-002:484:81
NONHSAG033242	-	2	1	HCC11:5.23e-003:275:29|HCC19:6.81e-002:1175:367
NONHSAG033441	-	2	1	HCC17:4.31e-003:340:18|HCC25:1.50e-002:194:4
NONHSAG033486	-	2	1	HCC6:3.77e-002:3565:960|HCC11:8.72e-006:1946:173
NONHSAG033490	-	2	1	HCC6:1.06e-004:901:129|HCC17:3.17e-002:768:169
NONHSAG033519	-	2	1	HCC6:8.75e-002:2259:869|HCC11:4.09e-004:2347:295
NONHSAG033585	-	2	1	HCC6:8.09e-002:792:297|HCC11:3.08e-004:1227:172
NONHSAG033653	-	2	1	HCC6:7.86e-003:1457:371|HCC11:1.54e-002:2209:595
NONHSAG033737	+	2	1	HCC6:2.63e-003:1:167|HCC11:9.00e-003:9:169
NONHSAG033738	+	2	1	HCC6:2.78e-002:3:74|HCC11:5.25e-002:5:85
NONHSAG033764	-	2	1	HCC8:2.45e-002:1393:306|HCC11:2.64e-003:1835:407
NONHSAG033802	-	2	1	HCC13:6.71e-004:4461:605|HCC19:5.57e-002:3165:843
NONHSAG033887	-	2	1	HCC8:1.65e-002:1196:266|HCC13:5.15e-002:3504:1085
NONHSAG034044	-	2	1	HCC6:9.45e-004:5060:804|HCC11:2.66e-004:3113:375
NONHSAG034079	-	2	1	HCC11:3.11e-003:176:1|HCC13:7.85e-003:139:2
NONHSAG034082	-	2	1	HCC11:7.06e-004:215:1|HCC13:2.35e-002:165:7
NONHSAG034139	-	2	1	HCC13:1.04e-003:1468:207|HCC17:5.56e-005:2576:88
NONHSAG034140	-	2	1	HCC13:1.57e-002:200:17|HCC17:4.61e-004:480:20
NONHSAG034141	+	2	1	HCC6:1.73e-002:8:109|HCC11:3.48e-002:5:92
NONHSAG034164	-	2	1	HCC6:4.83e-002:8518:2312|HCC11:6.58e-002:10068:2915
NONHSAG034166	-	2	1	HCC6:1.85e-002:2441:691|HCC11:4.26e-003:2726:659
NONHSAG034187	+	2	1	HCC6:3.00e-002:441:1316|HCC13:4.35e-004:5:339
NONHSAG034403	+	2	1	HCC6:3.80e-003:1:172|HCC19:5.20e-003:45:404
NONHSAG034432	-	2	1	HCC6:7.22e-004:351:35|HCC11:1.01e-002:470:108
NONHSAG034568	-	2	1	HCC7:3.20e-002:180:20|HCC13:9.04e-002:339:101
NONHSAG034646	+	2	1	HCC6:8.43e-004:6:200|HCC11:9.93e-002:16:106
NONHSAG034660	-	2	1	HCC7:9.85e-002:280:66|HCC17:1.11e-002:1054:231
NONHSAG034667	-	2	1	HCC7:4.95e-002:251:44|HCC17:1.18e-002:495:83
NONHSAG034691	+	2	1	HCC6:2.15e-002:3:104|HCC11:1.51e-003:40:287
NONHSAG034694	+	2	1	HCC6:9.15e-004:15:294|HCC11:2.17e-003:138:933
NONHSAG034714	-	2	1	HCC11:2.33e-002:84:2|HCC13:4.42e-006:721:29
NONHSAG034780	+	2	1	HCC6:4.70e-002:27:192|HCC11:7.12e-005:149:1394
NONHSAG034884	+	2	1	HCC13:2.44e-003:41:415|HCC19:1.82e-005:50:976
NONHSAG034930	+	2	1	HCC11:1.04e-002:63:345|HCC19:5.68e-002:37:214
NONHSAG034955	-	2	1	HCC6:1.76e-002:135:13|HCC11:7.07e-005:453:19
NONHSAG035111	-	2	1	HCC6:1.73e-004:706:89|HCC11:9.30e-007:1188:19
NONHSAG035112	-	2	1	HCC6:2.06e-004:724:89|HCC11:9.30e-007:1093:8
NONHSAG035184	-	2	1	HCC6:8.82e-004:2446:374|HCC11:7.59e-005:6559:235
NONHSAG035185	-	2	1	HCC6:5.24e-006:1768:75|HCC11:5.63e-006:3168:192
NONHSAG035186	-	2	1	HCC6:9.97e-005:4297:167|HCC11:1.27e-004:7751:327
NONHSAG035193	-	2	1	HCC6:8.67e-006:1748:120|HCC7:6.85e-002:2071:649
NONHSAG035228	-	2	1	HCC6:7.87e-003:175:10|HCC13:7.77e-004:1995:289
NONHSAG035229	-	2	1	HCC6:1.73e-002:109:8|HCC13:4.76e-004:1615:217
NONHSAG035273	-	2	1	HCC7:1.06e-004:621:56|HCC11:3.64e-002:166:28
NONHSAG035282	-	2	1	HCC11:2.47e-002:420:116|HCC19:9.36e-002:618:195
NONHSAG035321	+	2	1	HCC6:4.54e-003:7:177|HCC13:7.47e-002:447:1184
NONHSAG035335	-	2	1	HCC7:1.79e-002:445:94|HCC17:1.92e-004:1674:119
NONHSAG035335	+	2	1	HCC6:6.76e-003:24:224|HCC11:1.05e-003:245:1303
NONHSAG035470	-	2	1	HCC7:8.38e-002:717:223|HCC11:4.01e-002:3759:1160
NONHSAG035477	+	2	1	HCC6:3.93e-003:1:126|HCC13:3.56e-004:2:352
NONHSAG035479	-	2	1	HCC11:8.21e-004:401:46|HCC19:2.90e-002:635:127
NONHSAG035575	-	2	1	HCC6:4.02e-005:1847:202|HCC11:2.26e-002:1720:527
NONHSAG035597	-	2	1	HCC6:9.22e-003:8393:1422|HCC7:6.83e-002:333:93
NONHSAG035606	-	2	1	HCC11:3.63e-002:98:5|HCC17:4.47e-002:273:28
NONHSAG035742	+	2	1	HCC6:7.24e-005:8:414|HCC26:7.44e-003:137:1110
NONHSAG035746	+	2	1	HCC6:2.72e-002:91:325|HCC11:3.06e-004:20:489
NONHSAG035747	+	2	1	HCC6:5.37e-002:168:516|HCC11:5.93e-005:21:406
NONHSAG035800	+	2	1	HCC6:1.37e-002:10:121|HCC11:6.25e-002:15:111
NONHSAG035869	-	2	1	HCC7:4.35e-002:1071:294|HCC8:3.98e-002:779:191
NONHSAG035869	+	2	1	HCC6:1.11e-002:99:520|HCC15:7.37e-002:264:1544
NONHSAG035870	-	2	1	HCC7:3.07e-002:1456:430|HCC8:2.40e-002:985:255
NONHSAG035870	+	2	1	HCC6:2.03e-003:161:749|HCC15:8.05e-002:395:1954
NONHSAG035925	-	2	1	HCC11:2.89e-002:235:47|HCC13:5.99e-002:227:55
NONHSAG035963	-	2	1	HCC6:8.33e-004:398:34|HCC11:5.41e-003:450:93
NONHSAG035965	-	2	1	HCC6:1.92e-002:189:21|HCC11:1.53e-002:719:173
NONHSAG035975	-	2	1	HCC6:1.88e-003:462:79|HCC11:4.37e-005:583:16
NONHSAG036016	+	2	1	HCC13:3.17e-003:22:260|HCC19:3.33e-004:19:308
NONHSAG036133	-	2	1	HCC6:4.24e-005:97116:926|HCC11:2.29e-003:42900:2243
NONHSAG036134	-	2	1	HCC6:8.80e-006:1371:47|HCC11:1.61e-006:1063:31
NONHSAG036149	+	2	1	HCC13:4.23e-003:123:546|HCC19:3.88e-002:214:784
NONHSAG036186	+	2	1	HCC6:7.64e-003:2133:11370|HCC11:9.43e-002:34:147
NONHSAG036273	-	2	1	HCC6:1.90e-003:1926:401|HCC11:5.27e-004:878:156
NONHSAG036290	+	2	1	HCC11:6.90e-002:20:132|HCC19:1.31e-002:30:234
NONHSAG036291	+	2	1	HCC6:4.90e-006:10:1363|HCC13:1.13e-006:1:858
NONHSAG036347	-	2	1	HCC6:1.24e-003:33750:155|HCC11:9.89e-002:36686:9705
NONHSAG036358	+	2	1	HCC11:8.49e-004:61:528|HCC13:4.87e-002:68:258
NONHSAG036567	-	2	1	HCC19:8.34e-002:1001:310|HCC25:3.88e-004:2176:87
NONHSAG036569	+	2	1	HCC10:5.79e-002:16:213|HCC11:1.77e-004:19:400
NONHSAG036626	-	2	1	HCC6:5.17e-003:264:31|HCC13:4.28e-003:347:65
NONHSAG036626	+	2	1	HCC11:3.12e-002:122:496|HCC19:2.18e-005:55:773
NONHSAG036639	-	2	1	HCC13:2.41e-003:315:23|HCC17:3.56e-002:144:5
NONHSAG036652	-	2	1	HCC6:5.59e-005:854:82|HCC11:1.18e-006:1158:5
NONHSAG036653	-	2	1	HCC6:1.31e-002:4644:1193|HCC11:1.29e-004:17698:89
NONHSAG036660	+	2	1	HCC6:6.82e-002:917:2886|HCC11:4.02e-002:874:3216
NONHSAG036661	+	2	1	HCC6:5.35e-005:62:618|HCC11:9.36e-006:105:1136
NONHSAG036724	+	2	1	HCC11:9.69e-002:3:46|HCC26:8.56e-002:13:192
NONHSAG036730	-	2	1	HCC6:2.86e-004:710:118|HCC11:4.10e-002:253:46
NONHSAG036736	+	2	1	HCC11:1.91e-003:108:573|HCC13:1.23e-002:23:198
NONHSAG036818	-	2	1	HCC6:7.12e-002:742:291|HCC11:9.92e-003:5524:1021
NONHSAG036820	-	2	1	HCC6:5.71e-003:581:129|HCC11:7.52e-003:1275:336
NONHSAG036876	-	2	1	HCC6:3.16e-003:674:140|HCC11:5.85e-003:1862:416
NONHSAG036877	-	2	1	HCC6:9.45e-003:493:103|HCC11:2.98e-002:3120:890
NONHSAG036879	-	2	1	HCC6:1.22e-002:343:75|HCC11:4.89e-002:1355:462
NONHSAG036881	-	2	1	HCC6:3.03e-002:420:123|HCC11:2.75e-002:940:288
NONHSAG036895	-	2	1	HCC13:4.03e-004:970:121|HCC19:2.92e-002:331:57
NONHSAG036896	-	2	1	HCC13:4.79e-005:780:73|HCC19:4.45e-002:271:46
NONHSAG036904	-	2	1	HCC6:2.31e-002:152:16|HCC11:7.49e-002:63:4
NONHSAG036912	-	2	1	HCC11:9.09e-004:266:4|HCC19:8.81e-004:789:95
NONHSAG036914	-	2	1	HCC11:2.77e-003:132:1|HCC19:7.48e-003:343:44
NONHSAG036915	-	2	1	HCC6:4.41e-007:1506:16|HCC11:3.80e-006:3621:24
NONHSAG036916	-	2	1	HCC6:3.16e-002:59:1|HCC11:2.24e-002:134:4
NONHSAG036919	-	2	1	HCC6:9.62e-004:37309:135|HCC11:1.10e-003:50127:593
NONHSAG036935	-	2	1	HCC6:4.41e-007:819:11|HCC11:4.66e-002:1719:588
NONHSAG036939	-	2	1	HCC6:1.68e-002:786:239|HCC13:1.87e-002:1365:404
NONHSAG036953	-	2	1	HCC6:8.50e-002:90:10|HCC11:1.47e-005:1379:46
NONHSAG036974	-	2	1	HCC6:5.23e-002:59:2|HCC11:5.31e-003:153:6
NONHSAG036979	-	2	1	HCC6:7.59e-002:7661:2234|HCC11:9.21e-002:5296:1694
NONHSAG037008	+	2	1	HCC11:2.31e-006:103:1803|HCC19:3.81e-002:40:292
NONHSAG037016	-	2	1	HCC6:3.16e-002:72:2|HCC11:7.49e-005:368:15
NONHSAG037091	-	2	1	HCC6:3.82e-002:877:309|HCC13:9.99e-002:1231:492
NONHSAG037100	-	2	1	HCC6:7.16e-003:151:2|HCC11:1.70e-003:474:82
NONHSAG037101	-	2	1	HCC6:2.58e-005:1015:115|HCC11:3.36e-003:2377:488
NONHSAG037138	-	2	1	HCC6:1.53e-002:191:19|HCC13:8.73e-002:175:41
NONHSAG037139	-	2	1	HCC6:4.52e-002:147:19|HCC13:8.36e-002:197:53
NONHSAG037140	-	2	1	HCC6:6.92e-003:323:61|HCC13:3.60e-002:412:121
NONHSAG037153	+	2	1	HCC8:9.70e-002:327:1012|HCC13:2.24e-002:281:954
NONHSAG037313	-	2	1	HCC6:4.05e-002:385:107|HCC11:8.72e-002:484:183
NONHSAG037314	-	2	1	HCC6:8.69e-003:666:174|HCC11:6.47e-002:597:211
NONHSAG037315	-	2	1	HCC6:7.68e-004:995:191|HCC11:6.63e-003:1016:269
NONHSAG037389	-	2	1	HCC6:1.20e-004:651:60|HCC11:3.53e-002:374:113
NONHSAG037390	-	2	1	HCC6:1.00e-004:579:66|HCC11:7.13e-003:230:34
NONHSAG037417	-	2	1	HCC6:2.78e-002:494:140|HCC25:8.28e-002:174:12
NONHSAG037420	-	2	1	HCC6:5.12e-005:7614:104|HCC13:5.68e-004:14116:1041
NONHSAG037427	-	2	1	HCC6:1.95e-002:770:219|HCC13:8.10e-002:483:186
NONHSAG037429	-	2	1	HCC6:4.11e-003:1441:326|HCC13:3.20e-002:665:205
NONHSAG037435	-	2	1	HCC6:1.63e-003:731:138|HCC11:1.77e-002:331:80
NONHSAG037554	-	2	1	HCC6:7.52e-003:163:6|HCC13:1.78e-002:105:4
NONHSAG037555	-	2	1	HCC6:9.50e-003:131:4|HCC13:5.90e-002:133:11
NONHSAG037579	-	2	1	HCC6:2.30e-002:429:115|HCC11:2.70e-002:184:28
NONHSAG037624	-	2	1	HCC6:1.60e-002:1147:334|HCC11:1.19e-002:1364:387
NONHSAG037747	-	2	1	HCC6:6.72e-002:517:175|HCC19:1.58e-003:1832:326
NONHSAG037773	-	2	1	HCC7:1.41e-002:214:18|HCC11:5.95e-005:499:24
NONHSAG037774	-	2	1	HCC6:8.79e-002:3917:1460|HCC11:3.03e-004:1775:249
NONHSAG037775	-	2	1	HCC6:5.74e-002:307:87|HCC11:5.39e-002:153:27
NONHSAG037776	-	2	1	HCC6:8.74e-002:225:65|HCC11:8.98e-002:64:5
NONHSAG037780	-	2	1	HCC6:2.44e-005:816:65|HCC11:6.02e-002:189:36
NONHSAG037782	-	2	1	HCC6:1.78e-002:1866:561|HCC11:8.67e-002:420:148
NONHSAG037805	-	2	1	HCC7:1.92e-003:349:34|HCC19:8.01e-003:904:158
NONHSAG038120	+	2	1	HCC6:8.57e-002:2645:9671|HCC11:7.70e-003:696:3799
NONHSAG038165	-	2	1	HCC13:1.13e-002:323:49|HCC19:2.39e-002:253:37
NONHSAG038176	+	2	1	HCC11:7.79e-004:50:423|HCC24:1.39e-002:136:1246
NONHSAG038177	-	2	1	HCC6:6.40e-006:1075:51|HCC11:8.42e-006:917:25
NONHSAG038178	-	2	1	HCC6:3.18e-006:1355:44|HCC11:4.32e-006:895:35
NONHSAG038179	-	2	1	HCC6:1.92e-006:3363:98|HCC11:3.44e-006:1262:68
NONHSAG038183	-	2	1	HCC8:2.72e-002:1470:330|HCC13:6.45e-003:14260:1914
NONHSAG038186	-	2	1	HCC8:1.11e-002:220:7|HCC11:5.63e-002:646:225
NONHSAG038187	-	2	1	HCC7:2.32e-003:872:156|HCC8:8.14e-002:849:213
NONHSAG038192	-	2	1	HCC8:8.18e-002:623:139|HCC13:1.25e-003:761:115
NONHSAG038199	-	2	1	HCC13:1.83e-006:816:17|HCC19:5.78e-002:238:44
NONHSAG038199	+	2	1	HCC6:5.97e-003:6:150|HCC11:1.83e-004:84:587
NONHSAG038200	-	2	1	HCC13:7.03e-006:831:11|HCC19:5.38e-002:285:37
NONHSAG038200	+	2	1	HCC6:1.93e-003:2:180|HCC11:4.79e-004:127:752
NONHSAG038332	-	2	1	HCC7:1.80e-003:333:11|HCC8:5.29e-002:166:15
NONHSAG038366	-	2	1	HCC7:5.15e-002:105:1|HCC17:4.22e-002:274:35
NONHSAG038417	-	2	1	HCC7:1.36e-002:1520:388|HCC13:6.16e-002:1463:508
NONHSAG038419	+	2	1	HCC6:9.40e-004:18:336|HCC11:2.35e-005:105:3436
NONHSAG038423	-	2	1	HCC7:1.59e-003:352:30|HCC17:4.50e-003:571:86
NONHSAG038490	-	2	1	HCC12:2.09e-002:433:35|HCC25:1.23e-003:450:10
NONHSAG038490	+	2	1	HCC11:3.94e-002:1817:7686|HCC19:4.14e-002:59:337
NONHSAG038535	-	2	1	HCC6:3.85e-002:748:246|HCC11:2.50e-002:413:113
NONHSAG038573	+	2	1	HCC11:4.66e-006:38:906|HCC19:4.11e-002:8:143
NONHSAG038593	-	2	1	HCC6:4.69e-002:313:93|HCC7:2.55e-003:472:41
NONHSAG038616	-	2	1	HCC7:5.34e-002:340:87|HCC13:1.49e-002:513:99
NONHSAG038623	-	2	1	HCC11:9.00e-002:89:12|HCC19:9.69e-002:78:3
NONHSAG038635	-	2	1	HCC6:1.96e-002:392:92|HCC11:1.36e-004:1056:154
NONHSAG038808	-	2	1	HCC13:1.80e-002:192:18|HCC19:4.65e-002:162:12
NONHSAG038974	-	2	1	HCC7:8.02e-002:82:4|HCC17:6.98e-002:205:20
NONHSAG039062	-	2	1	HCC7:4.55e-002:1602:517|HCC8:1.20e-002:1127:230
NONHSAG039126	-	2	1	HCC7:9.56e-002:117:15|HCC13:1.78e-002:178:21
NONHSAG039156	-	2	1	HCC6:3.98e-004:89597:4026|HCC11:2.37e-002:91779:23653
NONHSAG039179	-	2	1	HCC7:5.40e-003:689:125|HCC17:3.03e-002:1490:344
NONHSAG039180	-	2	1	HCC7:4.62e-003:472:77|HCC17:1.58e-002:1050:221
NONHSAG039181	-	2	1	HCC7:1.27e-003:1538:232|HCC17:4.69e-002:2285:497
NONHSAG039215	+	2	1	HCC6:9.91e-003:8:161|HCC26:7.44e-003:22:440
NONHSAG039285	-	2	1	HCC11:4.69e-003:231:16|HCC19:9.36e-002:196:23
NONHSAG039412	+	2	1	HCC6:6.11e-002:11:109|HCC11:6.70e-002:14:109
NONHSAG039487	-	2	1	HCC6:1.38e-005:769:51|HCC11:7.93e-003:513:133
NONHSAG039497	-	2	1	HCC11:4.15e-002:231:40|HCC13:8.57e-005:4049:244
NONHSAG039522	-	2	1	HCC6:7.88e-002:280:73|HCC11:2.78e-003:586:122
NONHSAG039524	-	2	1	HCC6:9.34e-002:362:126|HCC11:2.78e-003:906:187
NONHSAG039526	-	2	1	HCC6:4.87e-002:531:175|HCC11:1.86e-003:1005:206
NONHSAG039571	+	2	1	HCC6:7.91e-003:4:158|HCC11:3.17e-002:4:98
NONHSAG039593	-	2	1	HCC6:6.60e-006:2106:139|HCC25:4.83e-002:4749:925
NONHSAG039593	+	2	1	HCC13:2.13e-005:1:585|HCC19:4.16e-005:123:1601
NONHSAG039619	-	2	1	HCC6:5.99e-003:4720:947|HCC11:7.30e-002:12192:3665
NONHSAG039643	-	2	1	HCC6:4.49e-002:706:240|HCC11:5.45e-005:688:31
NONHSAG039648	-	2	1	HCC6:3.98e-004:628:82|HCC11:8.56e-004:548:82
NONHSAG039683	-	2	1	HCC6:3.45e-002:891:278|HCC11:5.40e-002:497:169
NONHSAG039707	+	2	1	HCC6:3.61e-003:2:186|HCC19:8.96e-003:5:204
NONHSAG039749	-	2	1	HCC6:4.10e-006:2276:75|HCC11:6.93e-006:7906:25
NONHSAG039753	-	2	1	HCC6:7.09e-002:375:119|HCC11:7.53e-003:430:95
NONHSAG039785	+	2	1	HCC13:2.71e-002:343:1318|HCC19:3.16e-002:54:345
NONHSAG039803	-	2	1	HCC6:3.78e-003:507:87|HCC11:8.36e-003:646:160
NONHSAG039867	-	2	1	HCC6:7.70e-002:1262:498|HCC11:3.72e-002:1789:569
NONHSAG039954	-	2	1	HCC6:4.53e-002:1089:366|HCC11:6.04e-003:1511:412
NONHSAG039955	-	2	1	HCC6:4.88e-002:385:115|HCC11:2.32e-003:469:76
NONHSAG040081	-	2	1	HCC7:2.02e-003:203:3|HCC10:1.98e-004:1342:173
NONHSAG040081	+	2	1	HCC6:2.18e-002:116:417|HCC13:1.13e-006:10:1189
NONHSAG040115	-	2	1	HCC7:6.38e-004:725:100|HCC8:6.07e-003:588:94
NONHSAG040120	-	2	1	HCC6:9.79e-002:4156:1438|HCC11:7.86e-002:2114:855
NONHSAG040182	-	2	1	HCC6:6.59e-007:2039:1|HCC11:9.30e-007:1187:6
NONHSAG040227	-	2	1	HCC7:7.57e-003:660:138|HCC8:9.04e-002:281:50
NONHSAG040260	+	2	1	HCC6:4.41e-003:17:189|HCC19:5.10e-002:8:121
NONHSAG040266	-	2	1	HCC7:8.05e-004:353:3|HCC17:2.22e-005:1873:80
NONHSAG040320	-	2	1	HCC6:1.80e-002:630:178|HCC11:9.76e-002:785:312
NONHSAG040343	-	2	1	HCC7:1.83e-003:876:164|HCC8:6.82e-002:510:104
NONHSAG040387	+	2	1	HCC11:3.05e-003:281:1254|HCC13:2.15e-003:178:1049
NONHSAG040392	-	2	1	HCC7:9.53e-002:512:163|HCC19:7.65e-002:462:122
NONHSAG040472	-	2	1	HCC13:2.17e-003:357:47|HCC19:1.71e-002:332:46
NONHSAG040618	+	2	1	HCC6:3.60e-002:53:239|HCC13:3.91e-002:5:92
NONHSAG040738	+	2	1	HCC6:8.16e-002:246:584|HCC11:5.48e-002:118:402
NONHSAG040836	-	2	1	HCC19:2.18e-005:1988:159|HCC25:3.72e-002:2797:485
NONHSAG040836	+	2	1	HCC6:5.45e-002:33:191|HCC13:1.68e-002:67:318
NONHSAG040840	-	2	1	HCC19:1.25e-005:1241:53|HCC25:1.60e-002:2255:384
NONHSAG040841	-	2	1	HCC19:1.00e-005:1235:41|HCC25:1.68e-003:2142:356
NONHSAG040876	+	2	1	HCC6:1.88e-002:50:292|HCC13:6.10e-004:22:358
NONHSAG040908	+	2	1	HCC6:2.34e-006:55:1573|HCC26:5.14e-003:135:1069
NONHSAG040909	-	2	1	HCC13:2.19e-006:799:30|HCC17:3.89e-002:339:65
NONHSAG040910	+	2	1	HCC6:2.34e-006:170:3808|HCC26:6.23e-003:320:2165
NONHSAG040911	+	2	1	HCC6:4.08e-005:166:4386|HCC26:7.44e-003:344:2775
NONHSAG041002	-	2	1	HCC13:1.02e-003:15900:766|HCC19:1.40e-002:10034:1239
NONHSAG041023	-	2	1	HCC7:6.58e-003:308:25|HCC17:1.54e-002:1108:239
NONHSAG041027	-	2	1	HCC7:4.22e-004:445:25|HCC17:1.52e-003:1127:161
NONHSAG041042	-	2	1	HCC6:1.17e-003:883:167|HCC11:6.66e-002:395:132
NONHSAG041065	-	2	1	HCC13:1.30e-003:548:101|HCC19:6.89e-003:462:81
NONHSAG041175	+	2	1	HCC6:5.37e-002:1134:3680|HCC13:2.73e-002:114:499
NONHSAG041221	+	2	1	HCC6:8.32e-002:53:198|HCC13:8.52e-002:43:191
NONHSAG041297	-	2	1	HCC6:3.94e-002:68:4|HCC11:4.24e-002:82:5
NONHSAG041299	-	2	1	HCC6:2.67e-004:205:2|HCC11:1.32e-004:289:2
NONHSAG041300	-	2	1	HCC6:5.07e-006:482:4|HCC11:9.30e-007:1015:19
NONHSAG041310	+	2	1	HCC6:7.71e-002:37:174|HCC13:6.09e-002:33:166
NONHSAG041331	+	2	1	HCC6:7.86e-007:23:1024|HCC13:4.34e-002:2:82
NONHSAG041354	-	2	1	HCC6:8.38e-002:3512:1238|HCC11:4.15e-002:4306:1233
NONHSAG041474	+	2	1	HCC6:6.85e-002:204:569|HCC13:2.66e-002:10:117
NONHSAG041477	+	2	1	HCC6:1.77e-003:111:557|HCC11:7.00e-002:54:221
NONHSAG041520	+	2	1	HCC6:8.29e-002:278:795|HCC13:7.82e-003:93:503
NONHSAG041541	-	2	1	HCC6:1.31e-002:6423:1116|HCC11:9.21e-002:2390:975
NONHSAG041581	+	2	1	HCC6:8.50e-002:191:481|HCC13:2.27e-002:112:424
NONHSAG041622	+	2	1	HCC3:3.62e-002:141:651|HCC13:1.36e-006:3:1349
NONHSAG041623	-	2	1	HCC6:9.56e-002:1479:613|HCC11:5.70e-003:3100:801
NONHSAG041626	+	2	1	HCC6:4.25e-002:163:560|HCC13:3.16e-002:70:309
NONHSAG041698	-	2	1	HCC7:1.10e-002:415:46|HCC17:1.84e-005:986:47
NONHSAG041698	+	2	1	HCC6:2.95e-002:86:320|HCC11:4.92e-002:90:349
NONHSAG041725	+	2	1	HCC6:9.30e-002:105:349|HCC11:1.79e-002:50:280
NONHSAG041918	-	2	1	HCC7:9.18e-002:579:174|HCC11:7.90e-002:721:271
NONHSAG041921	-	2	1	HCC7:6.17e-002:1143:382|HCC8:4.76e-002:691:188
NONHSAG041931	-	2	1	HCC7:7.05e-003:1481:295|HCC11:1.74e-002:1973:593
NONHSAG042025	-	2	1	HCC7:2.03e-002:161:7|HCC17:3.78e-003:534:58
NONHSAG042089	+	2	1	HCC7:7.41e-002:235:738|HCC13:1.44e-002:105:488
NONHSAG042196	-	2	1	HCC7:4.49e-002:1207:350|HCC13:3.41e-003:1679:372
NONHSAG042354	-	2	1	HCC6:2.07e-003:1286:268|HCC11:4.32e-006:726:2
NONHSAG042392	+	2	1	HCC6:6.74e-003:197:753|HCC11:4.12e-002:177:593
NONHSAG042416	+	2	1	HCC6:4.58e-005:55:807|HCC15:1.47e-002:161:1028
NONHSAG042576	+	2	1	HCC6:1.46e-003:22:295|HCC13:1.75e-002:69:314
NONHSAG042587	+	2	1	HCC6:1.05e-003:9:233|HCC13:5.15e-002:18:137
NONHSAG042588	+	2	1	HCC6:5.80e-004:33:473|HCC13:3.93e-003:83:454
NONHSAG042608	+	2	1	HCC6:8.16e-002:738:2008|HCC11:1.14e-003:287:1462
NONHSAG042614	+	2	1	HCC6:3.45e-002:323:956|HCC11:3.27e-003:44:420
NONHSAG042615	+	2	1	HCC6:6.81e-002:36:164|HCC11:6.83e-002:11:108
NONHSAG042616	+	2	1	HCC6:5.08e-003:139:676|HCC11:2.34e-002:20:215
NONHSAG042617	+	2	1	HCC6:3.14e-003:384:1987|HCC11:1.57e-005:90:949
NONHSAG042618	+	2	1	HCC6:3.48e-003:628:3905|HCC11:1.86e-004:310:2159
NONHSAG042619	+	2	1	HCC6:1.10e-002:1288:4904|HCC11:6.53e-004:242:1525
NONHSAG042620	+	2	1	HCC6:1.89e-002:28:209|HCC11:8.57e-002:11:84
NONHSAG042622	+	2	1	HCC6:1.31e-002:33:243|HCC11:8.65e-002:19:116
NONHSAG042627	+	2	1	HCC6:6.97e-003:159:746|HCC11:5.21e-003:63:441
NONHSAG042629	+	2	1	HCC6:4.71e-002:10:111|HCC11:9.49e-002:3:62
NONHSAG042630	+	2	1	HCC6:2.11e-002:54:262|HCC11:2.46e-002:4:116
NONHSAG042631	+	2	1	HCC6:1.52e-002:42:261|HCC11:8.30e-002:16:109
NONHSAG042632	+	2	1	HCC6:4.72e-002:51:229|HCC11:2.75e-002:21:159
NONHSAG042633	+	2	1	HCC6:8.16e-004:436:2724|HCC11:7.90e-005:144:1321
NONHSAG042635	+	2	1	HCC6:3.39e-002:40:203|HCC11:3.08e-002:3:109
NONHSAG042636	+	2	1	HCC6:5.97e-005:126:892|HCC11:6.83e-004:70:590
NONHSAG042637	+	2	1	HCC6:1.16e-003:150:1001|HCC11:4.49e-006:46:741
NONHSAG042824	-	2	1	HCC11:9.96e-004:3208:492|HCC13:1.73e-002:3145:857
NONHSAG042824	+	2	1	HCC6:2.69e-005:55:810|HCC25:3.97e-002:206:823
NONHSAG042850	-	2	1	HCC6:5.05e-002:2532:890|HCC11:5.21e-002:2024:694
NONHSAG042851	-	2	1	HCC6:6.83e-002:1449:529|HCC11:2.49e-002:1246:387
NONHSAG042970	+	2	1	HCC13:3.17e-002:3318:15337|HCC19:6.16e-003:381:1939
NONHSAG042973	-	2	1	HCC6:2.20e-005:392:1|HCC11:2.44e-004:266:2
NONHSAG042982	+	2	1	HCC6:2.35e-004:4:303|HCC19:3.40e-003:14:246
NONHSAG042983	+	2	1	HCC6:2.10e-002:1:87|HCC19:7.21e-002:3:79
NONHSAG043101	-	2	1	HCC11:4.18e-002:425:134|HCC19:5.86e-005:1383:104
NONHSAG043178	-	2	1	HCC6:1.03e-003:844:173|HCC11:1.46e-006:1450:22
NONHSAG043189	-	2	1	HCC7:2.10e-002:251:21|HCC8:3.55e-002:188:17
NONHSAG043194	-	2	1	HCC11:4.72e-002:401:123|HCC19:2.29e-002:465:109
NONHSAG043220	-	2	1	HCC11:8.55e-005:389:8|HCC13:5.67e-002:278:67
NONHSAG043250	-	2	1	HCC7:6.09e-002:538:150|HCC8:1.57e-002:544:96
NONHSAG043277	+	2	1	HCC13:2.97e-006:53:1562|HCC19:8.24e-002:623:1849
NONHSAG043289	+	2	1	HCC6:2.67e-002:8:115|HCC11:3.50e-002:8:131
NONHSAG043291	+	2	1	HCC6:3.71e-003:3:188|HCC11:1.37e-002:29:213
NONHSAG043401	+	2	1	HCC6:8.32e-002:177:478|HCC11:1.66e-002:142:503
NONHSAG043431	-	2	1	HCC7:9.85e-002:2004:656|HCC13:4.34e-002:2866:850
NONHSAG043440	+	2	1	HCC6:3.06e-002:226:741|HCC11:5.40e-004:202:1374
NONHSAG043442	+	2	1	HCC6:7.09e-002:220:570|HCC11:5.22e-003:94:516
NONHSAG043446	+	2	1	HCC11:1.29e-002:1:95|HCC19:6.93e-003:5:188
NONHSAG043452	+	2	1	HCC6:1.01e-003:176:986|HCC11:5.69e-002:144:422
NONHSAG043495	-	2	1	HCC7:6.22e-003:586:98|HCC8:9.29e-002:441:117
NONHSAG043516	+	2	1	HCC6:6.75e-002:85:294|HCC13:8.65e-002:24:124
NONHSAG043521	+	2	1	HCC11:6.82e-002:13:109|HCC19:1.58e-003:20:433
NONHSAG043522	+	2	1	HCC11:4.30e-004:4:200|HCC19:6.72e-005:11:710
NONHSAG043535	-	2	1	HCC6:9.95e-005:590:50|HCC22:2.69e-004:2285:208
NONHSAG043563	-	2	1	HCC7:6.86e-003:733:148|HCC11:1.33e-002:6438:1087
NONHSAG043579	-	2	1	HCC7:2.51e-002:2605:597|HCC11:4.45e-002:1818:646
NONHSAG043585	-	2	1	HCC7:4.25e-002:307:58|HCC11:3.38e-002:423:126
NONHSAG043586	-	2	1	HCC7:3.77e-002:6951:1361|HCC11:6.60e-002:10421:3190
NONHSAG043588	-	2	1	HCC7:5.74e-003:911:191|HCC11:3.52e-002:622:200
NONHSAG043589	-	2	1	HCC7:8.74e-003:1072:229|HCC11:1.85e-002:2350:669
NONHSAG043614	+	2	1	HCC6:1.86e-004:12:502|HCC11:6.27e-003:21:183
NONHSAG043740	-	2	1	HCC6:6.98e-002:53:2|HCC11:7.06e-004:215:1
NONHSAG043813	-	2	1	HCC6:1.73e-002:109:8|HCC19:3.80e-002:322:54
NONHSAG043841	+	2	1	HCC6:6.98e-007:12:1324|HCC11:8.05e-005:127:4047
NONHSAG043844	+	2	1	HCC7:6.81e-002:3:84|HCC11:8.80e-006:29:619
NONHSAG043904	+	2	1	HCC6:2.77e-003:232:1174|HCC11:1.41e-005:137:1615
NONHSAG043905	+	2	1	HCC6:7.51e-004:333:1869|HCC11:3.23e-004:146:1522
NONHSAG043913	+	2	1	HCC6:2.58e-005:223:2230|HCC13:5.12e-003:25:285
NONHSAG043962	-	2	1	HCC11:2.88e-003:2968:538|HCC13:1.01e-004:1347:179
NONHSAG044148	-	2	1	HCC8:8.64e-002:145:9|HCC13:6.34e-002:247:55
NONHSAG044148	+	2	1	HCC6:2.94e-002:7:130|HCC15:2.41e-002:152:880
NONHSAG044174	+	2	1	HCC6:7.68e-004:67:465|HCC13:9.88e-002:278:720
NONHSAG044319	-	2	1	HCC6:1.46e-002:143:1|HCC11:7.49e-002:63:4
NONHSAG044324	+	2	1	HCC6:4.01e-002:4:67|HCC13:1.73e-005:2:758
NONHSAG044575	-	2	1	HCC7:9.19e-002:349:84|HCC13:9.42e-002:449:152
NONHSAG044676	+	2	1	HCC6:5.50e-006:24:749|HCC13:4.32e-003:38:324
NONHSAG044761	-	2	1	HCC6:2.58e-005:2494:148|HCC19:3.83e-003:1224:195
NONHSAG044817	-	2	1	HCC7:4.20e-003:196:4|HCC17:2.36e-003:474:50
NONHSAG044841	-	2	1	HCC6:1.11e-006:653:18|HCC19:1.76e-003:655:96
NONHSAG044902	-	2	1	HCC6:2.34e-002:102:7|HCC11:3.17e-002:119:13
NONHSAG044922	-	2	1	HCC6:1.25e-005:2621:126|HCC13:3.23e-003:9062:980
NONHSAG044923	-	2	1	HCC7:6.23e-002:522:138|HCC13:3.61e-004:2122:333
NONHSAG044924	-	2	1	HCC6:8.16e-004:252:3|HCC13:1.96e-004:1008:77
NONHSAG045163	-	2	1	HCC7:7.98e-002:137:7|HCC11:3.52e-002:158:20
NONHSAG045182	+	2	1	HCC6:6.07e-003:448:1862|HCC11:7.86e-002:320:843
NONHSAG045293	-	2	1	HCC6:8.48e-004:9130:750|HCC11:4.48e-002:25172:4555
NONHSAG045322	-	2	1	HCC6:2.58e-005:12854:40|HCC24:1.39e-002:425:18
NONHSAG045402	+	2	1	HCC19:8.01e-002:821:2671|HCC25:1.04e-002:373:1963
NONHSAG045474	+	2	1	HCC6:1.74e-004:5:291|HCC26:2.55e-002:214:1239
NONHSAG045507	-	2	1	HCC6:2.06e-002:108:9|HCC11:3.22e-003:187:16
NONHSAG046735	+	2	1	HCC6:7.99e-002:84:290|HCC13:4.67e-004:30:377
NONHSAG046960	+	2	1	HCC11:3.38e-002:1:62|HCC19:9.88e-003:4:180
NONHSAG046962	+	2	1	HCC11:6.56e-002:40:187|HCC19:5.50e-006:9:620
NONHSAG047004	-	2	1	HCC13:3.06e-003:427:38|HCC19:1.08e-003:3901:383
NONHSAG047004	+	2	1	HCC6:1.86e-003:417:33520|HCC11:4.09e-004:749:18654
NONHSAG047018	+	2	1	HCC6:3.85e-004:11:279|HCC11:4.40e-004:14:336
NONHSAG047021	+	2	1	HCC6:5.07e-006:99:2619|HCC11:1.77e-004:340:3994
NONHSAG047022	+	2	1	HCC6:1.28e-005:45:838|HCC11:1.77e-005:110:1457
NONHSAG047050	+	2	1	HCC6:1.90e-005:23:555|HCC11:9.36e-003:99:436
NONHSAG047055	+	2	1	HCC6:9.06e-004:8:278|HCC11:7.20e-002:49:203
NONHSAG047056	+	2	1	HCC6:1.11e-006:12:665|HCC11:1.98e-003:51:394
NONHSAG047059	+	2	1	HCC6:6.10e-003:4:128|HCC11:5.99e-002:10:109
NONHSAG047060	+	2	1	HCC6:4.58e-004:2:193|HCC11:1.87e-002:1:101
NONHSAG047062	-	2	1	HCC7:1.76e-002:230:27|HCC13:1.31e-003:268:14
NONHSAG047074	-	2	1	HCC6:8.14e-005:304:24|HCC11:5.66e-002:143:19
NONHSAG047075	-	2	1	HCC6:2.90e-003:225:18|HCC11:8.46e-004:376:33
NONHSAG047076	-	2	1	HCC6:7.49e-002:63:2|HCC11:2.34e-002:85:2
NONHSAG047081	-	2	1	HCC13:5.47e-002:197:36|HCC19:1.63e-002:785:185
NONHSAG047082	+	2	1	HCC16:1.66e-002:48:512|HCC26:8.26e-002:92:531
NONHSAG047134	+	2	1	HCC11:5.02e-002:630:2123|HCC19:7.27e-002:570:2053
NONHSAG047153	+	2	1	HCC13:6.32e-002:1:56|HCC25:3.42e-002:42:358
NONHSAG047168	-	2	1	HCC6:3.43e-002:1746:583|HCC11:4.31e-002:1278:375
NONHSAG047182	+	2	1	HCC11:3.11e-003:48:360|HCC13:2.33e-002:134:499
NONHSAG047185	+	2	1	HCC11:1.01e-005:34:608|HCC13:3.42e-004:33:436
NONHSAG047188	+	2	1	HCC11:1.23e-003:5:211|HCC13:9.92e-002:3:50
NONHSAG047189	+	2	1	HCC11:9.63e-002:225:589|HCC13:1.36e-006:13:866
NONHSAG047191	+	2	1	HCC11:3.35e-003:14:215|HCC13:5.74e-002:4:74
NONHSAG047196	+	2	1	HCC6:2.03e-002:72:363|HCC13:1.13e-006:11:2313
NONHSAG047275	+	2	1	HCC11:5.27e-002:4:74|HCC19:3.33e-004:6:395
NONHSAG047424	-	2	1	HCC6:2.31e-002:167:28|HCC11:2.07e-003:208:7
NONHSAG047427	-	2	1	HCC6:3.50e-002:200:34|HCC11:1.00e-002:196:19
NONHSAG047432	-	2	1	HCC6:6.65e-002:70:7|HCC11:2.27e-002:80:2
NONHSAG047571	-	2	1	HCC6:8.80e-005:582:56|HCC11:1.61e-004:588:27
NONHSAG047572	-	2	1	HCC6:6.37e-002:92:8|HCC11:2.17e-003:228:21
NONHSAG047665	+	2	1	HCC13:9.21e-002:2:42|HCC19:9.96e-002:11:129
NONHSAG047715	-	2	1	HCC15:1.61e-003:2143:120|HCC21:5.18e-002:838:152
NONHSAG047715	+	2	1	HCC13:7.16e-004:590:6663|HCC24:6.00e-005:42:2246
NONHSAG047921	-	2	1	HCC6:1.73e-002:98:1|HCC13:2.00e-005:560:11
NONHSAG047933	-	2	1	HCC6:4.07e-002:585:191|HCC11:2.89e-003:910:220
NONHSAG047951	-	2	1	HCC7:6.78e-005:768:45|HCC8:4.62e-004:855:101
NONHSAG047951	+	2	1	HCC6:4.04e-004:33:398|HCC13:2.25e-003:135:657
NONHSAG047971	-	2	1	HCC6:6.90e-002:83:11|HCC13:6.34e-002:247:55
NONHSAG048044	-	2	1	HCC7:8.77e-002:2830:867|HCC11:3.92e-003:1901:415
NONHSAG048089	-	2	1	HCC7:4.80e-002:111:7|HCC13:1.45e-002:146:6
NONHSAG048096	+	2	1	HCC11:9.61e-006:171:2388|HCC13:3.63e-003:4:176
NONHSAG048098	-	2	1	HCC7:7.63e-004:504:48|HCC8:2.75e-002:354:44
NONHSAG048146	-	2	1	HCC7:7.32e-003:413:55|HCC17:1.01e-002:1068:199
NONHSAG048180	+	2	1	HCC6:3.46e-003:29:235|HCC11:5.49e-002:55:227
NONHSAG048235	-	2	1	HCC6:1.98e-002:698:213|HCC11:2.39e-005:2707:180
NONHSAG048258	-	2	1	HCC6:9.94e-002:944:390|HCC11:8.08e-002:853:302
NONHSAG048327	-	2	1	HCC6:2.12e-006:1994:11|HCC11:8.74e-006:715:22
NONHSAG048330	-	2	1	HCC6:4.18e-002:321:80|HCC11:7.49e-002:132:24
NONHSAG048368	-	2	1	HCC13:6.96e-002:164:34|HCC17:5.89e-002:509:113
NONHSAG048403	-	2	1	HCC6:1.25e-005:1883:104|HCC11:9.27e-002:1066:456
NONHSAG048437	-	2	1	HCC7:9.86e-002:126:15|HCC19:6.14e-006:1538:30
NONHSAG048460	+	2	1	HCC6:7.86e-007:3:985|HCC11:9.12e-002:18:99
NONHSAG048463	-	2	1	HCC7:6.00e-002:80:1|HCC13:5.16e-002:155:22
NONHSAG048496	-	2	1	HCC6:2.82e-003:692:158|HCC13:7.82e-002:3750:1323
NONHSAG048501	-	2	1	HCC6:4.96e-002:79:1|HCC13:2.94e-002:301:59
NONHSAG048505	-	2	1	HCC7:6.07e-003:680:143|HCC11:4.68e-002:836:301
NONHSAG048526	+	2	1	HCC3:6.68e-003:122:796|HCC13:8.26e-002:3:63
NONHSAG048599	-	2	1	HCC7:2.85e-002:608:146|HCC13:4.13e-002:539:162
NONHSAG048601	-	2	1	HCC7:6.21e-004:257:4|HCC8:4.15e-002:168:5
NONHSAG048639	+	2	1	HCC6:3.06e-003:174:749|HCC13:3.13e-004:20:447
NONHSAG048646	-	2	1	HCC6:1.22e-004:376:17|HCC11:1.08e-003:415:35
NONHSAG048695	-	2	1	HCC7:7.49e-002:132:14|HCC17:2.49e-002:459:94
NONHSAG048775	-	2	1	HCC6:2.19e-004:1281:239|HCC11:2.97e-003:517:85
NONHSAG048863	-	2	1	HCC7:4.88e-003:1699:350|HCC8:4.05e-003:1118:201
NONHSAG048913	-	2	1	HCC6:6.17e-005:436:5|HCC11:1.61e-006:965:4
NONHSAG048913	+	2	1	HCC13:2.74e-005:90:948|HCC19:6.81e-002:116:500
NONHSAG048944	-	2	1	HCC7:9.88e-002:497:173|HCC13:1.76e-002:861:249
NONHSAG048970	+	2	1	HCC13:5.49e-002:2:65|HCC25:9.88e-003:75:480
NONHSAG048989	-	2	1	HCC13:4.65e-004:2346:269|HCC25:9.86e-003:1442:288
NONHSAG048989	+	2	1	HCC6:4.25e-005:214:1843|HCC11:1.78e-003:797:30124
NONHSAG048995	-	2	1	HCC7:2.13e-005:1120:82|HCC8:1.47e-002:772:126
NONHSAG049012	+	2	1	HCC19:5.17e-002:1:82|HCC25:4.38e-004:195:4103
NONHSAG049016	-	2	1	HCC7:1.04e-004:395:20|HCC8:8.62e-002:242:37
NONHSAG049027	-	2	1	HCC11:1.89e-006:1301:12|HCC13:7.84e-002:53:2
NONHSAG049040	-	2	1	HCC6:8.92e-002:1157:462|HCC11:5.72e-003:603:135
NONHSAG049122	-	2	1	HCC6:2.53e-002:2227:738|HCC13:1.50e-002:1459:403
NONHSAG049126	-	2	1	HCC6:9.81e-003:18728:1661|HCC25:3.86e-003:2106:295
NONHSAG049144	-	2	1	HCC7:6.41e-002:616:211|HCC8:5.25e-002:638:189
NONHSAG049185	-	2	1	HCC6:9.04e-005:308:19|HCC11:6.50e-002:360:112
NONHSAG049243	+	2	1	HCC13:8.66e-003:24:219|HCC19:7.10e-005:10:572
NONHSAG049312	-	2	1	HCC7:2.01e-002:143:4|HCC13:2.53e-002:206:28
NONHSAG049558	-	2	1	HCC6:1.60e-002:19851:2663|HCC13:6.36e-002:37240:8145
NONHSAG049609	-	2	1	HCC7:5.84e-003:452:72|HCC8:6.82e-002:211:22
NONHSAG049628	-	2	1	HCC6:2.42e-002:169:18|HCC11:3.01e-003:947:196
NONHSAG049637	-	2	1	HCC6:7.23e-005:4901:430|HCC11:1.01e-004:6625:198
NONHSAG049643	-	2	1	HCC6:1.10e-002:1274:324|HCC25:7.22e-002:1338:371
NONHSAG049702	-	2	1	HCC6:1.22e-005:592:5|HCC11:1.47e-005:603:39
NONHSAG049710	+	2	1	HCC6:1.69e-003:1:178|HCC11:6.19e-003:14:180
NONHSAG049778	-	2	1	HCC7:2.39e-002:334:34|HCC13:5.15e-003:367:56
NONHSAG049779	-	2	1	HCC7:5.60e-002:117:10|HCC13:2.85e-002:191:29
NONHSAG049780	+	2	1	HCC19:7.74e-003:28:310|HCC26:5.14e-003:71:738
NONHSAG049810	-	2	1	HCC7:3.77e-002:870:246|HCC11:8.42e-002:2120:807
NONHSAG049875	-	2	1	HCC7:2.03e-002:395:65|HCC13:8.15e-004:3188:396
NONHSAG049875	+	2	1	HCC6:1.46e-003:111:588|HCC11:1.37e-005:132:1396
NONHSAG049916	+	2	1	HCC11:7.38e-002:4:66|HCC19:2.88e-002:2:126
NONHSAG050091	-	2	1	HCC7:9.35e-004:458:32|HCC8:4.40e-003:428:59
NONHSAG050230	-	2	1	HCC7:6.77e-002:75:1|HCC11:1.70e-003:375:54
NONHSAG050292	+	2	1	HCC11:3.50e-005:6:440|HCC13:7.55e-003:1:161
NONHSAG050293	+	2	1	HCC11:9.30e-007:14:964|HCC13:4.15e-003:4:178
NONHSAG050298	-	2	1	HCC10:7.15e-002:13995:2026|HCC13:8.72e-002:161:42
NONHSAG050359	-	2	1	HCC6:5.07e-003:2743:656|HCC11:9.30e-007:986:29
NONHSAG050361	-	2	1	HCC6:4.09e-003:791:172|HCC11:7.94e-004:295:7
NONHSAG050362	-	2	1	HCC6:9.81e-003:1002:248|HCC11:2.38e-006:615:14
NONHSAG050363	-	2	1	HCC6:3.63e-002:137:15|HCC11:1.70e-002:99:2
NONHSAG050386	-	2	1	HCC11:6.75e-002:59:4|HCC17:4.69e-002:175:20
NONHSAG050414	-	2	1	HCC6:1.63e-002:401:91|HCC11:5.11e-004:956:175
NONHSAG050415	-	2	1	HCC6:3.27e-003:416:82|HCC11:1.15e-004:778:102
NONHSAG050445	+	2	1	HCC6:7.57e-003:2:162|HCC13:2.90e-002:5:87
NONHSAG050458	-	2	1	HCC7:5.94e-005:630:35|HCC8:5.62e-002:384:66
NONHSAG050458	+	2	1	HCC6:4.10e-004:31:589|HCC26:7.44e-003:272:2366
NONHSAG050460	-	2	1	HCC7:8.19e-003:339:28|HCC8:2.17e-002:287:32
NONHSAG050460	+	2	1	HCC6:4.85e-004:20:355|HCC26:8.34e-003:190:1389
NONHSAG050492	-	2	1	HCC11:2.17e-002:472:114|HCC13:1.40e-005:3175:197
NONHSAG050493	-	2	1	HCC11:1.61e-003:852:187|HCC13:6.23e-004:3501:500
NONHSAG050541	+	2	1	HCC6:4.55e-003:1:140|HCC13:5.47e-004:18:496
NONHSAG050548	-	2	1	HCC10:7.46e-003:697:99|HCC19:4.54e-003:1044:189
NONHSAG050548	+	2	1	HCC6:1.16e-003:97:614|HCC13:9.72e-004:485:4132
NONHSAG050554	+	2	1	HCC6:2.53e-004:3:300|HCC11:6.86e-002:3:76
NONHSAG050570	+	2	1	HCC11:8.42e-006:176:1336|HCC13:5.35e-002:23:155
NONHSAG050621	-	2	1	HCC13:2.13e-005:5627:174|HCC15:8.08e-002:331:34
NONHSAG050690	-	2	1	HCC19:2.57e-003:363:32|HCC25:4.22e-004:705:46
NONHSAG050710	+	2	1	HCC6:7.68e-004:48:424|HCC19:2.13e-003:358:2069
NONHSAG050711	+	2	1	HCC6:3.49e-002:4:73|HCC19:1.09e-003:62:493
NONHSAG050736	-	2	1	HCC7:4.00e-002:157:10|HCC17:6.99e-003:423:32
NONHSAG050739	-	2	1	HCC7:9.41e-002:117:11|HCC17:1.43e-004:534:18
NONHSAG050767	+	2	1	HCC6:4.87e-002:41:205|HCC13:4.43e-002:21:167
NONHSAG050769	+	2	1	HCC6:8.33e-004:120:678|HCC13:7.96e-003:130:574
NONHSAG050824	-	2	1	HCC6:1.97e-004:4366:425|HCC11:4.45e-002:5628:1443
NONHSAG050848	-	2	1	HCC6:4.04e-004:2603:395|HCC11:7.25e-004:1892:327
NONHSAG050936	+	2	1	HCC6:4.41e-002:105:380|HCC13:9.59e-002:16:128
NONHSAG050995	-	2	1	HCC6:3.07e-006:1324:34|HCC11:4.09e-004:2552:373
NONHSAG050999	-	2	1	HCC6:1.09e-006:899:13|HCC11:1.15e-004:2632:314
NONHSAG051009	-	2	1	HCC7:9.86e-002:112:8|HCC17:1.52e-003:377:38
NONHSAG051114	-	2	1	HCC7:1.30e-004:394:1|HCC8:2.72e-002:186:6
NONHSAG051150	-	2	1	HCC6:3.26e-004:359:16|HCC11:1.65e-004:272:9
NONHSAG051186	+	2	1	HCC11:4.24e-004:317:2506|HCC13:6.34e-003:340:1432
NONHSAG051241	+	2	1	HCC13:4.74e-002:810:2751|HCC19:3.81e-002:557:2015
NONHSAG051374	+	2	1	HCC11:6.92e-003:4:128|HCC13:3.41e-003:70:543
NONHSAG051451	+	2	1	HCC13:9.85e-003:22:200|HCC19:3.99e-003:17:303
NONHSAG051454	+	2	1	HCC7:6.88e-002:547:1806|HCC13:1.87e-002:113:445
NONHSAG051455	-	2	1	HCC6:5.71e-005:537:33|HCC11:3.58e-005:647:52
NONHSAG051552	+	2	1	HCC11:1.99e-002:10:122|HCC19:2.70e-004:241:1858
NONHSAG051608	-	2	1	HCC7:6.69e-002:414:118|HCC13:3.17e-002:332:67
NONHSAG051850	-	2	1	HCC7:5.12e-002:239:37|HCC11:1.83e-003:241:21
NONHSAG051915	-	2	1	HCC6:1.37e-002:107:3|HCC11:2.58e-002:98:2
NONHSAG051918	-	2	1	HCC6:3.83e-003:209:9|HCC10:1.91e-002:250:5
NONHSAG052083	-	2	1	HCC7:3.86e-006:982:4|HCC17:9.60e-006:2652:18
NONHSAG052114	-	2	1	HCC7:9.85e-002:420:125|HCC13:5.52e-002:711:231
NONHSAG052594	-	2	1	HCC7:7.20e-002:385:103|HCC13:7.12e-002:183:40
NONHSAG052646	+	2	1	HCC6:5.23e-002:2:59|HCC11:1.65e-006:15:632
NONHSAG052768	-	2	1	HCC11:3.72e-002:184:31|HCC13:3.06e-002:237:43
NONHSAG052772	-	2	1	HCC11:7.28e-002:53:2|HCC13:1.68e-002:244:33
NONHSAG053057	-	2	1	HCC6:2.24e-005:14745:225|HCC11:4.87e-002:24107:4280
NONHSAG053188	-	2	1	HCC7:9.34e-002:92:6|HCC17:3.83e-003:269:6
NONHSAG053235	-	2	1	HCC6:7.68e-002:391:136|HCC13:7.93e-002:952:376
NONHSAG053256	+	2	1	HCC6:3.47e-002:560:1555|HCC11:5.52e-002:502:1480
NONHSAG053343	-	2	1	HCC6:1.96e-002:4537:1145|HCC11:5.39e-002:3889:1358
NONHSAG053353	-	2	1	HCC11:1.21e-002:868:212|HCC19:4.37e-002:1347:324
NONHSAG053499	-	2	1	HCC7:7.64e-002:594:170|HCC13:4.38e-002:728:247
NONHSAG053501	-	2	1	HCC7:1.25e-002:1003:219|HCC13:5.40e-002:916:309
NONHSAG053502	-	2	1	HCC7:6.18e-002:465:119|HCC13:8.79e-002:510:180
NONHSAG053526	+	2	1	HCC6:3.85e-002:30:169|HCC11:3.49e-004:48:558
NONHSAG053538	+	2	1	HCC6:4.88e-003:13:185|HCC19:3.76e-002:32:290
NONHSAG053641	-	2	1	HCC7:5.54e-003:665:134|HCC11:5.05e-002:507:166
NONHSAG053703	-	2	1	HCC6:9.12e-005:816:106|HCC11:1.15e-003:491:72
NONHSAG053813	+	2	1	HCC8:9.70e-002:237:741|HCC11:1.68e-002:487:1600
NONHSAG053824	-	2	1	HCC17:6.47e-004:384:4|HCC19:9.31e-005:1878:245
NONHSAG053890	+	2	1	HCC11:8.35e-002:1074:3404|HCC13:1.07e-002:2223:29509
NONHSAG053946	-	2	1	HCC6:4.29e-002:269:62|HCC11:8.23e-003:339:76
NONHSAG054111	-	2	1	HCC6:7.87e-003:338:77|HCC11:7.16e-002:196:53
NONHSAG054123	-	2	1	HCC6:9.73e-004:1108:197|HCC11:3.74e-002:557:172
NONHSAG054244	-	2	1	HCC6:3.61e-004:9422:819|HCC8:1.44e-003:642:68
NONHSAG054324	-	2	1	HCC6:1.92e-002:2644:656|HCC11:9.54e-003:3136:714
NONHSAG054575	-	2	1	HCC6:8.39e-006:1216:42|HCC11:1.63e-005:1228:75
NONHSAG054588	-	2	1	HCC6:4.85e-002:65:1|HCC11:1.35e-002:113:5
NONHSAG054855	+	2	1	HCC6:6.38e-006:9:749|HCC13:1.13e-006:2:647
NONHSAG054945	+	2	1	HCC6:2.72e-005:61:583|HCC11:6.90e-002:10:101
NONHSAG054970	-	2	1	HCC7:1.14e-002:538:80|HCC13:3.43e-002:451:126
NONHSAG054981	-	2	1	HCC8:7.92e-002:488:115|HCC13:1.34e-003:1967:305
NONHSAG054981	+	2	1	HCC6:2.74e-005:220:1919|HCC11:3.26e-002:440:1306
NONHSAG055139	+	2	1	HCC3:8.28e-003:17:434|HCC6:2.51e-002:20:164
NONHSAG055151	-	2	1	HCC6:6.19e-002:293:89|HCC11:1.55e-002:119:2
NONHSAG055153	-	2	1	HCC6:4.41e-002:402:120|HCC11:1.80e-002:166:6
NONHSAG055192	-	2	1	HCC6:9.13e-007:2383:116|HCC11:2.54e-003:1335:286
NONHSAG055263	-	2	1	HCC7:8.88e-002:127:14|HCC8:9.52e-002:90:1
NONHSAG055291	-	2	1	HCC7:3.85e-002:271:55|HCC13:6.26e-002:191:33
NONHSAG055421	-	2	1	HCC6:5.55e-003:538:130|HCC11:5.79e-002:448:143
NONHSAG055522	+	2	1	HCC6:1.25e-005:2:327|HCC25:4.33e-002:18:255
NONHSAG055530	+	2	1	HCC6:7.61e-005:2:347|HCC13:4.23e-004:2:312
NONHSAG055556	+	2	1	HCC11:3.91e-004:15:346|HCC19:2.30e-002:37:254
NONHSAG055557	-	2	1	HCC6:4.57e-002:556:180|HCC15:7.83e-002:1820:376
NONHSAG055582	-	2	1	HCC8:4.62e-004:851:104|HCC13:1.70e-003:1567:280
NONHSAG055582	+	2	1	HCC6:9.39e-006:250:5032|HCC19:3.01e-002:272:905
NONHSAG055583	+	2	1	HCC6:1.13e-004:492:9650|HCC19:5.12e-002:433:1547
NONHSAG055584	+	2	1	HCC6:2.07e-004:387:7945|HCC19:8.02e-002:368:1225
NONHSAG055855	-	2	1	HCC7:4.20e-002:163:17|HCC13:2.75e-003:700:115
NONHSAG055871	-	2	1	HCC7:7.20e-002:143:17|HCC17:2.68e-002:385:59
NONHSAG000058	-	1	1	HCC17:6.02e-003:192:2
NONHSAG000065	+	1	1	HCC19:7.76e-002:13:138
NONHSAG000075	-	1	1	HCC17:8.06e-004:254:5
NONHSAG000092	+	1	1	HCC6:2.13e-002:94:375
NONHSAG000093	-	1	1	HCC7:7.22e-002:97:3
NONHSAG000108	+	1	1	HCC11:6.76e-002:20:113
NONHSAG000138	+	1	1	HCC13:3.23e-003:1:185
NONHSAG000139	+	1	1	HCC13:3.65e-002:10:106
NONHSAG000149	+	1	1	HCC6:5.70e-002:51:198
NONHSAG000169	+	1	1	HCC11:3.39e-002:28:171
NONHSAG000170	+	1	1	HCC19:2.90e-002:228:820
NONHSAG000171	+	1	1	HCC11:4.53e-004:6:298
NONHSAG000185	-	1	1	HCC13:9.84e-004:197:6
NONHSAG000187	-	1	1	HCC6:8.64e-002:80:12
NONHSAG000227	-	1	1	HCC13:2.19e-003:372:53
NONHSAG000236	+	1	1	HCC6:8.96e-002:32:152
NONHSAG000242	-	1	1	HCC6:1.51e-002:728:172
NONHSAG000242	+	1	1	HCC13:3.06e-003:96:589
NONHSAG000243	-	1	1	HCC6:8.68e-003:615:169
NONHSAG000244	-	1	1	HCC6:3.89e-002:185:37
NONHSAG000301	+	1	1	HCC11:4.08e-002:162:534
NONHSAG000306	-	1	1	HCC11:2.58e-002:576:145
NONHSAG000306	+	1	1	HCC13:1.46e-003:259:1448
NONHSAG000311	+	1	1	HCC13:6.48e-002:109:393
NONHSAG000314	-	1	1	HCC6:1.41e-002:5278:1206
NONHSAG000315	-	1	1	HCC11:1.98e-005:532:27
NONHSAG000316	-	1	1	HCC11:9.98e-004:189:6
NONHSAG000317	-	1	1	HCC11:1.04e-002:109:1
NONHSAG000318	+	1	1	HCC13:4.85e-003:147:760
NONHSAG000320	+	1	1	HCC13:6.96e-002:37:175
NONHSAG000322	+	1	1	HCC13:2.51e-003:41:391
NONHSAG000343	-	1	1	HCC13:3.36e-002:3947:1241
NONHSAG000355	+	1	1	HCC13:7.62e-002:38:174
NONHSAG000375	+	1	1	HCC13:4.28e-004:2:318
NONHSAG000376	-	1	1	HCC11:1.63e-002:110:6
NONHSAG000392	-	1	1	HCC13:9.02e-002:289:84
NONHSAG000393	-	1	1	HCC13:2.96e-002:1201:365
NONHSAG000399	-	1	1	HCC6:2.20e-002:4477:1186
NONHSAG000401	-	1	1	HCC19:1.80e-003:294:9
NONHSAG000429	+	1	1	HCC6:5.23e-002:2:59
NONHSAG000430	+	1	1	HCC6:9.39e-002:10:81
NONHSAG000445	-	1	1	HCC13:1.88e-002:1153:340
NONHSAG000445	+	1	1	HCC6:1.16e-005:68:1229
NONHSAG000446	+	1	1	HCC6:8.40e-002:19:117
NONHSAG000448	+	1	1	HCC13:3.58e-002:299:888
NONHSAG000457	-	1	1	HCC11:8.80e-003:277:41
NONHSAG000458	+	1	1	HCC13:3.67e-003:32:318
NONHSAG000467	-	1	1	HCC7:1.16e-002:299:32
NONHSAG000485	-	1	1	HCC11:2.05e-004:902:140
NONHSAG000495	+	1	1	HCC6:6.42e-002:136:410
NONHSAG000518	-	1	1	HCC6:9.70e-002:706:279
NONHSAG000528	+	1	1	HCC13:1.45e-004:9:385
NONHSAG000554	+	1	1	HCC11:2.58e-002:4:91
NONHSAG000564	+	1	1	HCC19:6.21e-003:17:234
NONHSAG000566	-	1	1	HCC6:4.52e-002:61:1
NONHSAG000612	-	1	1	HCC8:8.64e-002:499:122
NONHSAG000612	+	1	1	HCC6:3.80e-004:43:575
NONHSAG000613	+	1	1	HCC6:6.66e-005:95:784
NONHSAG000614	+	1	1	HCC6:2.63e-005:72:753
NONHSAG000615	-	1	1	HCC8:8.18e-002:552:139
NONHSAG000615	+	1	1	HCC6:3.42e-005:76:717
NONHSAG000616	+	1	1	HCC6:6.51e-005:61:581
NONHSAG000617	+	1	1	HCC6:3.01e-004:108:888
NONHSAG000651	-	1	1	HCC6:6.52e-003:3112:627
NONHSAG000654	-	1	1	HCC11:5.01e-003:251:19
NONHSAG000703	-	1	1	HCC6:5.15e-004:1555:239
NONHSAG000703	+	1	1	HCC13:2.17e-003:278:1732
NONHSAG000724	+	1	1	HCC13:9.88e-002:232:656
NONHSAG000730	-	1	1	HCC11:5.39e-002:1078:422
NONHSAG000736	-	1	1	HCC6:6.95e-002:67:6
NONHSAG000745	+	1	1	HCC13:6.82e-002:111:374
NONHSAG000774	-	1	1	HCC13:8.69e-002:409:143
NONHSAG000778	+	1	1	HCC13:2.35e-002:23:175
NONHSAG000817	-	1	1	HCC13:3.07e-002:2617:675
NONHSAG000831	-	1	1	HCC11:2.15e-002:268:49
NONHSAG000831	+	1	1	HCC13:2.27e-002:205:727
NONHSAG000850	-	1	1	HCC6:3.42e-002:1913:653
NONHSAG000902	+	1	1	HCC7:6.90e-002:412:1106
NONHSAG000904	+	1	1	HCC13:3.26e-002:3:84
NONHSAG000905	-	1	1	HCC11:1.40e-002:158:9
NONHSAG000906	+	1	1	HCC11:6.44e-002:9:95
NONHSAG000915	+	1	1	HCC13:3.33e-002:167:563
NONHSAG000933	-	1	1	HCC6:1.98e-002:342:77
NONHSAG000933	+	1	1	HCC13:3.05e-002:47:263
NONHSAG000946	+	1	1	HCC13:6.16e-002:136:452
NONHSAG000959	-	1	1	HCC11:7.30e-002:1059:449
NONHSAG000972	+	1	1	HCC13:9.39e-002:36:165
NONHSAG000974	+	1	1	HCC13:5.41e-002:36:184
NONHSAG001055	-	1	1	HCC13:1.65e-005:3709:257
NONHSAG001064	+	1	1	HCC13:4.11e-002:131:477
NONHSAG001066	+	1	1	HCC11:1.88e-003:316:1195
NONHSAG001076	+	1	1	HCC13:7.73e-005:111:1239
NONHSAG001102	-	1	1	HCC6:5.23e-002:1256:474
NONHSAG001125	+	1	1	HCC19:6.01e-002:2:84
NONHSAG001137	-	1	1	HCC11:5.25e-002:210:52
NONHSAG001137	+	1	1	HCC13:1.04e-002:80:437
NONHSAG001150	+	1	1	HCC11:4.33e-005:69:1079
NONHSAG001163	-	1	1	HCC11:1.95e-002:1687:501
NONHSAG001163	+	1	1	HCC13:3.75e-002:346:1107
NONHSAG001175	-	1	1	HCC6:3.29e-002:87:7
NONHSAG001199	-	1	1	HCC11:7.47e-003:255:36
NONHSAG001199	+	1	1	HCC13:3.58e-002:56:287
NONHSAG001200	+	1	1	HCC13:2.26e-002:18:217
NONHSAG001205	+	1	1	HCC13:1.33e-002:5:112
NONHSAG001208	+	1	1	HCC13:5.97e-003:25:225
NONHSAG001221	+	1	1	HCC11:1.63e-002:6:112
NONHSAG001226	-	1	1	HCC11:8.72e-002:1271:494
NONHSAG001228	-	1	1	HCC8:9.04e-002:488:119
NONHSAG001229	+	1	1	HCC13:3.31e-002:16:140
NONHSAG001230	-	1	1	HCC13:1.31e-002:664:172
NONHSAG001255	+	1	1	HCC13:5.45e-002:139:464
NONHSAG001339	+	1	1	HCC19:6.77e-002:37:207
NONHSAG001359	-	1	1	HCC11:7.38e-002:51:2
NONHSAG001360	-	1	1	HCC11:7.86e-002:100:11
NONHSAG001375	+	1	1	HCC13:5.01e-002:172:538
NONHSAG001404	-	1	1	HCC11:7.04e-002:306:99
NONHSAG001404	+	1	1	HCC13:8.22e-003:152:656
NONHSAG001405	-	1	1	HCC11:7.59e-002:1050:466
NONHSAG001405	+	1	1	HCC13:5.72e-003:558:2399
NONHSAG001411	-	1	1	HCC6:7.24e-002:1469:572
NONHSAG001438	-	1	1	HCC19:4.33e-003:462:44
NONHSAG001453	-	1	1	HCC6:7.26e-003:211:19
NONHSAG001453	+	1	1	HCC11:2.97e-002:148:506
NONHSAG001454	-	1	1	HCC6:3.94e-002:68:4
NONHSAG001454	+	1	1	HCC11:5.22e-003:39:276
NONHSAG001479	-	1	1	HCC11:6.99e-002:95:13
NONHSAG001504	-	1	1	HCC13:7.03e-005:596:26
NONHSAG001504	+	1	1	HCC6:4.02e-003:33:300
NONHSAG001505	-	1	1	HCC13:9.69e-002:101:14
NONHSAG001506	-	1	1	HCC13:7.28e-003:128:1
NONHSAG001528	+	1	1	HCC13:4.25e-002:18:143
NONHSAG001530	-	1	1	HCC6:1.45e-002:1242:369
NONHSAG001551	-	1	1	HCC19:1.71e-002:1612:385
NONHSAG001557	-	1	1	HCC11:7.69e-002:5504:1764
NONHSAG001560	+	1	1	HCC6:4.24e-002:4:77
NONHSAG001599	+	1	1	HCC13:7.88e-002:1632:4346
NONHSAG001601	-	1	1	HCC11:2.64e-003:227:15
NONHSAG001602	-	1	1	HCC11:9.24e-003:215:25
NONHSAG001602	+	1	1	HCC13:2.20e-002:246:790
NONHSAG001642	-	1	1	HCC11:8.26e-002:161:29
NONHSAG001643	-	1	1	HCC6:9.00e-003:192:21
NONHSAG001644	+	1	1	HCC13:5.41e-002:154:486
NONHSAG001654	+	1	1	HCC13:2.01e-003:5:222
NONHSAG001655	+	1	1	HCC13:9.10e-003:7:184
NONHSAG001656	+	1	1	HCC13:2.27e-002:26:227
NONHSAG001679	+	1	1	HCC13:4.19e-002:3557:19611
NONHSAG001706	+	1	1	HCC11:2.55e-002:302:1083
NONHSAG001714	-	1	1	HCC11:8.62e-003:733:156
NONHSAG001715	-	1	1	HCC11:3.96e-002:130:9
NONHSAG001728	-	1	1	HCC11:7.77e-002:162:42
NONHSAG001733	-	1	1	HCC6:5.46e-003:180:14
NONHSAG001735	-	1	1	HCC6:2.87e-004:364:14
NONHSAG001737	+	1	1	HCC11:9.61e-003:23:248
NONHSAG001738	-	1	1	HCC13:4.15e-003:171:5
NONHSAG001738	+	1	1	HCC11:7.85e-002:10:92
NONHSAG001740	-	1	1	HCC6:2.19e-002:260:39
NONHSAG001763	-	1	1	HCC11:1.77e-002:1415:469
NONHSAG001768	+	1	1	HCC6:8.32e-002:2:42
NONHSAG001773	-	1	1	HCC13:7.37e-002:158:37
NONHSAG001797	-	1	1	HCC11:4.83e-002:370:93
NONHSAG001803	+	1	1	HCC6:1.18e-002:2:90
NONHSAG001824	+	1	1	HCC6:1.59e-002:1:103
NONHSAG001832	+	1	1	HCC6:2.08e-002:2:97
NONHSAG001835	+	1	1	HCC13:1.27e-003:32:363
NONHSAG001836	+	1	1	HCC13:3.39e-002:133:489
NONHSAG001841	-	1	1	HCC11:9.70e-002:5834:2124
NONHSAG001862	+	1	1	HCC6:7.17e-002:55:231
NONHSAG001877	-	1	1	HCC7:1.42e-002:233:31
NONHSAG001881	-	1	1	HCC11:4.08e-002:292:69
NONHSAG001910	+	1	1	HCC11:6.02e-004:8:316
NONHSAG001912	+	1	1	HCC11:5.68e-002:1:48
NONHSAG001918	-	1	1	HCC19:8.18e-004:642:69
NONHSAG001926	+	1	1	HCC6:3.17e-002:5:92
NONHSAG001928	+	1	1	HCC6:1.43e-004:142:1162
NONHSAG001935	+	1	1	HCC19:1.27e-002:85:460
NONHSAG001937	+	1	1	HCC19:1.35e-002:19:185
NONHSAG001945	+	1	1	HCC11:2.62e-002:45:213
NONHSAG001946	+	1	1	HCC11:6.47e-002:55:203
NONHSAG001955	+	1	1	HCC11:4.15e-002:4:84
NONHSAG001957	-	1	1	HCC11:4.45e-002:972:348
NONHSAG001958	-	1	1	HCC11:7.86e-002:1118:429
NONHSAG001960	-	1	1	HCC7:9.89e-002:53:1
NONHSAG001963	-	1	1	HCC11:1.79e-002:110:1
NONHSAG001963	+	1	1	HCC6:2.55e-002:11:142
NONHSAG001964	-	1	1	HCC11:3.96e-005:1025:48
NONHSAG001972	+	1	1	HCC6:3.56e-002:62:293
NONHSAG001973	+	1	1	HCC6:3.67e-003:86:498
NONHSAG001978	-	1	1	HCC7:8.16e-002:276:58
NONHSAG001978	+	1	1	HCC6:1.02e-002:22:175
NONHSAG001999	+	1	1	HCC13:2.34e-003:2:251
NONHSAG002000	+	1	1	HCC13:5.51e-002:2:68
NONHSAG002001	+	1	1	HCC13:4.26e-003:1:133
NONHSAG002003	+	1	1	HCC13:8.15e-004:3:274
NONHSAG002004	+	1	1	HCC13:3.47e-002:3:109
NONHSAG002005	+	1	1	HCC13:8.85e-004:2:230
NONHSAG002014	+	1	1	HCC13:5.81e-002:131:402
NONHSAG002016	+	1	1	HCC13:6.96e-002:615:1591
NONHSAG002019	+	1	1	HCC13:1.12e-003:80:645
NONHSAG002020	+	1	1	HCC13:9.21e-002:4:57
NONHSAG002021	-	1	1	HCC11:2.28e-002:1611:526
NONHSAG002021	+	1	1	HCC13:4.33e-002:293:968
NONHSAG002028	+	1	1	HCC19:2.95e-002:18:196
NONHSAG002056	+	1	1	HCC13:3.75e-002:175:580
NONHSAG002094	-	1	1	HCC11:4.72e-002:561:165
NONHSAG002098	-	1	1	HCC13:1.36e-002:1026:294
NONHSAG002125	-	1	1	HCC17:4.90e-003:553:68
NONHSAG002128	+	1	1	HCC11:6.57e-004:164:944
NONHSAG002130	+	1	1	HCC11:5.76e-002:39:165
NONHSAG002132	-	1	1	HCC6:6.54e-002:3245:1037
NONHSAG002133	-	1	1	HCC6:5.14e-002:1934:660
NONHSAG002141	+	1	1	HCC13:1.45e-002:267:923
NONHSAG002143	+	1	1	HCC13:9.21e-002:651:1691
NONHSAG002151	-	1	1	HCC13:9.15e-002:186:38
NONHSAG002193	-	1	1	HCC6:6.81e-005:996:133
NONHSAG002193	+	1	1	HCC13:2.33e-004:146:985
NONHSAG002195	-	1	1	HCC11:5.39e-002:2070:735
NONHSAG002197	-	1	1	HCC11:4.18e-002:1336:440
NONHSAG002211	+	1	1	HCC13:4.61e-002:131:450
NONHSAG002212	+	1	1	HCC13:7.82e-003:97:505
NONHSAG002234	+	1	1	HCC13:4.07e-002:31:164
NONHSAG002273	+	1	1	HCC13:2.44e-003:22:268
NONHSAG002298	+	1	1	HCC6:1.12e-002:48:267
NONHSAG002328	+	1	1	HCC6:8.32e-002:4:57
NONHSAG002331	-	1	1	HCC13:7.61e-002:338:98
NONHSAG002332	+	1	1	HCC11:6.22e-002:1:55
NONHSAG002333	-	1	1	HCC13:9.10e-003:805:202
NONHSAG002343	+	1	1	HCC13:7.30e-002:20:113
NONHSAG002354	-	1	1	HCC13:2.13e-002:222:38
NONHSAG002355	-	1	1	HCC13:1.03e-002:313:45
NONHSAG002388	-	1	1	HCC7:8.79e-002:115:10
NONHSAG002392	+	1	1	HCC13:7.23e-002:61:252
NONHSAG002411	-	1	1	HCC13:4.94e-003:1352:340
NONHSAG002414	+	1	1	HCC19:5.78e-002:34:214
NONHSAG002421	-	1	1	HCC17:1.71e-003:457:28
NONHSAG002477	-	1	1	HCC7:6.81e-002:171:32
NONHSAG002479	+	1	1	HCC11:1.78e-006:49:1277
NONHSAG002521	-	1	1	HCC11:1.54e-003:232:7
NONHSAG002529	+	1	1	HCC11:1.74e-002:142:501
NONHSAG002570	-	1	1	HCC11:2.16e-002:117:4
NONHSAG002576	+	1	1	HCC6:2.69e-002:737:2484
NONHSAG002583	-	1	1	HCC11:1.47e-002:164:16
NONHSAG002583	+	1	1	HCC13:1.04e-002:24:216
NONHSAG002585	-	1	1	HCC11:6.52e-002:79:5
NONHSAG002585	+	1	1	HCC13:3.06e-003:11:217
NONHSAG002586	+	1	1	HCC13:9.95e-002:4:62
NONHSAG002588	-	1	1	HCC11:5.57e-002:59:2
NONHSAG002590	+	1	1	HCC13:9.40e-006:13:662
NONHSAG002593	-	1	1	HCC11:7.89e-002:187:44
NONHSAG002596	-	1	1	HCC11:5.25e-002:1483:507
NONHSAG002597	-	1	1	HCC11:1.27e-002:930:221
NONHSAG002603	-	1	1	HCC6:4.81e-002:1260:450
NONHSAG002614	-	1	1	HCC11:4.16e-003:232:15
NONHSAG002621	+	1	1	HCC13:3.52e-004:34:393
NONHSAG002624	-	1	1	HCC22:6.44e-002:448:67
NONHSAG002624	+	1	1	HCC6:1.04e-002:34:268
NONHSAG002628	+	1	1	HCC6:8.33e-002:193:506
NONHSAG002629	+	1	1	HCC13:1.13e-002:9:178
NONHSAG002633	+	1	1	HCC6:8.32e-002:2:42
NONHSAG002636	-	1	1	HCC25:8.15e-002:684:160
NONHSAG002651	+	1	1	HCC10:3.36e-002:87:468
NONHSAG002653	-	1	1	HCC11:4.90e-002:69:4
NONHSAG002676	-	1	1	HCC6:7.82e-002:851:346
NONHSAG002684	-	1	1	HCC6:1.24e-002:1136:369
NONHSAG002689	-	1	1	HCC6:4.10e-002:726:253
NONHSAG002696	+	1	1	HCC13:1.25e-002:275:1167
NONHSAG002721	+	1	1	HCC13:4.29e-002:3:82
NONHSAG002725	+	1	1	HCC13:5.65e-006:58:1138
NONHSAG002728	+	1	1	HCC13:1.30e-002:194:717
NONHSAG002730	-	1	1	HCC19:1.71e-002:518:131
NONHSAG002730	+	1	1	HCC7:3.05e-002:622:2270
NONHSAG002732	-	1	1	HCC6:9.80e-002:2449:974
NONHSAG002740	-	1	1	HCC8:1.25e-002:221:11
NONHSAG002740	+	1	1	HCC6:1.09e-003:10:193
NONHSAG002757	-	1	1	HCC11:1.04e-003:291:16
NONHSAG002793	+	1	1	HCC13:3.81e-003:27:270
NONHSAG002795	+	1	1	HCC13:7.95e-002:2:57
NONHSAG002799	+	1	1	HCC13:5.68e-004:21:368
NONHSAG002800	-	1	1	HCC6:5.95e-002:111:15
NONHSAG002800	+	1	1	HCC13:6.22e-003:15:223
NONHSAG002805	+	1	1	HCC17:7.50e-002:113:448
NONHSAG002823	-	1	1	HCC13:8.10e-002:299:70
NONHSAG002824	+	1	1	HCC13:1.40e-002:13:179
NONHSAG002828	+	1	1	HCC26:1.30e-002:61:476
NONHSAG002840	-	1	1	HCC7:2.74e-002:483:108
NONHSAG002841	-	1	1	HCC7:6.69e-002:340:83
NONHSAG002861	+	1	1	HCC25:7.25e-002:204:871
NONHSAG002870	+	1	1	HCC19:9.23e-003:11:219
NONHSAG002871	+	1	1	HCC19:6.48e-002:5:116
NONHSAG002875	-	1	1	HCC6:6.24e-002:1790:679
NONHSAG002881	-	1	1	HCC6:9.97e-002:45973:12493
NONHSAG002884	+	1	1	HCC13:6.04e-002:588:1699
NONHSAG002885	-	1	1	HCC6:7.56e-002:1504:616
NONHSAG002886	-	1	1	HCC6:1.66e-002:1338:412
NONHSAG002893	-	1	1	HCC6:8.49e-002:102:11
NONHSAG002894	-	1	1	HCC6:9.55e-002:119:22
NONHSAG002895	-	1	1	HCC6:9.71e-003:187:21
NONHSAG002906	-	1	1	HCC6:4.44e-002:4887:1463
NONHSAG002907	-	1	1	HCC6:1.70e-002:3059:789
NONHSAG002909	-	1	1	HCC6:7.96e-002:918:355
NONHSAG002912	-	1	1	HCC11:4.80e-002:813:247
NONHSAG002913	-	1	1	HCC11:2.46e-002:1419:469
NONHSAG002914	-	1	1	HCC11:7.35e-002:1985:728
NONHSAG002919	+	1	1	HCC11:4.15e-002:46:219
NONHSAG002922	-	1	1	HCC6:4.43e-002:915:306
NONHSAG002939	-	1	1	HCC6:6.06e-003:2740:524
NONHSAG002939	+	1	1	HCC19:7.07e-002:148:572
NONHSAG002940	-	1	1	HCC13:5.52e-003:2395:537
NONHSAG002948	+	1	1	HCC13:4.27e-003:22:278
NONHSAG002972	-	1	1	HCC13:1.21e-005:1760:69
NONHSAG003016	-	1	1	HCC11:7.01e-002:114:20
NONHSAG003017	-	1	1	HCC6:2.74e-003:2393:547
NONHSAG003018	-	1	1	HCC6:4.29e-002:127:10
NONHSAG003019	-	1	1	HCC6:2.49e-002:73:1
NONHSAG003020	-	1	1	HCC6:8.71e-002:5920:1883
NONHSAG003021	-	1	1	HCC6:4.57e-002:1786:604
NONHSAG003034	-	1	1	HCC6:7.86e-002:3180:1061
NONHSAG003040	-	1	1	HCC6:2.05e-002:1915:601
NONHSAG003041	+	1	1	HCC7:6.86e-002:102:415
NONHSAG003046	-	1	1	HCC13:1.38e-002:1474:421
NONHSAG003048	-	1	1	HCC6:1.29e-002:495:109
NONHSAG003048	+	1	1	HCC11:8.31e-003:56:333
NONHSAG003049	-	1	1	HCC6:8.55e-002:9808:2605
NONHSAG003057	-	1	1	HCC6:1.16e-003:1593:332
NONHSAG003058	-	1	1	HCC6:5.27e-002:1000:354
[truncated: 6,075 more rows]
